# Supplementary material for: Transcriptional Modulation in Grapevine by a Biostimulant Treatment for Improved Plant Resilience to Stress Events
Source: Plants (Basel). 2026 Jan 17;15(2):283. doi: 10.3390/plants15020283 (PMC12845150; doi:10.3390/plants15020283)
Supplement: Supplementary file 1 [file plants-15-00283-s001.zip › Table S1.xlsx]

## Sheet: Summary
GESVIT	Name	Chromosome	Region	Identifier	XP_Code	Description	#Hits	e-Value	sim mean	Length	#GO	GO IDs	GO Names	Enzyme Codes	Enzyme Names	InterPro IDs	InterPro GO IDs	InterPro GO Names	C6 RPKM	C6 CPM	T6 RPKM	T6 CPM	Max group mean	Log₂ fold change	Fold change 6	P-value	FDR p-value	Bonferroni	C24 RPKM	C24 CPM	T24 RPKM	T24 CPM	Max group mean	Log₂ fold change	Fold change 24	P-value	FDR p-value	Bonferroni
GSVIVT01000002001	LOC100241933	NC_081811	3558569..3564845	100241933	XP_002268658.1	XP_002268658.1uncharacterized protein LOC100241933	20	1.02E-184	85.63	269	0	0	0	0	0	PTHR36775 (PANTHER)	no GO terms	no GO terms	0,48	0,65	0,81	0,81	1,87	0,31	1,24	0,52	0,76	1,00	0,30	0,44	0,33	0,51	0,76	0,24	1,18	0,74	0,91	1,00
GSVIVT01000002001	LOC100264772	NC_081818	3582229..3588915	100264772	XP_002281198.2	XP_002281198.2sodium/hydrogen exchanger 1 isoform X2	20	0	93.17	541	7	P:GO:0051453; P:GO:0071805; P:GO:0098719; P:GO:1902600; F:GO:0015385; F:GO:0015386; C:GO:0005886	P:regulation of intracellular pH; P:potassium ion transmembrane transport; P:sodium ion import across plasma membrane; P:proton transmembrane transport; F:sodium:proton antiporter activity; F:potassium:proton antiporter activity; C:plasma membrane	0	0	IPR004709 (PRINTS); IPR006153 (PFAM); G3DSA:6.10.140.1330 (GENE3D); IPR004709 (NCBIFAM); IPR018422 (PANTHER); NON_CYTOPLASMIC_DOMAIN (PHOBIUS); TRANSMEMBRANE (PHOBIUS); NON_CYTOPLASMIC_DOMAIN (PHOBIUS); CYTOPLASMIC_DOMAIN (PHOBIUS); TRANSMEMBRANE (PHOBIUS); TRANSMEMBRANE (PHOBIUS); NON_CYTOPLASMIC_DOMAIN (PHOBIUS); NON_CYTOPLASMIC_DOMAIN (PHOBIUS); CYTOPLASMIC_DOMAIN (PHOBIUS); CYTOPLASMIC_DOMAIN…	P:GO:0006812; P:GO:0006814; P:GO:0006885; P:GO:0051453; P:GO:0055085; P:GO:0071805; P:GO:0098719; P:GO:1902600; F:GO:0015297; F:GO:0015385; F:GO:0015386; C:GO:0005886; C:GO:0016020	P:monoatomic cation transport; P:sodium ion transport; P:regulation of pH; P:regulation of intracellular pH; P:transmembrane transport; P:potassium ion transmembrane transport; P:sodium ion import across plasma membrane; P:proton transmembrane transport; F:antiporter activity; F:sodium:proton antiporter activity; F:potassium:proton antiporter activity; C:plasma membrane; C:membrane	0,36	0,78	0,78	1,25	1,80	0,68	1,60	0,12	0,75	1,00	0,30	0,71	0,26	0,66	0,66	-0,08	-1,05	0,90	0,95	1,00
GSVIVT01000003001	LOC100249532	NC_081818	3568868..3573301	100249532	XP_002284943.1	XP_002284943.1uncharacterized protein LOC100249532	20	2.5E-167	88.26	242	6	P:GO:0015979; F:GO:0005509; F:GO:0016853; C:GO:0009507; C:GO:0009654; C:GO:0019898	P:photosynthesis; F:calcium ion binding; F:isomerase activity; C:chloroplast; C:photosystem II oxygen evolving complex; C:extrinsic component of membrane	EC:5	Isomerases	0	0	0	0,18	0,22	0,20	0,17	0,45	-0,36	-1,28	0,69	0,89	1,00	0,14	0,18	0,27	0,37	0,63	1,05	2,07	0,27	0,86	1,00
GSVIVT01000004001	LOC100254639	NC_081818	complement(3547231..3550694)	100254639	XP_002284939.1	XP_002284939.1UPF0603 protein At1g54780, chloroplastic	20	7.82E-202	92	295	1	C:GO:0016020	C:membrane	0	0	0	0	0	2,38	2,82	4,19	3,65	9,67	0,37	1,30	0,14	0,76	1,00	3,15	3,97	1,83	2,49	6,85	-0,65	-1,57	0,04	0,86	1,00
GSVIVT01000006001	LOC109122596	NC_081809	9686546..9688425	109122596	XP_019075403.1	XP_019075403.1uncharacterized mitochondrial protein AtMg00810-like	20	5.28E-153	94.63	219	3	P:GO:0015074; F:GO:0003676; F:GO:0008270	P:DNA integration; F:nucleic acid binding; F:zinc ion binding	0	0	0	0	0	0,00	0,00	0,00	0,00	0,00	NaN	NaN	NaN	NaN	NaN	0,06	0,04	0,09	0,07	0,22	0,68	1,61	0,72	0,90	1,00
GSVIVT01000007001	LOC100259746	NC_081818	3542249..3545573	100259746	XP_002284922.1	XP_002284922.1GDSL esterase/lipase At1g54790 isoform X1	20	1.47E-283	92.55	380	1	F:GO:0016788	F:hydrolase activity, acting on ester bonds	EC:3.1	Acting on ester bonds	0	0	0	0,17	0,35	0,23	0,34	0,54	-0,04	-1,03	0,95	0,98	1,00	0,21	0,44	0,29	0,66	0,67	0,59	1,51	0,37	0,86	1,00
GSVIVT01000008001	LOC100240968	NC_081818	3534401..3539138	100240968	XP_002281127.2	XP_002281127.2kinesin-like protein KIN-1	20	0	86.52	482	9	P:GO:0007018; P:GO:0030705; F:GO:0005524; F:GO:0008017; F:GO:0008574; F:GO:0016887; C:GO:0005737; C:GO:0005871; C:GO:0005874	P:microtubule-based movement; P:cytoskeleton-dependent intracellular transport; F:ATP binding; F:microtubule binding; F:plus-end-directed microtubule motor activity; F:ATP hydrolysis activity; C:cytoplasm; C:kinesin complex; C:microtubule	EC:5.6.1.3; EC:3.6.1.15	plus-end-directed kinesin ATPase; nucleoside-triphosphate phosphatase	Coil (COILS); IPR001752 (PRINTS); G3DSA:3.40.850.10:FF:000114 (FUNFAM); IPR001752 (SMART); IPR001752 (PFAM); IPR036961 (G3DSA:3.40.850.GENE3D); IPR027640 (PANTHER); IPR019821 (PROSITE_PATTERNS); IPR001752 (PROSITE_PROFILES); cd01369 (CDD); IPR027417 (SUPERFAMILY)	P:GO:0007018; F:GO:0003777; F:GO:0005524; F:GO:0008017	P:microtubule-based movement; F:microtubule motor activity; F:ATP binding; F:microtubule binding	0,00	0,00	0,00	0,00	0,00	NaN	NaN	NaN	NaN	NaN	0,00	0,00	0,00	0,00	0,00	NaN	NaN	NaN	NaN	NaN
GSVIVT01000009001	LOC100264940	NC_081818	complement(3496585..3533000)	100264940	XP_002284915.2	XP_002284915.2branched-chain-amino-acid aminotransferase-like protein 2	20	0	83.65	960	2	P:GO:0046394; F:GO:0008483	P:carboxylic acid biosynthetic process; F:transaminase activity	EC:2.6.1	Transferring nitrogenous groups	0	0	0	0,16	0,52	0,26	0,64	0,61	0,30	1,23	0,58	0,82	1,00	0,24	0,84	0,12	0,44	0,52	-0,90	-1,86	0,19	0,86	1,00
GSVIVT01000012001	LOC100261443	NC_081818	3412918..3414395	100261443	XP_002281083.2	XP_002281083.2transcription factor bHLH94	20	3.21E-215	80.11	323	6	P:GO:0006357; P:GO:0010052; F:GO:0000978; F:GO:0000981; F:GO:0046983; C:GO:0005634	P:regulation of transcription by RNA polymerase II; P:guard cell differentiation; F:RNA polymerase II cis-regulatory region sequence-specific DNA binding; F:DNA-binding transcription factor activity, RNA polymerase II-specific; F:protein dimerization activity; C:nucleus	0	0	IPR011598 (SMART); IPR054502 (PFAM); IPR036638 (G3DSA:4.10.280.GENE3D); IPR011598 (PFAM); PTHR11969 (PANTHER); IPR011598 (PROSITE_PROFILES); cd11448 (CDD); IPR036638 (SUPERFAMILY)	P:GO:0006357; F:GO:0000978; F:GO:0000981; F:GO:0046983	P:regulation of transcription by RNA polymerase II; F:RNA polymerase II cis-regulatory region sequence-specific DNA binding; F:DNA-binding transcription factor activity, RNA polymerase II-specific; F:protein dimerization activity	0,00	0,00	0,07	0,07	0,16	3,68	12,84	0,37	0,76	1,00	0,00	0,00	0,00	0,00	0,00	NaN	NaN	NaN	NaN	NaN
GSVIVT01000015001	LOC100248267	NC_081810	complement(21450066..21450800)	100248267	XP_002273630.1	XP_002273630.1RING-H2 finger protein ATL57	20	9.45E-173	70.44	244	3	F:GO:0008270; F:GO:0016740; C:GO:0016020	F:zinc ion binding; F:transferase activity; C:membrane	EC:2	Transferases	G3DSA:3.30.40.10:FF:000187 (FUNFAM); IPR001841 (SMART); IPR013083 (G3DSA:3.30.40.GENE3D); IPR001841 (PFAM); IPR053238 (PANTHER); NON_CYTOPLASMIC_DOMAIN (PHOBIUS); TRANSMEMBRANE (PHOBIUS); CYTOPLASMIC_DOMAIN (PHOBIUS); IPR001841 (PROSITE_PROFILES); cd16461 (CDD); SSF57850 (SUPERFAMILY); TMhelix (TMHMM)	no GO terms	no GO terms	0,40	0,30	0,60	0,34	1,39	0,15	1,11	0,84	0,93	1,00	0,38	0,31	0,17	0,15	0,83	-1,02	-2,02	0,37	0,86	1,00
GSVIVT01000015001	LOC132254098	NC_081811	24217630..24219649	132254098	XP_059594532.1	XP_059594532.1E3 ubiquitin-protein ligase ATL31-like	20	3.06E-277	68.88	400	3	F:GO:0008270; F:GO:0016740; C:GO:0016020	F:zinc ion binding; F:transferase activity; C:membrane	EC:2	Transferases	0	0	0	0,08	0,17	0,07	0,10	0,19	-0,76	-1,70	0,48	0,76	1,00	0,08	0,18	0,06	0,15	0,17	-0,23	-1,17	0,85	0,95	1,00
GSVIVT01000015001	LOC100242654	NC_081818	complement(3373659..3375586)	100242654	XP_002284899.1	XP_002284899.1E3 ubiquitin-protein ligase ATL6	20	1.77E-277	75.03	420	3	F:GO:0008270; F:GO:0016740; C:GO:0016020	F:zinc ion binding; F:transferase activity; C:membrane	EC:2	Transferases	0	0	0	0,56	1,13	0,92	1,35	2,12	0,26	1,20	0,49	0,76	1,00	0,79	1,68	0,54	1,24	1,72	-0,41	-1,32	0,35	0,86	1,00
GSVIVT01000016001	LOC100244316	NC_081818	complement(3349100..3360876)	100244316	XP_002281063.2	XP_002281063.2DNA excision repair protein ERCC-1 isoform X1	20	3.63E-252	87.03	398	12	P:GO:0000724; P:GO:0006294; P:GO:0006312; P:GO:0010213; P:GO:0010224; P:GO:0010332; P:GO:0070914; F:GO:0003684; F:GO:0003697; F:GO:0017108; C:GO:0000110; C:GO:0070522	P:double-strand break repair via homologous recombination; P:nucleotide-excision repair, preincision complex assembly; P:mitotic recombination; P:non-photoreactive DNA repair; P:response to UV-B; P:response to gamma radiation; P:UV-damage excision repair; F:damaged DNA binding; F:single-stranded DNA binding; F:5'-flap endonuclease activity; C:nucleotide-excision repair factor 1 complex; C:ERCC4-E…	EC:3.1.21	Acting on ester bonds	G3DSA:1.10.150.20:FF:000017 (FUNFAM); G3DSA:3.40.50.10130:FF:000001 (FUNFAM); IPR047260 (NCBIFAM); IPR047260 (PFAM); G3DSA:1.10.150.20 (GENE3D); PF14520 (PFAM); G3DSA:3.40.50.10130 (GENE3D); IPR004579 (PANTHER); IPR047260 (CDD); IPR010994 (SUPERFAMILY); IPR011335 (SUPERFAMILY)	P:GO:0006281; P:GO:0006312; P:GO:0070914; F:GO:0003684; F:GO:0003697; C:GO:0000110; C:GO:0005634; C:GO:0070522	P:DNA repair; P:mitotic recombination; P:UV-damage excision repair; F:damaged DNA binding; F:single-stranded DNA binding; C:nucleotide-excision repair factor 1 complex; C:nucleus; C:ERCC4-ERCC1 complex	0,20	0,48	0,21	0,37	0,48	-0,36	-1,28	0,56	0,80	1,00	0,07	0,18	0,05	0,15	0,15	-0,23	-1,17	0,85	0,95	1,00
GSVIVT01000016001	LOC100266309	NC_081822	complement(25977037..25978116)	100266309	XP_002263051.1	XP_002263051.1uncharacterized protein LOC100266309	20	9.36E-119	70.4	199	0	0	0	0	0	PTHR33696 (PANTHER)	no GO terms	no GO terms	0,23	0,26	0,62	0,51	1,42	0,94	1,92	0,18	0,76	1,00	0,63	0,75	0,34	0,44	1,37	-0,74	-1,67	0,28	0,86	1,00
GSVIVT01000017001	LOC100259692	NC_081818	3345676..3349931	100259692	XP_002281041.1	XP_002281041.1probable serine/threonine-protein kinase PBL7	20	2.53E-270	88.93	438	3	F:GO:0004674; F:GO:0005524; C:GO:0016020	F:protein serine/threonine kinase activity; F:ATP binding; C:membrane	EC:2.7.11	Transferring phosphorus-containing groups	G3DSA:1.10.510.10:FF:000051 (FUNFAM); G3DSA:3.30.200.20:FF:000376 (FUNFAM); G3DSA:3.30.200.20 (GENE3D); G3DSA:1.10.510.10 (GENE3D); IPR000719 (PFAM); PIRSR037568-1 (PIRSR); PIRSR637770-1 (PIRSR); PIRSR038172-2 (PIRSR); PIRSR000666-2 (PIRSR); PIRSR000661-51 (PIRSR); PIRSR037393-1 (PIRSR); PIRSR000636-2 (PIRSR); PIRSR000624-1 (PIRSR); PIRSR500948-1 (PIRSR); PIRSR037921-1 (PIRSR); PIRSR000559-2 (PIR…	P:GO:0006468; F:GO:0004672; F:GO:0005524	P:protein phosphorylation; F:protein kinase activity; F:ATP binding	0,31	0,91	0,31	0,68	0,72	-0,43	-1,35	0,36	0,76	1,00	0,41	1,28	0,26	0,88	0,89	-0,52	-1,43	0,31	0,86	1,00
GSVIVT01000019001	LOC100264877	NC_081818	3337661..3343761	100264877	XP_003633637.3	XP_003633637.3LOW QUALITY PROTEIN: uncharacterized protein LOC100264877	20	6.93E-122	92.44	178	3	P:GO:0006488; F:GO:0016758; C:GO:0043541	P:dolichol-linked oligosaccharide biosynthetic process; F:hexosyltransferase activity; C:UDP-N-acetylglucosamine transferase complex	EC:2.4.1	Glycosyltransferases	0	0	0	0,17	0,17	0,13	0,10	0,38	-0,76	-1,70	0,48	0,76	1,00	0,08	0,09	0,06	0,07	0,18	-0,22	-1,16	0,90	0,95	1,00
GSVIVT01000020001	LOC100852866	NC_081818	complement(3325188..3333342)	100852866	XP_010659828.1	XP_010659828.1probable E3 ubiquitin-protein ligase LUL3	20	3.39E-267	87.57	445	3	P:GO:0016567; F:GO:0008270; F:GO:0061630	P:protein ubiquitination; F:zinc ion binding; F:ubiquitin protein ligase activity	EC:2.3.2	Acyltransferases	0	0	0	0,04	0,09	0,08	0,14	0,18	0,59	1,51	0,63	0,85	1,00	0,07	0,18	0,03	0,07	0,15	-1,17	-2,24	0,45	0,86	1,00
GSVIVT01000021001	LOC104881400	NC_081818	complement(3318027..3320256)	104881400	XP_010659829.1	XP_010659829.1heavy metal-associated isoprenylated plant protein 33	20	2.68E-242	71.25	508	1	F:GO:0046872	F:metal ion binding	0	0	0	0	0	0,12	0,26	0,24	0,37	0,56	0,50	1,42	0,49	0,76	1,00	0,34	0,75	0,21	0,51	0,74	-0,52	-1,43	0,43	0,86	1,00
GSVIVT01000023001	LOC100247787	NC_081818	complement(3305141..3306525)	100247787	XP_002284868.1	XP_002284868.1probable aspartic proteinase GIP2	20	0	80.94	441	5	P:GO:0006508; F:GO:0004190; C:GO:0005576; C:GO:0005794; C:GO:0005886	P:proteolysis; F:aspartic-type endopeptidase activity; C:extracellular region; C:Golgi apparatus; C:plasma membrane	EC:3.4.23	Acting on peptide bonds (peptidases)	0	0	0	0,72	1,04	0,64	0,68	1,63	-0,62	-1,54	0,17	0,76	1,00	0,87	1,32	0,36	0,59	1,89	-1,14	-2,21	0,05	0,86	1,00
GSVIVT01000023001	LOC100240860	NC_081818	complement(3309105..3311151)	100240860	XP_010659830.3	XP_010659830.3gamma conglutin 1	20	0	80.75	455	2	P:GO:0006508; F:GO:0004190	P:proteolysis; F:aspartic-type endopeptidase activity	EC:3.4.23	Acting on peptide bonds (peptidases)	0	0	0	0,00	0,00	0,00	0,00	0,00	NaN	NaN	NaN	NaN	NaN	0,00	0,00	0,00	0,00	0,00	NaN	NaN	NaN	NaN	NaN
GSVIVT01000024001	LOC132253827	NC_081805	complement(25545221..25545705)	132253827	XP_059593047.1	XP_059593047.1signal peptidase complex subunit 3B-like	20	2.57E-85	73.1	121	1	C:GO:0005789	C:endoplasmic reticulum membrane	0	0	0	0	0	0,00	0,00	0,00	0,00	0,00	NaN	NaN	NaN	NaN	NaN	0,00	0,00	0,00	0,00	0,00	NaN	NaN	NaN	NaN	NaN
GSVIVT01000024001	LOC100252902	NC_081818	complement(3289742..3294971)	100252902	XP_002284866.1	XP_002284866.1signal peptidase complex subunit 3B isoform X2	20	1.43E-120	97.49	167	4	P:GO:0006465; P:GO:0045047; F:GO:0004252; C:GO:0005787	P:signal peptide processing; P:protein targeting to ER; F:serine-type endopeptidase activity; C:signal peptidase complex	EC:3.4.21	Acting on peptide bonds (peptidases)	0	0	0	0,31	0,30	0,33	0,24	0,76	-0,36	-1,28	0,64	0,86	1,00	0,81	0,84	0,39	0,44	1,76	-0,90	-1,86	0,19	0,86	1,00
GSVIVT01000025001	LOC100245953	NC_081818	complement(3280720..3288591)	100245953	XP_002280955.3	XP_002280955.3uncharacterized protein LOC100245953 isoform X1	20	0	80.62	956	0	0	0	0	0	IPR056253 (PFAM); IPR024752 (PFAM); PTHR46929 (PANTHER)	no GO terms	no GO terms	0,15	0,48	0,43	1,01	0,98	1,08	2,11	0,04	0,50	1,00	0,23	0,79	0,22	0,81	0,50	0,04	1,03	0,94	0,97	1,00
GSVIVT01000027001	LOC100256252	NC_081818	complement(3275418..3280482)	100256252	XP_003633638.1	XP_003633638.1cation/calcium exchanger 5	20	0	86.65	552	7	P:GO:0035725; P:GO:0071805; F:GO:0015079; F:GO:0015081; F:GO:0015297; C:GO:0005886; C:GO:0034399	P:sodium ion transmembrane transport; P:potassium ion transmembrane transport; F:potassium ion transmembrane transporter activity; F:sodium ion transmembrane transporter activity; F:antiporter activity; C:plasma membrane; C:nuclear periphery	0	0	0	0	0	0,12	0,30	0,23	0,41	0,52	0,41	1,33	0,55	0,80	1,00	0,10	0,26	0,03	0,07	0,22	-1,73	-3,32	0,25	0,86	1,00
GSVIVT01000030001	LOC100244207	NC_081818	complement(3261964..3267310)	100244207	XP_019080697.2	XP_019080697.2alpha-crystallin domain-containing protein 22.3	20	1.42E-144	83.33	202	2	C:GO:0005634; C:GO:0016020	C:nucleus; C:membrane	0	0	0	0	0	0,03	0,04	0,15	0,14	0,33	1,51	2,85	0,33	0,76	1,00	0,00	0,00	0,10	0,15	0,23	4,54	23,32	0,24	0,86	1,00
GSVIVT01000033001	LOC109121482	NC_081818	complement(3243232..3248108)	109121482	XP_059598873.1	XP_059598873.1alpha-crystallin domain-containing protein 22.3	20	1.4E-108	84.88	156	1	C:GO:0005634	C:nucleus	0	0	0	0	0	0,00	0,00	0,05	0,10	0,12	4,24	18,89	0,30	0,76	1,00	0,03	0,09	0,00	0,00	0,07	-3,70	-12,98	0,43	0,86	1,00
GSVIVT01000034001	LOC100263173	NC_081818	3234677..3237807	100263173	XP_002284834.1	XP_002284834.1putative pentatricopeptide repeat-containing protein At3g05240	20	0	88.89	565	3	P:GO:0080156; F:GO:0003723; C:GO:0005739	P:mitochondrial mRNA modification; F:RNA binding; C:mitochondrion	0	0	0	0	0	0,15	0,35	0,02	0,03	0,34	-3,22	-9,29	0,03	0,43	1,00	0,05	0,13	0,11	0,29	0,26	1,13	2,19	0,30	0,86	1,00
GSVIVT01000034001	LOC100249373	NC_081818	3243468..3244311	100249373	XP_010659835.1	XP_010659835.1alpha-crystallin domain-containing protein 22.3	20	7.21E-168	81.52	235	1	C:GO:0005634	C:nucleus	0	0	0	0	0	0,12	0,09	0,00	0,00	0,27	-4,49	-22,53	0,29	0,76	1,00	0,00	0,00	0,00	0,00	0,00	NaN	NaN	NaN	NaN	NaN
GSVIVT01000035001	LOC100254480	NC_081818	complement(3227696..3233789)	100254480	XP_002280880.3	XP_002280880.3uncharacterized protein LOC100254480	20	3.65E-213	89.56	280	1	F:GO:0008270	F:zinc ion binding	0	0	IPR001841 (SMART); IPR013083 (G3DSA:3.30.40.GENE3D); IPR018957 (PFAM); PTHR47692 (PANTHER); IPR017907 (PROSITE_PATTERNS); IPR001841 (PROSITE_PROFILES); SSF57850 (SUPERFAMILY)	F:GO:0046872	F:metal ion binding	0,04	0,04	0,04	0,03	0,09	-0,37	-1,29	0,85	0,93	1,00	0,10	0,13	0,05	0,07	0,23	-0,77	-1,70	0,63	0,88	1,00
GSVIVT01000036001	LOC100240917	NC_081818	complement(3223590..3226599)	100240917	XP_002284823.2	XP_002284823.2amidase 1	20	4.67E-314	92.05	433	2	F:GO:0016811; C:GO:0016020	F:hydrolase activity, acting on carbon-nitrogen (but not peptide) bonds, in linear amides; C:membrane	EC:3.5.1	Acting on carbon-nitrogen bonds, other than peptide bonds	0	0	0	0,28	0,43	0,15	0,17	0,63	-1,34	-2,54	0,09	0,70	1,00	0,11	0,18	0,25	0,44	0,57	1,31	2,47	0,16	0,86	1,00
GSVIVT01000037001	LOC100251148	NC_081818	complement(3214974..3220786)	100251148	XP_002284813.1	XP_002284813.1mevalonate kinase	20	1.82E-272	92.35	388	6	P:GO:0016126; P:GO:0019287; F:GO:0004496; F:GO:0005524; C:GO:0005829; C:GO:0016020	P:sterol biosynthetic process; P:isopentenyl diphosphate biosynthetic process, mevalonate pathway; F:mevalonate kinase activity; F:ATP binding; C:cytosol; C:membrane	EC:2.7.1.36	mevalonate kinase	0	0	0	0,13	0,26	0,19	0,27	0,43	0,05	1,03	0,95	0,98	1,00	0,13	0,26	0,16	0,37	0,37	0,48	1,40	0,58	0,88	1,00
GSVIVT01000038001	LOC100256303	NC_081818	3212962..3214364	100256303	XP_002284803.4	XP_002284803.4glucose and ribitol dehydrogenase	20	7.07E-244	92.42	341	1	F:GO:0016614	F:oxidoreductase activity, acting on CH-OH group of donors	EC:1.1	Acting on the CH-OH group of donors	0	0	0	0,00	0,00	0,00	0,00	0,00	NaN	NaN	NaN	NaN	NaN	0,00	0,00	0,00	0,00	0,00	NaN	NaN	NaN	NaN	NaN
GSVIVT01000039001	LOC100246005	NC_081818	complement(3210909..3212055)	100246005	XP_002284816.1	XP_002284816.1uncharacterized GPI-anchored protein At3g06035	20	3.49E-133	83.85	196	1	C:GO:0016020	C:membrane	0	0	0	0	0	0,00	0,00	0,00	0,00	0,00	NaN	NaN	NaN	NaN	NaN	0,00	0,00	0,00	0,00	0,00	NaN	NaN	NaN	NaN	NaN
GSVIVT01000040001	LOC100259597	NC_081818	complement(3200692..3208403)	100259597	XP_002280871.2	XP_002280871.2uncharacterized protein LOC100259597 isoform X2	20	0	69.74	1074	0	0	0	0	0	PTHR35701 (PANTHER)	no GO terms	no GO terms	0,82	3,29	1,06	3,11	2,44	-0,08	-1,06	0,74	0,90	1,00	0,59	2,52	0,51	2,34	1,28	-0,08	-1,06	0,81	0,95	1,00
GSVIVT01000041001	LOC100261399	NC_081818	complement(3192640..3197787)	100261399	XP_002284787.1	XP_002284787.1serine--tRNA ligase	20	0	96.23	447	6	P:GO:0006434; F:GO:0000049; F:GO:0004828; F:GO:0005524; C:GO:0005829; C:GO:0016020	P:seryl-tRNA aminoacylation; F:tRNA binding; F:serine-tRNA ligase activity; F:ATP binding; C:cytosol; C:membrane	EC:6.1.1.11	serine--tRNA ligase	0	0	0	0,43	0,95	0,68	1,12	1,57	0,22	1,17	0,59	0,83	1,00	0,54	1,28	0,37	0,95	1,17	-0,40	-1,32	0,42	0,86	1,00
GSVIVT01000042001	LOC100266603	NC_081818	3178250..3185846	100266603	XP_010659840.1	XP_010659840.1uncharacterized protein LOC100266603	20	3.58E-195	94.12	280	3	P:GO:0016192; F:GO:0031267; C:GO:0000139	P:vesicle-mediated transport; F:small GTPase binding; C:Golgi membrane	0	0	0	0	0	0,43	0,56	0,94	0,91	2,18	0,69	1,61	0,17	0,76	1,00	0,38	0,53	0,39	0,59	0,90	0,17	1,12	0,80	0,94	1,00
GSVIVT01000043001	LOC100244263	NC_081818	3172563..3176226	100244263	XP_002284763.1	XP_002284763.1peroxisomal adenine nucleotide carrier 1	20	2.78E-220	92.99	322	8	P:GO:0006635; P:GO:0007031; P:GO:0015866; P:GO:0015867; P:GO:0055085; F:GO:0005347; F:GO:0015217; C:GO:0005778	P:fatty acid beta-oxidation; P:peroxisome organization; P:ADP transport; P:ATP transport; P:transmembrane transport; F:ATP transmembrane transporter activity; F:ADP transmembrane transporter activity; C:peroxisomal membrane	0	0	0	0	0	0,11	0,17	0,20	0,24	0,46	0,43	1,35	0,63	0,85	1,00	0,03	0,04	0,16	0,29	0,37	2,58	6,00	0,09	0,86	1,00
GSVIVT01000044001	LOC100249429	NC_081818	complement(3135843..3158698)	100249429	XP_002284757.1	XP_002284757.1mitochondrial Rho GTPase 1	20	0	93.11	647	5	P:GO:0007005; F:GO:0003924; F:GO:0005509; F:GO:0005525; C:GO:0005741	P:mitochondrion organization; F:GTPase activity; F:calcium ion binding; F:GTP binding; C:mitochondrial outer membrane	EC:3.6.1.15	nucleoside-triphosphate phosphatase	0	0	0	0,46	1,30	0,52	1,08	1,21	-0,27	-1,20	0,49	0,76	1,00	0,40	1,19	0,30	0,95	0,87	-0,30	-1,23	0,55	0,86	1,00
GSVIVT01000045001	LOC100242488	NC_081818	3134723..3135614	100242488	XP_002280845.2	XP_002280845.2cyclin-P3-1	20	5.46E-154	82.86	226	2	P:GO:0051301; F:GO:0019901	P:cell division; F:protein kinase binding	0	0	G3DSA:1.10.472.10 (GENE3D); IPR013922 (PFAM); IPR013922 (PANTHER); IPR036915 (SUPERFAMILY)	P:GO:0000079; F:GO:0019901	P:regulation of cyclin-dependent protein serine/threonine kinase activity; F:protein kinase binding	0,10	0,09	0,00	0,00	0,23	-4,49	-22,53	0,29	0,76	1,00	0,00	0,00	0,08	0,07	0,17	3,61	12,21	0,36	0,86	1,00
GSVIVT01000046001	LOC100247620	NC_081818	complement(3128239..3132088)	100247620	XP_002280832.1	XP_002280832.1putative UDP-glucuronate:xylan alpha-glucuronosyltransferase 4	20	0	78.7	546	2	P:GO:0045492; F:GO:0016757	P:xylan biosynthetic process; F:glycosyltransferase activity	EC:2.4	Glycosyltransferases	G3DSA:3.90.550.10:FF:000018 (FUNFAM); IPR002495 (PFAM); IPR029044 (G3DSA:3.90.550.GENE3D); IPR050587 (PANTHER); SIGNAL_PEPTIDE (PHOBIUS); NON_CYTOPLASMIC_DOMAIN (PHOBIUS); SIGNAL_PEPTIDE_H_REGION (PHOBIUS); SIGNAL_PEPTIDE_C_REGION (PHOBIUS); SIGNAL_PEPTIDE_N_REGION (PHOBIUS); cd02537 (CDD); IPR029044 (SUPERFAMILY); TMhelix (TMHMM)	F:GO:0016757	F:glycosyltransferase activity	0,00	0,00	0,02	0,03	0,05	2,76	6,79	0,52	0,76	1,00	0,00	0,00	0,00	0,00	0,00	NaN	NaN	NaN	NaN	NaN
GSVIVT01000047001	LOC100254531	NC_081818	complement(3117251..3126157)	100254531	XP_010659844.1	XP_010659844.1mitogen-activated protein kinase kinase kinase NPK1 isoform X1	20	0	87.67	670	4	P:GO:0000165; F:GO:0004709; F:GO:0005524; C:GO:0005737	P:MAPK cascade; F:MAP kinase kinase kinase activity; F:ATP binding; C:cytoplasm	EC:2.7.11.25	mitogen-activated protein kinase kinase kinase	0	0	0	0,00	0,00	0,00	0,00	0,00	NaN	NaN	NaN	NaN	NaN	0,02	0,04	0,02	0,07	0,06	0,68	1,61	0,72	0,90	1,00
GSVIVT01000048001	LOC100259649	NC_081818	3115043..3117291	100259649	XP_002284730.2	XP_002284730.2probable microtubule-binding protein TANGLED	20	2.35E-241	87.38	357	8	P:GO:0000911; P:GO:0007018; P:GO:2000694; F:GO:0003777; F:GO:0005524; F:GO:0008017; C:GO:0005875; C:GO:0009574	P:cytokinesis by cell plate formation; P:microtubule-based movement; P:regulation of phragmoplast microtubule organization; F:microtubule motor activity; F:ATP binding; F:microtubule binding; C:microtubule associated complex; C:preprophase band	EC:5.6.1	Isomerases altering macromolecular conformation	0	0	0	0,06	0,09	0,00	0,00	0,13	-4,49	-22,53	0,29	0,76	1,00	0,14	0,22	0,09	0,15	0,30	-0,54	-1,46	0,65	0,88	1,00
GSVIVT01000050001	LOC100257878	NC_081818	3098793..3104099	100257878	XP_010659851.1	XP_010659851.1kinesin-like protein KIN-14S	20	0	87.14	761	5	P:GO:0007018; F:GO:0003777; F:GO:0005524; F:GO:0008017; C:GO:0005874	P:microtubule-based movement; F:microtubule motor activity; F:ATP binding; F:microtubule binding; C:microtubule	EC:5.6.1	Isomerases altering macromolecular conformation	0	0	0	0,02	0,04	0,08	0,17	0,19	1,82	3,54	0,23	0,76	1,00	0,13	0,40	0,05	0,15	0,29	-1,37	-2,59	0,22	0,86	1,00
GSVIVT01000050001	LOC100252731	NC_081818	3106659..3112560	100252731	XP_010659847.1	XP_010659847.1kinesin-like protein KIN-14S	20	0	85.94	624	6	P:GO:0007018; P:GO:2000694; F:GO:0003777; F:GO:0005524; F:GO:0008017; C:GO:0005874	P:microtubule-based movement; P:regulation of phragmoplast microtubule organization; F:microtubule motor activity; F:ATP binding; F:microtubule binding; C:microtubule	EC:5.6.1	Isomerases altering macromolecular conformation	0	0	0	0,02	0,04	0,00	0,00	0,05	-3,58	-11,95	0,41	0,76	1,00	0,00	0,00	0,00	0,00	0,00	NaN	NaN	NaN	NaN	NaN
GSVIVT01000051001	LOC100264831	NC_081818	complement(3092620..3097745)	100264831	XP_002284712.1	XP_002284712.1uncharacterized protein LOC100264831	20	9.71E-248	86.7	353	0	0	0	0	0	0	0	0	0,55	0,69	1,13	1,05	2,61	0,59	1,51	0,20	0,76	1,00	0,53	0,71	0,91	1,32	2,11	0,92	1,89	0,07	0,86	1,00
GSVIVT01000052001	LOC100242541	NC_081818	3079880..3091839	100242541	XP_002284709.1	XP_002284709.1uncharacterized protein LOC100242541	20	1.46E-131	86.53	222	5	P:GO:0001732; F:GO:0003743; C:GO:0005852; C:GO:0016282; C:GO:0033290	P:formation of cytoplasmic translation initiation complex; F:translation initiation factor activity; C:eukaryotic translation initiation factor 3 complex; C:eukaryotic 43S preinitiation complex; C:eukaryotic 48S preinitiation complex	0	0	0	0	0	0,38	0,52	0,80	0,81	1,86	0,63	1,55	0,22	0,76	1,00	0,57	0,84	0,14	0,22	1,25	-1,88	-3,67	0,04	0,86	1,00
GSVIVT01000053001	LOC100263014	NC_081818	3075770..3079084	100263014	XP_002280795.2	XP_002280795.2chaperone protein dnaJ C76, chloroplastic	20	4.37E-193	88.44	265	1	C:GO:0009507	C:chloroplast	0	0	IPR001623 (PRINTS); IPR001623 (SMART); G3DSA:3.30.70.20 (GENE3D); IPR001623 (PFAM); IPR036869 (G3DSA:1.10.287.GENE3D); PTHR45295 (PANTHER); IPR001623 (PROSITE_PROFILES); IPR001623 (CDD); IPR036869 (SUPERFAMILY)	no GO terms	no GO terms	0,04	0,04	0,11	0,10	0,26	1,11	2,16	0,49	0,76	1,00	0,10	0,13	0,00	0,00	0,22	-4,25	-19,01	0,36	0,86	1,00
GSVIVT01000056001	LOC100247676	NC_081818	complement(3062038..3064107)	100247676	XP_002284695.1	XP_002284695.1esterase	20	3.96E-293	91.96	390	1	F:GO:0016788	F:hydrolase activity, acting on ester bonds	EC:3.1	Acting on ester bonds	0	0	0	0,00	0,00	0,00	0,00	0,00	NaN	NaN	NaN	NaN	NaN	0,00	0,00	0,04	0,07	0,10	3,61	12,21	0,36	0,86	1,00
GSVIVT01000058001	LOC100252783	NC_081818	3051336..3052293	100252783	XP_002284682.1	XP_002284682.1germin-like protein subfamily 1 member 15	20	2.42E-154	97.22	220	5	F:GO:0004713; F:GO:0005524; F:GO:0030145; C:GO:0016020; C:GO:0048046	F:protein tyrosine kinase activity; F:ATP binding; F:manganese ion binding; C:membrane; C:apoplast	EC:2.7.10	Transferring phosphorus-containing groups	0	0	0	0,00	0,00	0,00	0,00	0,00	NaN	NaN	NaN	NaN	NaN	0,00	0,00	0,00	0,00	0,00	NaN	NaN	NaN	NaN	NaN
GSVIVT01000058001	LOC100240751	NC_081818	3068586..3072588	100240751	XP_002280784.1	XP_002280784.1putative receptor-like protein kinase At3g47110	20	0	82.87	1052	3	F:GO:0004674; F:GO:0005524; C:GO:0005886	F:protein serine/threonine kinase activity; F:ATP binding; C:plasma membrane	EC:2.7.11	Transferring phosphorus-containing groups	G3DSA:1.10.510.10:FF:000358 (FUNFAM); G3DSA:3.80.10.10:FF:000288 (FUNFAM); G3DSA:3.80.10.10:FF:000539 (FUNFAM); IPR003591 (SMART); IPR000719 (SMART); SM00365 (SMART); IPR032675 (G3DSA:3.80.10.GENE3D); IPR055414 (PFAM); IPR032675 (G3DSA:3.80.10.GENE3D); IPR001245 (PFAM); G3DSA:1.10.510.10 (GENE3D); IPR013210 (PFAM); G3DSA:3.30.200.20 (GENE3D); IPR001611 (PFAM); IPR032675 (G3DSA:3.80.10.GENE3D); PI…	P:GO:0006468; F:GO:0004672; F:GO:0005515; F:GO:0005524	P:protein phosphorylation; F:protein kinase activity; F:protein binding; F:ATP binding	0,02	0,09	0,04	0,10	0,09	0,19	1,14	0,88	0,94	1,00	0,00	0,00	0,00	0,00	0,00	NaN	NaN	NaN	NaN	NaN
GSVIVT01000060001	LOC109123939	NC_081818	3015444..3016452	109123939	XP_019080708.1	XP_019080708.1germin-like protein subfamily 1 member 17	20	1.85E-150	97.51	213	5	F:GO:0004713; F:GO:0005524; F:GO:0030145; C:GO:0016020; C:GO:0048046	F:protein tyrosine kinase activity; F:ATP binding; F:manganese ion binding; C:membrane; C:apoplast	EC:2.7.10	Transferring phosphorus-containing groups	0	0	0	0,00	0,00	0,00	0,00	0,00	NaN	NaN	NaN	NaN	NaN	0,00	0,00	0,00	0,00	0,00	NaN	NaN	NaN	NaN	NaN
GSVIVT01000060001	GER7	NC_081818	3029610..3030624	100233017	NP_001267944.1	NP_001267944.1germin-like protein 7 precursor	20	1.25E-156	98	220	5	F:GO:0004713; F:GO:0005524; F:GO:0030145; C:GO:0016020; C:GO:0048046	F:protein tyrosine kinase activity; F:ATP binding; F:manganese ion binding; C:membrane; C:apoplast	EC:2.7.10	Transferring phosphorus-containing groups	IPR001929 (PRINTS); G3DSA:2.60.120.10:FF:000005 (FUNFAM); IPR006045 (SMART); IPR006045 (PFAM); IPR014710 (G3DSA:2.60.120.GENE3D); PIRSR617774-2 (PIRSR); PIRSR601929-1 (PIRSR); PIRSR601929-2 (PIRSR); PTHR31238 (PANTHER); IPR019780 (PROSITE_PATTERNS); SIGNAL_PEPTIDE_C_REGION (PHOBIUS); SIGNAL_PEPTIDE (PHOBIUS); SIGNAL_PEPTIDE_H_REGION (PHOBIUS); NON_CYTOPLASMIC_DOMAIN (PHOBIUS); SIGNAL_PEPTIDE_N_RE…	F:GO:0030145	F:manganese ion binding	0,00	0,00	0,00	0,00	0,00	NaN	NaN	NaN	NaN	NaN	0,00	0,00	0,00	0,00	0,00	NaN	NaN	NaN	NaN	NaN
GSVIVT01000063001	LOC109121498	NC_081818	2992959..2993868	109121498	XP_059598740.1	XP_059598740.1germin-like protein subfamily 1 member 13	20	7.87E-144	94.37	206	2	F:GO:0030145; C:GO:0048046	F:manganese ion binding; C:apoplast	0	0	0	0	0	0,00	0,00	0,00	0,00	0,00	NaN	NaN	NaN	NaN	NaN	0,00	0,00	0,00	0,00	0,00	NaN	NaN	NaN	NaN	NaN
GSVIVT01000063001	LOC100240807	NC_081818	3006377..3007252	100240807	XP_019080468.1	XP_019080468.1germin-like protein subfamily 1 member 7	20	1.7E-154	95.26	220	2	F:GO:0030145; C:GO:0048046	F:manganese ion binding; C:apoplast	0	0	0	0	0	0,00	0,00	0,00	0,00	0,00	NaN	NaN	NaN	NaN	NaN	0,00	0,00	0,00	0,00	0,00	NaN	NaN	NaN	NaN	NaN
GSVIVT01000067001	LOC100256198	NC_081818	2989750..2990756	100256198	XP_002284624.1	XP_002284624.1germin-like protein subfamily 1 member 7	20	2.42E-154	96.87	220	2	F:GO:0030145; C:GO:0048046	F:manganese ion binding; C:apoplast	0	0	0	0	0	0,00	0,00	0,00	0,00	0,00	NaN	NaN	NaN	NaN	NaN	0,04	0,04	0,00	0,00	0,10	-2,80	-6,95	0,56	0,86	1,00
GSVIVT01000067001	LOC100251041	NC_081818	3003762..3004569	100251041	XP_059598648.1	XP_059598648.1germin-like protein subfamily 1 member 7	20	2.42E-155	95.05	222	2	F:GO:0030145; C:GO:0048046	F:manganese ion binding; C:apoplast	0	0	0	0	0	0,00	0,00	0,00	0,00	0,00	NaN	NaN	NaN	NaN	NaN	0,00	0,00	0,00	0,00	0,00	NaN	NaN	NaN	NaN	NaN
GSVIVT01000068001	LOC100261293	NC_081818	2983114..2984067	100261293	XP_002284616.2	XP_002284616.2germin-like protein subfamily 1 member 7	20	4.02E-153	96.46	220	2	F:GO:0030145; C:GO:0048046	F:manganese ion binding; C:apoplast	0	0	0	0	0	0,00	0,00	0,00	0,00	0,00	NaN	NaN	NaN	NaN	NaN	0,00	0,00	0,00	0,00	0,00	NaN	NaN	NaN	NaN	NaN
GSVIVT01000070001	GER1	NC_081818	2977779..2978722	100233015	NP_001267940.1	NP_001267940.1germin-like protein 1	20	1.03E-144	96.91	207	2	F:GO:0030145; C:GO:0048046	F:manganese ion binding; C:apoplast	0	0	IPR001929 (PRINTS); G3DSA:2.60.120.10:FF:000005 (FUNFAM); IPR006045 (SMART); IPR006045 (PFAM); IPR014710 (G3DSA:2.60.120.GENE3D); PIRSR601929-1 (PIRSR); PIRSR617774-2 (PIRSR); PIRSR601929-2 (PIRSR); PTHR31238 (PANTHER); IPR019780 (PROSITE_PATTERNS); IPR001929 (CDD); IPR011051 (SUPERFAMILY)	F:GO:0030145	F:manganese ion binding	0,00	0,00	0,00	0,00	0,00	NaN	NaN	NaN	NaN	NaN	0,00	0,00	0,00	0,00	0,00	NaN	NaN	NaN	NaN	NaN
GSVIVT01000071001	LOC100232941	NC_081818	2970496..2974646	100232941	NP_001268198.1	NP_001268198.1germin-like protein 3 precursor	20	6.67E-159	93.41	225	4	P:GO:0009451; F:GO:0003723; F:GO:0030145; C:GO:0048046	P:RNA modification; F:RNA binding; F:manganese ion binding; C:apoplast	0	0	IPR001929 (PRINTS); G3DSA:2.60.120.10:FF:000005 (FUNFAM); IPR006045 (SMART); IPR014710 (G3DSA:2.60.120.GENE3D); IPR006045 (PFAM); PIRSR617774-2 (PIRSR); PIRSR601929-1 (PIRSR); PIRSR601929-2 (PIRSR); PTHR31238 (PANTHER); IPR019780 (PROSITE_PATTERNS); SIGNAL_PEPTIDE_C_REGION (PHOBIUS); SIGNAL_PEPTIDE (PHOBIUS); NON_CYTOPLASMIC_DOMAIN (PHOBIUS); SIGNAL_PEPTIDE_H_REGION (PHOBIUS); SIGNAL_PEPTIDE_N_RE…	F:GO:0030145	F:manganese ion binding	0,05	0,04	0,00	0,00	0,11	-3,58	-11,95	0,41	0,76	1,00	0,00	0,00	0,00	0,00	0,00	NaN	NaN	NaN	NaN	NaN
GSVIVT01000071001	LOC104882638	NC_081822	complement(16121106..16148026)	104882638	XP_010665017.1	XP_010665017.1SH3 domain-containing protein C23A1.17	20	3.41E-211	63.68	334	5	P:GO:0006278; P:GO:0015074; F:GO:0003676; F:GO:0003964; F:GO:0004519	P:RNA-templated DNA biosynthetic process; P:DNA integration; F:nucleic acid binding; F:RNA-directed DNA polymerase activity; F:endonuclease activity	EC:2.7.7.49	RNA-directed DNA polymerase	0	0	0	0,00	0,00	0,00	0,00	0,00	NaN	NaN	NaN	NaN	NaN	0,00	0,00	0,00	0,00	0,00	NaN	NaN	NaN	NaN	NaN
GSVIVT01000073001	LOC100254646	NC_081818	2956204..2968899	100254646	XP_002284576.1	XP_002284576.1mannosylglycoprotein endo-beta-mannosidase	20	0	92.41	973	2	P:GO:0005975; F:GO:0004553	P:carbohydrate metabolic process; F:hydrolase activity, hydrolyzing O-glycosyl compounds	EC:3.2.1	Glycosylases	0	0	0	0,85	2,99	0,83	2,16	1,92	-0,47	-1,38	0,09	0,70	1,00	0,66	2,47	0,47	1,90	1,43	-0,35	-1,28	0,33	0,86	1,00
GSVIVT01000074001	LOC100254588	NC_081818	complement(2920369..2945157)	100254588	XP_019080643.1	XP_019080643.1long chain acyl-CoA synthetase 7, peroxisomal isoform X1	20	0	94.12	659	7	P:GO:0001676; P:GO:0009698; F:GO:0004467; F:GO:0005524; F:GO:0016207; C:GO:0005783; C:GO:0016020	P:long-chain fatty acid metabolic process; P:phenylpropanoid metabolic process; F:long-chain fatty acid-CoA ligase activity; F:ATP binding; F:4-coumarate-CoA ligase activity; C:endoplasmic reticulum; C:membrane	EC:6.2.1.12; EC:6.2.1.3	4-coumarate--CoA ligase; long-chain-fatty-acid--CoA ligase	0	0	0	0,09	0,26	0,17	0,37	0,39	0,50	1,42	0,49	0,76	1,00	0,04	0,13	0,06	0,22	0,15	0,73	1,66	0,53	0,86	1,00
GSVIVT01000077001	LOC100259697	NC_081818	2915783..2920235	100259697	XP_002280699.1	XP_002280699.1uncharacterized protein LOC100259697	20	0	82.77	638	1	F:GO:0016787	F:hydrolase activity	EC:3	Hydrolases	IPR029044 (G3DSA:3.90.550.GENE3D); PTHR33604 (PANTHER); NON_CYTOPLASMIC_DOMAIN (PHOBIUS); SIGNAL_PEPTIDE (PHOBIUS); SIGNAL_PEPTIDE_N_REGION (PHOBIUS); SIGNAL_PEPTIDE_H_REGION (PHOBIUS); SIGNAL_PEPTIDE_C_REGION (PHOBIUS); IPR029044 (SUPERFAMILY); TMhelix (TMHMM)	no GO terms	no GO terms	0,19	0,48	0,23	0,41	0,52	-0,23	-1,18	0,70	0,90	1,00	0,14	0,35	0,05	0,15	0,30	-1,21	-2,31	0,28	0,86	1,00
GSVIVT01000079001	LOC100259753	NC_081818	2903228..2914870	100259753	XP_002284554.2	XP_002284554.2aminopeptidase P2	20	0	91.56	714	2	F:GO:0070006; C:GO:0005737	F:metalloaminopeptidase activity; C:cytoplasm	EC:3.4.11	Acting on peptide bonds (peptidases)	0	0	0	0,47	1,21	0,81	1,56	1,87	0,36	1,28	0,33	0,76	1,00	0,70	1,94	0,64	1,90	1,52	-5,89E-3	-1,00	0,99	0,99	1,00
GSVIVT01000080001	LOC100264948	NC_081818	complement(2897962..2901747)	100264948	XP_002284549.1	XP_002284549.1protein AUXIN RESPONSE 4	20	0	82.39	474	6	P:GO:0009612; P:GO:0009733; P:GO:0009926; F:GO:0016787; C:GO:0005783; C:GO:0016020	P:response to mechanical stimulus; P:response to auxin; P:auxin polar transport; F:hydrolase activity; C:endoplasmic reticulum; C:membrane	EC:3	Hydrolases	0	0	0	0,23	0,48	0,29	0,44	0,66	-0,12	-1,09	0,84	0,93	1,00	0,34	0,75	0,28	0,66	0,73	-0,16	-1,12	0,79	0,93	1,00
GSVIVT01000081001	LOC100242661	NC_081818	complement(2891655..2895902)	100242661	XP_002284540.1	XP_002284540.1F-box protein At1g55000	20	6.18E-189	87.67	266	0	0	0	0	0	0	0	0	0,21	0,30	0,41	0,44	0,95	0,52	1,44	0,44	0,76	1,00	0,28	0,44	0,18	0,29	0,62	-0,56	-1,47	0,51	0,86	1,00
GSVIVT01000084001	LOC100252850	NC_081818	complement(2866999..2871060)	100252850	XP_010659859.1	XP_010659859.1probable linoleate 9S-lipoxygenase 5	20	0	95.28	875	5	P:GO:0006633; P:GO:0031408; P:GO:0034440; F:GO:0016702; F:GO:0046872	P:fatty acid biosynthetic process; P:oxylipin biosynthetic process; P:lipid oxidation; F:oxidoreductase activity, acting on single donors with incorporation of molecular oxygen, incorporation of two atoms of oxygen; F:metal ion binding	EC:1.13.11	Acting on single donors with incorporation of molecular oxygen (oxygenases). The oxygen incorporated need not be derived from O2	0	0	0	0,15	0,48	0,06	0,14	0,34	-1,79	-3,46	0,03	0,47	1,00	0,08	0,26	0,10	0,37	0,24	0,48	1,40	0,58	0,88	1,00
GSVIVT01000084001	LOX	NC_081818	complement(2874466..2878685)	100232917	NP_001268178.1	NP_001268178.1lipoxygenase	20	0	95.56	859	5	P:GO:0006633; P:GO:0031408; P:GO:0034440; F:GO:0016702; F:GO:0046872	P:fatty acid biosynthetic process; P:oxylipin biosynthetic process; P:lipid oxidation; F:oxidoreductase activity, acting on single donors with incorporation of molecular oxygen, incorporation of two atoms of oxygen; F:metal ion binding	EC:1.13.11	Acting on single donors with incorporation of molecular oxygen (oxygenases). The oxygen incorporated need not be derived from O2	IPR001246 (PRINTS); IPR013819 (PRINTS); G3DSA:2.60.60.20:FF:000015 (FUNFAM); G3DSA:1.20.245.10:FF:000002 (FUNFAM); G3DSA:4.10.372.10:FF:000001 (FUNFAM); G3DSA:3.10.450.60:FF:000002 (FUNFAM); G3DSA:4.10.375.10:FF:000001 (FUNFAM); IPR001024 (SMART); IPR013819 (PFAM); G3DSA:4.10.375.10 (GENE3D); G3DSA:1.20.245.10 (GENE3D); G3DSA:3.10.450.60 (GENE3D); IPR027433 (G3DSA:4.10.372.GENE3D); IPR001024 (PFA…	P:GO:0034440; F:GO:0005515; F:GO:0016491; F:GO:0016702; F:GO:0046872	P:lipid oxidation; F:protein binding; F:oxidoreductase activity; F:oxidoreductase activity, acting on single donors with incorporation of molecular oxygen, incorporation of two atoms of oxygen; F:metal ion binding	0,08	0,22	0,10	0,20	0,22	-0,10	-1,07	0,91	0,95	1,00	0,00	0,00	0,00	0,00	0,00	NaN	NaN	NaN	NaN	NaN
GSVIVT01000086001	LOC100257990	NC_081818	2862552..2864651	100257990	XP_002280644.1	XP_002280644.1pentatricopeptide repeat-containing protein At3g14330	20	0	88.59	652	3	P:GO:0009451; F:GO:0003723; F:GO:0008270	P:RNA modification; F:RNA binding; F:zinc ion binding	0	0	G3DSA:1.25.40.10:FF:000987 (FUNFAM); G3DSA:1.25.40.10:FF:000031 (FUNFAM); G3DSA:1.25.40.10:FF:003111 (FUNFAM); G3DSA:1.25.40.10:FF:001389 (FUNFAM); IPR002885 (PFAM); IPR002885 (NCBIFAM); IPR002885 (PFAM); IPR011990 (G3DSA:1.25.40.GENE3D); IPR011990 (G3DSA:1.25.40.GENE3D); IPR046848 (PFAM); IPR032867 (PFAM); IPR011990 (G3DSA:1.25.40.GENE3D); IPR046960 (PANTHER); IPR002885 (PROSITE_PROFILES); IPR00…	P:GO:0009451; F:GO:0003723; F:GO:0005515; F:GO:0008270	P:RNA modification; F:RNA binding; F:protein binding; F:zinc ion binding	0,08	0,17	0,02	0,03	0,18	-2,24	-4,72	0,15	0,76	1,00	0,00	0,00	0,00	0,00	0,00	NaN	NaN	NaN	NaN	NaN
GSVIVT01000087001	LOC100263126	NC_081818	complement(2821677..2858700)	100263126	XP_010659860.1	XP_010659860.1DNA polymerase zeta catalytic subunit isoform X1	20	0	84.63	2057	3	P:GO:0019985; F:GO:0046872; F:GO:0051536	P:translesion synthesis; F:metal ion binding; F:iron-sulfur cluster binding	0	0	0	0	0	0,16	1,13	0,19	0,98	0,44	-0,20	-1,15	0,62	0,85	1,00	0,13	0,97	0,10	0,81	0,29	-0,24	-1,18	0,65	0,88	1,00
GSVIVT01000088001	LOC104881408	NC_081818	complement(2813478..2820904)	104881408	XP_010659864.1	XP_010659864.1uncharacterized protein LOC104881408	20	0	80.62	821	3	F:GO:0003729; F:GO:0008270; C:GO:0005737	F:mRNA binding; F:zinc ion binding; C:cytoplasm	0	0	0	0	0	0,12	0,39	0,19	0,44	0,43	0,17	1,12	0,79	0,92	1,00	0,04	0,13	0,00	0,00	0,08	-4,25	-19,01	0,36	0,86	1,00
GSVIVT01000089001	LOC100266555	NC_081818	complement(2767217..2811484)	100266555	XP_019080574.1	XP_019080574.1protein ALWAYS EARLY 2 isoform X1	20	0	91.05	1073	5	P:GO:0006357; P:GO:0051726; F:GO:0003677; C:GO:0005654; C:GO:0017053	P:regulation of transcription by RNA polymerase II; P:regulation of cell cycle; F:DNA binding; C:nucleoplasm; C:transcription repressor complex	0	0	0	0	0	0,03	0,13	0,09	0,30	0,20	1,19	2,27	0,21	0,76	1,00	0,05	0,26	0,03	0,15	0,11	-0,80	-1,74	0,49	0,86	1,00
GSVIVT01000091001	LOC100252910	NC_081818	2749547..2766352	100252910	XP_003633645.1	XP_003633645.1sucrose nonfermenting 4-like protein isoform X1	20	0	92.33	482	13	P:GO:0000266; P:GO:0006110; P:GO:0009859; P:GO:0016559; P:GO:0042149; P:GO:0043609; P:GO:0045722; P:GO:2000377; F:GO:0019887; F:GO:0019900; F:GO:1901982; C:GO:0005634; C:GO:0009569	P:mitochondrial fission; P:regulation of glycolytic process; P:pollen hydration; P:peroxisome fission; P:cellular response to glucose starvation; P:regulation of carbon utilization; P:positive regulation of gluconeogenesis; P:regulation of reactive oxygen species metabolic process; F:protein kinase regulator activity; F:kinase binding; F:maltose binding; C:nucleus; C:chloroplast starch grain	0	0	0	0	0	0,64	1,82	0,94	1,96	2,17	0,11	1,08	0,73	0,90	1,00	0,83	2,52	0,92	3,00	2,13	0,28	1,21	0,38	0,86	1,00
GSVIVT01000093001	LOC100244214	NC_081818	2724049..2742138	100244214	XP_059598493.1	XP_059598493.1cysteine-tryptophan domain-containing zinc finger protein 3	20	0	68.08	1602	1	F:GO:0008270	F:zinc ion binding	0	0	0	0	0	0,07	0,48	0,08	0,37	0,17	-0,36	-1,28	0,56	0,80	1,00	0,06	0,44	0,04	0,29	0,13	-0,56	-1,47	0,51	0,86	1,00
GSVIVT01000095001	LOC109121459	NC_081818	complement(2719665..2720441)	109121459	XP_019080508.1	XP_019080508.1germin-like protein subfamily 1 member 17	20	3.18E-155	96.21	221	2	F:GO:0030145; C:GO:0048046	F:manganese ion binding; C:apoplast	0	0	0	0	0	0,00	0,00	0,00	0,00	0,00	NaN	NaN	NaN	NaN	NaN	0,00	0,00	0,00	0,00	0,00	NaN	NaN	NaN	NaN	NaN
GSVIVT01000098001	LOC132255024	NC_081818	complement(2596392..2599017)	132255024	XP_059598461.1	XP_059598461.1germin-like protein subfamily 1 member 13	20	2.92E-107	98.16	159	2	F:GO:0030145; C:GO:0048046	F:manganese ion binding; C:apoplast	0	0	0	0	0	0,00	0,00	0,00	0,00	0,00	NaN	NaN	NaN	NaN	NaN	0,00	0,00	0,00	0,00	0,00	NaN	NaN	NaN	NaN	NaN
GSVIVT01000098001	LOC100244270	NC_081818	complement(2626236..2627255)	100244270	XP_010659615.1	XP_010659615.1germin-like protein subfamily 1 member 14	20	6.66E-152	97.73	220	2	F:GO:0030145; C:GO:0048046	F:manganese ion binding; C:apoplast	0	0	0	0	0	0,00	0,00	0,00	0,00	0,00	NaN	NaN	NaN	NaN	NaN	0,00	0,00	0,00	0,00	0,00	NaN	NaN	NaN	NaN	NaN
GSVIVT01000098001	LOC100266609	NC_081818	complement(2645154..2646169)	100266609	XP_002284320.1	XP_002284320.1germin-like protein subfamily 1 member 14	20	1.15E-152	97.68	220	2	F:GO:0030145; C:GO:0048046	F:manganese ion binding; C:apoplast	0	0	0	0	0	0,00	0,00	0,00	0,00	0,00	NaN	NaN	NaN	NaN	NaN	0,00	0,00	0,00	0,00	0,00	NaN	NaN	NaN	NaN	NaN
GSVIVT01000098001	LOC100252737	NC_081818	complement(2674059..2674930)	100252737	XP_019080464.1	XP_019080464.1germin-like protein subfamily 1 member 14	20	4.69E-152	98.05	220	2	F:GO:0030145; C:GO:0048046	F:manganese ion binding; C:apoplast	0	0	0	0	0	0,00	0,00	0,00	0,00	0,00	NaN	NaN	NaN	NaN	NaN	0,00	0,00	0,00	0,00	0,00	NaN	NaN	NaN	NaN	NaN
GSVIVT01000098001	LOC109123824	NC_081818	complement(2677927..2678758)	109123824	XP_019080315.1	XP_019080315.1germin-like protein subfamily 1 member 14	20	4.69E-152	97.36	220	2	F:GO:0030145; C:GO:0048046	F:manganese ion binding; C:apoplast	0	0	0	0	0	0,00	0,00	0,00	0,00	0,00	NaN	NaN	NaN	NaN	NaN	0,00	0,00	0,00	0,00	0,00	NaN	NaN	NaN	NaN	NaN
GSVIVT01000098001	GER4	NC_081818	complement(2679942..2680975)	100233016	NP_001267943.1	NP_001267943.1germin-like protein 4 precursor	20	6.66E-152	98.36	220	2	F:GO:0030145; C:GO:0048046	F:manganese ion binding; C:apoplast	0	0	IPR001929 (PRINTS); G3DSA:2.60.120.10:FF:000444 (FUNFAM); IPR006045 (SMART); IPR006045 (PFAM); IPR014710 (G3DSA:2.60.120.GENE3D); PIRSR601929-1 (PIRSR); PIRSR617774-2 (PIRSR); PIRSR601929-2 (PIRSR); PTHR31238 (PANTHER); IPR019780 (PROSITE_PATTERNS); SIGNAL_PEPTIDE_C_REGION (PHOBIUS); SIGNAL_PEPTIDE (PHOBIUS); SIGNAL_PEPTIDE_H_REGION (PHOBIUS); NON_CYTOPLASMIC_DOMAIN (PHOBIUS); SIGNAL_PEPTIDE_N_RE…	F:GO:0030145	F:manganese ion binding	0,00	0,00	0,00	0,00	0,00	NaN	NaN	NaN	NaN	NaN	0,00	0,00	0,00	0,00	0,00	NaN	NaN	NaN	NaN	NaN
GSVIVT01000100001	LOC109123887	NC_081818	complement(2662392..2663180)	109123887	XP_019080490.1	XP_019080490.1germin-like protein subfamily 1 member 17	20	7.48E-156	95.73	225	2	F:GO:0030145; C:GO:0048046	F:manganese ion binding; C:apoplast	0	0	0	0	0	0,00	0,00	0,00	0,00	0,00	NaN	NaN	NaN	NaN	NaN	0,00	0,00	0,00	0,00	0,00	NaN	NaN	NaN	NaN	NaN
GSVIVT01000101001	LOC109123878	NC_081818	complement(2657379..2658266)	109123878	XP_019080470.2	XP_019080470.2germin-like protein subfamily 1 member 14	20	9.86E-154	96.55	220	2	F:GO:0030145; C:GO:0048046	F:manganese ion binding; C:apoplast	0	0	0	0	0	0,00	0,00	0,00	0,00	0,00	NaN	NaN	NaN	NaN	NaN	0,00	0,00	0,00	0,00	0,00	NaN	NaN	NaN	NaN	NaN
GSVIVT01000102001	LOC100263019	NC_081818	complement(2644278..2644806)	100263019	XP_002280455.1	XP_002280455.1germin-like protein subfamily 1 member 14	20	2.77E-113	96.66	166	2	F:GO:0030145; C:GO:0048046	F:manganese ion binding; C:apoplast	0	0	IPR001929 (PRINTS); G3DSA:2.60.120.10:FF:000005 (FUNFAM); IPR006045 (SMART); IPR014710 (G3DSA:2.60.120.GENE3D); IPR006045 (PFAM); PIRSR601929-2 (PIRSR); PIRSR601929-1 (PIRSR); PIRSR617774-2 (PIRSR); PTHR31238 (PANTHER); IPR019780 (PROSITE_PATTERNS); IPR001929 (CDD); IPR011051 (SUPERFAMILY)	F:GO:0030145	F:manganese ion binding	0,00	0,00	0,00	0,00	0,00	NaN	NaN	NaN	NaN	NaN	0,00	0,00	0,00	0,00	0,00	NaN	NaN	NaN	NaN	NaN
GSVIVT01000102001	LOC100256308	NC_081818	complement(2653871..2654863)	100256308	XP_019080331.1	XP_019080331.1germin-like protein subfamily 1 member 14	20	6.66E-152	98.18	220	2	F:GO:0030145; C:GO:0048046	F:manganese ion binding; C:apoplast	0	0	0	0	0	0,00	0,00	0,00	0,00	0,00	NaN	NaN	NaN	NaN	NaN	0,00	0,00	0,00	0,00	0,00	NaN	NaN	NaN	NaN	NaN
GSVIVT01000102001	LOC132255025	NC_081818	complement(2679197..2679645)	132255025	XP_059598463.1	XP_059598463.1germin-like protein 8-2	20	1.13E-79	97.84	121	2	F:GO:0030145; C:GO:0048046	F:manganese ion binding; C:apoplast	0	0	0	0	0	0,00	0,00	0,00	0,00	0,00	NaN	NaN	NaN	NaN	NaN	0,00	0,00	0,00	0,00	0,00	NaN	NaN	NaN	NaN	NaN
GSVIVT01000105001	LOC100854050	NC_081811	26005094..26017586	100854050	XP_010652702.2	XP_010652702.2uncharacterized protein LOC100854050 isoform X2	20	0	95.12	458	3	P:GO:0005975; F:GO:0004553; C:GO:0016020	P:carbohydrate metabolic process; F:hydrolase activity, hydrolyzing O-glycosyl compounds; C:membrane	EC:3.2.1	Glycosylases	0	0	0	0,17	0,39	0,22	0,37	0,52	-0,07	-1,05	0,91	0,95	1,00	0,18	0,44	0,11	0,29	0,40	-0,56	-1,47	0,51	0,86	1,00
GSVIVT01000107001	LOC100263197	NC_081811	complement(26022562..26025196)	100263197	XP_059594639.1	XP_034691976.1protein SHORT-ROOT	20	1.5E-311	91.64	494	8	P:GO:0006355; P:GO:0008356; P:GO:0009956; P:GO:0045930; P:GO:0048366; F:GO:0003700; F:GO:0043565; C:GO:0005634	P:regulation of DNA-templated transcription; P:asymmetric cell division; P:radial pattern formation; P:negative regulation of mitotic cell cycle; P:leaf development; F:DNA-binding transcription factor activity; F:sequence-specific DNA binding; C:nucleus	0	0	0	0	0	0,38	1,04	0,42	0,85	0,97	-0,30	-1,23	0,48	0,76	1,00	0,33	0,97	0,58	1,83	1,35	0,93	1,91	0,03	0,86	1,00
GSVIVT01000108001	LOC100241654	NC_081811	complement(26027884..26038258)	100241654	XP_002276839.3	XP_002276839.3peptidyl-prolyl cis-trans isomerase CYP65	20	0	93.07	597	5	P:GO:0000209; P:GO:0006457; F:GO:0003755; F:GO:0061630; C:GO:0071013	P:protein polyubiquitination; P:protein folding; F:peptidyl-prolyl cis-trans isomerase activity; F:ubiquitin protein ligase activity; C:catalytic step 2 spliceosome	EC:5.2.1.8; EC:2.3.2	peptidylprolyl isomerase; Acyltransferases	IPR002130 (PRINTS); G3DSA:2.40.100.10:FF:000014 (FUNFAM); G3DSA:3.30.40.10:FF:000079 (FUNFAM); IPR003613 (SMART); IPR003613 (PFAM); IPR002130 (PFAM); IPR029000 (G3DSA:2.40.100.GENE3D); IPR013083 (G3DSA:3.30.40.GENE3D); IPR044666 (PANTHER); IPR003613 (PROSITE_PROFILES); IPR002130 (PROSITE_PROFILES); cd01923 (CDD); IPR026951 (CDD); SSF57850 (SUPERFAMILY); IPR029000 (SUPERFAMILY)	P:GO:0000209; P:GO:0000413; P:GO:0016567; F:GO:0003755; F:GO:0004842; F:GO:0061630; C:GO:0071013	P:protein polyubiquitination; P:protein peptidyl-prolyl isomerization; P:protein ubiquitination; F:peptidyl-prolyl cis-trans isomerase activity; F:ubiquitin-protein transferase activity; F:ubiquitin protein ligase activity; C:catalytic step 2 spliceosome	0,24	0,52	0,40	0,64	0,92	0,30	1,23	0,58	0,82	1,00	0,13	0,31	0,15	0,37	0,34	0,26	1,20	0,75	0,91	1,00
GSVIVT01000109001	LOC100855004	NC_081811	26038598..26041063	100855004	XP_003632487.1	XP_003632487.1uncharacterized protein LOC100855004	20	3.01E-137	83.06	216	1	C:GO:0016020	C:membrane	0	0	0	0	0	0,23	0,48	0,13	0,20	0,52	-1,22	-2,33	0,10	0,71	1,00	0,14	0,31	0,16	0,37	0,36	0,26	1,20	0,75	0,91	1,00
GSVIVT01000111001	LOC100264525	NC_081811	complement(26040509..26045981)	100264525	XP_002284476.3	XP_002284476.3adenylyl-sulfate kinase 3 isoform X1	20	3.47E-199	87.53	274	5	P:GO:0000103; P:GO:0070814; F:GO:0004020; F:GO:0005524; C:GO:0009507	P:sulfate assimilation; P:hydrogen sulfide biosynthetic process; F:adenylylsulfate kinase activity; F:ATP binding; C:chloroplast	EC:2.7.1.25	adenylyl-sulfate kinase	0	0	0	0,05	0,13	0,00	0,00	0,12	-5,05	-33,12	0,23	0,76	1,00	0,00	0,00	0,03	0,07	0,06	3,61	12,21	0,36	0,86	1,00
GSVIVT01000112001	LOC100261015	NC_081811	complement(26052613..26055334)	100261015	XP_002279671.2	XP_002279671.2BTB/POZ domain-containing protein At3g49900	20	0	76.26	507	1	P:GO:0016567	P:protein ubiquitination	0	0	Coil (COILS); IPR000210 (SMART); IPR000210 (PFAM); IPR011333 (G3DSA:3.30.710.GENE3D); IPR027356 (PFAM); IPR043454 (PANTHER); IPR027356 (PROSITE_PROFILES); IPR000210 (PROSITE_PROFILES); IPR011333 (SUPERFAMILY)	F:GO:0005515	F:protein binding	0,02	0,04	0,00	0,00	0,05	-3,58	-11,95	0,41	0,76	1,00	0,00	0,00	0,07	0,15	0,16	4,54	23,32	0,24	0,86	1,00
GSVIVT01000114001	LOC100242242	NC_081811	26063619..26064357	100242242	XP_002284455.1	XP_002284455.1large ribosomal subunit protein uL24z	20	3.94E-92	99.14	146	5	P:GO:0002181; P:GO:0042273; F:GO:0003723; F:GO:0003735; C:GO:0022625	P:cytoplasmic translation; P:ribosomal large subunit biogenesis; F:RNA binding; F:structural constituent of ribosome; C:cytosolic large ribosomal subunit	0	0	0	0	0	1,19	0,91	1,44	0,81	3,32	-0,17	-1,12	0,71	0,90	1,00	1,51	1,24	1,42	1,24	3,30	0,03	1,02	0,94	0,97	1,00
GSVIVT01000114001	LOC100267018	NC_081818	complement(20005050..20005820)	100267018	XP_002284266.1	XP_002284266.1large ribosomal subunit protein uL24z	20	8.83E-96	98.81	151	5	P:GO:0002181; P:GO:0042273; F:GO:0003723; F:GO:0003735; C:GO:0022625	P:cytoplasmic translation; P:ribosomal large subunit biogenesis; F:RNA binding; F:structural constituent of ribosome; C:cytosolic large ribosomal subunit	0	0	0	0	0	1,08	0,87	1,15	0,68	2,65	-0,36	-1,28	0,44	0,76	1,00	0,83	0,71	0,48	0,44	1,81	-0,65	-1,57	0,35	0,86	1,00
GSVIVT01000122001	LOC100266220	NC_081811	complement(26067182..26072296)	100266220	XP_002279650.2	XP_002279650.2mitochondrial outer membrane protein porin 2	20	4.87E-191	92.63	276	3	P:GO:0098656; F:GO:0008308; C:GO:0005741	P:monoatomic anion transmembrane transport; F:voltage-gated monoatomic anion channel activity; C:mitochondrial outer membrane	0	0	G3DSA:2.40.160.10:FF:000003 (FUNFAM); IPR027246 (PFAM); IPR023614 (G3DSA:2.40.160.GENE3D); IPR001925 (PANTHER); IPR001925 (PROSITE_PATTERNS); IPR001925 (CDD); SSF56935 (SUPERFAMILY)	P:GO:0055085; P:GO:0098656; F:GO:0008308; C:GO:0005741	P:transmembrane transport; P:monoatomic anion transmembrane transport; F:voltage-gated monoatomic anion channel activity; C:mitochondrial outer membrane	0,99	1,30	1,32	1,28	3,05	-0,02	-1,01	0,96	0,98	1,00	1,13	1,59	0,97	1,46	2,46	-0,09	-1,07	0,82	0,95	1,00
GSVIVT01000123001	LOC100247373	NC_081811	26084219..26090621	100247373	XP_002284429.2	XP_002284429.2calcium-transporting ATPase 2, plasma membrane-type	20	0	95.02	1019	7	P:GO:0070588; F:GO:0005388; F:GO:0005516; F:GO:0005524; F:GO:0016887; C:GO:0005886; C:GO:0043231	P:calcium ion transmembrane transport; F:P-type calcium transporter activity; F:calmodulin binding; F:ATP binding; F:ATP hydrolysis activity; C:plasma membrane; C:intracellular membrane-bounded organelle	EC:7.2.2.10; EC:3.6.1.15	P-type Ca(2+) transporter; nucleoside-triphosphate phosphatase	0	0	0	0,89	3,47	1,85	5,31	4,27	0,61	1,53	7,28E-3	0,20	1,00	1,14	4,73	1,18	5,27	2,73	0,18	1,13	0,46	0,86	1,00
GSVIVT01000124001	LOC100264215	NC_081811	complement(26091566..26097588)	100264215	XP_010652711.2	XP_010652711.2uncharacterized protein LOC100264215	20	0	83.03	1248	3	P:GO:0000070; C:GO:0000796; C:GO:0005634	P:mitotic sister chromatid segregation; C:condensin complex; C:nucleus	0	0	0	0	0	0,05	0,22	0,06	0,17	0,13	-0,36	-1,28	0,69	0,89	1,00	0,05	0,22	0,02	0,07	0,11	-1,48	-2,78	0,33	0,86	1,00
GSVIVT01000125001	LOC100854424	NC_081811	complement(26105960..26108288)	100854424	XP_003632504.2	XP_003632504.2cyclin-D5-1	20	4.9E-234	82.14	330	6	P:GO:0000082; P:GO:0051301; F:GO:0016538; C:GO:0000307; C:GO:0005634; C:GO:0005737	P:G1/S transition of mitotic cell cycle; P:cell division; F:cyclin-dependent protein serine/threonine kinase regulator activity; C:cyclin-dependent protein kinase holoenzyme complex; C:nucleus; C:cytoplasm	0	0	0	0	0	0,02	0,04	0,00	0,00	0,05	-3,58	-11,95	0,41	0,76	1,00	0,06	0,13	0,00	0,00	0,14	-4,25	-19,01	0,36	0,86	1,00
GSVIVT01000126001	LOC100855250	NC_081811	26113352..26116840	100855250	XP_003632492.1	XP_003632492.1BTB/POZ and TAZ domain-containing protein 4	20	1.44E-274	87.49	371	7	P:GO:0006355; P:GO:0009725; P:GO:0009751; P:GO:0016567; P:GO:0042542; F:GO:0005516; F:GO:0008270	P:regulation of DNA-templated transcription; P:response to hormone; P:response to salicylic acid; P:protein ubiquitination; P:response to hydrogen peroxide; F:calmodulin binding; F:zinc ion binding	0	0	0	0	0	0,15	0,26	0,13	0,17	0,34	-0,62	-1,53	0,48	0,76	1,00	0,21	0,40	0,04	0,07	0,47	-2,31	-4,95	0,11	0,86	1,00
GSVIVT01000127001	LOC100249049	NC_081811	complement(26117668..26128917)	100249049	XP_002279613.1	XP_002279613.1formin-like protein 6	20	0	83.42	886	4	P:GO:0045010; F:GO:0051015; C:GO:0005856; C:GO:0016020	P:actin nucleation; F:actin filament binding; C:cytoskeleton; C:membrane	0	0	IPR015425 (SMART); IPR015425 (PFAM); IPR042201 (G3DSA:1.20.58.GENE3D); IPR027643 (PANTHER); SIGNAL_PEPTIDE_H_REGION (PHOBIUS); NON_CYTOPLASMIC_DOMAIN (PHOBIUS); SIGNAL_PEPTIDE (PHOBIUS); SIGNAL_PEPTIDE_N_REGION (PHOBIUS); TRANSMEMBRANE (PHOBIUS); SIGNAL_PEPTIDE_C_REGION (PHOBIUS); CYTOPLASMIC_DOMAIN (PHOBIUS); IPR015425 (PROSITE_PROFILES); SignalP-TM (SIGNALP_GRAM_POSITIVE); SignalP-noTM (SIGNALP…	P:GO:0030036; P:GO:0045010; F:GO:0003779; F:GO:0051015	P:actin cytoskeleton organization; P:actin nucleation; F:actin binding; F:actin filament binding	0,37	1,34	0,52	1,39	1,19	0,04	1,03	0,90	0,95	1,00	0,30	1,15	0,33	1,39	0,77	0,30	1,23	0,51	0,86	1,00
GSVIVT01000129001	LOC100264451	NC_081811	26140244..26141324	100264451	XP_002279570.1	XP_002279570.1zinc finger protein ZAT10	20	1.4E-164	71.48	233	5	P:GO:0006355; F:GO:0000976; F:GO:0003700; F:GO:0008270; C:GO:0005634	P:regulation of DNA-templated transcription; F:transcription cis-regulatory region binding; F:DNA-binding transcription factor activity; F:zinc ion binding; C:nucleus	0	0	IPR013087 (SMART); G3DSA:3.30.160.60 (GENE3D); IPR013087 (PFAM); IPR044653 (PANTHER); IPR013087 (PROSITE_PATTERNS); IPR013087 (PROSITE_PATTERNS); IPR013087 (PROSITE_PROFILES); IPR013087 (PROSITE_PROFILES); IPR036236 (SUPERFAMILY)	P:GO:0006355; F:GO:0000976; F:GO:0003700; C:GO:0005634	P:regulation of DNA-templated transcription; F:transcription cis-regulatory region binding; F:DNA-binding transcription factor activity; C:nucleus	0,08	0,09	0,04	0,03	0,17	-1,28	-2,43	0,45	0,76	1,00	0,11	0,13	0,06	0,07	0,24	-0,77	-1,70	0,63	0,88	1,00
GSVIVT01000130001	LOC100257621	NC_081811	26143461..26154221	100257621	XP_002284345.1	XP_002284345.1BTB/POZ domain-containing protein NPY4 isoform X1	20	0	93.21	629	2	P:GO:0016567; C:GO:0012505	P:protein ubiquitination; C:endomembrane system	0	0	0	0	0	0,61	2,64	0,49	1,56	1,37	-0,76	-1,70	0,01	0,27	1,00	0,76	3,53	0,47	2,34	1,66	-0,57	-1,48	0,08	0,86	1,00
GSVIVT01000131001	LOC100242159	NC_081811	complement(26155860..26158676)	100242159	XP_010652717.1	XP_010652717.1probable N-acetyltransferase HLS1	20	3.81E-309	90.49	421	1	F:GO:0016747	F:acyltransferase activity, transferring groups other than amino-acyl groups	EC:2.3.1	Acyltransferases	0	0	0	0,09	0,22	0,09	0,17	0,21	-0,36	-1,28	0,69	0,89	1,00	0,02	0,04	0,05	0,15	0,12	1,62	3,07	0,33	0,86	1,00
GSVIVT01000132001	LOC100262741	NC_081811	complement(26174767..26189425)	100262741	XP_002284333.1	XP_002284333.1casein kinase II subunit alpha	20	6.29E-305	91.03	424	14	P:GO:0006974; P:GO:0010019; P:GO:0010187; P:GO:0040008; P:GO:0051726; P:GO:0071215; P:GO:2000028; F:GO:0004674; F:GO:0005524; F:GO:0106310; C:GO:0005634; C:GO:0005829; C:GO:0005956; C:GO:0009507	P:DNA damage response; P:chloroplast-nucleus signaling pathway; P:negative regulation of seed germination; P:regulation of growth; P:regulation of cell cycle; P:cellular response to abscisic acid stimulus; P:regulation of photoperiodism, flowering; F:protein serine/threonine kinase activity; F:ATP binding; F:protein serine kinase activity; C:nucleus; C:cytosol; C:protein kinase CK2 complex; C:chl…	EC:2.7.11	Transferring phosphorus-containing groups	0	0	0	0,89	1,56	1,13	1,45	2,61	-0,10	-1,07	0,77	0,91	1,00	0,78	1,46	0,62	1,24	1,71	-0,20	-1,15	0,65	0,88	1,00
GSVIVT01000134001	LOC100267891	NC_081811	26197230..26206929	100267891	XP_002284329.1	XP_002284329.1uncharacterized protein LOC100267891	20	3.03E-222	93.85	309	1	F:GO:0016787	F:hydrolase activity	EC:3	Hydrolases	0	0	0	0,16	0,48	0,21	0,44	0,48	-0,12	-1,09	0,84	0,93	1,00	0,06	0,18	0,04	0,15	0,12	-0,23	-1,17	0,85	0,95	1,00
GSVIVT01000135001	LOC100245575	NC_081811	complement(26205242..26209015)	100245575	XP_002284324.3	XP_002284324.3uncharacterized protein LOC100245575	20	0	96.01	464	1	F:GO:0016811	F:hydrolase activity, acting on carbon-nitrogen (but not peptide) bonds, in linear amides	EC:3.5.1	Acting on carbon-nitrogen bonds, other than peptide bonds	0	0	0	0,25	0,43	0,32	0,41	0,73	-0,10	-1,07	0,87	0,94	1,00	0,17	0,31	0,29	0,59	0,68	0,93	1,91	0,21	0,86	1,00
GSVIVT01000137001	LOC100250701	NC_081811	complement(26210780..26214796)	100250701	XP_059594642.1	XP_059594642.1uncharacterized protein LOC100250701	20	0	95.42	451	1	F:GO:0016811	F:hydrolase activity, acting on carbon-nitrogen (but not peptide) bonds, in linear amides	EC:3.5.1	Acting on carbon-nitrogen bonds, other than peptide bonds	0	0	0	0,00	0,00	0,04	0,07	0,10	3,68	12,84	0,37	0,76	1,00	0,06	0,13	0,06	0,15	0,14	0,17	1,12	0,90	0,95	1,00
GSVIVT01000137001	LOC100254978	NC_081818	20358021..20358880	100254978	XP_002284159.1	XP_002284159.1uncharacterized protein LOC100254978	20	1.65E-95	75.99	150	1	C:GO:0005840	C:ribosome	0	0	0	0	0	0,15	0,13	0,05	0,03	0,33	-1,84	-3,58	0,25	0,76	1,00	0,28	0,26	0,14	0,15	0,61	-0,80	-1,74	0,49	0,86	1,00
GSVIVT01000140001	LOC100255878	NC_081811	complement(26216795..26221092)	100255878	XP_002284306.1	XP_002284306.1uncharacterized protein LOC100255878 isoform X1	20	0	96.64	451	1	F:GO:0016811	F:hydrolase activity, acting on carbon-nitrogen (but not peptide) bonds, in linear amides	EC:3.5.1	Acting on carbon-nitrogen bonds, other than peptide bonds	0	0	0	0,29	0,82	0,78	1,66	1,81	1,00	2,00	0,01	0,29	1,00	0,49	1,50	0,27	0,88	1,07	-0,74	-1,68	0,13	0,86	1,00
GSVIVT01000141001	LOC100261250	NC_081811	26223670..26225030	100261250	XP_002284296.1	XP_002284296.1LOB domain-containing protein 38	20	2.62E-162	83.7	228	1	P:GO:0010468	P:regulation of gene expression	0	0	0	0	0	0,17	0,22	0,18	0,17	0,41	-0,36	-1,28	0,69	0,89	1,00	0,97	1,32	0,45	0,66	2,11	-0,98	-1,97	0,08	0,86	1,00
GSVIVT01000142001	LOC100252691	NC_081811	26237773..26239842	100252691	XP_002279517.3	XP_002279517.3scarecrow-like protein 32	20	0	91.99	455	4	P:GO:0006355; F:GO:0003700; F:GO:0043565; C:GO:0005634	P:regulation of DNA-templated transcription; F:DNA-binding transcription factor activity; F:sequence-specific DNA binding; C:nucleus	0	0	IPR005202 (PFAM); IPR005202 (PANTHER); IPR005202 (PROSITE_PROFILES)	no GO terms	no GO terms	0,52	1,13	0,69	1,08	1,58	-0,06	-1,04	0,88	0,94	1,00	0,87	1,99	0,48	1,17	1,89	-0,74	-1,66	0,09	0,86	1,00
GSVIVT01000143001	LOC100257838	NC_081811	26248741..26255411	100257838	XP_059594643.1	XP_059594643.1uncharacterized protein LOC100257838	20	2.32E-256	86.47	355	4	P:GO:0006357; P:GO:0045893; F:GO:0003713; C:GO:0000124	P:regulation of transcription by RNA polymerase II; P:positive regulation of DNA-templated transcription; F:transcription coactivator activity; C:SAGA complex	0	0	0	0	0	0,08	0,39	0,11	0,44	0,27	0,17	1,12	0,79	0,92	1,00	0,08	0,44	0,07	0,44	0,17	0,02	1,01	0,98	0,99	1,00
GSVIVT01000144001	LOC100266458	NC_081811	complement(26255700..26257577)	100266458	XP_002284278.1	XP_002284278.1peroxidase 73	20	6.01E-240	92.17	331	7	P:GO:0006979; P:GO:0042744; P:GO:0098869; F:GO:0020037; F:GO:0046872; F:GO:0140825; C:GO:0005576	P:response to oxidative stress; P:hydrogen peroxide catabolic process; P:cellular oxidant detoxification; F:heme binding; F:metal ion binding; F:lactoperoxidase activity; C:extracellular region	EC:1.11.1.7	peroxidase	0	0	0	0,03	0,04	0,00	0,00	0,06	-3,58	-11,95	0,41	0,76	1,00	0,11	0,18	0,04	0,07	0,23	-1,17	-2,24	0,45	0,86	1,00
GSVIVT01000145001	LOC100262963	NC_081811	26264063..26266978	100262963	XP_010652725.1	XP_010652725.1uncharacterized protein LOC100262963	20	4.31E-159	81.21	233	0	0	0	0	0	0	0	0	0,23	0,43	0,67	0,95	1,55	1,12	2,17	0,04	0,52	1,00	0,48	0,97	0,50	1,10	1,16	0,20	1,15	0,69	0,90	1,00
GSVIVT01000146001	LOC100244116	NC_081811	complement(26268384..26272053)	100244116	XP_002284242.2	XP_002284242.2BTB/POZ domain-containing protein SR1IP1	20	0	92.23	636	2	P:GO:0016567; P:GO:0034220	P:protein ubiquitination; P:monoatomic ion transmembrane transport	0	0	0	0	0	0,68	1,86	1,62	3,28	3,75	0,81	1,76	4,70E-3	0,16	1,00	0,97	2,83	1,14	3,59	2,64	0,37	1,29	0,22	0,86	1,00
GSVIVT01000148001	LOC100254381	NC_081811	26281575..26289169	100254381	XP_002284222.1	XP_002284222.1ribonuclease III domain-containing protein RNC1, chloroplastic	20	0	91.78	542	5	P:GO:0006396; P:GO:0010468; F:GO:0003725; F:GO:0004525; C:GO:0005634	P:RNA processing; P:regulation of gene expression; F:double-stranded RNA binding; F:ribonuclease III activity; C:nucleus	EC:3.1.26.3	ribonuclease III	0	0	0	0,97	1,95	0,94	1,39	2,18	-0,49	-1,41	0,14	0,76	1,00	0,33	0,71	0,13	0,29	0,72	-1,23	-2,34	0,13	0,86	1,00
GSVIVT01000149001	LOC100259500	NC_081811	26289943..26303251	100259500	XP_002284196.1	XP_002284196.1casein kinase II subunit alpha-2 isoform X2	20	4.36E-300	93.47	405	8	P:GO:0006974; P:GO:0051726; F:GO:0004674; F:GO:0005524; F:GO:0106310; C:GO:0005634; C:GO:0005829; C:GO:0005956	P:DNA damage response; P:regulation of cell cycle; F:protein serine/threonine kinase activity; F:ATP binding; F:protein serine kinase activity; C:nucleus; C:cytosol; C:protein kinase CK2 complex	EC:2.7.11	Transferring phosphorus-containing groups	0	0	0	0,67	1,26	1,40	1,93	3,24	0,61	1,53	0,08	0,67	1,00	0,98	1,94	0,99	2,12	2,30	0,15	1,11	0,68	0,89	1,00
GSVIVT01000150001	LOC100249283	NC_081811	complement(26304469..26308235)	100249283	XP_002284176.1	XP_002284176.1uncharacterized protein At2g23090	20	2.83E-46	95.06	77	0	0	0	0	0	0	0	0	0,18	0,17	0,48	0,34	1,12	0,94	1,91	0,27	0,76	1,00	0,31	0,31	0,13	0,15	0,67	-1,02	-2,02	0,37	0,86	1,00
GSVIVT01000151001	LOC100268114	NC_081811	26311067..26315889	100268114	XP_010652735.1	XP_010652735.1acyl-CoA-binding domain-containing protein 3 isoform X2	20	4.67E-221	87.66	441	5	P:GO:0006631; P:GO:0015689; F:GO:0000062; F:GO:0015098; C:GO:0016020	P:fatty acid metabolic process; P:molybdate ion transport; F:fatty-acyl-CoA binding; F:molybdate ion transmembrane transporter activity; C:membrane	0	0	0	0	0	0,17	0,35	0,27	0,41	0,61	0,22	1,16	0,74	0,90	1,00	0,10	0,22	0,12	0,29	0,29	0,42	1,34	0,66	0,88	1,00
GSVIVT01000152001	LOC100245788	NC_081811	26316523..26322342	100245788	XP_002279446.1	XP_002279446.1uncharacterized protein LOC100245788	20	0	84.97	448	4	P:GO:0015689; F:GO:0000062; F:GO:0015098; C:GO:0016020	P:molybdate ion transport; F:fatty-acyl-CoA binding; F:molybdate ion transmembrane transporter activity; C:membrane	0	0	IPR036259 (G3DSA:1.20.1250.GENE3D); IPR008509 (PFAM); IPR008509 (PANTHER); NON_CYTOPLASMIC_DOMAIN (PHOBIUS); CYTOPLASMIC_DOMAIN (PHOBIUS); TRANSMEMBRANE (PHOBIUS); NON_CYTOPLASMIC_DOMAIN (PHOBIUS); NON_CYTOPLASMIC_DOMAIN (PHOBIUS); TRANSMEMBRANE (PHOBIUS); NON_CYTOPLASMIC_DOMAIN (PHOBIUS); TRANSMEMBRANE (PHOBIUS); CYTOPLASMIC_DOMAIN (PHOBIUS); CYTOPLASMIC_DOMAIN (PHOBIUS); TRANSMEMBRANE (PHOBIUS)…	P:GO:0015689; F:GO:0015098; C:GO:0016020	P:molybdate ion transport; F:molybdate ion transmembrane transporter activity; C:membrane	0,19	0,43	0,20	0,34	0,47	-0,36	-1,28	0,58	0,82	1,00	0,16	0,40	0,08	0,22	0,36	-0,81	-1,75	0,40	0,86	1,00
GSVIVT01000153001	LOC100256084	NC_081811	complement(26330776..26339005)	100256084	XP_002279411.1	XP_002279411.1probable prolyl 4-hydroxylase 9 isoform X1	20	2.56E-211	88.59	285	4	F:GO:0004656; F:GO:0005506; F:GO:0031418; C:GO:0005789	F:procollagen-proline 4-dioxygenase activity; F:iron ion binding; F:L-ascorbic acid binding; C:endoplasmic reticulum membrane	EC:1.14.11.2	procollagen-proline 4-dioxygenase	G3DSA:2.60.120.620:FF:000002 (FUNFAM); IPR006620 (SMART); G3DSA:2.60.120.620 (GENE3D); IPR044862 (PFAM); IPR045054 (PANTHER); NON_CYTOPLASMIC_DOMAIN (PHOBIUS); SIGNAL_PEPTIDE (PHOBIUS); SIGNAL_PEPTIDE_H_REGION (PHOBIUS); SIGNAL_PEPTIDE_C_REGION (PHOBIUS); SIGNAL_PEPTIDE_N_REGION (PHOBIUS); IPR005123 (PROSITE_PROFILES); TMhelix (TMHMM)	P:GO:0018401; F:GO:0004656; F:GO:0005506; F:GO:0016705; F:GO:0031418; C:GO:0005783	P:peptidyl-proline hydroxylation to 4-hydroxy-L-proline; F:procollagen-proline 4-dioxygenase activity; F:iron ion binding; F:oxidoreductase activity, acting on paired donors, with incorporation or reduction of molecular oxygen; F:L-ascorbic acid binding; C:endoplasmic reticulum	0,00	0,00	0,06	0,07	0,13	3,68	12,84	0,37	0,76	1,00	0,00	0,00	0,00	0,00	0,00	NaN	NaN	NaN	NaN	NaN
GSVIVT01000154001	LOC100264675	NC_081811	26341753..26346524	100264675	XP_002284127.1	XP_002284127.1protein CONSERVED IN THE GREEN LINEAGE AND DIATOMS 27, chloroplastic isoform X1	20	1.23E-221	91.46	309	2	C:GO:0009536; C:GO:0016020	C:plastid; C:membrane	0	0	0	0	0	0,24	0,26	0,72	0,57	1,66	1,12	2,18	0,10	0,72	1,00	1,49	1,72	1,12	1,39	3,25	-0,28	-1,22	0,50	0,86	1,00
GSVIVT01000155001	LOC100261169	NC_081811	complement(26340910..26352281)	100261169	XP_019076591.1	XP_019076591.1uncharacterized protein LOC100261169 isoform X1	20	0	87.53	523	0	0	0	0	0	0	0	0	0,13	0,65	0,13	0,47	0,31	-0,46	-1,37	0,40	0,76	1,00	0,13	0,66	0,15	0,81	0,34	0,30	1,23	0,60	0,88	1,00
GSVIVT01000156001	LOC100242388	NC_081811	26359926..26364134	100242388	XP_002284101.1	XP_002284101.1subtilisin-like protease SBT1.7	20	0	91.14	767	4	P:GO:0006508; F:GO:0004252; F:GO:0008240; C:GO:0016020	P:proteolysis; F:serine-type endopeptidase activity; F:tripeptidyl-peptidase activity; C:membrane	EC:3.4.21; EC:3.4.14.10	Acting on peptide bonds (peptidases); tripeptidyl-peptidase II	0	0	0	0,48	2,08	0,38	1,22	1,07	-0,77	-1,71	0,02	0,39	1,00	0,67	3,14	0,41	2,05	1,47	-0,59	-1,50	0,08	0,86	1,00
GSVIVT01000158001	LOC104879913	NC_081811	26370753..26372531	104879913	XP_010652741.1	XP_010652741.1uncharacterized protein LOC104879913	20	4.23E-188	66.66	323	2	F:GO:0004386; F:GO:0016301	F:helicase activity; F:kinase activity	0	0	0	0	0	0,38	0,61	0,26	0,30	0,86	-0,99	-1,99	0,11	0,75	1,00	0,29	0,49	0,40	0,73	0,93	0,61	1,53	0,34	0,86	1,00
GSVIVT01000159001	LOC100254308	NC_081811	26376604..26380979	100254308	XP_010652743.1	XP_010652743.1probable protein phosphatase 2C 63	20	1.11E-280	92.06	384	13	P:GO:0006338; P:GO:0006357; P:GO:1902531; F:GO:0017018; F:GO:0033192; F:GO:0046872; F:GO:0140791; F:GO:0180004; F:GO:0180005; F:GO:0180006; F:GO:0180007; F:GO:0180008; F:GO:1990439	P:chromatin remodeling; P:regulation of transcription by RNA polymerase II; P:regulation of intracellular signal transduction; F:myosin phosphatase activity; F:calmodulin-dependent protein phosphatase activity; F:metal ion binding; F:histone H2AXS139 phosphatase activity; F:RNA polymerase II CTD heptapeptide repeat Y1 phosphatase activity; F:RNA polymerase II CTD heptapeptide repeat T4 phosphatas…	EC:3.1.3.16	protein-serine/threonine phosphatase	0	0	0	0,19	0,39	0,50	0,74	1,15	0,92	1,89	0,11	0,75	1,00	0,35	0,75	0,35	0,81	0,80	0,12	1,09	0,83	0,95	1,00
GSVIVT01000162001	LOC100247525	NC_081811	26394855..26396073	100247525	XP_002284043.1	XP_002284043.1probable esterase KAI2	20	9.15E-193	96.68	270	1	P:GO:0080167	P:response to karrikin	0	0	0	0	0	2,01	2,25	2,91	2,40	6,71	0,09	1,06	0,75	0,90	1,00	1,29	1,55	1,37	1,76	3,16	0,21	1,16	0,60	0,88	1,00
GSVIVT01000163001	LOC100264606	NC_081811	26400331..26428327	100264606	XP_002279290.1	XP_002279290.1suppressor of RPS4-RLD 1	20	0	84.05	1068	2	P:GO:0045892; C:GO:0016020	P:negative regulation of DNA-templated transcription; C:membrane	0	0	IPR019734 (SMART); IPR011990 (G3DSA:1.25.40.GENE3D); PF13432 (PFAM); IPR011990 (G3DSA:1.25.40.GENE3D); PF12895 (PFAM); IPR044650 (PANTHER); TRANSMEMBRANE (PHOBIUS); CYTOPLASMIC_DOMAIN (PHOBIUS); NON_CYTOPLASMIC_DOMAIN (PHOBIUS); IPR019734 (PROSITE_PROFILES); IPR019734 (PROSITE_PROFILES); IPR019734 (PROSITE_PROFILES); IPR019734 (PROSITE_PROFILES); IPR019734 (PROSITE_PROFILES); IPR011990 (SUPERFAMI…	P:GO:0045892; F:GO:0005515	P:negative regulation of DNA-templated transcription; F:protein binding	0,82	3,21	1,43	4,12	3,31	0,36	1,29	0,13	0,76	1,00	0,61	2,56	0,82	3,66	1,89	0,54	1,45	0,07	0,86	1,00
GSVIVT01000164001	LOC100242317	NC_081811	complement(26429545..26432281)	100242317	XP_002279273.2	XP_002279273.2uncharacterized protein LOC100242317	20	0	84.88	653	0	0	0	0	0	IPR011990 (G3DSA:1.25.40.GENE3D); IPR011989 (G3DSA:1.25.10.GENE3D); PTHR46578 (PANTHER); IPR011990 (SUPERFAMILY); IPR016024 (SUPERFAMILY)	F:GO:0005515	F:protein binding	0,00	0,00	0,02	0,03	0,04	2,76	6,79	0,52	0,76	1,00	0,02	0,04	0,00	0,00	0,04	-2,80	-6,95	0,56	0,86	1,00
GSVIVT01000167001	LOC100247452	NC_081811	26441468..26453032	100247452	XP_010652747.1	XP_010652747.1protein DWD HYPERSENSITIVE TO UV-B 1 isoform X1	20	0	92.07	795	2	P:GO:0071493; C:GO:0080008	P:cellular response to UV-B; C:Cul4-RING E3 ubiquitin ligase complex	0	0	0	0	0	0,00	0,00	0,00	0,00	0,00	NaN	NaN	NaN	NaN	NaN	0,00	0,00	0,00	0,00	0,00	NaN	NaN	NaN	NaN	NaN
GSVIVT01000168001	LOC100252558	NC_081811	26453802..26454800	100252558	XP_002283986.1	RVX23669.1Snakin-1	20	4.36E-55	89.42	127	1	P:GO:0009740	P:gibberellic acid mediated signaling pathway	0	0	0	0	0	0,00	0,00	0,05	0,03	0,11	2,76	6,79	0,52	0,76	1,00	0,00	0,00	0,00	0,00	0,00	NaN	NaN	NaN	NaN	NaN
GSVIVT01000169001	LOC100257770	NC_081811	complement(26456676..26471105)	100257770	XP_002283956.2	XP_002283956.2U-box domain-containing protein 4 isoform X2	20	0	87.58	809	4	P:GO:0016567; F:GO:0004842; C:GO:0005634; C:GO:0005737	P:protein ubiquitination; F:ubiquitin-protein transferase activity; C:nucleus; C:cytoplasm	EC:2.3.2	Acyltransferases	0	0	0	0,64	2,08	0,91	2,16	2,10	0,06	1,04	0,85	0,93	1,00	0,42	1,46	0,47	1,76	1,10	0,29	1,22	0,47	0,86	1,00
GSVIVT01000170001	LOC100262817	NC_081811	complement(26472011..26479517)	100262817	XP_010652753.1	XP_010652753.1aspartic proteinase 36	20	0	83.79	633	3	P:GO:0006508; F:GO:0004190; C:GO:0016020	P:proteolysis; F:aspartic-type endopeptidase activity; C:membrane	EC:3.4.23	Acting on peptide bonds (peptidases)	0	0	0	0,08	0,22	0,03	0,07	0,18	-1,63	-3,10	0,17	0,76	1,00	0,00	0,00	0,07	0,22	0,16	5,11	34,43	0,18	0,86	1,00
GSVIVT01000171001	LOC100262895	NC_081811	complement(26479996..26485758)	100262895	XP_002283922.2	WJZ91899.1hypothetical protein VitviT2T_010935	20	0	84.36	577	2	P:GO:0009908; P:GO:0030154	P:flower development; P:cell differentiation	0	0	0	0	0	0,26	0,61	0,37	0,64	0,87	0,08	1,06	0,88	0,94	1,00	0,27	0,66	0,19	0,51	0,58	-0,34	-1,27	0,61	0,88	1,00
GSVIVT01000173001	LOC100268041	NC_081811	complement(26487427..26491807)	100268041	XP_002283902.1	XP_002283902.1metal transporter Nramp3.2	20	0	94.57	520	8	P:GO:0034755; P:GO:0042742; P:GO:0070574; P:GO:0071421; P:GO:2000379; F:GO:0005384; F:GO:0015086; C:GO:0005774	P:iron ion transmembrane transport; P:defense response to bacterium; P:cadmium ion transmembrane transport; P:manganese ion transmembrane transport; P:positive regulation of reactive oxygen species metabolic process; F:manganese ion transmembrane transporter activity; F:cadmium ion transmembrane transporter activity; C:vacuolar membrane	0	0	0	0	0	1,08	2,51	1,50	2,57	3,45	0,03	1,02	0,91	0,95	1,00	0,76	1,90	0,63	1,68	1,66	-0,15	-1,11	0,70	0,90	1,00
GSVIVT01000174001	LOC100245723	NC_081811	complement(26499461..26507515)	100245723	XP_002283899.1	XP_002283899.1E3 ubiquitin-protein ligase APD1	20	4.4E-121	77.25	170	4	P:GO:0016567; F:GO:0008270; F:GO:0061630; C:GO:0016020	P:protein ubiquitination; F:zinc ion binding; F:ubiquitin protein ligase activity; C:membrane	EC:2.3.2	Acyltransferases	0	0	0	0,33	0,43	0,53	0,51	1,22	0,22	1,16	0,71	0,90	1,00	0,41	0,57	0,10	0,15	0,90	-1,90	-3,72	0,08	0,86	1,00
GSVIVT01000175001	LOC104879914	NC_081811	26513359..26518166	104879914	XP_019076584.1	XP_019076584.1agamous-like MADS-box protein AGL66	20	1.8E-220	69.79	371	4	P:GO:0045944; F:GO:0000977; F:GO:0046983; C:GO:0005634	P:positive regulation of transcription by RNA polymerase II; F:RNA polymerase II transcription regulatory region sequence-specific DNA binding; F:protein dimerization activity; C:nucleus	0	0	0	0	0	0,00	0,00	0,00	0,00	0,00	NaN	NaN	NaN	NaN	NaN	0,03	0,04	0,00	0,00	0,08	-2,80	-6,95	0,56	0,86	1,00
GSVIVT01000176001	LOC100250868	NC_081811	complement(26527546..26530123)	100250868	XP_002283886.1	XP_002283886.1probable indole-3-acetic acid-amido synthetase GH3.1	20	0	94.84	600	2	F:GO:0016881; C:GO:0005737	F:acid-amino acid ligase activity; C:cytoplasm	EC:6.3.2	Forming carbon-nitrogen bonds	0	0	0	0,00	0,00	0,02	0,03	0,04	2,76	6,79	0,52	0,76	1,00	0,02	0,04	0,00	0,00	0,04	-2,80	-6,95	0,56	0,86	1,00
GSVIVT01000178001	LOC104879191	NC_081808	22828565..22831234	104879191	XP_010649451.1	XP_010649451.1pentatricopeptide repeat-containing protein At2g33680	20	0	82.89	817	3	P:GO:0009451; F:GO:0003723; C:GO:0043231	P:RNA modification; F:RNA binding; C:intracellular membrane-bounded organelle	0	0	0	0	0	0,00	0,00	0,00	0,00	0,00	NaN	NaN	NaN	NaN	NaN	0,00	0,00	0,00	0,00	0,00	NaN	NaN	NaN	NaN	NaN
GSVIVT01000178001	LOC100250784	NC_081811	26550253..26552439	100250784	XP_019076721.1	XP_019076721.1pentatricopeptide repeat-containing protein ELI1, chloroplastic	20	0	87.91	595	3	P:GO:0009451; F:GO:0003723; F:GO:0008270	P:RNA modification; F:RNA binding; F:zinc ion binding	0	0	0	0	0	0,12	0,26	0,02	0,03	0,27	-2,81	-7,01	0,06	0,61	1,00	0,06	0,13	0,00	0,00	0,13	-4,25	-19,01	0,36	0,86	1,00
GSVIVT01000179001	LOC100256008	NC_081811	complement(26553037..26576881)	100256008	XP_002283852.1	XP_002283852.1WD40 repeat-containing protein HOS15	20	0	86.8	590	4	P:GO:0006357; P:GO:0045892; F:GO:0003714; C:GO:0000118	P:regulation of transcription by RNA polymerase II; P:negative regulation of DNA-templated transcription; F:transcription corepressor activity; C:histone deacetylase complex	0	0	0	0	0	0,81	1,91	1,28	2,23	2,97	0,23	1,17	0,46	0,76	1,00	0,60	1,50	0,62	1,68	1,44	0,19	1,14	0,64	0,88	1,00
GSVIVT01000181001	LOC100243905	NC_081811	26579393..26586091	100243905	XP_019076553.1	XP_019076553.1cytochrome P450 81Q32	20	0	82.39	609	5	F:GO:0004497; F:GO:0005506; F:GO:0016705; F:GO:0020037; C:GO:0016020	F:monooxygenase activity; F:iron ion binding; F:oxidoreductase activity, acting on paired donors, with incorporation or reduction of molecular oxygen; F:heme binding; C:membrane	EC:1.14	Acting on paired donors, with incorporation or reduction of molecular oxygen. The oxygen incorporated need not be derived from O2	0	0	0	0,00	0,00	0,00	0,00	0,00	NaN	NaN	NaN	NaN	NaN	0,00	0,00	0,00	0,00	0,00	NaN	NaN	NaN	NaN	NaN
GSVIVT01000184001	LOC100261095	NC_081811	26597523..26599521	100261095	XP_010652757.1	XP_010652757.1cytochrome P450 81Q32	20	0	89.26	506	4	F:GO:0005506; F:GO:0016709; F:GO:0020037; C:GO:0016020	F:iron ion binding; F:oxidoreductase activity, acting on paired donors, with incorporation or reduction of molecular oxygen, NAD(P)H as one donor, and incorporation of one atom of oxygen; F:heme binding; C:membrane	EC:1.14.13	Acting on paired donors, with incorporation or reduction of molecular oxygen. The oxygen incorporated need not be derived from O2	0	0	0	0,11	0,22	0,19	0,27	0,44	0,30	1,24	0,71	0,90	1,00	0,15	0,31	0,03	0,07	0,32	-1,95	-3,86	0,19	0,86	1,00
GSVIVT01000196001	LOC100254242	NC_081811	26659248..26661271	100254242	XP_059593722.1	XP_059593722.1cytochrome P450 81Q32, partial	20	0	87.74	504	5	F:GO:0004497; F:GO:0005506; F:GO:0016705; F:GO:0020037; C:GO:0016020	F:monooxygenase activity; F:iron ion binding; F:oxidoreductase activity, acting on paired donors, with incorporation or reduction of molecular oxygen; F:heme binding; C:membrane	EC:1.14	Acting on paired donors, with incorporation or reduction of molecular oxygen. The oxygen incorporated need not be derived from O2	0	0	0	0,00	0,00	0,00	0,00	0,00	NaN	NaN	NaN	NaN	NaN	0,00	0,00	0,00	0,00	0,00	NaN	NaN	NaN	NaN	NaN
GSVIVT01000200001	LOC100250944	NC_081811	26703403..26705253	100250944	XP_002278841.3	XP_002278841.3cytochrome P450 81Q32	20	0	88.61	508	5	F:GO:0004497; F:GO:0005506; F:GO:0016705; F:GO:0020037; C:GO:0016020	F:monooxygenase activity; F:iron ion binding; F:oxidoreductase activity, acting on paired donors, with incorporation or reduction of molecular oxygen; F:heme binding; C:membrane	EC:1.14	Acting on paired donors, with incorporation or reduction of molecular oxygen. The oxygen incorporated need not be derived from O2	IPR001128 (PRINTS); IPR002401 (PRINTS); G3DSA:1.10.630.10:FF:000023 (FUNFAM); IPR036396 (G3DSA:1.10.630.GENE3D); IPR001128 (PFAM); PIRSR602399-1 (PIRSR); PIRSR602402-1 (PIRSR); PIRSR602403-1 (PIRSR); PIRSR602401-1 (PIRSR); PIRSR000047-1 (PIRSR); PIRSR000209-1 (PIRSR); IPR050651 (PANTHER); IPR017972 (PROSITE_PATTERNS); TRANSMEMBRANE (PHOBIUS); NON_CYTOPLASMIC_DOMAIN (PHOBIUS); CYTOPLASMIC_DOMAIN (…	F:GO:0004497; F:GO:0005506; F:GO:0016705; F:GO:0020037	F:monooxygenase activity; F:iron ion binding; F:oxidoreductase activity, acting on paired donors, with incorporation or reduction of molecular oxygen; F:heme binding	0,00	0,00	0,00	0,00	0,00	NaN	NaN	NaN	NaN	NaN	0,00	0,00	0,03	0,07	0,08	3,61	12,21	0,36	0,86	1,00
GSVIVT01000200001	LOC100259358	NC_081811	26705483..26707736	100259358	XP_002283502.1	XP_002283502.1cytochrome P450 81Q32	20	0	87.16	508	5	F:GO:0004497; F:GO:0005506; F:GO:0016705; F:GO:0020037; C:GO:0016020	F:monooxygenase activity; F:iron ion binding; F:oxidoreductase activity, acting on paired donors, with incorporation or reduction of molecular oxygen; F:heme binding; C:membrane	EC:1.14	Acting on paired donors, with incorporation or reduction of molecular oxygen. The oxygen incorporated need not be derived from O2	0	0	0	0,10	0,22	0,11	0,17	0,26	-0,36	-1,28	0,69	0,89	1,00	0,04	0,09	0,00	0,00	0,09	-3,70	-12,98	0,43	0,86	1,00
GSVIVT01000200001	LOC100261177	NC_081811	26708402..26711225	100261177	XP_002278814.2	XP_002278814.2probable receptor-like protein kinase At5g24010	20	0	86.61	830	4	F:GO:0004674; F:GO:0005524; F:GO:0016491; C:GO:0005886	F:protein serine/threonine kinase activity; F:ATP binding; F:oxidoreductase activity; C:plasma membrane	EC:2.7.11; EC:1	Transferring phosphorus-containing groups; Oxidoreductases	G3DSA:2.60.120.430:FF:000005 (FUNFAM); G3DSA:2.60.120.430:FF:000013 (FUNFAM); G3DSA:3.30.200.20:FF:000039 (FUNFAM); G3DSA:1.10.510.10:FF:000252 (FUNFAM); IPR000719 (SMART); IPR024788 (PFAM); G3DSA:2.60.120.430 (GENE3D); IPR001245 (PFAM); G3DSA:1.10.510.10 (GENE3D); G3DSA:3.30.200.20 (GENE3D); PIRSR038189-2 (PIRSR); PIRSR000556-1 (PIRSR); PIRSR630220-2 (PIRSR); PIRSR000628-1 (PIRSR); PIRSR037921-2…	P:GO:0006468; F:GO:0004672; F:GO:0005524	P:protein phosphorylation; F:protein kinase activity; F:ATP binding	0,07	0,22	0,20	0,44	0,47	1,00	2,00	0,19	0,76	1,00	0,10	0,31	0,13	0,44	0,30	0,52	1,44	0,52	0,86	1,00
GSVIVT01000200001	LOC104879916	NC_081811	26719872..26722827	104879916	XP_059594657.1	XP_059594657.1probable receptor-like protein kinase At5g24010	20	0	84.97	832	4	F:GO:0004674; F:GO:0005524; F:GO:0016491; C:GO:0005886	F:protein serine/threonine kinase activity; F:ATP binding; F:oxidoreductase activity; C:plasma membrane	EC:2.7.11; EC:1	Transferring phosphorus-containing groups; Oxidoreductases	0	0	0	0,07	0,22	0,03	0,07	0,17	-1,63	-3,10	0,17	0,76	1,00	0,01	0,04	0,02	0,07	0,05	0,68	1,61	0,72	0,90	1,00
GSVIVT01000200001	LOC109122928	NC_081811	26739296..26742733	109122928	XP_019076720.1	XP_019076720.1probable receptor-like protein kinase At5g24010	20	0	85.97	835	7	F:GO:0004497; F:GO:0004674; F:GO:0005506; F:GO:0005524; F:GO:0016705; F:GO:0020037; C:GO:0005886	F:monooxygenase activity; F:protein serine/threonine kinase activity; F:iron ion binding; F:ATP binding; F:oxidoreductase activity, acting on paired donors, with incorporation or reduction of molecular oxygen; F:heme binding; C:plasma membrane	EC:2.7.11; EC:1.14	Transferring phosphorus-containing groups; Acting on paired donors, with incorporation or reduction of molecular oxygen. The oxygen incorporated need not be derived from O2	0	0	0	0,06	0,22	0,03	0,07	0,14	-1,63	-3,10	0,17	0,76	1,00	0,06	0,22	0,02	0,07	0,13	-1,48	-2,78	0,33	0,86	1,00
GSVIVT01000200001	LOC100254315	NC_081811	26742932..26745910	100254315	XP_010652759.1	XP_010652759.1probable receptor-like protein kinase At5g24010	20	0	86.14	902	8	F:GO:0004497; F:GO:0004674; F:GO:0004714; F:GO:0005506; F:GO:0005524; F:GO:0016705; F:GO:0020037; C:GO:0005886	F:monooxygenase activity; F:protein serine/threonine kinase activity; F:transmembrane receptor protein tyrosine kinase activity; F:iron ion binding; F:ATP binding; F:oxidoreductase activity, acting on paired donors, with incorporation or reduction of molecular oxygen; F:heme binding; C:plasma membrane	EC:2.7.10.1; EC:2.7.11; EC:1.14	receptor protein-tyrosine kinase; Transferring phosphorus-containing groups; Acting on paired donors, with incorporation or reduction of molecular oxygen. The oxygen incorporated need not be derived from O2	0	0	0	0,24	0,74	0,31	0,71	0,72	-0,06	-1,04	0,91	0,95	1,00	0,13	0,44	0,14	0,51	0,33	0,24	1,18	0,74	0,91	1,00
GSVIVT01000208001	LOC100264533	NC_081811	complement(26747147..26748407)	100264533	XP_002283362.1	XP_002283362.1uncharacterized protein LOC100264533	20	2.93E-124	80.44	180	1	P:GO:0009793	P:embryo development ending in seed dormancy	0	0	PTHR34686 (PANTHER)	no GO terms	no GO terms	0,13	0,13	0,09	0,07	0,28	-0,92	-1,89	0,48	0,76	1,00	0,00	0,00	0,00	0,00	0,00	NaN	NaN	NaN	NaN	NaN
GSVIVT01000210001	LOC100264612	NC_081811	26752648..26755674	100264612	XP_002278713.1	XP_002278713.1probable receptor-like protein kinase At5g24010	20	0	80.98	830	6	F:GO:0004674; F:GO:0004714; F:GO:0005524; F:GO:0016491; C:GO:0005886; C:GO:0009506	F:protein serine/threonine kinase activity; F:transmembrane receptor protein tyrosine kinase activity; F:ATP binding; F:oxidoreductase activity; C:plasma membrane; C:plasmodesma	EC:2.7.10.1; EC:2.7.11; EC:1	receptor protein-tyrosine kinase; Transferring phosphorus-containing groups; Oxidoreductases	G3DSA:2.60.120.430:FF:000005 (FUNFAM); G3DSA:3.30.200.20:FF:000039 (FUNFAM); G3DSA:1.10.510.10:FF:000252 (FUNFAM); G3DSA:2.60.120.430:FF:000013 (FUNFAM); IPR000719 (SMART); G3DSA:1.10.510.10 (GENE3D); IPR001245 (PFAM); G3DSA:2.60.120.430 (GENE3D); IPR024788 (PFAM); G3DSA:3.30.200.20 (GENE3D); PIRSR000620-1 (PIRSR); PIRSR628788-2 (PIRSR); PIRSR037281-3 (PIRSR); PIRSR000632-2 (PIRSR); PIRSR500948-1…	P:GO:0006468; P:GO:0046777; F:GO:0004672; F:GO:0004714; F:GO:0005524; C:GO:0005886; C:GO:0009506	P:protein phosphorylation; P:protein autophosphorylation; F:protein kinase activity; F:transmembrane receptor protein tyrosine kinase activity; F:ATP binding; C:plasma membrane; C:plasmodesma	0,21	0,65	0,53	1,22	1,22	0,90	1,86	0,05	0,57	1,00	0,32	1,06	0,20	0,73	0,69	-0,51	-1,42	0,36	0,86	1,00
GSVIVT01000211001	LOC100242323	NC_081811	26759498..26763459	100242323	XP_002278695.1	XP_002278695.1probable receptor-like protein kinase At5g24010	20	0	89.21	842	5	F:GO:0004674; F:GO:0004714; F:GO:0005524; C:GO:0005886; C:GO:0009506	F:protein serine/threonine kinase activity; F:transmembrane receptor protein tyrosine kinase activity; F:ATP binding; C:plasma membrane; C:plasmodesma	EC:2.7.10.1; EC:2.7.11	receptor protein-tyrosine kinase; Transferring phosphorus-containing groups	G3DSA:2.60.120.430:FF:000005 (FUNFAM); G3DSA:2.60.120.430:FF:000013 (FUNFAM); G3DSA:1.10.510.10:FF:000058 (FUNFAM); G3DSA:3.30.200.20:FF:000039 (FUNFAM); IPR000719 (SMART); IPR001245 (PFAM); G3DSA:3.30.200.20 (GENE3D); G3DSA:2.60.120.430 (GENE3D); G3DSA:1.10.510.10 (GENE3D); IPR024788 (PFAM); PIRSR000604-2 (PIRSR); PIRSR000556-2 (PIRSR); PIRSR637770-2 (PIRSR); PIRSR000620-1 (PIRSR); PIRSR000615-2…	P:GO:0006468; F:GO:0004672; F:GO:0005524	P:protein phosphorylation; F:protein kinase activity; F:ATP binding	0,08	0,35	0,08	0,24	0,19	-0,55	-1,46	0,46	0,76	1,00	0,03	0,13	0,00	0,00	0,07	-4,25	-19,01	0,36	0,86	1,00
GSVIVT01000212001	LOC109121455	NC_081811	26768850..26771789	109121455	XP_019074260.2	XP_019074260.2probable receptor-like protein kinase At2g23200	20	0	92.25	839	5	F:GO:0004674; F:GO:0004714; F:GO:0005524; C:GO:0005886; C:GO:0009506	F:protein serine/threonine kinase activity; F:transmembrane receptor protein tyrosine kinase activity; F:ATP binding; C:plasma membrane; C:plasmodesma	EC:2.7.10.1; EC:2.7.11	receptor protein-tyrosine kinase; Transferring phosphorus-containing groups	0	0	0	0,37	1,13	0,32	0,71	0,83	-0,67	-1,59	0,13	0,76	1,00	0,24	0,79	0,17	0,59	0,53	-0,41	-1,33	0,51	0,86	1,00
GSVIVT01000212001	LOC100854166	NC_081811	26771890..26774138	100854166	XP_059594659.1	XP_059594659.1LOW QUALITY PROTEIN: probable receptor-like protein kinase At2g23200	20	0	91.18	570	5	F:GO:0004674; F:GO:0004714; F:GO:0005524; C:GO:0005886; C:GO:0009506	F:protein serine/threonine kinase activity; F:transmembrane receptor protein tyrosine kinase activity; F:ATP binding; C:plasma membrane; C:plasmodesma	EC:2.7.10.1; EC:2.7.11	receptor protein-tyrosine kinase; Transferring phosphorus-containing groups	0	0	0	0,07	0,17	0,08	0,14	0,18	-0,36	-1,28	0,72	0,90	1,00	0,02	0,04	0,00	0,00	0,04	-2,80	-6,95	0,56	0,86	1,00
GSVIVT01000212001	LOC100252567	NC_081811	26774619..26777856	100252567	XP_010652762.2	XP_010652762.2probable receptor-like protein kinase At2g23200	20	0	91.98	839	5	F:GO:0004674; F:GO:0004714; F:GO:0005524; C:GO:0005886; C:GO:0009506	F:protein serine/threonine kinase activity; F:transmembrane receptor protein tyrosine kinase activity; F:ATP binding; C:plasma membrane; C:plasmodesma	EC:2.7.10.1; EC:2.7.11	receptor protein-tyrosine kinase; Transferring phosphorus-containing groups	0	0	0	0,53	1,78	0,53	1,32	1,23	-0,43	-1,35	0,21	0,76	1,00	0,49	1,77	0,38	1,46	1,08	-0,25	-1,19	0,55	0,86	1,00
GSVIVT01000213001	LOC100245654	NC_081811	26784432..26785411	100245654	XP_003632510.1	XP_003632510.1F-box protein GID2	20	1.44E-126	83.55	184	5	P:GO:0009791; P:GO:0009937; P:GO:0031146; C:GO:0005737; C:GO:0019005	P:post-embryonic development; P:regulation of gibberellic acid mediated signaling pathway; P:SCF-dependent proteasomal ubiquitin-dependent protein catabolic process; C:cytoplasm; C:SCF ubiquitin ligase complex	0	0	0	0	0	0,00	0,00	0,05	0,03	0,10	2,76	6,79	0,52	0,76	1,00	0,08	0,09	0,19	0,22	0,44	1,28	2,43	0,32	0,86	1,00
GSVIVT01000214001	LOC104879917	NC_081811	26788569..26789331	104879917	XP_010652763.1	XP_010652763.1PAMP-induced secreted peptide 2	20	2.62E-43	75.31	94	2	P:GO:0045087; P:GO:0050793	P:innate immune response; P:regulation of developmental process	0	0	0	0	0	0,11	0,09	0,06	0,03	0,25	-1,28	-2,43	0,45	0,76	1,00	0,00	0,00	0,00	0,00	0,00	NaN	NaN	NaN	NaN	NaN
GSVIVT01000214001	LOC104882531	NC_081822	8054341..8055464	104882531	XP_010664542.1	XP_034677270.1translation initiation factor IF-2-like	20	4.11E-41	72.82	299	2	P:GO:0045087; P:GO:0050793	P:innate immune response; P:regulation of developmental process	0	0	0	0	0	0,00	0,00	0,00	0,00	0,00	NaN	NaN	NaN	NaN	NaN	0,00	0,00	0,00	0,00	0,00	NaN	NaN	NaN	NaN	NaN
GSVIVT01000215001	LOC100242251	NC_081811	26791102..26826214	100242251	XP_002283618.1	XP_002283618.1protein MRG1 isoform X3	20	3.41E-225	92.23	321	4	P:GO:0006325; P:GO:0006355; C:GO:0000123; C:GO:0005634	P:chromatin organization; P:regulation of DNA-templated transcription; C:histone acetyltransferase complex; C:nucleus	0	0	0	0	0	0,46	0,78	0,51	0,64	1,18	-0,28	-1,22	0,56	0,80	1,00	0,41	0,75	0,15	0,29	0,90	-1,31	-2,48	0,10	0,86	1,00
GSVIVT01000216001	LOC100247381	NC_081811	complement(26827023..26829580)	100247381	XP_002283356.1	XP_002283356.1cinnamyl alcohol dehydrogenase 1	20	1.29E-256	94.73	352	4	P:GO:0009809; F:GO:0008270; F:GO:0045551; C:GO:0016020	P:lignin biosynthetic process; F:zinc ion binding; F:cinnamyl-alcohol dehydrogenase activity; C:membrane	EC:1.1.1.195	cinnamyl-alcohol dehydrogenase	G3DSA:3.90.180.10:FF:000004 (FUNFAM); G3DSA:3.40.50.720:FF:000022 (FUNFAM); G3DSA:3.90.180.10:FF:000100 (FUNFAM); IPR020843 (SMART); IPR013154 (PFAM); G3DSA:3.40.50.720 (GENE3D); IPR013149 (PFAM); G3DSA:3.90.180.10 (GENE3D); PIRSR000183-3 (PIRSR); PIRSR000445-3 (PIRSR); IPR047109 (PANTHER); IPR002328 (PROSITE_PATTERNS); IPR047109 (CDD); IPR011032 (SUPERFAMILY); IPR036291 (SUPERFAMILY)	F:GO:0008270; F:GO:0016491; F:GO:0016616	F:zinc ion binding; F:oxidoreductase activity; F:oxidoreductase activity, acting on the CH-OH group of donors, NAD or NADP as acceptor	0,04	0,09	0,04	0,07	0,09	-0,36	-1,29	0,80	0,92	1,00	0,00	0,00	0,00	0,00	0,00	NaN	NaN	NaN	NaN	NaN
GSVIVT01000217001	LOC100255947	NC_081811	26829592..26857094	100255947	XP_002278549.1	XP_002278549.1probable cadmium/zinc-transporting ATPase HMA1, chloroplastic isoform X1	20	0	90.61	829	9	P:GO:0006878; P:GO:0009642; P:GO:0071577; F:GO:0005524; F:GO:0016463; F:GO:0016887; F:GO:0046872; C:GO:0009941; C:GO:0016020	P:intracellular copper ion homeostasis; P:response to light intensity; P:zinc ion transmembrane transport; F:ATP binding; F:P-type zinc transporter activity; F:ATP hydrolysis activity; F:metal ion binding; C:chloroplast envelope; C:membrane	EC:7.2.2.12; EC:3.6.1.15	P-type Zn(2+) transporter; nucleoside-triphosphate phosphatase	PR00119 (PRINTS); IPR001757 (PRINTS); PF00122 (PFAM); IPR027256 (NCBIFAM); PF00702 (PFAM); IPR023299 (G3DSA:3.40.1110.GENE3D); G3DSA:2.70.150.10 (GENE3D); IPR023214 (G3DSA:3.40.50.GENE3D); IPR001757 (NCBIFAM); PIRSR006118-2 (PIRSR); SFLDS00003 (SFLD); IPR044492 (SFLD); IPR051949 (PANTHER); IPR018303 (PROSITE_PATTERNS); CYTOPLASMIC_DOMAIN (PHOBIUS); CYTOPLASMIC_DOMAIN (PHOBIUS); NON_CYTOPLASMIC_DO…	P:GO:0006812; F:GO:0000166; F:GO:0005215; F:GO:0005524; F:GO:0016887; F:GO:0019829; C:GO:0016020	P:monoatomic cation transport; F:nucleotide binding; F:transporter activity; F:ATP binding; F:ATP hydrolysis activity; F:ATPase-coupled monoatomic cation transmembrane transporter activity; C:membrane	0,76	2,21	0,83	1,79	1,92	-0,30	-1,23	0,32	0,76	1,00	0,52	1,63	0,50	1,68	1,16	0,07	1,05	0,87	0,95	1,00
GSVIVT01000217001	LOC100243960	NC_081818	complement(29499346..29500305)	100243960	XP_002283359.2	XP_002283359.2non-specific lipid-transfer protein 1	20	6.23E-72	81.37	115	2	P:GO:0006869; F:GO:0008289	P:lipid transport; F:lipid binding	0	0	IPR000528 (PRINTS); IPR016140 (SMART); IPR016140 (PFAM); IPR036312 (G3DSA:1.10.110.GENE3D); IPR000528 (PANTHER); IPR000528 (PROSITE_PATTERNS); SIGNAL_PEPTIDE_C_REGION (PHOBIUS); SIGNAL_PEPTIDE (PHOBIUS); SIGNAL_PEPTIDE_N_REGION (PHOBIUS); NON_CYTOPLASMIC_DOMAIN (PHOBIUS); SIGNAL_PEPTIDE_H_REGION (PHOBIUS); cd01960 (CDD); SignalP-TM (SIGNALP_GRAM_POSITIVE); SignalP-noTM (SIGNALP_GRAM_NEGATIVE); Si…	P:GO:0006869; F:GO:0008289	P:lipid transport; F:lipid binding	0,00	0,00	0,00	0,00	0,00	NaN	NaN	NaN	NaN	NaN	0,00	0,00	0,00	0,00	0,00	NaN	NaN	NaN	NaN	NaN
GSVIVT01000219001	SREBP	NC_081811	complement(26857967..26859537)	100233128	NP_001268121.2	NP_001268121.2sucrose responsive element binding protein	20	1.97E-224	84.8	312	4	P:GO:0006357; F:GO:0000978; F:GO:0000981; C:GO:0005634	P:regulation of transcription by RNA polymerase II; F:RNA polymerase II cis-regulatory region sequence-specific DNA binding; F:DNA-binding transcription factor activity, RNA polymerase II-specific; C:nucleus	0	0	G3DSA:1.10.10.60:FF:000060 (FUNFAM); G3DSA:1.10.10.60:FF:000344 (FUNFAM); IPR001005 (SMART); G3DSA:1.10.10.60 (GENE3D); G3DSA:1.10.10.60 (GENE3D); IPR001005 (PFAM); IPR050560 (PANTHER); IPR017930 (PROSITE_PROFILES); IPR001005 (PROSITE_PROFILES); IPR001005 (PROSITE_PROFILES); IPR017930 (PROSITE_PROFILES); IPR001005 (CDD); IPR001005 (CDD); IPR009057 (SUPERFAMILY)	P:GO:0006355; F:GO:0000978; F:GO:0000981; C:GO:0005634	P:regulation of DNA-templated transcription; F:RNA polymerase II cis-regulatory region sequence-specific DNA binding; F:DNA-binding transcription factor activity, RNA polymerase II-specific; C:nucleus	0,48	0,78	0,62	0,74	1,43	-0,07	-1,05	0,88	0,94	1,00	0,38	0,66	0,43	0,81	1,00	0,30	1,23	0,60	0,88	1,00
GSVIVT01000222001	LOC100261029	NC_081811	26878085..26881245	100261029	XP_002278529.1	XP_002278529.1probable LRR receptor-like serine/threonine-protein kinase At4g37250	20	0	84.48	781	4	F:GO:0004672; F:GO:0005524; F:GO:0033612; C:GO:0016020	F:protein kinase activity; F:ATP binding; F:receptor serine/threonine kinase binding; C:membrane	EC:2.7.1	Transferring phosphorus-containing groups	G3DSA:3.80.10.10:FF:000275 (FUNFAM); G3DSA:3.80.10.10:FF:000722 (FUNFAM); G3DSA:1.10.510.10 (GENE3D); IPR032675 (G3DSA:3.80.10.GENE3D); G3DSA:3.30.200.20 (GENE3D); IPR032675 (G3DSA:3.80.10.GENE3D); IPR000719 (PFAM); IPR001611 (PFAM); IPR013210 (PFAM); IPR001611 (PFAM); PIRSR038189-2 (PIRSR); PIRSR000615-4 (PIRSR); PIRSR000620-2 (PIRSR); PIRSR000604-2 (PIRSR); PIRSR630616-3 (PIRSR); PIRSR630616-2 …	P:GO:0006468; F:GO:0004672; F:GO:0005515; F:GO:0005524	P:protein phosphorylation; F:protein kinase activity; F:protein binding; F:ATP binding	0,07	0,22	0,09	0,20	0,22	-0,10	-1,07	0,91	0,95	1,00	0,04	0,13	0,02	0,07	0,09	-0,77	-1,70	0,63	0,88	1,00
GSVIVT01000223001	LOC100262748	NC_081811	26883185..26885917	100262748	XP_002283607.1	XP_002283607.1microtubule-associated protein RP/EB family member 1C	20	1.5E-226	91.31	326	10	P:GO:0009652; P:GO:0031110; P:GO:0035372; P:GO:0051225; P:GO:0051301; F:GO:0051010; C:GO:0005815; C:GO:0005881; C:GO:0035371; C:GO:0051233	P:thigmotropism; P:regulation of microtubule polymerization or depolymerization; P:protein localization to microtubule; P:spindle assembly; P:cell division; F:microtubule plus-end binding; C:microtubule organizing center; C:cytoplasmic microtubule; C:microtubule plus-end; C:spindle midzone	0	0	0	0	0	0,00	0,00	0,07	0,07	0,17	3,68	12,84	0,37	0,76	1,00	0,10	0,13	0,05	0,07	0,21	-0,77	-1,70	0,63	0,88	1,00
GSVIVT01000224001	LOC100249066	NC_081811	26894086..26896170	100249066	XP_010652770.1	XP_010652770.1ADP-ribosylation factor 1 isoform X1	20	3.41E-124	98.65	182	5	P:GO:0015031; P:GO:0016192; F:GO:0003924; F:GO:0005525; C:GO:0005794	P:protein transport; P:vesicle-mediated transport; F:GTPase activity; F:GTP binding; C:Golgi apparatus	EC:3.6.1.15	nucleoside-triphosphate phosphatase	0	0	0	0,09	0,09	0,14	0,10	0,31	0,19	1,14	0,88	0,94	1,00	0,12	0,13	0,19	0,22	0,44	0,73	1,66	0,53	0,86	1,00
GSVIVT01000226001	LOC100267897	NC_081811	complement(26904635..26906749)	100267897	XP_002283380.1	XP_002283380.1cyclin-D3-3	20	6.54E-267	86.59	372	6	P:GO:0000082; P:GO:0051301; F:GO:0016538; C:GO:0000307; C:GO:0005634; C:GO:0005737	P:G1/S transition of mitotic cell cycle; P:cell division; F:cyclin-dependent protein serine/threonine kinase regulator activity; C:cyclin-dependent protein kinase holoenzyme complex; C:nucleus; C:cytoplasm	0	0	G3DSA:1.10.472.10:FF:000074 (FUNFAM); G3DSA:1.10.472.10:FF:000070 (FUNFAM); IPR004367 (SMART); IPR013763 (SMART); G3DSA:1.10.472.10 (GENE3D); IPR004367 (PFAM); G3DSA:1.10.472.10 (GENE3D); IPR006671 (PFAM); IPR039361 (PANTHER); IPR048258 (PROSITE_PATTERNS); cd20544 (CDD); cd20543 (CDD); IPR036915 (SUPERFAMILY); IPR036915 (SUPERFAMILY)	no GO terms	no GO terms	0,26	0,48	0,38	0,51	0,88	0,08	1,06	0,88	0,94	1,00	0,43	0,84	0,18	0,37	0,95	-1,16	-2,23	0,11	0,86	1,00
GSVIVT01000227001	LOC100250708	NC_081811	26915149..26917397	100250708	XP_002283593.1	XP_002283593.1F-box protein At1g47056 isoform X2	20	0	85.88	515	3	P:GO:0031146; F:GO:0003676; C:GO:0019005	P:SCF-dependent proteasomal ubiquitin-dependent protein catabolic process; F:nucleic acid binding; C:SCF ubiquitin ligase complex	0	0	0	0	0	0,28	0,65	0,57	0,98	1,32	0,59	1,50	0,21	0,76	1,00	0,36	0,88	0,36	0,95	0,82	0,13	1,10	0,80	0,94	1,00
GSVIVT01000228001	LOC100254172	NC_081811	26921608..26936925	100254172	XP_010652773.1	XP_010652773.1small RNA degrading nuclease 1	20	0	85.73	494	3	F:GO:0003676; F:GO:0004527; C:GO:0005634	F:nucleic acid binding; F:exonuclease activity; C:nucleus	EC:3.1	Acting on ester bonds	0	0	0	0,31	0,65	0,39	0,61	0,90	-0,10	-1,07	0,85	0,93	1,00	0,14	0,31	0,21	0,51	0,49	0,74	1,67	0,34	0,86	1,00
GSVIVT01000229001	LOC104877522	NC_081806	complement(18361865..18362227)	104877522	XP_010644257.1	XP_010644257.1uncharacterized protein LOC104877522	20	1.68E-76	89.77	120	2	F:GO:0016491; C:GO:0016020	F:oxidoreductase activity; C:membrane	EC:1	Oxidoreductases	0	0	0	0,00	0,00	0,00	0,00	0,00	NaN	NaN	NaN	NaN	NaN	0,00	0,00	0,00	0,00	0,00	NaN	NaN	NaN	NaN	NaN
GSVIVT01000229001	LOC104877524	NC_081806	complement(18371117..18375905)	104877524	XP_010644263.3	XP_010644263.3uncharacterized protein LOC104877524	20	0	92.99	670	0	0	0	0	0	0	0	0	0,04	0,09	0,09	0,14	0,20	0,59	1,51	0,63	0,85	1,00	0,04	0,09	0,00	0,00	0,09	-3,70	-12,98	0,43	0,86	1,00
GSVIVT01000230001	LOC100252765	NC_081811	30778658..30780102	100252765	XP_002272913.2	XP_002272913.2defensin-like protein 1 isoform X1	20	2.77E-43	84.33	75	2	P:GO:0031640; P:GO:0050832	P:killing of cells of another organism; P:defense response to fungus	0	0	IPR008176 (PRINTS); IPR003614 (SMART); PF00304 (PFAM); IPR036574 (G3DSA:3.30.30.GENE3D); PTHR33147 (PANTHER); IPR008176 (PROSITE_PATTERNS); SIGNAL_PEPTIDE (PHOBIUS); NON_CYTOPLASMIC_DOMAIN (PHOBIUS); SIGNAL_PEPTIDE_H_REGION (PHOBIUS); SIGNAL_PEPTIDE_C_REGION (PHOBIUS); SIGNAL_PEPTIDE_N_REGION (PHOBIUS); IPR003614 (CDD); SignalP-noTM (SIGNALP_EUK); IPR036574 (SUPERFAMILY)	P:GO:0006952	P:defense response	0,00	0,00	0,00	0,00	0,00	NaN	NaN	NaN	NaN	NaN	0,00	0,00	0,00	0,00	0,00	NaN	NaN	NaN	NaN	NaN
GSVIVT01000232001	LOC100261376	NC_081811	30815819..30817470	100261376	XP_019076420.1	XP_019076420.1myb-related protein 308	20	3.16E-194	79.69	290	3	P:GO:0006355; F:GO:0000987; C:GO:0005634	P:regulation of DNA-templated transcription; F:cis-regulatory region sequence-specific DNA binding; C:nucleus	0	0	0	0	0	0,10	0,13	0,24	0,24	0,56	0,83	1,78	0,40	0,76	1,00	0,40	0,57	0,29	0,44	0,88	-0,36	-1,28	0,62	0,88	1,00
GSVIVT01000233001	LOC100266579	NC_081811	complement(30831621..30844969)	100266579	XP_002268418.2	XP_002268418.2uncharacterized protein LOC100266579 isoform X1	20	0	89.2	464	7	P:GO:0006511; P:GO:0016567; P:GO:0044818; F:GO:0004842; F:GO:0008270; F:GO:0016874; C:GO:0005634	P:ubiquitin-dependent protein catabolic process; P:protein ubiquitination; P:mitotic G2/M transition checkpoint; F:ubiquitin-protein transferase activity; F:zinc ion binding; F:ligase activity; C:nucleus	EC:6; EC:2.3.2	Ligases; Acyltransferases	IPR001841 (SMART); IPR018957 (PFAM); IPR040909 (PFAM); G3DSA:3.30.40.140 (GENE3D); IPR013083 (G3DSA:3.30.40.GENE3D); IPR052256 (PANTHER); IPR001841 (PROSITE_PROFILES); SSF57850 (SUPERFAMILY)	P:GO:0006511; P:GO:0007093; P:GO:0016567; F:GO:0004842; F:GO:0046872; C:GO:0005634	P:ubiquitin-dependent protein catabolic process; P:mitotic cell cycle checkpoint signaling; P:protein ubiquitination; F:ubiquitin-protein transferase activity; F:metal ion binding; C:nucleus	0,12	0,22	0,16	0,20	0,36	-0,10	-1,07	0,91	0,95	1,00	0,21	0,40	0,22	0,44	0,51	0,17	1,12	0,83	0,95	1,00
GSVIVT01000233001	LOC100244237	NC_081811	complement(30851434..30860398)	100244237	XP_002268384.2	XP_002268384.2uncharacterized protein LOC100244237 isoform X2	20	0	90.55	748	0	0	0	0	0	G3DSA:1.10.510.10 (GENE3D); PTHR35118 (PANTHER); IPR011009 (SUPERFAMILY)	no GO terms	no GO terms	0,37	1,34	0,45	1,22	1,04	-0,14	-1,10	0,70	0,90	1,00	0,36	1,41	0,30	1,24	0,79	-0,16	-1,12	0,72	0,90	1,00
GSVIVT01000234001	LOC100257916	NC_081811	30891903..30929168	100257916	XP_010653032.1	XP_010653032.1probable manganese-transporting ATPase PDR2	20	0	93.73	1190	7	P:GO:0006874; P:GO:0098655; F:GO:0005524; F:GO:0015662; F:GO:0016887; F:GO:0019829; C:GO:0005789	P:intracellular calcium ion homeostasis; P:monoatomic cation transmembrane transport; F:ATP binding; F:P-type ion transporter activity; F:ATP hydrolysis activity; F:ATPase-coupled monoatomic cation transmembrane transporter activity; C:endoplasmic reticulum membrane	EC:7.2.2; EC:3.6.1.15	Catalysing the translocation of inorganic cations; nucleoside-triphosphate phosphatase	0	0	0	0,93	3,99	1,02	3,21	2,35	-0,31	-1,24	0,19	0,76	1,00	0,49	2,25	0,43	2,12	1,07	-0,06	-1,04	0,86	0,95	1,00
GSVIVT01000235001	LOC100259625	NC_081811	complement(30929828..30945252)	100259625	XP_010653033.1	XP_010653033.1protein APEM9	20	3.16E-253	82.06	353	2	P:GO:0015919; C:GO:0016020	P:peroxisomal membrane transport; C:membrane	0	0	0	0	0	0,17	0,26	0,18	0,20	0,40	-0,36	-1,28	0,67	0,88	1,00	0,08	0,13	0,24	0,44	0,56	1,70	3,26	0,09	0,86	1,00
GSVIVT01000236001	LOC100247650	NC_081811	30968183..30974819	100247650	XP_010653034.1	XP_010653034.1protein AMEIOTIC 1	20	0	67.13	621	2	P:GO:0007131; P:GO:0051177	P:reciprocal meiotic recombination; P:meiotic sister chromatid cohesion	0	0	0	0	0	0,20	0,52	0,14	0,27	0,44	-0,94	-1,91	0,16	0,76	1,00	0,11	0,31	0,07	0,22	0,24	-0,45	-1,37	0,65	0,88	1,00
GSVIVT01000237001	LOC100252760	NC_081811	complement(30975337..31042609)	100252760	XP_010653040.1	XP_010653040.1uncharacterized protein LOC100252760 isoform X1	20	0	84.12	926	1	C:GO:0016020	C:membrane	0	0	0	0	0	0,27	0,91	0,26	0,64	0,61	-0,50	-1,42	0,28	0,76	1,00	0,20	0,71	0,08	0,29	0,43	-1,23	-2,34	0,13	0,86	1,00
GSVIVT01000238001	LOC100240787	NC_081811	31057604..31065510	100240787	XP_010653043.1	XP_010653043.1calcium-dependent protein kinase SK5	20	0	91.86	497	8	P:GO:0035556; F:GO:0004683; F:GO:0005509; F:GO:0005516; F:GO:0005524; F:GO:0009931; C:GO:0005634; C:GO:0005737	P:intracellular signal transduction; F:calcium/calmodulin-dependent protein kinase activity; F:calcium ion binding; F:calmodulin binding; F:ATP binding; F:calcium-dependent protein serine/threonine kinase activity; C:nucleus; C:cytoplasm	EC:2.7.11.17	calcium/calmodulin-dependent protein kinase	0	0	0	0,32	0,65	0,30	0,44	0,72	-0,56	-1,48	0,31	0,76	1,00	0,29	0,62	0,19	0,44	0,63	-0,46	-1,38	0,51	0,86	1,00
GSVIVT01000239001	LOC100245883	NC_081811	complement(31067850..31071124)	100245883	XP_002271479.1	XP_002271479.1uncharacterized protein LOC100245883	20	2.52E-101	88.34	154	1	F:GO:0047617	F:fatty acyl-CoA hydrolase activity	EC:3.1.2.20	acyl-CoA hydrolase	G3DSA:3.10.129.10:FF:000059 (FUNFAM); G3DSA:3.10.129.10 (GENE3D); IPR006683 (PFAM); IPR003736 (NCBIFAM); IPR039298 (PANTHER); cd03443 (CDD); IPR029069 (SUPERFAMILY)	F:GO:0047617	F:fatty acyl-CoA hydrolase activity	0,12	0,13	0,22	0,17	0,51	0,35	1,28	0,73	0,90	1,00	0,24	0,26	0,12	0,15	0,52	-0,80	-1,74	0,49	0,86	1,00
GSVIVT01000240001	LOC132253606	NC_081808	5404477..5405697	132253606	XP_059592089.1	XP_059592089.1uncharacterized protein LOC132253606	20	5.68E-299	63.43	393	3	F:GO:0003676; F:GO:0004523; F:GO:0008270	F:nucleic acid binding; F:RNA-DNA hybrid ribonuclease activity; F:zinc ion binding	EC:3.1.26.4	ribonuclease H	0	0	0	0,00	0,00	0,00	0,00	0,00	NaN	NaN	NaN	NaN	NaN	0,00	0,00	0,00	0,00	0,00	NaN	NaN	NaN	NaN	NaN
GSVIVT01000240001	LOC100251023	NC_081811	complement(31072316..31076265)	100251023	XP_002271369.1	XP_002271369.1uncharacterized protein LOC100251023	20	9.47E-97	88.34	154	1	F:GO:0047617	F:fatty acyl-CoA hydrolase activity	EC:3.1.2.20	acyl-CoA hydrolase	G3DSA:3.10.129.10:FF:000059 (FUNFAM); IPR006683 (PFAM); G3DSA:3.10.129.10 (GENE3D); IPR003736 (NCBIFAM); IPR039298 (PANTHER); cd03443 (CDD); IPR029069 (SUPERFAMILY)	F:GO:0047617	F:fatty acyl-CoA hydrolase activity	0,10	0,09	0,22	0,14	0,50	0,59	1,51	0,63	0,85	1,00	0,05	0,04	0,23	0,22	0,52	2,18	4,53	0,17	0,86	1,00
GSVIVT01000243001	LOC100256182	NC_081811	31102651..31121315	100256182	XP_002271151.1	XP_002271151.1uncharacterized protein LOC100256182 isoform X1	20	0	93.21	593	2	C:GO:0012505; C:GO:0016020	C:endomembrane system; C:membrane	0	0	IPR008429 (PFAM); IPR008429 (PANTHER); NON_CYTOPLASMIC_DOMAIN (PHOBIUS); CYTOPLASMIC_DOMAIN (PHOBIUS); CYTOPLASMIC_DOMAIN (PHOBIUS); TRANSMEMBRANE (PHOBIUS); TRANSMEMBRANE (PHOBIUS); NON_CYTOPLASMIC_DOMAIN (PHOBIUS); CYTOPLASMIC_DOMAIN (PHOBIUS); TRANSMEMBRANE (PHOBIUS); TRANSMEMBRANE (PHOBIUS); TRANSMEMBRANE (PHOBIUS); NON_CYTOPLASMIC_DOMAIN (PHOBIUS); TMhelix (TMHMM); TMhelix (TMHMM); TMhelix (…	C:GO:0012505; C:GO:0016020	C:endomembrane system; C:membrane	1,25	2,82	1,46	2,43	3,38	-0,21	-1,16	0,44	0,76	1,00	1,01	2,43	0,73	1,90	2,19	-0,33	-1,25	0,37	0,86	1,00
GSVIVT01000244001	LOC100240784	NC_081811	complement(31121734..31128000)	100240784	XP_010653047.1	XP_010653047.1putative pentatricopeptide repeat-containing protein At5g08490 isoform X1	20	0	89.47	853	6	P:GO:0009451; P:GO:0031047; P:GO:0051607; F:GO:0003723; F:GO:0016788; C:GO:0005739	P:RNA modification; P:regulatory ncRNA-mediated gene silencing; P:defense response to virus; F:RNA binding; F:hydrolase activity, acting on ester bonds; C:mitochondrion	EC:3.1	Acting on ester bonds	0	0	0	0,08	0,35	0,06	0,17	0,19	-1,02	-2,03	0,21	0,76	1,00	9,92E-3	0,04	0,02	0,07	0,04	0,68	1,61	0,72	0,90	1,00
GSVIVT01000245001	LOC100245878	NC_081811	complement(31128777..31134615)	100245878	XP_010653049.1	RVX21153.1Protein suppressor of gene silencing 3	20	0	87.67	647	3	P:GO:0031047; P:GO:0051607; F:GO:0016788	P:regulatory ncRNA-mediated gene silencing; P:defense response to virus; F:hydrolase activity, acting on ester bonds	EC:3.1	Acting on ester bonds	0	0	0	0,77	2,43	0,85	1,96	1,96	-0,31	-1,24	0,29	0,76	1,00	0,57	1,90	0,49	1,76	1,23	-0,09	-1,06	0,82	0,95	1,00
GSVIVT01000246001	LOC100251018	NC_081811	complement(31135179..31136951)	100251018	XP_002267889.2	XP_002267889.2GDSL esterase/lipase At5g08460 isoform X2	20	1.05E-268	87.7	373	6	P:GO:0016042; P:GO:0031047; P:GO:0051607; F:GO:0016788; C:GO:0005576; C:GO:0016020	P:lipid catabolic process; P:regulatory ncRNA-mediated gene silencing; P:defense response to virus; F:hydrolase activity, acting on ester bonds; C:extracellular region; C:membrane	EC:3.1	Acting on ester bonds	IPR036514 (G3DSA:3.40.50.GENE3D); IPR001087 (PFAM); IPR051238 (PANTHER); NON_CYTOPLASMIC_DOMAIN (PHOBIUS); SIGNAL_PEPTIDE_C_REGION (PHOBIUS); SIGNAL_PEPTIDE_H_REGION (PHOBIUS); SIGNAL_PEPTIDE_N_REGION (PHOBIUS); SIGNAL_PEPTIDE (PHOBIUS); IPR035669 (CDD); SignalP-noTM (SIGNALP_EUK); SignalP-TM (SIGNALP_GRAM_POSITIVE); SSF52266 (SUPERFAMILY); TMhelix (TMHMM)	F:GO:0016788	F:hydrolase activity, acting on ester bonds	0,00	0,00	0,00	0,00	0,00	NaN	NaN	NaN	NaN	NaN	0,00	0,00	0,00	0,00	0,00	NaN	NaN	NaN	NaN	NaN
GSVIVT01000247001	LOC100256176	NC_081811	31147279..31152120	100256176	XP_002267837.1	XP_002267837.1PHD finger protein At1g33420	20	0	86.91	692	1	F:GO:0008270	F:zinc ion binding	0	0	IPR001965 (SMART); IPR057765 (PFAM); IPR013083 (G3DSA:3.30.40.GENE3D); IPR019787 (PFAM); PTHR46201 (PANTHER); IPR019786 (PROSITE_PATTERNS); IPR020549 (PROSITE_PATTERNS); IPR058054 (CDD); IPR011011 (SUPERFAMILY)	no GO terms	no GO terms	0,25	0,65	0,28	0,54	0,65	-0,27	-1,20	0,61	0,85	1,00	0,27	0,75	0,56	1,68	1,30	1,18	2,27	0,01	0,75	1,00
GSVIVT01000248001	LOC100261264	NC_081811	complement(31154551..31156221)	100261264	XP_002267794.2	XP_002267794.2peroxidase 47	20	2.94E-231	88.21	322	8	P:GO:0006979; P:GO:0042744; P:GO:0098869; F:GO:0020037; F:GO:0046872; F:GO:0140825; C:GO:0005576; C:GO:0016020	P:response to oxidative stress; P:hydrogen peroxide catabolic process; P:cellular oxidant detoxification; F:heme binding; F:metal ion binding; F:lactoperoxidase activity; C:extracellular region; C:membrane	EC:1.11.1.7	peroxidase	IPR000823 (PRINTS); IPR002016 (PRINTS); G3DSA:1.10.420.10:FF:000006 (FUNFAM); G3DSA:1.10.520.10:FF:000001 (FUNFAM); G3DSA:1.10.520.10 (GENE3D); G3DSA:1.10.420.10 (GENE3D); IPR002016 (PFAM); PIRSR600823-2 (PIRSR); PIRSR600823-5 (PIRSR); PIRSR600823-1 (PIRSR); PIRSR600823-4 (PIRSR); PIRSR601621-2 (PIRSR); PIRSR600823-3 (PIRSR); IPR000823 (PANTHER); IPR019793 (PROSITE_PATTERNS); IPR019794 (PROSITE_P…	P:GO:0006979; P:GO:0042744; F:GO:0004601; F:GO:0020037	P:response to oxidative stress; P:hydrogen peroxide catabolic process; F:peroxidase activity; F:heme binding	0,18	0,26	0,39	0,41	0,90	0,63	1,54	0,39	0,76	1,00	0,20	0,31	0,50	0,81	1,15	1,39	2,61	0,05	0,86	1,00
GSVIVT01000249001	LOC100261271	NC_081811	31171173..31177953	100261271	XP_002270756.1	XP_002270756.1uncharacterized protein LOC100261271	20	5.07E-119	93.03	177	6	P:GO:0015031; P:GO:0016192; C:GO:0005737; C:GO:0012505; C:GO:0016020; C:GO:0043231	P:protein transport; P:vesicle-mediated transport; C:cytoplasm; C:endomembrane system; C:membrane; C:intracellular membrane-bounded organelle	0	0	IPR007305 (PFAM); IPR011691 (PANTHER); NON_CYTOPLASMIC_DOMAIN (PHOBIUS); TRANSMEMBRANE (PHOBIUS); NON_CYTOPLASMIC_DOMAIN (PHOBIUS); CYTOPLASMIC_DOMAIN (PHOBIUS); CYTOPLASMIC_DOMAIN (PHOBIUS); TRANSMEMBRANE (PHOBIUS); CYTOPLASMIC_DOMAIN (PHOBIUS); TRANSMEMBRANE (PHOBIUS); TRANSMEMBRANE (PHOBIUS); TMhelix (TMHMM); TMhelix (TMHMM); TMhelix (TMHMM); TMhelix (TMHMM)	P:GO:0016192; C:GO:0016020	P:vesicle-mediated transport; C:membrane	0,05	0,04	0,20	0,14	0,47	1,51	2,85	0,33	0,76	1,00	0,18	0,18	0,14	0,15	0,40	-0,23	-1,17	0,85	0,95	1,00
GSVIVT01000250001	LOC100266688	NC_081811	complement(31186977..31188187)	100266688	XP_002267747.1	XP_002267747.1zinc-finger homeodomain protein 3	20	2.02E-161	78.74	250	5	P:GO:0006355; F:GO:0000976; F:GO:0003700; F:GO:0008270; C:GO:0005634	P:regulation of DNA-templated transcription; F:transcription cis-regulatory region binding; F:DNA-binding transcription factor activity; F:zinc ion binding; C:nucleus	0	0	G3DSA:1.10.10.60:FF:000257 (FUNFAM); IPR006455 (NCBIFAM); G3DSA:1.10.10.60 (GENE3D); IPR006456 (PFAM); IPR006456 (NCBIFAM); PTHR31948 (PANTHER); IPR001356 (PROSITE_PROFILES); IPR006456 (PROSITE_PROFILES); IPR009057 (SUPERFAMILY)	P:GO:0006355; P:GO:0050793; F:GO:0000976; F:GO:0003677; F:GO:0003700; C:GO:0005634	P:regulation of DNA-templated transcription; P:regulation of developmental process; F:transcription cis-regulatory region binding; F:DNA binding; F:DNA-binding transcription factor activity; C:nucleus	0,00	0,00	0,00	0,00	0,00	NaN	NaN	NaN	NaN	NaN	0,00	0,00	0,00	0,00	0,00	NaN	NaN	NaN	NaN	NaN
GSVIVT01000251001	LOC132253748	NC_081809	complement(6979702..6981036)	132253748	XP_059592658.1	XP_059592658.1uncharacterized protein LOC132253748	20	1.14E-251	77.99	354	0	0	0	0	0	0	0	0	0,00	0,00	0,00	0,00	0,00	NaN	NaN	NaN	NaN	NaN	0,00	0,00	0,00	0,00	0,00	NaN	NaN	NaN	NaN	NaN
GSVIVT01000251001	LOC100244355	NC_081811	complement(31192039..31194570)	100244355	XP_002267696.2	XP_002267696.2extradiol ring-cleavage dioxygenase	20	4.07E-203	90.84	266	3	F:GO:0008198; F:GO:0008270; F:GO:0016702	F:ferrous iron binding; F:zinc ion binding; F:oxidoreductase activity, acting on single donors with incorporation of molecular oxygen, incorporation of two atoms of oxygen	EC:1.13.11	Acting on single donors with incorporation of molecular oxygen (oxygenases). The oxygen incorporated need not be derived from O2	IPR014436 (PIRSF); G3DSA:3.40.830.10 (GENE3D); IPR004183 (PFAM); PTHR30096 (PANTHER); IPR014436 (CDD); SSF53213 (SUPERFAMILY)	F:GO:0008198; F:GO:0008270; F:GO:0016491; F:GO:0051213	F:ferrous iron binding; F:zinc ion binding; F:oxidoreductase activity; F:dioxygenase activity	0,46	0,52	0,69	0,57	1,59	0,14	1,10	0,80	0,93	1,00	0,62	0,75	0,56	0,73	1,35	-0,01	-1,01	0,98	0,99	1,00
GSVIVT01000252001	LOC100254620	NC_081811	complement(31200468..31206005)	100254620	XP_002267602.2	XP_002267602.2uncharacterized protein LOC100254620 isoform X1	20	0	82.6	500	3	P:GO:0032259; F:GO:0016279; C:GO:0005634	P:methylation; F:protein-lysine N-methyltransferase activity; C:nucleus	EC:2.1.1	Transferring one-carbon groups	G3DSA:3.90.1410.10:FF:000019 (FUNFAM); G3DSA:3.90.1410.10 (GENE3D); IPR011383 (PIRSF); PIRSR009328-1 (PIRSR); IPR050600 (PANTHER); IPR001214 (PROSITE_PROFILES); cd10527 (CDD); IPR046341 (SUPERFAMILY)	P:GO:0018026; F:GO:0005515; F:GO:0016279; C:GO:0005634	P:peptidyl-lysine monomethylation; F:protein binding; F:protein-lysine N-methyltransferase activity; C:nucleus	0,16	0,30	0,14	0,20	0,35	-0,58	-1,49	0,47	0,76	1,00	0,04	0,09	0,13	0,29	0,31	1,68	3,21	0,17	0,86	1,00
GSVIVT01000253001	LOC100259729	NC_081811	31211635..31231058	100259729	XP_059594763.1	XP_059594763.1uncharacterized protein LOC100259729	20	0	82.14	805	2	P:GO:0009791; P:GO:0042221	P:post-embryonic development; P:response to chemical	0	0	0	0	0	0,49	1,43	0,47	1,01	1,10	-0,50	-1,41	0,19	0,76	1,00	0,34	1,06	0,33	1,10	0,76	0,07	1,05	0,88	0,95	1,00
GSVIVT01000254001	LOC100264919	NC_081811	complement(31238682..31242463)	100264919	XP_019076391.1	XP_019076391.1uncharacterized protein LOC100264919	20	0	92.21	492	3	F:GO:0004518; F:GO:0046872; C:GO:0005634	F:nuclease activity; F:metal ion binding; C:nucleus	0	0	0	0	0	0,17	0,30	0,05	0,07	0,37	-2,11	-4,31	0,06	0,62	1,00	0,11	0,22	0,14	0,29	0,32	0,42	1,34	0,66	0,88	1,00
GSVIVT01000254001	LOC100262931	NC_081821	complement(2175712..2181964)	100262931	XP_002282832.1	XP_002282832.1uncharacterized protein LOC100262931	20	5.17E-289	92.08	390	3	F:GO:0004518; F:GO:0046872; C:GO:0005634	F:nuclease activity; F:metal ion binding; C:nucleus	0	0	IPR027806 (PFAM); IPR045249 (PANTHER)	no GO terms	no GO terms	0,08	0,22	0,07	0,14	0,17	-0,67	-1,60	0,48	0,76	1,00	0,06	0,18	0,07	0,22	0,16	0,33	1,26	0,76	0,91	1,00
GSVIVT01000254001	LOC109121799	NC_081823	6760969..6762313	109121799	XP_019072631.1	XP_019072631.1uncharacterized protein LOC109121799	20	3.88E-170	96.46	231	4	F:GO:0004518; F:GO:0046872; C:GO:0005634; C:GO:0016020	F:nuclease activity; F:metal ion binding; C:nucleus; C:membrane	0	0	0	0	0	0,00	0,00	0,00	0,00	0,00	NaN	NaN	NaN	NaN	NaN	0,00	0,00	0,00	0,00	0,00	NaN	NaN	NaN	NaN	NaN
GSVIVT01000256001	LOC100247767	NC_081811	31244034..31245323	100247767	XP_002267449.2	XP_002267449.2mitogen-activated protein kinase kinase kinase 20	20	2.57E-246	69.67	341	3	P:GO:0007165; F:GO:0004672; F:GO:0005524	P:signal transduction; F:protein kinase activity; F:ATP binding	EC:2.7.1	Transferring phosphorus-containing groups	IPR000719 (SMART); IPR000719 (PFAM); G3DSA:1.10.510.10 (GENE3D); PIRSR000552-1 (PIRSR); PIRSR037393-1 (PIRSR); PIRSR000615-1 (PIRSR); PIRSR037281-3 (PIRSR); PIRSR037568-1 (PIRSR); PIRSR630220-1 (PIRSR); PIRSR000554-1 (PIRSR); PIRSR628788-1 (PIRSR); PIRSR620777-50 (PIRSR); PIRSR637770-2 (PIRSR); PIRSR000551-51 (PIRSR); PIRSR637770-1 (PIRSR); PIRSR000615-3 (PIRSR); PIRSR000559-1 (PIRSR); PIRSR00062…	P:GO:0006468; P:GO:0007165; F:GO:0004672; F:GO:0005524	P:protein phosphorylation; P:signal transduction; F:protein kinase activity; F:ATP binding	0,00	0,00	0,00	0,00	0,00	NaN	NaN	NaN	NaN	NaN	0,00	0,00	0,00	0,00	0,00	NaN	NaN	NaN	NaN	NaN
GSVIVT01000257001	LOC100266477	NC_081811	complement(31248894..31261951)	100266477	XP_002269851.1	XP_002269851.1uncharacterized protein LOC100266477	20	1.82E-308	90.47	432	4	P:GO:0031047; C:GO:0005634; C:GO:0005737; C:GO:0030014	P:regulatory ncRNA-mediated gene silencing; C:nucleus; C:cytoplasm; C:CCR4-NOT complex	0	0	IPR019312 (PFAM); IPR019312 (PANTHER)	C:GO:0030014	C:CCR4-NOT complex	0,61	1,08	0,65	0,85	1,49	-0,36	-1,28	0,40	0,76	1,00	0,37	0,71	0,25	0,51	0,81	-0,43	-1,35	0,51	0,86	1,00
GSVIVT01000258001	LOC100244363	NC_081811	31262367..31264650	100244363	XP_002270210.1	XP_002270210.1probable carboxylesterase 18	20	1.68E-248	85.93	335	2	P:GO:0009860; F:GO:0052689	P:pollen tube growth; F:carboxylic ester hydrolase activity	EC:3.1.1	Acting on ester bonds	G3DSA:3.40.50.1820:FF:000315 (FUNFAM); IPR013094 (PFAM); IPR029058 (G3DSA:3.40.50.GENE3D); IPR050466 (PANTHER); IPR029058 (SUPERFAMILY)	P:GO:0009860; F:GO:0016787; F:GO:0052689	P:pollen tube growth; F:hydrolase activity; F:carboxylic ester hydrolase activity	0,13	0,30	0,25	0,44	0,58	0,52	1,44	0,44	0,76	1,00	0,12	0,31	0,08	0,22	0,27	-0,45	-1,37	0,65	0,88	1,00
GSVIVT01000258001	LOC100249517	NC_081811	31279218..31280495	100249517	XP_010653056.1	XP_010653056.1probable carboxylesterase 18	20	1.01E-249	85.47	335	2	P:GO:0009860; F:GO:0052689	P:pollen tube growth; F:carboxylic ester hydrolase activity	EC:3.1.1	Acting on ester bonds	0	0	0	0,20	0,26	0,35	0,34	0,80	0,37	1,29	0,62	0,85	1,00	0,53	0,75	0,29	0,44	1,16	-0,74	-1,67	0,28	0,86	1,00
GSVIVT01000259001	LOC100254626	NC_081811	complement(31282577..31301608)	100254626	XP_010653057.1	XP_010653057.1long chain base biosynthesis protein 1 isoform X1	20	0	93.57	483	9	P:GO:0009793; P:GO:0009825; P:GO:0043067; P:GO:0046512; P:GO:0046513; F:GO:0004758; F:GO:0030170; C:GO:0005783; C:GO:0016020	P:embryo development ending in seed dormancy; P:multidimensional cell growth; P:regulation of programmed cell death; P:sphingosine biosynthetic process; P:ceramide biosynthetic process; F:serine C-palmitoyltransferase activity; F:pyridoxal phosphate binding; C:endoplasmic reticulum; C:membrane	EC:2.3.1.50	serine C-palmitoyltransferase	0	0	0	0,90	2,08	1,85	3,14	4,27	0,59	1,51	0,03	0,48	1,00	0,88	2,16	0,83	2,20	1,92	0,05	1,03	0,90	0,95	1,00
GSVIVT01000260001	LOC104882505	NC_081806	9066263..9066919	104882505	XP_010664448.1	XP_010664448.1uncharacterized protein LOC104882505	20	1.03E-154	92.23	218	1	F:GO:0003824	F:catalytic activity	0	0	0	0	0	0,25	0,17	0,20	0,10	0,57	-0,76	-1,70	0,48	0,76	1,00	0,06	0,04	0,19	0,15	0,43	1,62	3,07	0,33	0,86	1,00
GSVIVT01000260001	LOC104880006	NC_081812	complement(9039499..9040263)	104880006	XP_010653319.1	XP_010653319.1uncharacterized protein LOC104880006	20	1.71E-189	93.17	254	4	P:GO:0000055; P:GO:0042273; F:GO:0003824; C:GO:0016020	P:ribosomal large subunit export from nucleus; P:ribosomal large subunit biogenesis; F:catalytic activity; C:membrane	0	0	0	0	0	0,05	0,04	0,06	0,03	0,13	-0,37	-1,29	0,85	0,93	1,00	0,16	0,13	0,16	0,15	0,37	0,17	1,12	0,90	0,95	1,00
GSVIVT01000260001	LOC104880388	NC_081813	complement(16346781..16347653)	104880388	XP_010655164.1	XP_010655164.1uncharacterized protein LOC104880388	20	1.7E-198	86.25	290	3	P:GO:0006281; F:GO:0003677; F:GO:0004519	P:DNA repair; F:DNA binding; F:endonuclease activity	0	0	0	0	0	0,19	0,17	0,05	0,03	0,43	-2,24	-4,72	0,15	0,76	1,00	0,00	0,00	0,35	0,37	0,82	5,82	56,66	0,12	0,86	1,00
GSVIVT01000260001	LOC104880683	NC_081815	5374660..5376556	104880683	XP_010656504.1	XP_010656504.1uncharacterized protein LOC104880683	20	0	84.92	435	1	F:GO:0004843	F:cysteine-type deubiquitinase activity	EC:3.4.19.12	ubiquitinyl hydrolase 1	0	0	0	0,06	0,09	0,17	0,17	0,39	0,91	1,88	0,44	0,76	1,00	0,03	0,04	0,00	0,00	0,07	-2,80	-6,95	0,56	0,86	1,00
GSVIVT01000260001	LOC104881397	NC_081818	442665..443281	104881397	XP_010659814.1	XP_010659814.1uncharacterized protein LOC104881397	20	8.95E-114	81.63	165	3	P:GO:0006278; F:GO:0003964; F:GO:0046872	P:RNA-templated DNA biosynthetic process; F:RNA-directed DNA polymerase activity; F:metal ion binding	EC:2.7.7.49	RNA-directed DNA polymerase	0	0	0	0,00	0,00	0,09	0,03	0,21	2,76	6,79	0,52	0,76	1,00	0,00	0,00	0,00	0,00	0,00	NaN	NaN	NaN	NaN	NaN
GSVIVT01000260001	LOC104881593	NC_081818	18277808..18278767	104881593	XP_010660472.1	XP_010660472.1uncharacterized protein LOC104881593	20	3.59E-235	91.27	319	1	F:GO:0003824	F:catalytic activity	0	0	0	0	0	0,09	0,09	0,00	0,00	0,20	-4,49	-22,53	0,29	0,76	1,00	0,17	0,18	0,00	0,00	0,36	-4,65	-25,04	0,32	0,86	1,00
GSVIVT01000261001	LOC100263151	NC_081811	31306143..31326449	100263151	XP_002267329.1	XP_002267329.1uncharacterized protein LOC100263151	20	1.52E-313	76.89	435	0	0	0	0	0	IPR013899 (SMART); IPR002625 (SMART); IPR013899 (PFAM); IPR036063 (G3DSA:3.30.1370.GENE3D); PTHR47812 (PANTHER); IPR002625 (PROSITE_PROFILES); IPR036063 (SUPERFAMILY)	no GO terms	no GO terms	0,10	0,22	0,32	0,51	0,75	1,20	2,30	0,11	0,74	1,00	0,16	0,35	0,03	0,07	0,34	-2,14	-4,40	0,15	0,86	1,00
GSVIVT01000262001	LOC100240896	NC_081811	complement(31330536..31339898)	100240896	XP_002267284.3	XP_002267284.3DNA (cytosine-5)-methyltransferase 1 isoform X1	20	0	89.95	1549	8	P:GO:0006346; P:GO:0032259; P:GO:0044027; F:GO:0003677; F:GO:0003682; F:GO:0051719; F:GO:0051720; C:GO:0005634	P:DNA methylation-dependent constitutive heterochromatin formation; P:methylation; P:negative regulation of gene expression via chromosomal CpG island methylation; F:DNA binding; F:chromatin binding; F:DNA (cytosine-5-)-methyltransferase activity, acting on CpN substrates; F:DNA (cytosine-5-)-methyltransferase activity, acting on CpNpG substrates; C:nucleus	EC:2.1.1.37	DNA (cytosine-5-)-methyltransferase	Coil (COILS); IPR001525 (PRINTS); G3DSA:3.90.120.10:FF:000004 (FUNFAM); G3DSA:2.30.30.490:FF:000013 (FUNFAM); G3DSA:3.90.120.10:FF:000002 (FUNFAM); G3DSA:2.30.30.490:FF:000009 (FUNFAM); G3DSA:3.40.50.150:FF:000108 (FUNFAM); G3DSA:3.40.50.150:FF:000128 (FUNFAM); IPR001025 (SMART); IPR022702 (PFAM); IPR001525 (PFAM); G3DSA:3.90.120.10 (GENE3D); IPR017198 (PIRSF); IPR029063 (G3DSA:3.40.50.GENE3D); I…	P:GO:0006346; P:GO:0010424; P:GO:0044027; F:GO:0003677; F:GO:0003682; F:GO:0003886; F:GO:0008168; C:GO:0005634	P:DNA methylation-dependent constitutive heterochromatin formation; P:obsolete DNA methylation on cytosine within a CG sequence; P:negative regulation of gene expression via chromosomal CpG island methylation; F:DNA binding; F:chromatin binding; F:DNA (cytosine-5-)-methyltransferase activity; F:methyltransferase activity; C:nucleus	0,02	0,17	0,06	0,30	0,14	0,79	1,72	0,36	0,76	1,00	0,04	0,26	0,02	0,15	0,08	-0,80	-1,74	0,49	0,86	1,00
GSVIVT01000263001	LOC100251127	NC_081811	complement(31342005..31351722)	100251127	XP_002267200.1	XP_002267200.1DNA (cytosine-5)-methyltransferase 1	20	0	89.86	1549	8	P:GO:0006346; P:GO:0032259; P:GO:0044027; F:GO:0003677; F:GO:0003682; F:GO:0051719; F:GO:0051720; C:GO:0005634	P:DNA methylation-dependent constitutive heterochromatin formation; P:methylation; P:negative regulation of gene expression via chromosomal CpG island methylation; F:DNA binding; F:chromatin binding; F:DNA (cytosine-5-)-methyltransferase activity, acting on CpN substrates; F:DNA (cytosine-5-)-methyltransferase activity, acting on CpNpG substrates; C:nucleus	EC:2.1.1.37	DNA (cytosine-5-)-methyltransferase	Coil (COILS); IPR001525 (PRINTS); G3DSA:3.40.50.150:FF:000128 (FUNFAM); G3DSA:3.40.50.150:FF:000108 (FUNFAM); G3DSA:3.90.120.10:FF:000004 (FUNFAM); G3DSA:2.30.30.490:FF:000009 (FUNFAM); G3DSA:2.30.30.490:FF:000013 (FUNFAM); G3DSA:3.90.120.10:FF:000002 (FUNFAM); IPR001025 (SMART); IPR001025 (PFAM); IPR043151 (G3DSA:2.30.30.GENE3D); IPR001525 (NCBIFAM); IPR017198 (PIRSF); IPR022702 (PFAM); IPR04315…	P:GO:0006346; P:GO:0010424; P:GO:0044027; F:GO:0003677; F:GO:0003682; F:GO:0003886; F:GO:0008168; C:GO:0005634	P:DNA methylation-dependent constitutive heterochromatin formation; P:obsolete DNA methylation on cytosine within a CG sequence; P:negative regulation of gene expression via chromosomal CpG island methylation; F:DNA binding; F:chromatin binding; F:DNA (cytosine-5-)-methyltransferase activity; F:methyltransferase activity; C:nucleus	0,16	0,91	0,11	0,47	0,36	-0,94	-1,92	0,06	0,62	1,00	0,13	0,79	0,12	0,81	0,28	0,04	1,03	0,94	0,97	1,00
GSVIVT01000264001	LOC100259734	NC_081811	complement(31354236..31363306)	100259734	NP_001268085.1	NP_001268085.1Chloride channel protein CLC-c-like	20	0	93.61	780	4	P:GO:1902476; F:GO:0005247; C:GO:0009705; C:GO:0034707	P:chloride transmembrane transport; F:voltage-gated chloride channel activity; C:plant-type vacuole membrane; C:chloride channel complex	0	0	IPR002251 (PRINTS); IPR001807 (PRINTS); G3DSA:1.10.3080.10:FF:000004 (FUNFAM); IPR001807 (PFAM); IPR046342 (G3DSA:3.10.580.GENE3D); G3DSA:1.10.3080.10 (GENE3D); IPR000644 (PFAM); IPR051280 (PANTHER); NON_CYTOPLASMIC_DOMAIN (PHOBIUS); NON_CYTOPLASMIC_DOMAIN (PHOBIUS); CYTOPLASMIC_DOMAIN (PHOBIUS); TRANSMEMBRANE (PHOBIUS); CYTOPLASMIC_DOMAIN (PHOBIUS); TRANSMEMBRANE (PHOBIUS); TRANSMEMBRANE (PHOBIU…	P:GO:0006821; P:GO:0055085; F:GO:0005247; F:GO:0015108; C:GO:0009705; C:GO:0016020; C:GO:0043231	P:chloride transport; P:transmembrane transport; F:voltage-gated chloride channel activity; F:chloride transmembrane transporter activity; C:plant-type vacuole membrane; C:membrane; C:intracellular membrane-bounded organelle	0,55	2,17	1,44	4,19	3,32	0,95	1,93	3,74E-4	0,02	1,00	0,49	2,08	0,52	2,34	1,19	0,20	1,15	0,57	0,87	1,00
GSVIVT01000266001	LOC100264926	NC_081811	complement(31368691..31379322)	100264926	XP_002268799.1	XP_002268799.1T-complex protein 1 subunit gamma	20	0	98.14	557	6	P:GO:0006457; F:GO:0005524; F:GO:0016887; F:GO:0051082; F:GO:0140662; C:GO:0005832	P:protein folding; F:ATP binding; F:ATP hydrolysis activity; F:unfolded protein binding; F:ATP-dependent protein folding chaperone; C:chaperonin-containing T-complex	EC:3.6.1.15	nucleoside-triphosphate phosphatase	Coil (COILS); IPR017998 (PRINTS); G3DSA:1.10.560.10:FF:000034 (FUNFAM); G3DSA:1.10.560.10:FF:000037 (FUNFAM); G3DSA:3.50.7.10:FF:000005 (FUNFAM); IPR027410 (G3DSA:3.30.260.GENE3D); IPR054827 (NCBIFAM); IPR012719 (NCBIFAM); IPR002423 (PFAM); IPR027413 (G3DSA:1.10.560.GENE3D); IPR053374 (NCBIFAM); IPR027409 (G3DSA:3.50.7.GENE3D); IPR017998 (PANTHER); IPR002194 (PROSITE_PATTERNS); IPR002194 (PROSITE…	P:GO:0006457; F:GO:0005524; F:GO:0016887; F:GO:0051082; F:GO:0140662	P:protein folding; F:ATP binding; F:ATP hydrolysis activity; F:unfolded protein binding; F:ATP-dependent protein folding chaperone	0,67	1,43	0,56	0,88	1,51	-0,70	-1,63	0,08	0,67	1,00	0,35	0,79	0,21	0,51	0,76	-0,60	-1,52	0,35	0,86	1,00
GSVIVT01000268001	LOC100256285	NC_081811	complement(31401199..31474099)	100256285	XP_010653059.1	XP_010653059.1uncharacterized protein LOC100256285 isoform X1	20	0	86.03	750	1	C:GO:0005886	C:plasma membrane	0	0	0	0	0	0,45	1,34	0,73	1,59	1,68	0,24	1,18	0,50	0,76	1,00	0,48	1,50	0,43	1,46	1,04	-0,01	-1,01	0,98	0,99	1,00
GSVIVT01000271001	LOC100261381	NC_081811	complement(31483174..31540999)	100261381	XP_059594767.1	XP_059594767.1uncharacterized protein At5g08430	20	0	71.92	504	1	F:GO:0003677	F:DNA binding	0	0	0	0	0	0,12	0,26	0,23	0,37	0,53	0,50	1,42	0,49	0,76	1,00	0,21	0,49	0,12	0,29	0,45	-0,69	-1,61	0,41	0,86	1,00
GSVIVT01000273001	LOC100242638	NC_081811	complement(31545199..31555409)	100242638	XP_002268154.1	XP_002268154.1uncharacterized protein LOC100242638 isoform X1	20	9.63E-209	89.04	289	6	P:GO:0006623; P:GO:0043328; F:GO:0008270; F:GO:0032266; F:GO:0043130; C:GO:0033565	P:protein targeting to vacuole; P:protein transport to vacuole involved in ubiquitin-dependent protein catabolic process via the multivesicular body sorting pathway; F:zinc ion binding; F:phosphatidylinositol-3-phosphate binding; F:ubiquitin binding; C:ESCRT-0 complex	0	0	IPR000306 (SMART); IPR013083 (G3DSA:3.30.40.GENE3D); IPR000306 (PFAM); IPR002110 (PFAM); IPR036770 (G3DSA:1.25.40.GENE3D); PTHR47794 (PANTHER); IPR017455 (PROSITE_PROFILES); IPR002110 (PROSITE_PROFILES); PS50297 (PROSITE_PROFILES); cd15760 (CDD); IPR036770 (SUPERFAMILY); IPR011011 (SUPERFAMILY)	P:GO:0006623; P:GO:0043328; F:GO:0005515; F:GO:0032266; F:GO:0043130; F:GO:0046872; C:GO:0033565	P:protein targeting to vacuole; P:protein transport to vacuole involved in ubiquitin-dependent protein catabolic process via the multivesicular body sorting pathway; F:protein binding; F:phosphatidylinositol-3-phosphate binding; F:ubiquitin binding; F:metal ion binding; C:ESCRT-0 complex	0,15	0,39	0,32	0,61	0,75	0,63	1,55	0,29	0,76	1,00	0,21	0,57	0,30	0,88	0,69	0,63	1,55	0,28	0,86	1,00
GSVIVT01000275001	LOC100244242	NC_081811	complement(31574073..31585530)	100244242	XP_002267013.1	XP_002267013.1protein FATTY ACID EXPORT 2, chloroplastic isoform X1	20	1.08E-131	83.8	246	3	P:GO:0015908; F:GO:0015245; C:GO:0009706	P:fatty acid transport; F:fatty acid transmembrane transporter activity; C:chloroplast inner membrane	0	0	G3DSA:1.10.10.1740:FF:000002 (FUNFAM); IPR005349 (PFAM); IPR044890 (G3DSA:1.10.10.GENE3D); IPR005349 (PANTHER); CYTOPLASMIC_DOMAIN (PHOBIUS); NON_CYTOPLASMIC_DOMAIN (PHOBIUS); TRANSMEMBRANE (PHOBIUS); NON_CYTOPLASMIC_DOMAIN (PHOBIUS); TRANSMEMBRANE (PHOBIUS); TRANSMEMBRANE (PHOBIUS); CYTOPLASMIC_DOMAIN (PHOBIUS); CYTOPLASMIC_DOMAIN (PHOBIUS); TRANSMEMBRANE (PHOBIUS); TMhelix (TMHMM); TMhelix (TMH…	P:GO:0015908; F:GO:0015245; C:GO:0009706; C:GO:0016020	P:fatty acid transport; F:fatty acid transmembrane transporter activity; C:chloroplast inner membrane; C:membrane	0,43	0,52	0,72	0,64	1,66	0,30	1,23	0,58	0,82	1,00	0,34	0,44	0,26	0,37	0,74	-0,24	-1,18	0,76	0,91	1,00
GSVIVT01000277001	LOC100249407	NC_081811	31604079..31609629	100249407	XP_002266966.1	XP_002266966.1anaphase-promoting complex subunit 8	20	0	96.41	577	6	P:GO:0016567; P:GO:0031145; P:GO:0045842; P:GO:0051301; F:GO:0016740; C:GO:0005680	P:protein ubiquitination; P:anaphase-promoting complex-dependent catabolic process; P:positive regulation of mitotic metaphase/anaphase transition; P:cell division; F:transferase activity; C:anaphase-promoting complex	EC:2	Transferases	Coil (COILS); IPR019734 (SMART); PF13414 (PFAM); IPR011990 (G3DSA:1.25.40.GENE3D); IPR007192 (PFAM); IPR011990 (G3DSA:1.25.40.GENE3D); IPR019734 (PFAM); PTHR12558 (PANTHER); IPR019734 (PROSITE_PROFILES); IPR019734 (PROSITE_PROFILES); IPR019734 (PROSITE_PROFILES); IPR011990 (SUPERFAMILY)	P:GO:0016567; P:GO:0031145; P:GO:0045842; P:GO:0051301; F:GO:0005515; C:GO:0005680	P:protein ubiquitination; P:anaphase-promoting complex-dependent catabolic process; P:positive regulation of mitotic metaphase/anaphase transition; P:cell division; F:protein binding; C:anaphase-promoting complex	0,14	0,35	0,13	0,24	0,32	-0,55	-1,46	0,46	0,76	1,00	0,12	0,31	0,13	0,37	0,31	0,26	1,20	0,75	0,91	1,00
GSVIVT01000280001	LOC100264813	NC_081811	31615231..31639113	100264813	XP_010653066.1	XP_010653066.1uncharacterized protein LOC100264813	20	0	89.19	453	4	P:GO:0006357; C:GO:0005634; C:GO:0032777; C:GO:0035267	P:regulation of transcription by RNA polymerase II; C:nucleus; C:piccolo histone acetyltransferase complex; C:NuA4 histone acetyltransferase complex	0	0	0	0	0	0,35	0,95	0,42	0,85	0,98	-0,18	-1,13	0,69	0,89	1,00	0,17	0,49	0,28	0,88	0,65	0,87	1,83	0,15	0,86	1,00
GSVIVT01000282001	LOC100260243	NC_081817	25567306..25570154	100260243	XP_002264884.2	XP_002264884.2annexin D3 isoform X1	20	2.06E-226	91.64	321	9	P:GO:0009408; P:GO:0009409; P:GO:0009414; P:GO:0009651; F:GO:0001786; F:GO:0005509; F:GO:0005544; C:GO:0005737; C:GO:0005886	P:response to heat; P:response to cold; P:response to water deprivation; P:response to salt stress; F:phosphatidylserine binding; F:calcium ion binding; F:calcium-dependent phospholipid binding; C:cytoplasm; C:plasma membrane	0	0	IPR001464 (PRINTS); IPR009118 (PRINTS); G3DSA:1.10.220.10:FF:000001 (FUNFAM); G3DSA:1.10.220.10:FF:000006 (FUNFAM); G3DSA:1.10.220.10:FF:000009 (FUNFAM); G3DSA:1.10.220.10:FF:000008 (FUNFAM); IPR018502 (SMART); IPR018502 (PFAM); IPR037104 (G3DSA:1.10.220.GENE3D); IPR037104 (G3DSA:1.10.220.GENE3D); IPR037104 (G3DSA:1.10.220.GENE3D); IPR037104 (G3DSA:1.10.220.GENE3D); PTHR10502 (PANTHER); IPR018502…	P:GO:0009408; P:GO:0009409; P:GO:0009414; P:GO:0009651; F:GO:0001786; F:GO:0005509; F:GO:0005544; C:GO:0005737; C:GO:0005886	P:response to heat; P:response to cold; P:response to water deprivation; P:response to salt stress; F:phosphatidylserine binding; F:calcium ion binding; F:calcium-dependent phospholipid binding; C:cytoplasm; C:plasma membrane	0,00	0,00	0,04	0,03	0,09	2,76	6,79	0,52	0,76	1,00	0,04	0,04	0,11	0,15	0,25	1,62	3,07	0,33	0,86	1,00
GSVIVT01000289001	LOC104878012	NC_081817	25124646..25132395	104878012	XP_059598180.1	XP_059598180.1annexin D3-like	20	1.15E-152	92.48	220	9	P:GO:0009408; P:GO:0009409; P:GO:0009414; P:GO:0009651; F:GO:0001786; F:GO:0005509; F:GO:0005544; C:GO:0005737; C:GO:0005886	P:response to heat; P:response to cold; P:response to water deprivation; P:response to salt stress; F:phosphatidylserine binding; F:calcium ion binding; F:calcium-dependent phospholipid binding; C:cytoplasm; C:plasma membrane	0	0	0	0	0	0,00	0,00	0,00	0,00	0,00	NaN	NaN	NaN	NaN	NaN	0,00	0,00	0,00	0,00	0,00	NaN	NaN	NaN	NaN	NaN
GSVIVT01000289001	LOC100244780	NC_081817	25367230..25375603	100244780	XP_019073493.1	XP_019073493.1annexin D3	20	6.36E-225	93.44	320	9	P:GO:0009408; P:GO:0009409; P:GO:0009414; P:GO:0009651; F:GO:0001786; F:GO:0005509; F:GO:0005544; C:GO:0005737; C:GO:0005886	P:response to heat; P:response to cold; P:response to water deprivation; P:response to salt stress; F:phosphatidylserine binding; F:calcium ion binding; F:calcium-dependent phospholipid binding; C:cytoplasm; C:plasma membrane	0	0	0	0	0	0,00	0,00	0,04	0,03	0,10	2,76	6,79	0,52	0,76	1,00	0,00	0,00	0,00	0,00	0,00	NaN	NaN	NaN	NaN	NaN
GSVIVT01000289001	LOC100258538	NC_081817	25489916..25495700	100258538	XP_002264684.2	XP_002264684.2annexin D3	20	2.59E-223	94.07	318	9	P:GO:0009408; P:GO:0009409; P:GO:0009414; P:GO:0009651; F:GO:0001786; F:GO:0005509; F:GO:0005544; C:GO:0005737; C:GO:0005886	P:response to heat; P:response to cold; P:response to water deprivation; P:response to salt stress; F:phosphatidylserine binding; F:calcium ion binding; F:calcium-dependent phospholipid binding; C:cytoplasm; C:plasma membrane	0	0	Coil (COILS); IPR001464 (PRINTS); IPR009118 (PRINTS); G3DSA:1.10.220.10:FF:000006 (FUNFAM); G3DSA:1.10.220.10:FF:000001 (FUNFAM); G3DSA:1.10.220.10:FF:000008 (FUNFAM); G3DSA:1.10.220.10:FF:000009 (FUNFAM); IPR018502 (SMART); IPR037104 (G3DSA:1.10.220.GENE3D); IPR037104 (G3DSA:1.10.220.GENE3D); IPR037104 (G3DSA:1.10.220.GENE3D); IPR018502 (PFAM); IPR037104 (G3DSA:1.10.220.GENE3D); PTHR10502 (PANTH…	P:GO:0009408; P:GO:0009409; P:GO:0009414; P:GO:0009651; F:GO:0001786; F:GO:0005509; F:GO:0005544; C:GO:0005737; C:GO:0005886	P:response to heat; P:response to cold; P:response to water deprivation; P:response to salt stress; F:phosphatidylserine binding; F:calcium ion binding; F:calcium-dependent phospholipid binding; C:cytoplasm; C:plasma membrane	0,00	0,00	0,00	0,00	0,00	NaN	NaN	NaN	NaN	NaN	0,00	0,00	0,00	0,00	0,00	NaN	NaN	NaN	NaN	NaN
GSVIVT01000290001	LOC100853064	NC_081817	25355737..25362239	100853064	XP_003634966.1	XP_003634966.1annexin D3	20	3.62E-143	92.66	203	9	P:GO:0009408; P:GO:0009409; P:GO:0009414; P:GO:0009651; F:GO:0001786; F:GO:0005509; F:GO:0005544; C:GO:0005737; C:GO:0005886	P:response to heat; P:response to cold; P:response to water deprivation; P:response to salt stress; F:phosphatidylserine binding; F:calcium ion binding; F:calcium-dependent phospholipid binding; C:cytoplasm; C:plasma membrane	0	0	0	0	0	0,00	0,00	0,00	0,00	0,00	NaN	NaN	NaN	NaN	NaN	0,00	0,00	0,00	0,00	0,00	NaN	NaN	NaN	NaN	NaN
GSVIVT01000307001	LOC100260252	NC_081817	24908843..24911778	100260252	XP_010645990.1	XP_010645990.1annexin D3	20	2.89E-220	93.45	318	9	P:GO:0009408; P:GO:0009409; P:GO:0009414; P:GO:0009651; F:GO:0001786; F:GO:0005509; F:GO:0005544; C:GO:0005737; C:GO:0005886	P:response to heat; P:response to cold; P:response to water deprivation; P:response to salt stress; F:phosphatidylserine binding; F:calcium ion binding; F:calcium-dependent phospholipid binding; C:cytoplasm; C:plasma membrane	0	0	0	0	0	0,00	0,00	0,00	0,00	0,00	NaN	NaN	NaN	NaN	NaN	0,00	0,00	0,00	0,00	0,00	NaN	NaN	NaN	NaN	NaN
GSVIVT01000309001	LOC109121986	NC_081817	complement(24897093..24899439)	109121986	XP_019073484.1	XP_019073484.1F-box protein SKIP8-like	20	3.17E-63	91	101	1	C:GO:0016020	C:membrane	0	0	0	0	0	0,07	0,04	0,07	0,03	0,17	-0,37	-1,29	0,85	0,93	1,00	0,00	0,00	0,00	0,00	0,00	NaN	NaN	NaN	NaN	NaN
GSVIVT01000312001	LOC132252653	NC_081809	19562295..19565315	132252653	XP_059592997.1	XP_059592997.1serine/threonine-protein phosphatase 7 long form homolog	20	9.21E-239	95.64	321	5	P:GO:0006508; F:GO:0003677; F:GO:0008234; C:GO:0005634; C:GO:0016020	P:proteolysis; F:DNA binding; F:cysteine-type peptidase activity; C:nucleus; C:membrane	EC:3.4	Acting on peptide bonds (peptidases)	0	0	0	0,00	0,00	0,00	0,00	0,00	NaN	NaN	NaN	NaN	NaN	0,00	0,00	0,00	0,00	0,00	NaN	NaN	NaN	NaN	NaN
GSVIVT01000320001	LOC100854587	NC_081807	complement(12592451..12597137)	100854587	XP_003631716.1	XP_003631716.1uncharacterized protein LOC100854587	20	2.45E-272	91.39	437	2	F:GO:0003676; F:GO:0008270	F:nucleic acid binding; F:zinc ion binding	0	0	0	0	0	0,11	0,17	0,03	0,03	0,25	-2,24	-4,72	0,15	0,76	1,00	0,11	0,18	0,00	0,00	0,23	-4,65	-25,04	0,32	0,86	1,00
GSVIVT01000320001	LOC132252619	NC_081807	complement(12609443..12614915)	132252619	XP_059591980.1	XP_059591980.1uncharacterized protein LOC132252619 isoform X1	20	8.31E-293	91.66	554	3	F:GO:0003676; F:GO:0008270; C:GO:0016020	F:nucleic acid binding; F:zinc ion binding; C:membrane	0	0	0	0	0	0,11	0,26	0,20	0,34	0,45	0,37	1,29	0,62	0,85	1,00	0,04	0,09	0,00	0,00	0,08	-3,70	-12,98	0,43	0,86	1,00
GSVIVT01000320001	LOC100245618	NC_081807	complement(12633235..12638170)	100245618	XP_002265802.1	XP_002265802.1uncharacterized protein LOC100245618 isoform X1	20	3.44E-292	94.39	490	2	F:GO:0003676; F:GO:0008270	F:nucleic acid binding; F:zinc ion binding	0	0	IPR003604 (SMART); IPR013087 (SMART); G3DSA:3.30.160.60 (GENE3D); IPR013087 (PFAM); IPR004345 (PFAM); PTHR47487 (PANTHER); NON_CYTOPLASMIC_DOMAIN (PHOBIUS); TRANSMEMBRANE (PHOBIUS); CYTOPLASMIC_DOMAIN (PHOBIUS); NON_CYTOPLASMIC_DOMAIN (PHOBIUS); CYTOPLASMIC_DOMAIN (PHOBIUS); TRANSMEMBRANE (PHOBIUS); TRANSMEMBRANE (PHOBIUS); IPR036236 (SUPERFAMILY); IPR036236 (SUPERFAMILY); IPR036236 (SUPERFAMILY)	F:GO:0003676; F:GO:0008270	F:nucleic acid binding; F:zinc ion binding	0,46	0,87	0,78	1,08	1,79	0,32	1,25	0,46	0,76	1,00	0,44	0,88	0,57	1,24	1,33	0,52	1,43	0,29	0,86	1,00
GSVIVT01000320001	LOC100247569	NC_081807	complement(12689037..12694506)	100247569	XP_002265008.1	XP_002265008.1uncharacterized protein LOC100247569	20	8.91E-286	92.61	555	3	F:GO:0003676; F:GO:0008270; C:GO:0016020	F:nucleic acid binding; F:zinc ion binding; C:membrane	0	0	IPR013087 (SMART); IPR003604 (SMART); G3DSA:3.30.160.60 (GENE3D); IPR004345 (PFAM); IPR013087 (PFAM); PTHR47487 (PANTHER); NON_CYTOPLASMIC_DOMAIN (PHOBIUS); TRANSMEMBRANE (PHOBIUS); NON_CYTOPLASMIC_DOMAIN (PHOBIUS); TRANSMEMBRANE (PHOBIUS); CYTOPLASMIC_DOMAIN (PHOBIUS); CYTOPLASMIC_DOMAIN (PHOBIUS); TRANSMEMBRANE (PHOBIUS); IPR036236 (SUPERFAMILY); IPR036236 (SUPERFAMILY); IPR036236 (SUPERFAMILY)…	F:GO:0003676; F:GO:0008270	F:nucleic acid binding; F:zinc ion binding	0,06	0,13	0,06	0,10	0,14	-0,36	-1,28	0,76	0,90	1,00	0,00	0,00	0,00	0,00	0,00	NaN	NaN	NaN	NaN	NaN
GSVIVT01000320001	LOC100250684	NC_081807	complement(12896656..12901839)	100250684	XP_010645201.1	XP_010645201.1uncharacterized protein LOC100250684 isoform X1	20	0	90.19	555	2	F:GO:0003676; F:GO:0008270	F:nucleic acid binding; F:zinc ion binding	0	0	0	0	0	0,11	0,22	0,38	0,57	0,88	1,38	2,60	0,06	0,61	1,00	0,40	0,88	0,40	0,95	0,94	0,13	1,10	0,80	0,94	1,00
GSVIVT01000331001	LOC132253567	NC_081807	complement(12647711..12651838)	132253567	XP_059591985.1	XP_059591985.1uncharacterized protein LOC132253567 isoform X1	20	5.39E-141	83.21	241	3	F:GO:0003676; F:GO:0008270; C:GO:0016020	F:nucleic acid binding; F:zinc ion binding; C:membrane	0	0	0	0	0	0,00	0,00	0,00	0,00	0,00	NaN	NaN	NaN	NaN	NaN	0,00	0,00	0,00	0,00	0,00	NaN	NaN	NaN	NaN	NaN
GSVIVT01000333001	LOC100244016	NC_081807	complement(12519153..12522826)	100244016	XP_002266199.1	XP_002266199.1GTP cyclohydrolase 1	20	0	89.83	455	6	P:GO:0006729; P:GO:0046654; F:GO:0003934; F:GO:0005525; F:GO:0008270; C:GO:0005737	P:tetrahydrobiopterin biosynthetic process; P:tetrahydrofolate biosynthetic process; F:GTP cyclohydrolase I activity; F:GTP binding; F:zinc ion binding; C:cytoplasm	EC:3.5.4.16	GTP cyclohydrolase I	G3DSA:3.30.1130.10:FF:000008 (FUNFAM); G3DSA:3.30.1130.10:FF:000007 (FUNFAM); IPR043133 (G3DSA:3.30.1130.GENE3D); IPR043134 (G3DSA:1.10.286.GENE3D); IPR043133 (G3DSA:3.30.1130.GENE3D); IPR020602 (PFAM); IPR043134 (G3DSA:1.10.286.GENE3D); IPR001474 (PANTHER); SSF55620 (SUPERFAMILY); SSF55620 (SUPERFAMILY)	P:GO:0006729; P:GO:0046654; F:GO:0003934; F:GO:0005525; F:GO:0008270; C:GO:0005737	P:tetrahydrobiopterin biosynthetic process; P:tetrahydrofolate biosynthetic process; F:GTP cyclohydrolase I activity; F:GTP binding; F:zinc ion binding; C:cytoplasm	0,13	0,30	0,30	0,51	0,69	0,73	1,65	0,27	0,76	1,00	0,25	0,62	0,20	0,51	0,55	-0,24	-1,18	0,72	0,90	1,00
GSVIVT01000336001	LOC100266351	NC_081807	12421248..12439547	100266351	XP_002266390.1	XP_002266390.1methylmalonate-semialdehyde dehydrogenase [acylating], mitochondrial	20	0	96.03	539	4	P:GO:0006210; P:GO:0006574; F:GO:0004491; C:GO:0005739	P:thymine catabolic process; P:L-valine catabolic process; F:methylmalonate-semialdehyde dehydrogenase (acylating, NAD) activity; C:mitochondrion	EC:1.2.1.27	methylmalonate-semialdehyde dehydrogenase (CoA acylating)	G3DSA:3.40.309.10:FF:000002 (FUNFAM); G3DSA:3.40.605.10:FF:000003 (FUNFAM); IPR015590 (PFAM); IPR016163 (G3DSA:3.40.309.GENE3D); IPR016162 (G3DSA:3.40.605.GENE3D); IPR010061 (NCBIFAM); PIRSR036489-3 (PIRSR); PIRSR617656-1 (PIRSR); PIRSR617656-3 (PIRSR); IPR010061 (PANTHER); IPR016160 (PROSITE_PATTERNS); IPR010061 (CDD); IPR016161 (SUPERFAMILY)	P:GO:0006210; P:GO:0006574; F:GO:0004491; F:GO:0016491; F:GO:0016620; C:GO:0005739	P:thymine catabolic process; P:L-valine catabolic process; F:methylmalonate-semialdehyde dehydrogenase (acylating, NAD) activity; F:oxidoreductase activity; F:oxidoreductase activity, acting on the aldehyde or oxo group of donors, NAD or NADP as acceptor; C:mitochondrion	0,34	0,69	0,52	0,78	1,20	0,16	1,12	0,74	0,90	1,00	0,31	0,66	0,38	0,88	0,87	0,43	1,35	0,45	0,86	1,00
GSVIVT01000338001	LOC100261145	NC_081807	12315855..12373939	100261145	XP_019074616.1	XP_019074616.1methylmalonate-semialdehyde dehydrogenase [acylating], mitochondrial	20	0	91.65	712	4	P:GO:0006210; P:GO:0006574; F:GO:0004491; C:GO:0005739	P:thymine catabolic process; P:L-valine catabolic process; F:methylmalonate-semialdehyde dehydrogenase (acylating, NAD) activity; C:mitochondrion	EC:1.2.1.27	methylmalonate-semialdehyde dehydrogenase (CoA acylating)	0	0	0	0,30	0,95	0,29	0,68	0,67	-0,50	-1,41	0,28	0,76	1,00	0,23	0,79	0,22	0,81	0,51	0,04	1,03	0,94	0,97	1,00
GSVIVT01000345001	LOC104878876	NC_081807	complement(12238168..12244572)	104878876	XP_010648077.1	XP_010648077.1selT-like protein	20	6.98E-53	91.55	100	4	P:GO:0045454; P:GO:0098869; F:GO:0004791; C:GO:0005789	P:cell redox homeostasis; P:cellular oxidant detoxification; F:thioredoxin-disulfide reductase (NADPH) activity; C:endoplasmic reticulum membrane	EC:1.8.1.9; EC:1.8.1.8	thioredoxin-disulfide reductase; protein-disulfide reductase	0	0	0	0,22	0,09	0,24	0,07	0,54	-0,36	-1,29	0,80	0,92	1,00	0,00	0,00	0,33	0,15	0,76	4,54	23,32	0,24	0,86	1,00
GSVIVT01000345001	LOC104880763	NC_081815	12813981..12820786	104880763	XP_019078550.1	XP_019078550.1fasciclin-like arabinogalactan protein 7	20	6.94E-77	87.15	127	3	P:GO:0009834; C:GO:0005886; C:GO:0098552	P:plant-type secondary cell wall biogenesis; C:plasma membrane; C:side of membrane	0	0	0	0	0	0,09	0,09	0,14	0,10	0,31	0,19	1,14	0,88	0,94	1,00	0,12	0,13	0,00	0,00	0,27	-4,25	-19,01	0,36	0,86	1,00
GSVIVT01000349001	LOC100257661	NC_081807	12162406..12169375	100257661	XP_019073866.1	XP_019073866.1wall-associated receptor kinase-like 1	20	0	82.35	764	5	P:GO:0007166; F:GO:0004674; F:GO:0005524; F:GO:0030247; C:GO:0005886	P:cell surface receptor signaling pathway; F:protein serine/threonine kinase activity; F:ATP binding; F:polysaccharide binding; C:plasma membrane	EC:2.7.11	Transferring phosphorus-containing groups	0	0	0	0,05	0,13	0,24	0,47	0,56	1,82	3,52	0,05	0,54	1,00	0,03	0,09	0,10	0,29	0,22	1,68	3,21	0,17	0,86	1,00
GSVIVT01000352001	LOC104878889	NC_081807	11847475..11850394	104878889	XP_010648101.1	XP_010648101.1wall-associated receptor kinase-like 1	20	5.62E-251	91.52	325	5	P:GO:0007166; F:GO:0004674; F:GO:0005524; F:GO:0030247; C:GO:0005886	P:cell surface receptor signaling pathway; F:protein serine/threonine kinase activity; F:ATP binding; F:polysaccharide binding; C:plasma membrane	EC:2.7.11	Transferring phosphorus-containing groups	0	0	0	0,00	0,00	0,14	0,10	0,31	4,24	18,89	0,30	0,76	1,00	0,08	0,09	0,00	0,00	0,18	-3,70	-12,98	0,43	0,86	1,00
GSVIVT01000352001	LOC100854955	NC_081807	12117005..12123036	100854955	XP_010648089.1	XP_010648089.1wall-associated receptor kinase-like 10	20	0	82.44	677	5	P:GO:0007166; F:GO:0004674; F:GO:0005524; F:GO:0030247; C:GO:0005886	P:cell surface receptor signaling pathway; F:protein serine/threonine kinase activity; F:ATP binding; F:polysaccharide binding; C:plasma membrane	EC:2.7.11	Transferring phosphorus-containing groups	0	0	0	0,04	0,09	0,04	0,07	0,10	-0,36	-1,29	0,80	0,92	1,00	0,04	0,09	0,00	0,00	0,09	-3,70	-12,98	0,43	0,86	1,00
GSVIVT01000380001	LOC100260795	NC_081821	complement(14604036..14611580)	100260795	XP_010645766.1	XP_010645766.1calmodulin	20	1.43E-75	99.8	149	4	F:GO:0005509; F:GO:0030234; C:GO:0005737; C:GO:0016460	F:calcium ion binding; F:enzyme regulator activity; C:cytoplasm; C:myosin II complex	0	0	0	0	0	1,35	1,30	2,14	1,52	4,95	0,22	1,17	0,53	0,78	1,00	1,93	1,99	1,72	1,90	4,21	-0,04	-1,03	0,92	0,96	1,00
GSVIVT01000383001	LOC100257550	NC_081821	complement(14621623..14637713)	100257550	XP_002263749.2	XP_002263749.2uncharacterized protein LOC100257550 isoform X2	20	1.0E-195	83.9	309	6	P:GO:0006338; F:GO:0010485; F:GO:0043998; F:GO:1990189; C:GO:0005634; C:GO:0005737	P:chromatin remodeling; F:histone H4 acetyltransferase activity; F:histone H2A acetyltransferase activity; F:protein N-terminal-serine acetyltransferase activity; C:nucleus; C:cytoplasm	EC:2.3.1.48; EC:2.3.1.255	histone acetyltransferase; N-terminal amino-acid N(alpha)-acetyltransferase NatA	G3DSA:3.40.630.30:FF:000117 (FUNFAM); IPR000182 (PFAM); G3DSA:3.40.630.30 (GENE3D); IPR039949 (PANTHER); cd04301 (CDD); IPR016181 (SUPERFAMILY)	F:GO:0010485; F:GO:0016747; F:GO:0043998; F:GO:1990189; C:GO:0005634	F:histone H4 acetyltransferase activity; F:acyltransferase activity, transferring groups other than amino-acyl groups; F:histone H2A acetyltransferase activity; F:protein N-terminal-serine acetyltransferase activity; C:nucleus	0,00	0,00	0,00	0,00	0,00	NaN	NaN	NaN	NaN	NaN	0,00	0,00	0,00	0,00	0,00	NaN	NaN	NaN	NaN	NaN
GSVIVT01000386001	LOC100254345	NC_081805	complement(6125626..6126210)	100254345	XP_002281698.1	XP_002281698.1zinc-finger homeodomain protein 9	20	1.67E-139	66.91	194	3	F:GO:0003677; F:GO:0008270; C:GO:0005634	F:DNA binding; F:zinc ion binding; C:nucleus	0	0	IPR006456 (PFAM); IPR006455 (NCBIFAM); IPR006456 (NCBIFAM); G3DSA:1.10.10.60 (GENE3D); PTHR31948 (PANTHER); IPR006456 (PROSITE_PROFILES); IPR009057 (SUPERFAMILY)	P:GO:0006355; P:GO:0050793; F:GO:0000976; F:GO:0003700; C:GO:0005634	P:regulation of DNA-templated transcription; P:regulation of developmental process; F:transcription cis-regulatory region binding; F:DNA-binding transcription factor activity; C:nucleus	0,00	0,00	0,00	0,00	0,00	NaN	NaN	NaN	NaN	NaN	0,00	0,00	0,00	0,00	0,00	NaN	NaN	NaN	NaN	NaN
GSVIVT01000386001	LOC100243782	NC_081821	14756267..14757004	100243782	XP_002263466.1	XP_002263466.1zinc-finger homeodomain protein 1	20	3.71E-99	78.46	155	6	P:GO:0006355; P:GO:0050793; F:GO:0000976; F:GO:0003700; F:GO:0008270; C:GO:0005634	P:regulation of DNA-templated transcription; P:regulation of developmental process; F:transcription cis-regulatory region binding; F:DNA-binding transcription factor activity; F:zinc ion binding; C:nucleus	0	0	G3DSA:1.10.10.60:FF:000257 (FUNFAM); IPR006456 (PFAM); G3DSA:1.10.10.60 (GENE3D); IPR006455 (NCBIFAM); IPR006456 (NCBIFAM); PTHR31948 (PANTHER); IPR006456 (PROSITE_PROFILES); IPR009057 (SUPERFAMILY)	P:GO:0006355; P:GO:0050793; F:GO:0000976; F:GO:0003700; C:GO:0005634	P:regulation of DNA-templated transcription; P:regulation of developmental process; F:transcription cis-regulatory region binding; F:DNA-binding transcription factor activity; C:nucleus	0,00	0,00	0,00	0,00	0,00	NaN	NaN	NaN	NaN	NaN	0,00	0,00	0,00	0,00	0,00	NaN	NaN	NaN	NaN	NaN
GSVIVT01000389001	LOC100259161	NC_081821	14812531..14839810	100259161	XP_002263358.2	XP_002263358.2putative D-cysteine desulfhydrase 1, mitochondrial	20	1.48E-303	93.41	415	5	P:GO:0009693; P:GO:0019447; P:GO:1990170; F:GO:0019148; C:GO:0005739	P:ethylene biosynthetic process; P:D-cysteine catabolic process; P:stress response to cadmium ion; F:D-cysteine desulfhydrase activity; C:mitochondrion	EC:4.4.1.15	D-cysteine desulfhydrase	G3DSA:3.40.50.1100:FF:000037 (FUNFAM); G3DSA:3.40.50.1100:FF:000042 (FUNFAM); IPR036052 (G3DSA:3.40.50.GENE3D); IPR001926 (PFAM); IPR036052 (G3DSA:3.40.50.GENE3D); IPR005966 (NCBIFAM); PIRSR006278-1 (PIRSR); PIRSR006278-2 (PIRSR); IPR027278 (PANTHER); SIGNAL_PEPTIDE_N_REGION (PHOBIUS); SIGNAL_PEPTIDE_C_REGION (PHOBIUS); SIGNAL_PEPTIDE (PHOBIUS); NON_CYTOPLASMIC_DOMAIN (PHOBIUS); SIGNAL_PEPTIDE_H_…	F:GO:0003824; F:GO:0019148	F:catalytic activity; F:D-cysteine desulfhydrase activity	0,65	1,13	0,58	0,74	1,46	-0,60	-1,51	0,17	0,76	1,00	0,43	0,79	0,55	1,10	1,28	0,49	1,40	0,34	0,86	1,00
GSVIVT01000391001	LOC100265999	NC_081821	14846689..14851291	100265999	XP_002263081.1	XP_002263081.1glutamate decarboxylase	20	0	92.75	505	5	P:GO:0006538; F:GO:0004351; F:GO:0005516; F:GO:0030170; C:GO:0005829	P:L-glutamate catabolic process; F:glutamate decarboxylase activity; F:calmodulin binding; F:pyridoxal phosphate binding; C:cytosol	EC:4.1.1.15	glutamate decarboxylase	Coil (COILS); G3DSA:3.90.1150.160:FF:000001 (FUNFAM); G3DSA:3.40.640.10:FF:000022 (FUNFAM); G3DSA:4.10.280.50:FF:000002 (FUNFAM); G3DSA:3.90.1150.160 (GENE3D); IPR002129 (PFAM); G3DSA:4.10.280.50 (GENE3D); IPR010107 (NCBIFAM); IPR015421 (G3DSA:3.40.640.GENE3D); PIRSR602129-50 (PIRSR); IPR010107 (PANTHER); cd06450 (CDD); IPR015424 (SUPERFAMILY)	P:GO:0006536; P:GO:0006538; P:GO:0019752; F:GO:0004351; F:GO:0016830; F:GO:0030170; C:GO:0005829	P:glutamate metabolic process; P:L-glutamate catabolic process; P:carboxylic acid metabolic process; F:glutamate decarboxylase activity; F:carbon-carbon lyase activity; F:pyridoxal phosphate binding; C:cytosol	1,57	3,16	2,55	3,79	5,88	0,26	1,20	0,29	0,76	1,00	1,05	2,25	1,23	2,86	2,85	0,36	1,29	0,26	0,86	1,00
GSVIVT01000394001	LOC100243690	NC_081821	complement(14852089..14903690)	100243690	XP_002263023.2	XP_002263023.2uncharacterized protein LOC100243690 isoform X1	20	3.36E-244	86.5	354	0	0	0	0	0	PTHR37203 (PANTHER); SIGNAL_PEPTIDE_N_REGION (PHOBIUS); SIGNAL_PEPTIDE_H_REGION (PHOBIUS); SIGNAL_PEPTIDE (PHOBIUS); SIGNAL_PEPTIDE_C_REGION (PHOBIUS); NON_CYTOPLASMIC_DOMAIN (PHOBIUS)	no GO terms	no GO terms	0,42	0,69	0,59	0,71	1,36	0,03	1,02	0,95	0,98	1,00	0,66	1,15	0,35	0,66	1,44	-0,77	-1,71	0,17	0,86	1,00
GSVIVT01000395001	LOC100854679	NC_081821	complement(14924131..14926891)	100854679	XP_003634914.2	XP_003634914.2putative F-box protein At1g46984 isoform X2	20	4.57E-197	65.45	260	0	0	0	0	0	0	0	0	0,00	0,00	0,00	0,00	0,00	NaN	NaN	NaN	NaN	NaN	0,04	0,09	0,00	0,00	0,09	-3,70	-12,98	0,43	0,86	1,00
GSVIVT01000397001	LOC100257447	NC_081821	14955622..14962682	100257447	XP_002263219.2	XP_002263219.2uncharacterized protein LOC100257447	20	6.84E-289	89.74	407	2	F:GO:0016298; C:GO:0016020	F:lipase activity; C:membrane	EC:3.1	Acting on ester bonds	G3DSA:3.40.50.1820:FF:000111 (FUNFAM); IPR022742 (PFAM); IPR029058 (G3DSA:3.40.50.GENE3D); IPR051044 (PANTHER); SIGNAL_PEPTIDE_C_REGION (PHOBIUS); SIGNAL_PEPTIDE_H_REGION (PHOBIUS); NON_CYTOPLASMIC_DOMAIN (PHOBIUS); CYTOPLASMIC_DOMAIN (PHOBIUS); SIGNAL_PEPTIDE (PHOBIUS); TRANSMEMBRANE (PHOBIUS); SIGNAL_PEPTIDE_N_REGION (PHOBIUS); IPR029058 (SUPERFAMILY)	no GO terms	no GO terms	0,03	0,04	0,00	0,00	0,06	-3,58	-11,95	0,41	0,76	1,00	0,05	0,09	0,04	0,07	0,11	-0,22	-1,16	0,90	0,95	1,00
GSVIVT01000399001	LOC100262570	NC_081821	14983193..15003663	100262570	XP_059589997.1	XP_059589997.1uncharacterized protein LOC100262570	20	4.57E-283	89.33	399	2	F:GO:0016298; C:GO:0016020	F:lipase activity; C:membrane	EC:3.1	Acting on ester bonds	0	0	0	0,04	0,09	0,00	0,00	0,10	-4,49	-22,53	0,29	0,76	1,00	0,02	0,04	0,07	0,15	0,15	1,62	3,07	0,33	0,86	1,00
GSVIVT01000400001	LOC100241475	NC_081816	7562066..7565573	100241475	XP_002281337.2	XP_002281337.2BTB/POZ domain-containing protein At3g22104	20	0	88.78	544	1	P:GO:0016567	P:protein ubiquitination	0	0	Coil (COILS); IPR000210 (SMART); IPR027356 (PFAM); IPR011333 (G3DSA:3.30.710.GENE3D); IPR000210 (PFAM); IPR043454 (PANTHER); IPR000210 (PROSITE_PROFILES); IPR027356 (PROSITE_PROFILES); IPR011333 (SUPERFAMILY)	F:GO:0005515	F:protein binding	0,34	0,87	0,32	0,61	0,76	-0,51	-1,42	0,29	0,76	1,00	0,18	0,49	0,17	0,51	0,40	0,10	1,07	0,89	0,95	1,00
GSVIVT01000401001	LOC100243167	NC_081816	complement(7572427..7575173)	100243167	NP_001268188.1	NP_001268188.1(E)-beta-ocimene synthase	20	0	91.06	601	3	P:GO:0016102; F:GO:0000287; F:GO:0010333	P:diterpenoid biosynthetic process; F:magnesium ion binding; F:terpene synthase activity	EC:4.2.3	Carbon-oxygen lyases	Coil (COILS); G3DSA:1.50.10.130:FF:000001 (FUNFAM); G3DSA:1.10.600.10:FF:000007 (FUNFAM); IPR005630 (PFAM); IPR036965 (G3DSA:1.50.10.GENE3D); IPR008949 (G3DSA:1.10.600.GENE3D); IPR001906 (PFAM); SFLDG01604 (SFLD); IPR034741 (SFLD); IPR050148 (PANTHER); IPR044814 (CDD); IPR008930 (SUPERFAMILY); IPR008949 (SUPERFAMILY)	P:GO:0016102; P:GO:0016114; F:GO:0000287; F:GO:0010333; F:GO:0016829	P:diterpenoid biosynthetic process; P:terpenoid biosynthetic process; F:magnesium ion binding; F:terpene synthase activity; F:lyase activity	0,00	0,00	0,07	0,10	0,15	4,24	18,89	0,30	0,76	1,00	0,00	0,00	0,00	0,00	0,00	NaN	NaN	NaN	NaN	NaN
GSVIVT01000401001	LOC100263737	NC_081816	complement(7588954..7591863)	100263737	NP_001267945.1	NP_001267945.1isoprene synthase, chloroplastic-like	20	0	89.34	579	3	P:GO:0016102; F:GO:0000287; F:GO:0010333	P:diterpenoid biosynthetic process; F:magnesium ion binding; F:terpene synthase activity	EC:4.2.3	Carbon-oxygen lyases	G3DSA:1.10.600.10:FF:000007 (FUNFAM); G3DSA:1.50.10.130:FF:000001 (FUNFAM); IPR008949 (G3DSA:1.10.600.GENE3D); IPR001906 (PFAM); IPR036965 (G3DSA:1.50.10.GENE3D); IPR005630 (PFAM); SFLDG01604 (SFLD); SFLDS00005 (SFLD); IPR050148 (PANTHER); IPR044814 (CDD); IPR008949 (SUPERFAMILY); IPR008930 (SUPERFAMILY)	P:GO:0016102; P:GO:0016114; F:GO:0000287; F:GO:0010333; F:GO:0016829	P:diterpenoid biosynthetic process; P:terpenoid biosynthetic process; F:magnesium ion binding; F:terpene synthase activity; F:lyase activity	0,00	0,00	0,00	0,00	0,00	NaN	NaN	NaN	NaN	NaN	0,00	0,00	0,04	0,07	0,08	3,61	12,21	0,36	0,86	1,00
GSVIVT01000401001	LOC100265475	NC_081816	complement(7596981..7600102)	100265475	XP_059597353.1	XP_059597353.1LOW QUALITY PROTEIN: isoprene synthase, chloroplastic	20	0	83.71	602	4	P:GO:0016102; F:GO:0000287; F:GO:0010333; C:GO:0016020	P:diterpenoid biosynthetic process; F:magnesium ion binding; F:terpene synthase activity; C:membrane	EC:4.2.3	Carbon-oxygen lyases	0	0	0	0,00	0,00	0,00	0,00	0,00	NaN	NaN	NaN	NaN	NaN	0,00	0,00	0,00	0,00	0,00	NaN	NaN	NaN	NaN	NaN
GSVIVT01000401001	LOC100245000	NC_081817	complement(1308752..1309372)	100245000	XP_002274295.1	XP_002274295.1uncharacterized protein LOC100245000	20	2.83E-137	70.03	206	0	0	0	0	0	PTHR33257 (PANTHER)	no GO terms	no GO terms	0,40	0,26	0,43	0,20	0,99	-0,36	-1,28	0,67	0,88	1,00	0,26	0,18	0,40	0,29	0,92	0,73	1,66	0,47	0,86	1,00
GSVIVT01000410001	GER	NC_081816	7658395..7665587	100265373	NP_001268099.1	NP_001268099.1R-linalool synthase, chloroplastic-like	20	0	93.53	593	3	P:GO:0016102; F:GO:0000287; F:GO:0010333	P:diterpenoid biosynthetic process; F:magnesium ion binding; F:terpene synthase activity	EC:4.2.3	Carbon-oxygen lyases	G3DSA:1.10.600.10:FF:000007 (FUNFAM); G3DSA:1.50.10.130:FF:000001 (FUNFAM); IPR001906 (PFAM); IPR008949 (G3DSA:1.10.600.GENE3D); IPR036965 (G3DSA:1.50.10.GENE3D); IPR005630 (PFAM); IPR034741 (SFLD); SFLDS00005 (SFLD); IPR050148 (PANTHER); IPR044814 (CDD); SignalP-TM (SIGNALP_GRAM_POSITIVE); IPR008949 (SUPERFAMILY); IPR008930 (SUPERFAMILY)	P:GO:0016102; P:GO:0016114; F:GO:0000287; F:GO:0010333; F:GO:0016829	P:diterpenoid biosynthetic process; P:terpenoid biosynthetic process; F:magnesium ion binding; F:terpene synthase activity; F:lyase activity	0,05	0,30	0,02	0,10	0,12	-1,55	-2,93	0,12	0,75	1,00	7,05E-3	0,04	0,04	0,29	0,10	2,58	6,00	0,09	0,86	1,00
GSVIVT01000414001	LOC100261928	NC_081816	7729149..7731825	100261928	NP_001267920.1	NP_001267920.1geraniol synthase	20	0	93.99	595	3	P:GO:0016102; F:GO:0000287; F:GO:0010333	P:diterpenoid biosynthetic process; F:magnesium ion binding; F:terpene synthase activity	EC:4.2.3	Carbon-oxygen lyases	G3DSA:1.50.10.130:FF:000001 (FUNFAM); G3DSA:1.10.600.10:FF:000007 (FUNFAM); IPR005630 (PFAM); IPR001906 (PFAM); IPR036965 (G3DSA:1.50.10.GENE3D); IPR008949 (G3DSA:1.10.600.GENE3D); SFLDS00005 (SFLD); IPR034741 (SFLD); IPR050148 (PANTHER); NON_CYTOPLASMIC_DOMAIN (PHOBIUS); SIGNAL_PEPTIDE (PHOBIUS); SIGNAL_PEPTIDE_C_REGION (PHOBIUS); SIGNAL_PEPTIDE_H_REGION (PHOBIUS); SIGNAL_PEPTIDE_N_REGION (PHOBI…	P:GO:0016102; P:GO:0016114; F:GO:0000287; F:GO:0010333; F:GO:0016829	P:diterpenoid biosynthetic process; P:terpenoid biosynthetic process; F:magnesium ion binding; F:terpene synthase activity; F:lyase activity	0,00	0,00	0,02	0,03	0,06	2,76	6,79	0,52	0,76	1,00	0,09	0,18	0,00	0,00	0,19	-4,65	-25,04	0,32	0,86	1,00
GSVIVT01000415001	LOC100253446	NC_081816	7738740..7746854	100253446	XP_002281543.1	XP_002281543.1geranylgeranyl transferase type-2 subunit beta 1	20	7.91E-167	94.34	317	4	P:GO:0006888; F:GO:0004663; F:GO:0046872; C:GO:0005968	P:endoplasmic reticulum to Golgi vesicle-mediated transport; F:Rab geranylgeranyltransferase activity; F:metal ion binding; C:Rab-protein geranylgeranyltransferase complex	EC:2.5.1.60	protein geranylgeranyltransferase type II	G3DSA:1.50.10.20:FF:000009 (FUNFAM); G3DSA:1.50.10.20 (GENE3D); IPR001330 (PFAM); IPR045089 (PANTHER); IPR026873 (CDD); IPR008930 (SUPERFAMILY)	P:GO:0018342; P:GO:0018344; F:GO:0003824; F:GO:0004663; F:GO:0008318; C:GO:0005968	P:protein prenylation; P:protein geranylgeranylation; F:catalytic activity; F:Rab geranylgeranyltransferase activity; F:protein prenyltransferase activity; C:Rab-protein geranylgeranyltransferase complex	0,19	0,30	0,29	0,34	0,67	0,15	1,11	0,84	0,93	1,00	0,21	0,35	0,16	0,29	0,46	-0,24	-1,18	0,79	0,93	1,00
GSVIVT01000416001	LOC100248328	NC_081816	7749343..7751391	100248328	XP_002281574.1	XP_002281574.1xyloglucan endotransglucosylase protein 6	20	5.9E-227	93.85	296	7	P:GO:0010411; P:GO:0042546; P:GO:0071555; F:GO:0004553; F:GO:0016762; C:GO:0016020; C:GO:0048046	P:xyloglucan metabolic process; P:cell wall biogenesis; P:cell wall organization; F:hydrolase activity, hydrolyzing O-glycosyl compounds; F:xyloglucan:xyloglucosyl transferase activity; C:membrane; C:apoplast	EC:2.4.1.207; EC:3.2.1	xyloglucan:xyloglucosyl transferase; Glycosylases	IPR008264 (PRINTS); G3DSA:2.60.120.200:FF:000025 (FUNFAM); IPR010713 (PFAM); G3DSA:2.60.120.200 (GENE3D); IPR016455 (PIRSF); IPR000757 (PFAM); PIRSR037299-1 (PIRSR); PIRSR608264-1 (PIRSR); PIRSR005604-1 (PIRSR); IPR044791 (PANTHER); SIGNAL_PEPTIDE_N_REGION (PHOBIUS); SIGNAL_PEPTIDE (PHOBIUS); SIGNAL_PEPTIDE_H_REGION (PHOBIUS); SIGNAL_PEPTIDE_C_REGION (PHOBIUS); NON_CYTOPLASMIC_DOMAIN (PHOBIUS); I…	P:GO:0005975; P:GO:0010411; P:GO:0042546; P:GO:0044042; F:GO:0004553; F:GO:0016762; C:GO:0005618; C:GO:0048046	P:carbohydrate metabolic process; P:xyloglucan metabolic process; P:cell wall biogenesis; P:glucan metabolic process; F:hydrolase activity, hydrolyzing O-glycosyl compounds; F:xyloglucan:xyloglucosyl transferase activity; C:cell wall; C:apoplast	2,97	3,55	2,07	1,83	6,67	-0,96	-1,95	5,34E-4	0,03	1,00	0,80	1,02	1,33	1,83	3,08	0,87	1,83	0,04	0,86	1,00
GSVIVT01000419001	LOC100243023	NC_081816	7783411..7784106	100243023	XP_019078917.1	XP_019078917.1uncharacterized protein LOC100243023	20	4.49E-160	84.16	231	3	P:GO:0032259; F:GO:0008757; C:GO:0016020	P:methylation; F:S-adenosylmethionine-dependent methyltransferase activity; C:membrane	EC:2.1.1	Transferring one-carbon groups	0	0	0	0,12	0,09	0,06	0,03	0,27	-1,28	-2,43	0,45	0,76	1,00	0,00	0,00	0,09	0,07	0,20	3,61	12,21	0,36	0,86	1,00
GSVIVT01000420001	LOC100265469	NC_081816	7786088..7788659	100265469	XP_002276196.1	XP_002276196.1pentatricopeptide repeat-containing protein At3g12770	20	0	88.73	742	4	P:GO:0080156; F:GO:0003723; F:GO:0008270; C:GO:0005739	P:mitochondrial mRNA modification; F:RNA binding; F:zinc ion binding; C:mitochondrion	0	0	G3DSA:1.25.40.10:FF:000840 (FUNFAM); G3DSA:1.25.40.10:FF:000409 (FUNFAM); G3DSA:1.25.40.10:FF:000366 (FUNFAM); G3DSA:1.25.40.10:FF:000031 (FUNFAM); G3DSA:1.25.40.10:FF:000309 (FUNFAM); IPR002885 (NCBIFAM); IPR011990 (G3DSA:1.25.40.GENE3D); IPR002885 (PFAM); IPR011990 (G3DSA:1.25.40.GENE3D); IPR046849 (PFAM); IPR032867 (PFAM); IPR002885 (PFAM); IPR011990 (G3DSA:1.25.40.GENE3D); IPR046848 (PFAM); I…	P:GO:0009451; F:GO:0003723; F:GO:0005515; F:GO:0008270	P:RNA modification; F:RNA binding; F:protein binding; F:zinc ion binding	0,11	0,30	0,03	0,07	0,26	-2,11	-4,31	0,06	0,62	1,00	0,05	0,13	0,00	0,00	0,10	-4,25	-19,01	0,36	0,86	1,00
GSVIVT01000421001	LOC100260251	NC_081816	7790074..7793366	100260251	XP_002276216.1	XP_002276216.1putative F-box/FBD/LRR-repeat protein At4g03220	20	0	80.95	513	0	0	0	0	0	IPR006566 (SMART); IPR001810 (SMART); IPR055411 (PFAM); IPR001810 (PFAM); G3DSA:1.20.1280.50 (GENE3D); IPR032675 (G3DSA:3.80.10.GENE3D); IPR006566 (PFAM); IPR050232 (PANTHER); IPR001810 (PROSITE_PROFILES); IPR053781 (CDD); SSF52047 (SUPERFAMILY); IPR036047 (SUPERFAMILY)	F:GO:0005515	F:protein binding	0,00	0,00	0,00	0,00	0,00	NaN	NaN	NaN	NaN	NaN	0,00	0,00	0,00	0,00	0,00	NaN	NaN	NaN	NaN	NaN
GSVIVT01000422001	LOC100255170	NC_081816	complement(7793619..7795930)	100255170	XP_002276241.2	XP_002276241.2indole-3-acetic acid-amido synthetase GH3.6	20	0	91.73	614	2	F:GO:0010279; C:GO:0005737	F:indole-3-acetic acid amido synthetase activity; C:cytoplasm	EC:6.3.2	Forming carbon-nitrogen bonds	IPR055377 (PFAM); PF03321 (PFAM); IPR055378 (PFAM); IPR004993 (PANTHER)	F:GO:0010279; F:GO:0016881; C:GO:0005737	F:indole-3-acetic acid amido synthetase activity; F:acid-amino acid ligase activity; C:cytoplasm	0,00	0,00	0,00	0,00	0,00	NaN	NaN	NaN	NaN	NaN	0,00	0,00	0,00	0,00	0,00	NaN	NaN	NaN	NaN	NaN
GSVIVT01000423001	LOC100249342	NC_081814	4740819..4741887	100249342	XP_002263028.1	XP_002263028.1calcium-binding protein PBP1	20	3.36E-75	91.34	113	1	F:GO:0005509	F:calcium ion binding	0	0	G3DSA:1.10.238.10 (GENE3D); IPR002048 (PFAM); IPR044205 (PANTHER); IPR018247 (PROSITE_PATTERNS); IPR002048 (PROSITE_PROFILES); IPR011992 (SUPERFAMILY)	F:GO:0005509	F:calcium ion binding	0,08	0,09	0,00	0,00	0,18	-4,49	-22,53	0,29	0,76	1,00	0,04	0,04	0,06	0,07	0,13	0,68	1,61	0,72	0,90	1,00
GSVIVT01000423001	LOC100265313	NC_081816	complement(7809255..7810042)	100265313	XP_002281878.1	XP_002281878.1calcium-binding protein KRP1	20	2.53E-76	91.83	116	1	F:GO:0005509	F:calcium ion binding	0	0	IPR002048 (SMART); G3DSA:1.10.238.10 (GENE3D); IPR002048 (PFAM); IPR044205 (PANTHER); IPR018247 (PROSITE_PATTERNS); IPR002048 (PROSITE_PROFILES); IPR011992 (SUPERFAMILY)	F:GO:0005509	F:calcium ion binding	0,42	0,35	0,96	0,57	2,21	0,72	1,64	0,25	0,76	1,00	1,47	1,28	0,39	0,37	3,20	-1,76	-3,39	0,01	0,73	1,00
GSVIVT01000423001	LOC100260344	NC_081819	complement(20402202..20403233)	100260344	XP_002267259.1	XP_002267259.1calcium-binding protein KIC	20	2.62E-81	94.07	127	1	F:GO:0005509	F:calcium ion binding	0	0	IPR002048 (PFAM); G3DSA:1.10.238.10 (GENE3D); IPR044205 (PANTHER); IPR018247 (PROSITE_PATTERNS); IPR002048 (PROSITE_PROFILES); IPR011992 (SUPERFAMILY)	F:GO:0005509	F:calcium ion binding	0,04	0,04	0,00	0,00	0,09	-3,58	-11,95	0,41	0,76	1,00	0,12	0,13	0,12	0,15	0,28	0,17	1,12	0,90	0,95	1,00
GSVIVT01000425001	LOC132254869	NC_081806	20352263..20352871	132254869	XP_059597606.1	XP_059597606.1uncharacterized protein LOC132254869	20	8.22E-138	95.75	199	4	P:GO:0015074; F:GO:0003676; F:GO:0004190; F:GO:0008270	P:DNA integration; F:nucleic acid binding; F:aspartic-type endopeptidase activity; F:zinc ion binding	EC:3.4.23	Acting on peptide bonds (peptidases)	0	0	0	0,00	0,00	0,00	0,00	0,00	NaN	NaN	NaN	NaN	NaN	0,07	0,04	0,00	0,00	0,14	-2,80	-6,95	0,56	0,86	1,00
GSVIVT01000425001	LOC100267196	NC_081816	complement(7815538..7854982)	100267196	XP_010657377.1	XP_010657377.1uncharacterized protein LOC100267196	20	0	75.01	2027	5	P:GO:0006955; P:GO:0007165; F:GO:0004674; F:GO:0005488; C:GO:0005886	P:immune response; P:signal transduction; F:protein serine/threonine kinase activity; F:binding; C:plasma membrane	EC:2.7.11	Transferring phosphorus-containing groups	0	0	0	6,45E-3	0,04	0,03	0,17	0,08	1,82	3,54	0,23	0,76	1,00	0,04	0,26	0,02	0,15	0,08	-0,80	-1,74	0,49	0,86	1,00
GSVIVT01000425001	LOC104881327	NC_081817	28942825..28943774	104881327	XP_019080173.2	XP_019080173.2retrovirus-related Pol polyprotein from transposon TNT 1-94	20	2.96E-198	92.14	279	4	P:GO:0015074; F:GO:0003676; F:GO:0004190; F:GO:0008270	P:DNA integration; F:nucleic acid binding; F:aspartic-type endopeptidase activity; F:zinc ion binding	EC:3.4.23	Acting on peptide bonds (peptidases)	0	0	0	0,05	0,04	0,05	0,03	0,12	-0,37	-1,29	0,85	0,93	1,00	0,00	0,00	0,00	0,00	0,00	NaN	NaN	NaN	NaN	NaN
GSVIVT01000426001	LOC100267151	NC_081816	complement(8001596..8014635)	100267151	XP_010657373.2	XP_010657373.2LOW QUALITY PROTEIN: uncharacterized protein LOC100267151	20	0	73.78	1993	6	P:GO:0006955; P:GO:0007165; P:GO:0048544; F:GO:0004674; F:GO:0005524; C:GO:0005886	P:immune response; P:signal transduction; P:recognition of pollen; F:protein serine/threonine kinase activity; F:ATP binding; C:plasma membrane	EC:2.7.11	Transferring phosphorus-containing groups	0	0	0	0,42	2,73	0,64	3,04	1,48	0,16	1,11	0,55	0,80	1,00	0,38	2,61	0,05	0,37	0,83	-2,78	-6,89	3,78E-5	0,02	0,75
GSVIVT01000426001	LOC100256737	NC_081816	complement(7857545..7870549)	100256737	XP_010657375.2	XP_010657375.2uncharacterized protein LOC100256737	20	0	75.43	1993	6	P:GO:0006955; P:GO:0007165; P:GO:0048544; F:GO:0004674; F:GO:0005524; C:GO:0005886	P:immune response; P:signal transduction; P:recognition of pollen; F:protein serine/threonine kinase activity; F:ATP binding; C:plasma membrane	EC:2.7.11	Transferring phosphorus-containing groups	0	0	0	0,54	3,47	0,80	3,79	1,85	0,13	1,09	0,60	0,84	1,00	0,62	4,28	0,77	5,71	1,79	0,44	1,35	0,08	0,86	1,00
GSVIVT01000426001	LOC104880909	NC_081816	complement(8016547..8019234)	104880909	XP_059596901.1	XP_059596901.1LOW QUALITY PROTEIN: G-type lectin S-receptor-like serine/threonine-protein kinase At4g03230	20	0	89.13	545	7	P:GO:0006955; P:GO:0007165; P:GO:0048544; F:GO:0004674; F:GO:0005524; F:GO:0030247; C:GO:0005886	P:immune response; P:signal transduction; P:recognition of pollen; F:protein serine/threonine kinase activity; F:ATP binding; F:polysaccharide binding; C:plasma membrane	EC:2.7.11	Transferring phosphorus-containing groups	0	0	0	0,00	0,00	0,08	0,10	0,18	4,24	18,89	0,30	0,76	1,00	0,00	0,00	0,00	0,00	0,00	NaN	NaN	NaN	NaN	NaN
GSVIVT01000426001	LOC100264794	NC_081816	complement(8157354..8169457)	100264794	XP_059597245.1	XP_059597245.1uncharacterized protein LOC100264794 isoform X1	20	0	83.48	1739	27	P:GO:0006338; P:GO:0006955; P:GO:0007165; P:GO:0048544; F:GO:0004676; F:GO:0004677; F:GO:0004679; F:GO:0004694; F:GO:0004711; F:GO:0005524; F:GO:0030246; F:GO:0035175; F:GO:0035402; F:GO:0035403; F:GO:0035979; F:GO:0044022; F:GO:0044023; F:GO:0044024; F:GO:0044025; F:GO:0072354; F:GO:0072371; F:GO:0072518; F:GO:0140823; F:GO:0140855; F:GO:0140857; F:GO:1990244; C:GO:0005886	P:chromatin remodeling; P:immune response; P:signal transduction; P:recognition of pollen; F:3-phosphoinositide-dependent protein kinase activity; F:DNA-dependent protein kinase activity; F:AMP-activated protein kinase activity; F:eukaryotic translation initiation factor 2alpha kinase activity; F:ribosomal protein S6 kinase activity; F:ATP binding; F:carbohydrate binding; F:histone H3S10 kinase a…	EC:2.7.11	Transferring phosphorus-containing groups	0	0	0	0,30	1,73	0,25	1,08	0,67	-0,68	-1,60	0,06	0,61	1,00	0,12	0,75	0,19	1,24	0,43	0,75	1,68	0,14	0,86	1,00
GSVIVT01000432001	LOC100240895	NC_081816	complement(9465365..9467607)	100240895	XP_002268643.1	XP_002268643.1alpha-1,6-mannosyl-glycoprotein 2-beta-N-acetylglucosaminyltransferase	20	0	90.34	437	7	P:GO:0006486; P:GO:0006487; P:GO:0009312; F:GO:0008455; F:GO:0046872; C:GO:0000139; C:GO:0005795	P:protein glycosylation; P:protein N-linked glycosylation; P:oligosaccharide biosynthetic process; F:alpha-1,6-mannosylglycoprotein 2-beta-N-acetylglucosaminyltransferase activity; F:metal ion binding; C:Golgi membrane; C:Golgi stack	EC:2.4.1.143	alpha-1,6-mannosyl-glycoprotein 2-beta-N-acetylglucosaminyltransferase	IPR029044 (G3DSA:3.90.550.GENE3D); IPR007754 (PFAM); IPR007754 (PANTHER); SIGNAL_PEPTIDE_H_REGION (PHOBIUS); SIGNAL_PEPTIDE (PHOBIUS); SIGNAL_PEPTIDE_N_REGION (PHOBIUS); SIGNAL_PEPTIDE_C_REGION (PHOBIUS); NON_CYTOPLASMIC_DOMAIN (PHOBIUS); IPR029044 (SUPERFAMILY); TMhelix (TMHMM)	P:GO:0006487; P:GO:0009312; F:GO:0008455; C:GO:0000139; C:GO:0005795; C:GO:0016020	P:protein N-linked glycosylation; P:oligosaccharide biosynthetic process; F:alpha-1,6-mannosylglycoprotein 2-beta-N-acetylglucosaminyltransferase activity; C:Golgi membrane; C:Golgi stack; C:membrane	0,19	0,43	0,18	0,30	0,42	-0,51	-1,42	0,45	0,76	1,00	0,23	0,57	0,08	0,22	0,50	-1,33	-2,52	0,15	0,86	1,00
GSVIVT01000438001	LOC100247637	NC_081816	complement(8179633..8183768)	100247637	XP_010657368.1	XP_010657368.1G-type lectin S-receptor-like serine/threonine-protein kinase At4g03230	20	0	82.23	974	28	P:GO:0006338; P:GO:0006955; P:GO:0007165; P:GO:0048544; F:GO:0004676; F:GO:0004677; F:GO:0004679; F:GO:0004694; F:GO:0004711; F:GO:0005524; F:GO:0030246; F:GO:0035175; F:GO:0035402; F:GO:0035403; F:GO:0035979; F:GO:0044022; F:GO:0044023; F:GO:0044024; F:GO:0044025; F:GO:0072354; F:GO:0072371; F:GO:0072518; F:GO:0106310; F:GO:0140823; F:GO:0140855; F:GO:0140857; F:GO:1990244; C:GO:0005886	P:chromatin remodeling; P:immune response; P:signal transduction; P:recognition of pollen; F:3-phosphoinositide-dependent protein kinase activity; F:DNA-dependent protein kinase activity; F:AMP-activated protein kinase activity; F:eukaryotic translation initiation factor 2alpha kinase activity; F:ribosomal protein S6 kinase activity; F:ATP binding; F:carbohydrate binding; F:histone H3S10 kinase a…	EC:2.7.11	Transferring phosphorus-containing groups	0	0	0	0,27	0,95	0,25	0,64	0,62	-0,57	-1,48	0,22	0,76	1,00	0,24	0,88	0,11	0,44	0,52	-0,97	-1,96	0,15	0,86	1,00
GSVIVT01000440001	ZFPL	NC_081813	22492026..22493400	100241102	NP_001389533.2	NP_001389533.2zinc finger protein-like	20	5.45E-180	73.95	260	1	F:GO:0008270	F:zinc ion binding	0	0	IPR000315 (SMART); IPR000315 (PFAM); PTHR31717 (PANTHER); IPR000315 (PROSITE_PROFILES); IPR049808 (CDD)	F:GO:0008270	F:zinc ion binding	0,12	0,17	0,45	0,47	1,04	1,42	2,67	0,08	0,68	1,00	0,90	1,37	0,54	0,88	1,96	-0,61	-1,53	0,22	0,86	1,00
GSVIVT01000440001	LOC100252747	NC_081816	8204159..8205927	100252747	XP_002272924.1	XP_002272924.1putative zinc finger protein At1g68190	20	4.83E-145	72.67	299	1	F:GO:0008270	F:zinc ion binding	0	0	IPR000315 (SMART); IPR000315 (PFAM); PTHR31717 (PANTHER); IPR000315 (PROSITE_PROFILES); IPR049808 (CDD)	F:GO:0008270	F:zinc ion binding	0,20	0,30	0,37	0,41	0,84	0,41	1,33	0,55	0,80	1,00	0,99	1,59	0,85	1,46	2,16	-0,09	-1,07	0,82	0,95	1,00
GSVIVT01000441001	LOC100252899	NC_081816	complement(8208912..8212662)	100252899	XP_002277091.1	XP_002277091.1frataxin, mitochondrial	20	2.44E-129	85.24	197	13	P:GO:0006826; P:GO:0006879; P:GO:0009060; P:GO:0009793; P:GO:0042542; P:GO:1903329; F:GO:0004322; F:GO:0008198; F:GO:0008199; F:GO:0034986; F:GO:0051537; C:GO:0005739; C:GO:0009507	P:iron ion transport; P:intracellular iron ion homeostasis; P:aerobic respiration; P:embryo development ending in seed dormancy; P:response to hydrogen peroxide; P:regulation of iron-sulfur cluster assembly; F:ferroxidase activity; F:ferrous iron binding; F:ferric iron binding; F:iron chaperone activity; F:2 iron, 2 sulfur cluster binding; C:mitochondrion; C:chloroplast	EC:1.16.3.1	ferroxidase	IPR002908 (PRINTS); G3DSA:3.30.920.10:FF:000003 (FUNFAM); IPR002908 (SMART); IPR002908 (NCBIFAM); IPR017789 (NCBIFAM); IPR036524 (G3DSA:3.30.920.GENE3D); IPR002908 (PFAM); IPR002908 (PANTHER); IPR020895 (PROSITE_PATTERNS); IPR002908 (PROSITE_PROFILES); cd00503 (CDD); SignalP-TM (SIGNALP_GRAM_POSITIVE); IPR036524 (SUPERFAMILY)	P:GO:0006879; P:GO:0016226; P:GO:0018283; F:GO:0004322; F:GO:0008198; F:GO:0008199; F:GO:0034986; F:GO:0051537; C:GO:0005739	P:intracellular iron ion homeostasis; P:iron-sulfur cluster assembly; P:iron incorporation into metallo-sulfur cluster; F:ferroxidase activity; F:ferrous iron binding; F:ferric iron binding; F:iron chaperone activity; F:2 iron, 2 sulfur cluster binding; C:mitochondrion	0,05	0,04	0,21	0,14	0,48	1,51	2,85	0,33	0,76	1,00	0,05	0,04	0,00	0,00	0,10	-2,80	-6,95	0,56	0,86	1,00
GSVIVT01000442001	LOC100257895	NC_081816	8215904..8221324	100257895	XP_002272885.1	XP_002272885.1uncharacterized protein LOC100257895	20	0	79.19	672	2	P:GO:0050896; C:GO:0005737	P:response to stimulus; C:cytoplasm	0	0	G3DSA:3.80.10.10:FF:000320 (FUNFAM); SM00365 (SMART); IPR003591 (SMART); IPR032675 (G3DSA:3.80.10.GENE3D); IPR001611 (PFAM); PTHR15454 (PANTHER); IPR001611 (PROSITE_PROFILES); IPR001611 (PROSITE_PROFILES); IPR001611 (PROSITE_PROFILES); SSF52075 (SUPERFAMILY)	F:GO:0005515; C:GO:0005737	F:protein binding; C:cytoplasm	0,80	2,43	1,45	3,25	3,36	0,42	1,34	0,12	0,75	1,00	1,75	5,65	1,43	4,98	3,81	-0,16	-1,12	0,51	0,86	1,00
GSVIVT01000442001	LOC100854289	NC_081820	complement(8938417..8941932)	100854289	XP_010662330.1	XP_010662330.1uncharacterized protein LOC100854289	20	0	68.18	534	6	P:GO:0006310; P:GO:0015074; F:GO:0003676; F:GO:0004523; F:GO:0046872; C:GO:0016020	P:DNA recombination; P:DNA integration; F:nucleic acid binding; F:RNA-DNA hybrid ribonuclease activity; F:metal ion binding; C:membrane	0	0	0	0	0	0,03	0,04	0,00	0,00	0,06	-3,58	-11,95	0,41	0,76	1,00	0,02	0,04	0,00	0,00	0,05	-2,80	-6,95	0,56	0,86	1,00
GSVIVT01000443001	LOC100263170	NC_081816	complement(8222009..8225338)	100263170	XP_002277051.1	XP_002277051.1universal stress protein PHOS32	20	6.89E-173	89.37	249	0	0	0	0	0	IPR006015 (PRINTS); IPR006016 (PFAM); IPR014729 (G3DSA:3.40.50.GENE3D); IPR044162 (PANTHER); cd23659 (CDD); SSF52402 (SUPERFAMILY)	no GO terms	no GO terms	0,13	0,22	0,44	0,54	1,01	1,29	2,45	0,08	0,68	1,00	0,42	0,75	0,27	0,51	0,91	-0,52	-1,43	0,43	0,86	1,00
GSVIVT01000444001	LOC100263032	NC_081816	8225088..8230210	100263032	XP_019079190.1	XP_019079190.1uncharacterized protein LOC100263032	20	0	83.39	435	7	P:GO:0006303; P:GO:0006310; P:GO:0036297; F:GO:0003684; F:GO:0004519; F:GO:0035312; C:GO:0005634	P:double-strand break repair via nonhomologous end joining; P:DNA recombination; P:interstrand cross-link repair; F:damaged DNA binding; F:endonuclease activity; F:5'-3' DNA exonuclease activity; C:nucleus	EC:3.1.11	Acting on ester bonds	0	0	0	0,00	0,00	0,00	0,00	0,00	NaN	NaN	NaN	NaN	NaN	0,01	0,04	0,02	0,07	0,05	0,68	1,61	0,72	0,90	1,00
GSVIVT01000445001	LOC100240913	NC_081816	8233261..8236009	100240913	XP_002277219.1	XP_002277219.1G-type lectin S-receptor-like serine/threonine-protein kinase At2g19130	20	0	88.39	826	26	P:GO:0006338; P:GO:0048544; F:GO:0004676; F:GO:0004677; F:GO:0004679; F:GO:0004694; F:GO:0004711; F:GO:0005524; F:GO:0030246; F:GO:0035175; F:GO:0035402; F:GO:0035403; F:GO:0035979; F:GO:0044022; F:GO:0044023; F:GO:0044024; F:GO:0044025; F:GO:0072354; F:GO:0072371; F:GO:0072518; F:GO:0106310; F:GO:0140823; F:GO:0140855; F:GO:0140857; F:GO:1990244; C:GO:0016020	P:chromatin remodeling; P:recognition of pollen; F:3-phosphoinositide-dependent protein kinase activity; F:DNA-dependent protein kinase activity; F:AMP-activated protein kinase activity; F:eukaryotic translation initiation factor 2alpha kinase activity; F:ribosomal protein S6 kinase activity; F:ATP binding; F:carbohydrate binding; F:histone H3S10 kinase activity; F:histone H3T11 kinase activity; …	EC:2.7.11	Transferring phosphorus-containing groups	G3DSA:1.10.510.10:FF:000227 (FUNFAM); G3DSA:2.90.10.10:FF:000002 (FUNFAM); G3DSA:3.30.200.20:FF:000250 (FUNFAM); IPR000719 (SMART); IPR003609 (SMART); IPR001480 (SMART); IPR000858 (PFAM); IPR000719 (PFAM); IPR024171 (PIRSF); G3DSA:3.30.200.20 (GENE3D); G3DSA:1.10.510.10 (GENE3D); IPR003609 (PFAM); IPR036426 (G3DSA:2.90.10.GENE3D); IPR001480 (PFAM); PIRSR630220-2 (PIRSR); PIRSR000624-2 (PIRSR); PI…	P:GO:0006468; P:GO:0048544; F:GO:0004672; F:GO:0004674; F:GO:0005524	P:protein phosphorylation; P:recognition of pollen; F:protein kinase activity; F:protein serine/threonine kinase activity; F:ATP binding	0,76	2,17	1,43	3,01	3,31	0,47	1,39	0,09	0,70	1,00	0,57	1,72	0,45	1,46	1,23	-0,21	-1,16	0,61	0,88	1,00
GSVIVT01000446001	LOC104880905	NC_081816	complement(8236156..8244326)	104880905	XP_010657379.1	XP_010657379.1uncharacterized protein LOC104880905	20	0	68.9	1104	0	0	0	0	0	0	0	0	0,09	0,56	0,13	0,57	0,30	0,02	1,02	0,96	0,98	1,00	0,07	0,44	0,10	0,66	0,22	0,59	1,51	0,37	0,86	1,00
GSVIVT01000448001	LOC100853582	NC_081816	complement(8250660..8251813)	100853582	XP_003633327.1	XP_003633327.1uncharacterized protein LOC100853582	20	3.03E-142	65.83	217	1	C:GO:0016020	C:membrane	0	0	0	0	0	0,00	0,00	0,00	0,00	0,00	NaN	NaN	NaN	NaN	NaN	0,00	0,00	0,00	0,00	0,00	NaN	NaN	NaN	NaN	NaN
GSVIVT01000449001	LOC100256383	NC_081816	8268785..8270182	100256383	XP_002272704.1	XP_002272704.1transcription factor MYB4	20	8.73E-180	75.04	257	2	F:GO:0003677; C:GO:0005634	F:DNA binding; C:nucleus	0	0	G3DSA:1.10.10.60:FF:000001 (FUNFAM); G3DSA:1.10.10.60:FF:000495 (FUNFAM); IPR001005 (SMART); G3DSA:1.10.10.60 (GENE3D); IPR001005 (PFAM); G3DSA:1.10.10.60 (GENE3D); IPR015495 (PANTHER); IPR017930 (PROSITE_PROFILES); IPR001005 (PROSITE_PROFILES); IPR001005 (PROSITE_PROFILES); IPR017930 (PROSITE_PROFILES); IPR001005 (CDD); IPR001005 (CDD); IPR009057 (SUPERFAMILY)	no GO terms	no GO terms	0,00	0,00	0,00	0,00	0,00	NaN	NaN	NaN	NaN	NaN	0,00	0,00	0,06	0,07	0,15	3,61	12,21	0,36	0,86	1,00
GSVIVT01000450001	LOC100246003	NC_081816	8280899..8282403	100246003	XP_002276962.1	XP_002276962.1transcription factor MYB15	20	3.88E-185	78.9	252	2	F:GO:0003677; C:GO:0005634	F:DNA binding; C:nucleus	0	0	G3DSA:1.10.10.60:FF:000001 (FUNFAM); IPR001005 (SMART); IPR001005 (PFAM); G3DSA:1.10.10.60 (GENE3D); G3DSA:1.10.10.60 (GENE3D); IPR015495 (PANTHER); IPR017930 (PROSITE_PROFILES); IPR017930 (PROSITE_PROFILES); IPR001005 (PROSITE_PROFILES); IPR001005 (PROSITE_PROFILES); IPR001005 (CDD); IPR001005 (CDD); IPR009057 (SUPERFAMILY)	no GO terms	no GO terms	0,00	0,00	0,00	0,00	0,00	NaN	NaN	NaN	NaN	NaN	0,08	0,09	0,06	0,07	0,16	-0,22	-1,16	0,90	0,95	1,00
GSVIVT01000451001	LOC100251144	NC_081816	complement(8289059..8291046)	100251144	XP_002276869.1	XP_002276869.1putative cyclin-D6-1 isoform X2	20	2.64E-204	88.29	294	6	P:GO:0000082; P:GO:0051301; F:GO:0016538; C:GO:0000307; C:GO:0005634; C:GO:0005737	P:G1/S transition of mitotic cell cycle; P:cell division; F:cyclin-dependent protein serine/threonine kinase regulator activity; C:cyclin-dependent protein kinase holoenzyme complex; C:nucleus; C:cytoplasm	0	0	G3DSA:1.10.472.10:FF:000040 (FUNFAM); G3DSA:1.10.472.10:FF:000060 (FUNFAM); IPR004367 (SMART); IPR013763 (SMART); G3DSA:1.10.472.10 (GENE3D); G3DSA:1.10.472.10 (GENE3D); IPR004367 (PFAM); IPR006671 (PFAM); IPR039361 (PANTHER); cd20544 (CDD); cd20543 (CDD); IPR036915 (SUPERFAMILY); IPR036915 (SUPERFAMILY)	no GO terms	no GO terms	0,12	0,17	0,00	0,00	0,26	-5,45	-43,70	0,20	0,76	1,00	0,06	0,09	0,00	0,00	0,12	-3,70	-12,98	0,43	0,86	1,00
GSVIVT01000453001	LOC100256300	NC_081816	8297945..8301208	100256300	XP_002276770.1	XP_002276770.1cytochrome b6-f complex iron-sulfur subunit, chloroplastic isoform X2	20	7.26E-168	92.37	226	6	P:GO:0055085; F:GO:0009496; F:GO:0046872; F:GO:0051537; C:GO:0005886; C:GO:0009535	P:transmembrane transport; F:plastoquinol--plastocyanin reductase activity; F:metal ion binding; F:2 iron, 2 sulfur cluster binding; C:plasma membrane; C:chloroplast thylakoid membrane	EC:1.10.9; EC:7.1.1.6	Acting on diphenols and related substances as donors; plastoquinol--plastocyanin reductase	IPR005805 (PRINTS); G3DSA:1.20.5.700:FF:000002 (FUNFAM); G3DSA:2.102.10.10:FF:000007 (FUNFAM); G3DSA:1.20.5.700 (GENE3D); IPR017941 (PFAM); NF010001 (NCBIFAM); IPR036922 (G3DSA:2.102.10.GENE3D); NF045928 (NCBIFAM); IPR057415 (PFAM); IPR014349 (PANTHER); TRANSMEMBRANE (PHOBIUS); NON_CYTOPLASMIC_DOMAIN (PHOBIUS); CYTOPLASMIC_DOMAIN (PHOBIUS); IPR023960 (HAMAP); IPR017941 (PROSITE_PROFILES); cd03471…	F:GO:0051537; C:GO:0016020	F:2 iron, 2 sulfur cluster binding; C:membrane	0,12	0,17	0,42	0,44	0,96	1,31	2,48	0,11	0,75	1,00	0,49	0,75	0,49	0,81	1,13	0,12	1,09	0,83	0,95	1,00
GSVIVT01000457001	LOC100261396	NC_081816	8332365..8337050	100261396	XP_002276682.1	XP_002276682.1equilibrative nucleotide transporter 3	20	1.65E-301	92.45	417	3	P:GO:1901642; F:GO:0005337; C:GO:0005886	P:nucleoside transmembrane transport; F:nucleoside transmembrane transporter activity; C:plasma membrane	0	0	IPR002259 (PRINTS); IPR002259 (PFAM); IPR002259 (PIRSF); IPR002259 (PANTHER); NON_CYTOPLASMIC_DOMAIN (PHOBIUS); TRANSMEMBRANE (PHOBIUS); TRANSMEMBRANE (PHOBIUS); TRANSMEMBRANE (PHOBIUS); TRANSMEMBRANE (PHOBIUS); NON_CYTOPLASMIC_DOMAIN (PHOBIUS); CYTOPLASMIC_DOMAIN (PHOBIUS); TRANSMEMBRANE (PHOBIUS); NON_CYTOPLASMIC_DOMAIN (PHOBIUS); TRANSMEMBRANE (PHOBIUS); TRANSMEMBRANE (PHOBIUS); CYTOPLASMIC_DO…	P:GO:1901642; F:GO:0005337; C:GO:0005886; C:GO:0016020	P:nucleoside transmembrane transport; F:nucleoside transmembrane transporter activity; C:plasma membrane; C:membrane	0,38	0,78	0,52	0,78	1,20	-7,18E-3	-1,00	0,99	0,99	1,00	0,41	0,88	0,41	0,95	0,94	0,13	1,10	0,80	0,94	1,00
GSVIVT01000458001	LOC100266600	NC_081816	complement(8338206..8340390)	100266600	XP_010657383.1	XP_010657383.1uncharacterized GPI-anchored protein At4g28100	20	4.68E-229	90.75	324	1	C:GO:0016020	C:membrane	0	0	0	0	0	0,31	0,56	0,15	0,20	0,69	-1,46	-2,75	0,04	0,53	1,00	0,23	0,44	0,14	0,29	0,49	-0,56	-1,47	0,51	0,86	1,00
GSVIVT01000460001	LOC100249492	NC_081816	complement(8350416..8351917)	100249492	XP_002272561.1	XP_002272561.1transcription factor MYB41	20	3.36E-243	80.03	334	2	F:GO:0003677; C:GO:0005634	F:DNA binding; C:nucleus	0	0	G3DSA:1.10.10.60:FF:000349 (FUNFAM); G3DSA:1.10.10.60:FF:000001 (FUNFAM); IPR001005 (SMART); G3DSA:1.10.10.60 (GENE3D); IPR001005 (PFAM); G3DSA:1.10.10.60 (GENE3D); IPR015495 (PANTHER); IPR017930 (PROSITE_PROFILES); IPR001005 (PROSITE_PROFILES); IPR001005 (PROSITE_PROFILES); IPR017930 (PROSITE_PROFILES); IPR001005 (CDD); IPR001005 (CDD); IPR009057 (SUPERFAMILY)	no GO terms	no GO terms	0,00	0,00	0,00	0,00	0,00	NaN	NaN	NaN	NaN	NaN	0,00	0,00	0,00	0,00	0,00	NaN	NaN	NaN	NaN	NaN
GSVIVT01000461001	LOC100254603	NC_081816	8358641..8360017	100254603	XP_010657393.1	XP_010657393.1phenolic glucoside malonyltransferase 1	20	0	81.88	458	1	F:GO:0016747	F:acyltransferase activity, transferring groups other than amino-acyl groups	EC:2.3.1	Acyltransferases	0	0	0	0,00	0,00	0,00	0,00	0,00	NaN	NaN	NaN	NaN	NaN	0,00	0,00	0,00	0,00	0,00	NaN	NaN	NaN	NaN	NaN
GSVIVT01000461001	LOC100256273	NC_081816	8416666..8418282	100256273	XP_002276090.1	XP_002276090.1malonyl-coenzyme A:anthocyanin 3-O-glucoside-6''-O-malonyltransferase	20	0	80.96	454	1	F:GO:0016747	F:acyltransferase activity, transferring groups other than amino-acyl groups	EC:2.3.1	Acyltransferases	PF02458 (PFAM); IPR023213 (G3DSA:3.30.559.GENE3D); IPR023213 (G3DSA:3.30.559.GENE3D); IPR051504 (PANTHER)	no GO terms	no GO terms	0,00	0,00	0,03	0,03	0,06	2,76	6,79	0,52	0,76	1,00	0,00	0,00	0,04	0,07	0,09	3,61	12,21	0,36	0,86	1,00
GSVIVT01000468001	LOC100259716	NC_081816	8365119..8366670	100259716	XP_019078820.1	XP_019078820.1phenolic glucoside malonyltransferase 1	20	4.76E-306	81.96	409	1	F:GO:0016747	F:acyltransferase activity, transferring groups other than amino-acyl groups	EC:2.3.1	Acyltransferases	0	0	0	0,00	0,00	0,00	0,00	0,00	NaN	NaN	NaN	NaN	NaN	0,15	0,26	0,08	0,15	0,34	-0,80	-1,74	0,49	0,86	1,00
GSVIVT01000468001	LOC100263140	NC_081816	8390619..8392137	100263140	XP_059597162.1	XP_059597162.1phenolic glucoside malonyltransferase 1	20	6.87E-253	83.27	336	1	F:GO:0016747	F:acyltransferase activity, transferring groups other than amino-acyl groups	EC:2.3.1	Acyltransferases	0	0	0	0,03	0,04	0,06	0,07	0,13	0,55	1,47	0,74	0,90	1,00	0,00	0,00	0,04	0,07	0,09	3,61	12,21	0,36	0,86	1,00
GSVIVT01000468001	LOC100245977	NC_081816	8398632..8399315	100245977	XP_010657397.2	XP_010657397.2malonyl-coenzyme A:anthocyanin 3-O-glucoside-6''-O-malonyltransferase-like	20	1.85E-166	82.71	227	2	F:GO:0016747; C:GO:0016020	F:acyltransferase activity, transferring groups other than amino-acyl groups; C:membrane	EC:2.3.1	Acyltransferases	0	0	0	0,00	0,00	0,00	0,00	0,00	NaN	NaN	NaN	NaN	NaN	0,00	0,00	0,00	0,00	0,00	NaN	NaN	NaN	NaN	NaN
GSVIVT01000469001	LOC100242614	NC_081816	8376312..8377829	100242614	XP_059596902.1	XP_059596902.1malonyl-coenzyme A:anthocyanin 3-O-glucoside-6''-O-malonyltransferase-like	20	2.76E-287	70.69	387	1	F:GO:0016747	F:acyltransferase activity, transferring groups other than amino-acyl groups	EC:2.3.1	Acyltransferases	0	0	0	0,00	0,00	0,00	0,00	0,00	NaN	NaN	NaN	NaN	NaN	0,00	0,00	0,00	0,00	0,00	NaN	NaN	NaN	NaN	NaN
GSVIVT01000469001	LOC100261365	NC_081816	8422406..8423975	100261365	XP_010657386.1	XP_010657386.1phenolic glucoside malonyltransferase 1	20	0	79.56	432	1	F:GO:0016747	F:acyltransferase activity, transferring groups other than amino-acyl groups	EC:2.3.1	Acyltransferases	0	0	0	0,14	0,22	0,24	0,27	0,55	0,30	1,24	0,71	0,90	1,00	0,37	0,62	0,25	0,44	0,82	-0,46	-1,38	0,51	0,86	1,00
GSVIVT01000472001	LOC100249426	NC_081816	8450903..8452396	100249426	XP_002275913.1	XP_002275913.1anthocyanin 5-aromatic acyltransferase	20	0	78.26	458	1	F:GO:0016747	F:acyltransferase activity, transferring groups other than amino-acyl groups	EC:2.3.1	Acyltransferases	PF02458 (PFAM); IPR023213 (G3DSA:3.30.559.GENE3D); IPR023213 (G3DSA:3.30.559.GENE3D); IPR051504 (PANTHER)	no GO terms	no GO terms	0,14	0,22	0,06	0,07	0,31	-1,63	-3,10	0,17	0,76	1,00	0,32	0,53	0,25	0,44	0,70	-0,24	-1,18	0,74	0,91	1,00
GSVIVT01000477001	LOC100265976	NC_081823	complement(14463624..14465434)	100265976	XP_002268308.1	XP_002268308.1caffeic acid 3-O-methyltransferase	20	2.59E-273	95.4	372	5	P:GO:0009058; P:GO:0032259; F:GO:0008171; F:GO:0008757; F:GO:0046983	P:biosynthetic process; P:methylation; F:O-methyltransferase activity; F:S-adenosylmethionine-dependent methyltransferase activity; F:protein dimerization activity	EC:2.1.1	Transferring one-carbon groups	G3DSA:3.40.50.150:FF:000061 (FUNFAM); G3DSA:1.10.10.10:FF:000357 (FUNFAM); IPR012967 (PFAM); IPR029063 (G3DSA:3.40.50.GENE3D); IPR001077 (PFAM); IPR016461 (PIRSF); IPR036388 (G3DSA:1.10.10.GENE3D); PIRSR005739-1 (PIRSR); PIRSR016958-1 (PIRSR); IPR016461 (PANTHER); IPR016461 (PROSITE_PROFILES); IPR036390 (SUPERFAMILY); IPR029063 (SUPERFAMILY)	F:GO:0008168; F:GO:0008171; F:GO:0046983	F:methyltransferase activity; F:O-methyltransferase activity; F:protein dimerization activity	0,00	0,00	0,00	0,00	0,00	NaN	NaN	NaN	NaN	NaN	0,00	0,00	0,00	0,00	0,00	NaN	NaN	NaN	NaN	NaN
GSVIVT01000481001	LOC100262655	NC_081823	complement(14382490..14387359)	100262655	XP_002270140.1	XP_002270140.1persulfide dioxygenase ETHE1 homolog, mitochondrial	20	8.9E-208	94.07	286	5	P:GO:0006749; P:GO:0070813; F:GO:0046872; F:GO:0050313; C:GO:0005739	P:glutathione metabolic process; P:hydrogen sulfide metabolic process; F:metal ion binding; F:sulfur dioxygenase activity; C:mitochondrion	EC:1.13.11.18	persulfide dioxygenase	G3DSA:3.60.15.10:FF:000013 (FUNFAM); IPR001279 (SMART); IPR036866 (G3DSA:3.60.15.GENE3D); IPR001279 (PFAM); IPR051682 (PANTHER); IPR044528 (CDD); IPR036866 (SUPERFAMILY)	P:GO:0006749; P:GO:0070813; F:GO:0050313; C:GO:0005739	P:glutathione metabolic process; P:hydrogen sulfide metabolic process; F:sulfur dioxygenase activity; C:mitochondrion	0,00	0,00	0,03	0,03	0,08	2,76	6,79	0,52	0,76	1,00	0,00	0,00	0,05	0,07	0,11	3,61	12,21	0,36	0,86	1,00
GSVIVT01000482001	LOC100260767	NC_081823	complement(14348105..14357918)	100260767	XP_002268796.1	XP_002268796.1large ribosomal subunit protein eL20z	20	6.1E-90	82.14	143	2	C:GO:0005840; C:GO:0016020	C:ribosome; C:membrane	0	0	IPR044804 (PANTHER); NON_CYTOPLASMIC_DOMAIN (PHOBIUS); TRANSMEMBRANE (PHOBIUS); TRANSMEMBRANE (PHOBIUS); NON_CYTOPLASMIC_DOMAIN (PHOBIUS); CYTOPLASMIC_DOMAIN (PHOBIUS); TMhelix (TMHMM); TMhelix (TMHMM)	no GO terms	no GO terms	0,27	0,26	0,57	0,41	1,30	0,63	1,54	0,39	0,76	1,00	0,17	0,18	0,13	0,15	0,37	-0,23	-1,17	0,85	0,95	1,00
GSVIVT01000485001	LOC100255695	NC_081823	complement(14279845..14283314)	100255695	XP_002268750.1	XP_002268750.1large ribosomal subunit protein eL20	20	2.51E-124	98.82	178	6	P:GO:0002181; P:GO:0006508; F:GO:0003735; F:GO:0004190; C:GO:0016020; C:GO:0022625	P:cytoplasmic translation; P:proteolysis; F:structural constituent of ribosome; F:aspartic-type endopeptidase activity; C:membrane; C:cytosolic large ribosomal subunit	EC:3.4.23	Acting on peptide bonds (peptidases)	G3DSA:3.10.20.10:FF:000002 (FUNFAM); G3DSA:3.10.20.10:FF:000001 (FUNFAM); IPR023573 (PFAM); G3DSA:3.10.20.10 (GENE3D); G3DSA:3.10.20.10 (GENE3D); IPR021138 (PIRSF); IPR021138 (PANTHER); IPR028877 (HAMAP); SSF160374 (SUPERFAMILY)	P:GO:0006412; F:GO:0003735; C:GO:0005840	P:translation; F:structural constituent of ribosome; C:ribosome	0,10	0,09	0,46	0,30	1,06	1,74	3,34	0,11	0,75	1,00	0,32	0,31	0,36	0,37	0,82	0,26	1,20	0,75	0,91	1,00
GSVIVT01000494001	LOC100248909	NC_081823	complement(14043212..14046396)	100248909	XP_003634773.1	XP_003634773.1cytochrome P450 CYP72A219	20	0	93.5	518	5	F:GO:0004497; F:GO:0005506; F:GO:0016705; F:GO:0020037; C:GO:0016020	F:monooxygenase activity; F:iron ion binding; F:oxidoreductase activity, acting on paired donors, with incorporation or reduction of molecular oxygen; F:heme binding; C:membrane	EC:1.14	Acting on paired donors, with incorporation or reduction of molecular oxygen. The oxygen incorporated need not be derived from O2	0	0	0	0,00	0,00	0,00	0,00	0,00	NaN	NaN	NaN	NaN	NaN	0,00	0,00	0,00	0,00	0,00	NaN	NaN	NaN	NaN	NaN
GSVIVT01000494001	LOC100250517	NC_081823	complement(14077072..14098526)	100250517	XP_010644780.1	XP_010644780.1cytochrome P450 CYP72A219	20	0	94.13	518	5	F:GO:0004497; F:GO:0005506; F:GO:0016705; F:GO:0020037; C:GO:0016020	F:monooxygenase activity; F:iron ion binding; F:oxidoreductase activity, acting on paired donors, with incorporation or reduction of molecular oxygen; F:heme binding; C:membrane	EC:1.14	Acting on paired donors, with incorporation or reduction of molecular oxygen. The oxygen incorporated need not be derived from O2	0	0	0	0,00	0,00	0,00	0,00	0,00	NaN	NaN	NaN	NaN	NaN	0,00	0,00	0,00	0,00	0,00	NaN	NaN	NaN	NaN	NaN
GSVIVT01000497001	LOC100262651	NC_081823	13965182..13975020	100262651	XP_002271303.2	XP_002271303.2cytochrome P450 CYP72A219	20	0	95.14	515	5	F:GO:0004497; F:GO:0005506; F:GO:0016705; F:GO:0020037; C:GO:0016020	F:monooxygenase activity; F:iron ion binding; F:oxidoreductase activity, acting on paired donors, with incorporation or reduction of molecular oxygen; F:heme binding; C:membrane	EC:1.14	Acting on paired donors, with incorporation or reduction of molecular oxygen. The oxygen incorporated need not be derived from O2	IPR002401 (PRINTS); IPR001128 (PRINTS); G3DSA:1.10.630.10:FF:000029 (FUNFAM); IPR036396 (G3DSA:1.10.630.GENE3D); IPR001128 (PFAM); PIRSR000047-1 (PIRSR); PIRSR602403-1 (PIRSR); PIRSR000209-1 (PIRSR); PIRSR602399-1 (PIRSR); PIRSR602402-1 (PIRSR); PIRSR602401-1 (PIRSR); IPR050665 (PANTHER); IPR017972 (PROSITE_PATTERNS); TRANSMEMBRANE (PHOBIUS); CYTOPLASMIC_DOMAIN (PHOBIUS); NON_CYTOPLASMIC_DOMAIN (…	F:GO:0004497; F:GO:0005506; F:GO:0016705; F:GO:0020037	F:monooxygenase activity; F:iron ion binding; F:oxidoreductase activity, acting on paired donors, with incorporation or reduction of molecular oxygen; F:heme binding	0,34	0,65	0,39	0,54	0,90	-0,27	-1,20	0,61	0,85	1,00	0,57	1,15	0,34	0,73	1,24	-0,62	-1,54	0,26	0,86	1,00
GSVIVT01000499001	LOC100245388	NC_081823	13909688..13914489	100245388	XP_002270326.1	XP_002270326.1cytochrome P450 CYP72A219	20	0	93.35	516	5	F:GO:0004497; F:GO:0005506; F:GO:0016705; F:GO:0020037; C:GO:0016020	F:monooxygenase activity; F:iron ion binding; F:oxidoreductase activity, acting on paired donors, with incorporation or reduction of molecular oxygen; F:heme binding; C:membrane	EC:1.14	Acting on paired donors, with incorporation or reduction of molecular oxygen. The oxygen incorporated need not be derived from O2	IPR001128 (PRINTS); IPR002401 (PRINTS); G3DSA:1.10.630.10:FF:000029 (FUNFAM); IPR036396 (G3DSA:1.10.630.GENE3D); IPR001128 (PFAM); PIRSR602403-1 (PIRSR); PIRSR000209-1 (PIRSR); PIRSR602399-1 (PIRSR); PIRSR000047-1 (PIRSR); PIRSR602402-1 (PIRSR); PIRSR602401-1 (PIRSR); IPR050665 (PANTHER); IPR017972 (PROSITE_PATTERNS); TRANSMEMBRANE (PHOBIUS); NON_CYTOPLASMIC_DOMAIN (PHOBIUS); CYTOPLASMIC_DOMAIN (…	F:GO:0004497; F:GO:0005506; F:GO:0016705; F:GO:0020037	F:monooxygenase activity; F:iron ion binding; F:oxidoreductase activity, acting on paired donors, with incorporation or reduction of molecular oxygen; F:heme binding	0,46	0,87	0,58	0,81	1,35	-0,10	-1,07	0,83	0,93	1,00	0,26	0,53	0,07	0,15	0,57	-1,78	-3,44	0,10	0,86	1,00
GSVIVT01000514001	LOC100242787	NC_081809	complement(15118305..15169295)	100242787	XP_010650257.1	XP_010650257.1uncharacterized protein LOC100242787	20	0	92.68	798	3	F:GO:0004672; F:GO:0005524; C:GO:0009507	F:protein kinase activity; F:ATP binding; C:chloroplast	EC:2.7.1	Transferring phosphorus-containing groups	0	0	0	1,16	3,25	1,56	3,21	3,61	-0,02	-1,01	0,94	0,98	1,00	1,57	4,68	1,08	3,44	3,43	-0,42	-1,34	0,13	0,86	1,00
GSVIVT01000517001	LOC100263242	NC_081809	complement(15278495..15291625)	100263242	XP_059592960.1	XP_059592960.1uncharacterized protein LOC100263242 isoform X1	20	0	93.91	652	3	C:GO:0005737; C:GO:0012505; C:GO:0016020	C:cytoplasm; C:endomembrane system; C:membrane	0	0	0	0	0	0,35	1,17	0,60	1,49	1,39	0,34	1,27	0,35	0,76	1,00	0,40	1,41	0,31	1,17	0,86	-0,25	-1,19	0,59	0,88	1,00
GSVIVT01000517001	LOC100242512	NC_081818	11539611..11547926	100242512	XP_002266715.2	XP_002266715.2uncharacterized protein LOC100242512	20	0	93.17	660	1	C:GO:0005789	C:endoplasmic reticulum membrane	0	0	G3DSA:1.25.40.20:FF:000331 (FUNFAM); IPR002110 (SMART); IPR036770 (G3DSA:1.25.40.GENE3D); IPR002110 (PFAM); IPR055285 (PFAM); IPR021832 (PANTHER); IPR002110 (PROSITE_PROFILES); PS50297 (PROSITE_PROFILES); IPR036770 (SUPERFAMILY)	F:GO:0005515; C:GO:0005737	F:protein binding; C:cytoplasm	0,80	2,69	1,54	3,82	3,56	0,51	1,42	0,05	0,55	1,00	0,94	3,36	0,72	2,78	2,04	-0,25	-1,19	0,42	0,86	1,00
GSVIVT01000524001	LOC100252972	NC_081809	15379214..15390986	100252972	XP_002264270.1	XP_002264270.1vesicle-associated membrane protein 721	20	6.39E-150	99.08	220	6	P:GO:0015031; P:GO:0016192; C:GO:0005737; C:GO:0012505; C:GO:0016020; C:GO:0043231	P:protein transport; P:vesicle-mediated transport; C:cytoplasm; C:endomembrane system; C:membrane; C:intracellular membrane-bounded organelle	0	0	Coil (COILS); IPR001388 (PRINTS); G3DSA:1.20.5.110:FF:000010 (FUNFAM); G3DSA:3.30.450.50:FF:000002 (FUNFAM); IPR010908 (SMART); IPR042855 (PFAM); IPR010908 (PFAM); G3DSA:1.20.5.110 (GENE3D); G3DSA:3.30.450.50 (GENE3D); IPR051097 (PANTHER); IPR001388 (PROSITE_PATTERNS); NON_CYTOPLASMIC_DOMAIN (PHOBIUS); CYTOPLASMIC_DOMAIN (PHOBIUS); TRANSMEMBRANE (PHOBIUS); IPR010908 (PROSITE_PROFILES); IPR042855 …	P:GO:0016192; C:GO:0016020	P:vesicle-mediated transport; C:membrane	0,53	0,69	1,06	1,01	2,45	0,54	1,46	0,24	0,76	1,00	0,89	1,24	0,84	1,24	1,95	0,03	1,02	0,94	0,97	1,00
GSVIVT01000525001	LOC100256537	NC_081809	15412614..15414087	100256537	XP_002263748.1	XP_002263748.1probable pectinesterase 29	20	4.81E-249	83.66	328	4	P:GO:0042545; P:GO:0045490; F:GO:0030599; C:GO:0005576	P:cell wall modification; P:pectin catabolic process; F:pectinesterase activity; C:extracellular region	EC:3.1.1.11	pectinesterase	G3DSA:2.160.20.10:FF:000013 (FUNFAM); IPR012334 (G3DSA:2.160.20.GENE3D); IPR000070 (PFAM); PTHR31321 (PANTHER); IPR018040 (PROSITE_PATTERNS); IPR033131 (PROSITE_PATTERNS); SIGNAL_PEPTIDE (PHOBIUS); NON_CYTOPLASMIC_DOMAIN (PHOBIUS); SIGNAL_PEPTIDE_N_REGION (PHOBIUS); SIGNAL_PEPTIDE_H_REGION (PHOBIUS); SIGNAL_PEPTIDE_C_REGION (PHOBIUS); SignalP-noTM (SIGNALP_EUK); SignalP-noTM (SIGNALP_GRAM_NEGATIV…	P:GO:0042545; P:GO:0045490; F:GO:0030599; F:GO:0052689	P:cell wall modification; P:pectin catabolic process; F:pectinesterase activity; F:carboxylic ester hydrolase activity	0,00	0,00	0,00	0,00	0,00	NaN	NaN	NaN	NaN	NaN	0,00	0,00	0,00	0,00	0,00	NaN	NaN	NaN	NaN	NaN
GSVIVT01000528001	LOC100251392	NC_081809	complement(15415395..15511061)	100251392	XP_002263790.1	XP_002263790.1protein arginine methyltransferase NDUFAF7 homolog, mitochondrial isoform X2	20	0	91.74	450	13	P:GO:0006338; P:GO:0032259; F:GO:0035243; F:GO:0035642; F:GO:0044020; F:GO:0062122; F:GO:0070611; F:GO:0140592; F:GO:0140759; F:GO:0140903; F:GO:0140984; F:GO:1990259; C:GO:0005739	P:chromatin remodeling; P:methylation; F:protein-arginine omega-N symmetric methyltransferase activity; F:histone H3R17 methyltransferase activity; F:histone H4R3 methyltransferase activity; F:histone H3K37 methyltransferase activity; F:histone H3R2 methyltransferase activity; F:histone H3R8 methyltransferase activity; F:histone H3K56 methyltransferase activity; F:histone H3R26 methyltransferase …	EC:2.1.1.320	type II protein arginine methyltransferase	G3DSA:3.40.50.12710:FF:000003 (FUNFAM); IPR038375 (G3DSA:3.40.50.GENE3D); IPR003788 (PFAM); IPR003788 (PANTHER); IPR029063 (SUPERFAMILY)	F:GO:0035243; C:GO:0005739	F:protein-arginine omega-N symmetric methyltransferase activity; C:mitochondrion	0,14	0,26	0,07	0,10	0,31	-1,33	-2,52	0,19	0,76	1,00	0,02	0,04	0,03	0,07	0,08	0,68	1,61	0,72	0,90	1,00
GSVIVT01000534001	LOC100267978	NC_081805	7278276..7282227	100267978	XP_010650462.1	XP_010650462.1BTB/POZ domain-containing protein At1g67900	20	0	94.93	630	1	P:GO:0016567	P:protein ubiquitination	0	0	0	0	0	0,48	1,47	0,63	1,42	1,46	-0,05	-1,04	0,88	0,94	1,00	0,88	2,87	1,00	3,51	2,32	0,31	1,24	0,29	0,86	1,00
GSVIVT01000535001	LOC104879549	NC_081805	7242828..7246310	104879549	XP_019075554.1	XP_019075554.1uncharacterized protein LOC104879549	20	6.85E-219	73.52	300	0	0	0	0	0	0	0	0	0,05	0,13	0,00	0,00	0,12	-5,05	-33,12	0,23	0,76	1,00	0,00	0,00	0,00	0,00	0,00	NaN	NaN	NaN	NaN	NaN
GSVIVT01000535001	LOC109122656	NC_081805	complement(7245354..7247156)	109122656	XP_019075556.1	XP_019075556.1uncharacterized protein LOC109122656	6	2.51E-93	90.63	247	0	0	0	0	0	0	0	0	0,00	0,00	0,03	0,03	0,06	2,76	6,79	0,52	0,76	1,00	0,02	0,04	0,04	0,07	0,09	0,68	1,61	0,72	0,90	1,00
GSVIVT01000535001	LOC100254142	NC_081805	complement(7248236..7251383)	100254142	XP_002285541.1	XP_002285541.1uncharacterized protein LOC100254142	20	3.05E-303	96.77	393	3	P:GO:0006044; F:GO:0003830; C:GO:0016020	P:N-acetylglucosamine metabolic process; F:beta-1,4-mannosylglycoprotein 4-beta-N-acetylglucosaminyltransferase activity; C:membrane	EC:2.4.1.144	beta-1,4-mannosyl-glycoprotein 4-beta-N-acetylglucosaminyltransferase	0	0	0	0,53	1,17	0,68	1,12	1,57	-0,07	-1,05	0,86	0,94	1,00	0,37	0,88	0,46	1,17	1,06	0,43	1,35	0,39	0,86	1,00
GSVIVT01000538001	LOC100852957	NC_081805	7232901..7234278	100852957	XP_010650490.1	XP_010650490.1probable E3 ubiquitin-protein ligase XERICO	20	9.67E-103	78.65	162	2	F:GO:0008270; C:GO:0016020	F:zinc ion binding; C:membrane	0	0	0	0	0	0,42	0,61	0,39	0,41	0,95	-0,58	-1,49	0,31	0,76	1,00	0,64	0,97	0,40	0,66	1,39	-0,53	-1,45	0,36	0,86	1,00
GSVIVT01000540001	LOC100243914	NC_081805	7223084..7232246	100243914	XP_010650498.1	XP_010650498.1uncharacterized protein LOC100243914	20	2.08E-305	93.67	401	1	C:GO:0016020	C:membrane	0	0	0	0	0	0,09	0,22	0,22	0,37	0,50	0,76	1,69	0,33	0,76	1,00	0,11	0,26	0,25	0,66	0,57	1,32	2,49	0,08	0,86	1,00
GSVIVT01000542001	LOC100249068	NC_081805	7212543..7221550	100249068	XP_002282396.1	XP_002282396.1chloroplast sensor kinase, chloroplastic	20	0	82.98	627	7	P:GO:0000160; P:GO:0010468; P:GO:0051776; P:GO:0080005; F:GO:0000155; F:GO:0048038; C:GO:0009570	P:phosphorelay signal transduction system; P:regulation of gene expression; P:detection of redox state; P:photosystem stoichiometry adjustment; F:phosphorelay sensor kinase activity; F:quinone binding; C:chloroplast stroma	EC:2.7.3; EC:2.7.13.3	Transferring phosphorus-containing groups; histidine kinase	Coil (COILS); IPR036890 (G3DSA:3.30.565.GENE3D); IPR053334 (PANTHER); IPR003661 (CDD); IPR036890 (SUPERFAMILY)	P:GO:0007165; F:GO:0000155	P:signal transduction; F:phosphorelay sensor kinase activity	0,44	1,00	0,48	0,81	1,12	-0,30	-1,23	0,49	0,76	1,00	0,36	0,88	0,50	1,32	1,17	0,60	1,51	0,21	0,86	1,00
GSVIVT01000543001	LOC100254174	NC_081805	complement(7201035..7208433)	100254174	XP_002282388.2	XP_002282388.2probable protein phosphatase 2C 14	20	0	79.37	710	3	P:GO:0009738; F:GO:0008420; F:GO:0043169	P:abscisic acid-activated signaling pathway; F:RNA polymerase II CTD heptapeptide repeat phosphatase activity; F:cation binding	EC:3.1.3.16	protein-serine/threonine phosphatase	IPR001932 (SMART); IPR001932 (PFAM); IPR036457 (G3DSA:3.60.40.GENE3D); IPR008586 (PFAM); IPR008586 (PANTHER); IPR000222 (PROSITE_PATTERNS); IPR001932 (PROSITE_PROFILES); IPR001932 (CDD); IPR036457 (SUPERFAMILY)	F:GO:0043169	F:cation binding	0,58	1,30	0,67	1,12	1,55	-0,22	-1,17	0,56	0,80	1,00	0,33	0,79	0,11	0,29	0,72	-1,39	-2,63	0,08	0,86	1,00
GSVIVT01000545001	LOC100264465	NC_081805	7197925..7200043	100264465	XP_002282372.1	XP_002282372.1GDSL esterase/lipase At3g26430	20	2.28E-291	89.8	388	2	F:GO:0016298; C:GO:0016020	F:lipase activity; C:membrane	EC:3.1	Acting on ester bonds	G3DSA:3.40.50.1110:FF:000009 (FUNFAM); IPR001087 (PFAM); IPR036514 (G3DSA:3.40.50.GENE3D); PTHR22835 (PANTHER); SIGNAL_PEPTIDE (PHOBIUS); SIGNAL_PEPTIDE_C_REGION (PHOBIUS); SIGNAL_PEPTIDE_N_REGION (PHOBIUS); NON_CYTOPLASMIC_DOMAIN (PHOBIUS); SIGNAL_PEPTIDE_H_REGION (PHOBIUS); IPR035669 (CDD); SignalP-noTM (SIGNALP_GRAM_NEGATIVE); SignalP-noTM (SIGNALP_EUK); SignalP-TM (SIGNALP_GRAM_POSITIVE); SSF…	F:GO:0016788	F:hydrolase activity, acting on ester bonds	0,11	0,17	0,00	0,00	0,25	-5,45	-43,70	0,20	0,76	1,00	0,00	0,00	0,08	0,15	0,19	4,54	23,32	0,24	0,86	1,00
GSVIVT01000546001	LOC100259265	NC_081805	7191974..7195090	100259265	XP_002285512.1	XP_002285512.1GDSL esterase/lipase At3g26430	20	9.99E-288	91.04	383	2	F:GO:0004560; F:GO:0016788	F:alpha-L-fucosidase activity; F:hydrolase activity, acting on ester bonds	EC:3.1; EC:3.2.1.51	Acting on ester bonds; alpha-L-fucosidase	0	0	0	0,09	0,13	0,19	0,20	0,43	0,61	1,53	0,55	0,79	1,00	0,22	0,35	0,00	0,00	0,49	-5,62	-49,17	0,22	0,86	1,00
GSVIVT01000547001	LOC100264440	NC_081805	7188742..7190937	100264440	XP_019075527.1	XP_019075527.1GDSL esterase/lipase At3g26430	20	4.23E-288	88.52	381	2	F:GO:0004560; F:GO:0016788	F:alpha-L-fucosidase activity; F:hydrolase activity, acting on ester bonds	EC:3.1; EC:3.2.1.51	Acting on ester bonds; alpha-L-fucosidase	0	0	0	0,24	0,35	0,06	0,07	0,55	-2,30	-4,91	0,04	0,52	1,00	0,23	0,35	0,09	0,15	0,51	-1,21	-2,31	0,28	0,86	1,00
GSVIVT01000548001	LOC109122650	NC_081805	7184822..7187605	109122650	XP_019075520.1	XP_019075520.1GDSL esterase/lipase At5g14450	20	3.1E-287	83.35	384	4	P:GO:0006413; F:GO:0003743; F:GO:0016788; C:GO:0016020	P:translational initiation; F:translation initiation factor activity; F:hydrolase activity, acting on ester bonds; C:membrane	EC:3.1	Acting on ester bonds	0	0	0	0,00	0,00	0,00	0,00	0,00	NaN	NaN	NaN	NaN	NaN	0,02	0,04	0,00	0,00	0,05	-2,80	-6,95	0,56	0,86	1,00
GSVIVT01000549001	LOC100242447	NC_081805	7171560..7184693	100242447	XP_002285504.1	XP_002285504.1eukaryotic translation initiation factor 4B2 isoform X2	20	0	82.67	522	3	P:GO:0006413; F:GO:0003729; F:GO:0003743	P:translational initiation; F:mRNA binding; F:translation initiation factor activity	0	0	0	0	0	0,55	1,56	0,73	1,52	1,69	-0,04	-1,03	0,91	0,96	1,00	0,79	2,38	0,43	1,39	1,73	-0,75	-1,68	0,06	0,86	1,00
GSVIVT01000550001	LOC100252431	NC_081805	7152540..7155397	100252431	XP_002282353.2	XP_002282353.2sufE-like protein 2, chloroplastic isoform X1	20	5.49E-158	79.16	225	3	P:GO:0051176; F:GO:0008047; C:GO:0009507	P:positive regulation of sulfur metabolic process; F:enzyme activator activity; C:chloroplast	0	0	G3DSA:3.90.1010.10 (GENE3D); IPR003808 (PFAM); PIRSR617763-1 (PIRSR); IPR003808 (PANTHER); SSF82649 (SUPERFAMILY)	no GO terms	no GO terms	0,00	0,00	0,08	0,07	0,18	3,68	12,84	0,37	0,76	1,00	0,00	0,00	0,06	0,07	0,13	3,61	12,21	0,36	0,86	1,00
GSVIVT01000552001	LOC100247579	NC_081805	complement(7134078..7143076)	100247579	XP_002285502.1	XP_002285502.1ubiquinone biosynthesis protein COQ4 homolog, mitochondrial	20	3.73E-166	96.64	227	2	P:GO:0006744; C:GO:0031314	P:ubiquinone biosynthetic process; C:extrinsic component of mitochondrial inner membrane	0	0	0	0	0	0,04	0,04	0,04	0,03	0,09	-0,37	-1,29	0,85	0,93	1,00	0,03	0,04	0,00	0,00	0,07	-2,80	-6,95	0,56	0,86	1,00
GSVIVT01000553001	LOC100252679	NC_081805	7126187..7133267	100252679	XP_002285501.1	XP_002285501.1protein SPIRAL1-like 1	20	2.66E-72	86.56	113	2	P:GO:0043622; C:GO:0010005	P:cortical microtubule organization; C:cortical microtubule, transverse to long axis	0	0	0	0	0	0,32	0,26	0,23	0,14	0,72	-0,93	-1,91	0,31	0,76	1,00	0,26	0,22	0,24	0,22	0,56	0,02	1,01	0,99	0,99	1,00
GSVIVT01000554001	LOC100245809	NC_081805	7096689..7101590	100245809	XP_002282325.1	XP_002282325.1uncharacterized protein LOC100245809	20	0	87.31	647	4	P:GO:0005975; P:GO:0010405; F:GO:0004557; F:GO:0030247	P:carbohydrate metabolic process; P:arabinogalactan protein metabolic process; F:alpha-galactosidase activity; F:polysaccharide binding	EC:3.2.1.22	alpha-galactosidase	IPR002241 (PRINTS); IPR002241 (PFAM); IPR013785 (G3DSA:3.20.20.GENE3D); IPR041233 (PFAM); IPR013780 (G3DSA:2.60.40.GENE3D); IPR002241 (PANTHER); NON_CYTOPLASMIC_DOMAIN (PHOBIUS); SIGNAL_PEPTIDE (PHOBIUS); SIGNAL_PEPTIDE_N_REGION (PHOBIUS); SIGNAL_PEPTIDE_H_REGION (PHOBIUS); SIGNAL_PEPTIDE_C_REGION (PHOBIUS); IPR002241 (CDD); SignalP-TM (SIGNALP_GRAM_POSITIVE); SignalP-noTM (SIGNALP_EUK); SSF51011…	P:GO:0005975; F:GO:0004553	P:carbohydrate metabolic process; F:hydrolase activity, hydrolyzing O-glycosyl compounds	0,76	1,73	0,50	0,85	1,71	-1,03	-2,05	7,15E-3	0,20	1,00	0,40	0,97	0,31	0,81	0,87	-0,24	-1,18	0,65	0,88	1,00
GSVIVT01000554001	LOC100262984	NC_081805	7104777..7122606	100262984	XP_002282341.3	XP_002282341.3pre-mRNA-splicing factor ATP-dependent RNA helicase DEAH10 isoform X1	20	0	93.07	726	7	P:GO:0045943; F:GO:0003724; F:GO:0003725; F:GO:0005524; F:GO:0016887; C:GO:0005681; C:GO:0005730	P:positive regulation of transcription by RNA polymerase I; F:RNA helicase activity; F:double-stranded RNA binding; F:ATP binding; F:ATP hydrolysis activity; C:spliceosomal complex; C:nucleolus	EC:3.6.4.13; EC:5.6.2; EC:3.6.1.15	RNA helicase; Isomerases altering macromolecular conformation; nucleoside-triphosphate phosphatase	G3DSA:3.40.50.300:FF:000007 (FUNFAM); G3DSA:3.40.50.300:FF:000578 (FUNFAM); G3DSA:1.20.120.1080:FF:000019 (FUNFAM); IPR014001 (SMART); IPR007502 (SMART); IPR001650 (SMART); G3DSA:1.20.120.1080 (GENE3D); IPR011545 (PFAM); IPR048333 (PFAM); IPR027417 (G3DSA:3.40.50.GENE3D); IPR027417 (G3DSA:3.40.50.GENE3D); IPR001650 (PFAM); PF21010 (PFAM); IPR011709 (PFAM); PTHR18934 (PANTHER); IPR002464 (PROSITE_…	P:GO:0045943; F:GO:0003676; F:GO:0003723; F:GO:0003725; F:GO:0004386; F:GO:0005524; C:GO:0005622; C:GO:0005730	P:positive regulation of transcription by RNA polymerase I; F:nucleic acid binding; F:RNA binding; F:double-stranded RNA binding; F:helicase activity; F:ATP binding; C:intracellular anatomical structure; C:nucleolus	0,17	0,56	0,23	0,57	0,53	0,02	1,02	0,96	0,98	1,00	0,21	0,75	0,13	0,51	0,45	-0,52	-1,43	0,43	0,86	1,00
GSVIVT01000555001	LOC100257824	NC_081805	7076663..7092364	100257824	XP_002285492.1	XP_002285492.1protein PECTIC ARABINOGALACTAN SYNTHESIS-RELATED	20	0	93.87	552	5	P:GO:0006004; P:GO:0052325; F:GO:0016757; C:GO:0005794; C:GO:0016020	P:fucose metabolic process; P:cell wall pectin biosynthetic process; F:glycosyltransferase activity; C:Golgi apparatus; C:membrane	EC:2.4	Glycosyltransferases	0	0	0	0,35	0,87	0,67	1,22	1,54	0,49	1,40	0,24	0,76	1,00	0,32	0,84	0,28	0,81	0,69	-0,03	-1,02	0,95	0,98	1,00
GSVIVT01000557001	LOC100256103	NC_081805	complement(7057315..7068652)	100256103	XP_010650619.1	XP_010650619.1coilin isoform X1	20	0	77.81	657	4	P:GO:0000387; F:GO:0030619; F:GO:0030620; C:GO:0015030	P:spliceosomal snRNP assembly; F:U1 snRNA binding; F:U2 snRNA binding; C:Cajal body	0	0	0	0	0	0,31	0,87	0,39	0,81	0,90	-0,10	-1,07	0,83	0,93	1,00	0,22	0,66	0,18	0,59	0,48	-0,15	-1,11	0,81	0,95	1,00
GSVIVT01000558001	LOC100262951	NC_081805	7049577..7055350	100262951	XP_002285484.1	XP_002285484.1protein-tyrosine-phosphatase MKP1 isoform X2	20	0	87.27	876	2	F:GO:0004721; F:GO:0051015	F:phosphoprotein phosphatase activity; F:actin filament binding	EC:3.1.3	Acting on ester bonds	0	0	0	0,33	1,21	0,61	1,62	1,40	0,42	1,33	0,25	0,76	1,00	0,38	1,46	0,33	1,39	0,82	-0,04	-1,03	0,92	0,96	1,00
GSVIVT01000558001	LOC100254928	NC_081811	15830265..15834352	100254928	XP_010652623.1	XP_010652623.1protein-tyrosine-phosphatase MKP1	20	0	85.04	850	2	F:GO:0004721; F:GO:0051015	F:phosphoprotein phosphatase activity; F:actin filament binding	EC:3.1.3	Acting on ester bonds	0	0	0	0,34	1,13	0,22	0,54	0,76	-1,05	-2,08	0,03	0,42	1,00	0,20	0,71	0,21	0,81	0,49	0,21	1,16	0,71	0,90	1,00
GSVIVT01000560001	LOC100261187	NC_081805	complement(7025797..7042265)	100261187	XP_019075459.1	XP_019075459.1uncharacterized protein LOC100261187	20	6.61E-221	83.38	390	2	P:GO:0098542; C:GO:0005886	P:defense response to other organism; C:plasma membrane	0	0	0	0	0	0,07	0,22	0,07	0,17	0,16	-0,36	-1,28	0,69	0,89	1,00	0,06	0,22	0,08	0,29	0,18	0,42	1,34	0,66	0,88	1,00
GSVIVT01000561001	LOC100268099	NC_081805	7020961..7025124	100268099	XP_002285476.1	XP_002285476.1serine/threonine-protein kinase AFC2 isoform X2	20	0	93.56	432	4	P:GO:0043484; F:GO:0004674; F:GO:0005524; C:GO:0005634	P:regulation of RNA splicing; F:protein serine/threonine kinase activity; F:ATP binding; C:nucleus	EC:2.7.11	Transferring phosphorus-containing groups	0	0	0	0,70	1,34	0,81	1,15	1,87	-0,23	-1,17	0,55	0,79	1,00	0,45	0,93	0,30	0,66	0,98	-0,46	-1,38	0,43	0,86	1,00
GSVIVT01000563001	LOC100261157	NC_081805	complement(6981358..6983649)	100261157	XP_002285456.1	XP_002285456.1cytochrome P450 71B34	20	0	97.2	505	5	F:GO:0004497; F:GO:0005506; F:GO:0016705; F:GO:0020037; C:GO:0016020	F:monooxygenase activity; F:iron ion binding; F:oxidoreductase activity, acting on paired donors, with incorporation or reduction of molecular oxygen; F:heme binding; C:membrane	EC:1.14	Acting on paired donors, with incorporation or reduction of molecular oxygen. The oxygen incorporated need not be derived from O2	0	0	0	0,16	0,30	0,22	0,30	0,50	-2,57E-3	-1,00	1,00	1,00	1,00	0,31	0,62	0,27	0,59	0,67	-0,05	-1,04	0,94	0,97	1,00
GSVIVT01000563001	LOC100250924	NC_081805	complement(6999436..7001694)	100250924	XP_002285457.1	XP_002285457.1cytochrome P450 71B34	20	0	97.03	505	5	F:GO:0004497; F:GO:0005506; F:GO:0016705; F:GO:0020037; C:GO:0016020	F:monooxygenase activity; F:iron ion binding; F:oxidoreductase activity, acting on paired donors, with incorporation or reduction of molecular oxygen; F:heme binding; C:membrane	EC:1.14	Acting on paired donors, with incorporation or reduction of molecular oxygen. The oxygen incorporated need not be derived from O2	0	0	0	0,32	0,61	0,39	0,54	0,90	-0,17	-1,12	0,76	0,90	1,00	0,20	0,40	0,27	0,59	0,63	0,58	1,49	0,41	0,86	1,00
GSVIVT01000564001	LOC100256069	NC_081805	complement(6986520..6989209)	100256069	XP_002285460.2	XP_002285460.2cytochrome P450 71B34	20	0	97.51	505	5	F:GO:0004497; F:GO:0005506; F:GO:0016705; F:GO:0020037; C:GO:0016020	F:monooxygenase activity; F:iron ion binding; F:oxidoreductase activity, acting on paired donors, with incorporation or reduction of molecular oxygen; F:heme binding; C:membrane	EC:1.14	Acting on paired donors, with incorporation or reduction of molecular oxygen. The oxygen incorporated need not be derived from O2	0	0	0	0,00	0,00	0,00	0,00	0,00	NaN	NaN	NaN	NaN	NaN	0,11	0,22	0,00	0,00	0,24	-4,96	-31,08	0,29	0,86	1,00
GSVIVT01000564001	LOC100245779	NC_081805	complement(7006684..7009084)	100245779	XP_002285472.2	XP_002285472.2cytochrome P450 71B34-like	20	0	97.24	505	5	F:GO:0004497; F:GO:0005506; F:GO:0016705; F:GO:0020037; C:GO:0016020	F:monooxygenase activity; F:iron ion binding; F:oxidoreductase activity, acting on paired donors, with incorporation or reduction of molecular oxygen; F:heme binding; C:membrane	EC:1.14	Acting on paired donors, with incorporation or reduction of molecular oxygen. The oxygen incorporated need not be derived from O2	0	0	0	0,15	0,26	0,08	0,10	0,34	-1,33	-2,52	0,19	0,76	1,00	0,17	0,31	0,00	0,00	0,37	-5,43	-43,14	0,24	0,86	1,00
GSVIVT01000567001	LOC104877321	NC_081805	complement(6964428..6966392)	104877321	XP_010650716.1	XP_010650716.1cytochrome P450 71B34	20	0	87.97	503	5	F:GO:0004497; F:GO:0005506; F:GO:0016705; F:GO:0020037; C:GO:0016020	F:monooxygenase activity; F:iron ion binding; F:oxidoreductase activity, acting on paired donors, with incorporation or reduction of molecular oxygen; F:heme binding; C:membrane	EC:1.14	Acting on paired donors, with incorporation or reduction of molecular oxygen. The oxygen incorporated need not be derived from O2	0	0	0	0,89	1,73	1,48	2,13	3,41	0,30	1,23	0,35	0,76	1,00	0,61	1,28	0,78	1,76	1,81	0,48	1,39	0,25	0,86	1,00
GSVIVT01000568001	LOC100266362	NC_081805	6947379..6953245	100266362	XP_002285440.2	XP_002285440.2uncharacterized protein LOC100266362	20	0	87.48	696	0	0	0	0	0	0	0	0	0,37	1,39	0,73	1,99	1,67	0,52	1,44	0,12	0,76	1,00	0,29	1,15	0,46	1,98	1,07	0,80	1,75	0,05	0,86	1,00
GSVIVT01000570001	LOC100267987	NC_081805	complement(6935952..6942608)	100267987	XP_002282202.2	XP_002282202.2E3 ubiquitin-protein ligase RGLG2	20	0	88.71	442	4	P:GO:0070534; F:GO:0008270; F:GO:0061630; C:GO:0005634	P:protein K63-linked ubiquitination; F:zinc ion binding; F:ubiquitin protein ligase activity; C:nucleus	EC:2.3.2	Acyltransferases	IPR002035 (SMART); IPR010734 (PFAM); IPR013083 (G3DSA:3.30.40.GENE3D); PF13920 (PFAM); IPR052079 (PANTHER); IPR001841 (PROSITE_PROFILES); IPR045317 (CDD); SSF57850 (SUPERFAMILY); IPR036465 (SUPERFAMILY)	P:GO:0016567; P:GO:0070534; F:GO:0004842; F:GO:0061630; C:GO:0005634	P:protein ubiquitination; P:protein K63-linked ubiquitination; F:ubiquitin-protein transferase activity; F:ubiquitin protein ligase activity; C:nucleus	0,53	1,69	2,01	4,73	4,64	1,48	2,79	1,93E-7	3,68E-5	4,05E-3	0,47	1,59	0,62	2,27	1,43	0,54	1,45	0,15	0,86	1,00
GSVIVT01000572001	LOC100245667	NC_081805	6922927..6935850	100245667	XP_010650728.1	CBI16818.3unnamed protein product, partial	20	0	76.19	662	8	P:GO:0015031; P:GO:0016973; F:GO:0000822; F:GO:0005543; F:GO:0031369; C:GO:0005737; C:GO:0016020; C:GO:0044614	P:protein transport; P:poly(A)+ mRNA export from nucleus; F:inositol hexakisphosphate binding; F:phospholipid binding; F:translation initiation factor binding; C:cytoplasm; C:membrane; C:nuclear pore cytoplasmic filaments	0	0	0	0	0	0,28	0,74	0,32	0,61	0,73	-0,28	-1,21	0,58	0,82	1,00	0,24	0,66	0,10	0,29	0,52	-1,13	-2,19	0,16	0,86	1,00
GSVIVT01000573001	LOC100244027	NC_081805	complement(6914072..6917197)	100244027	XP_002285424.1	XP_002285424.1glycosyl hydrolase 5 family protein	20	0	88.42	552	2	P:GO:0000272; F:GO:0016985	P:polysaccharide catabolic process; F:mannan endo-1,4-beta-mannosidase activity	EC:3.2.1.25; EC:3.2.1.78	beta-mannosidase; mannan endo-1,4-beta-mannosidase	0	0	0	0,13	0,30	0,24	0,41	0,54	0,41	1,33	0,55	0,80	1,00	0,14	0,35	0,11	0,29	0,31	-0,24	-1,18	0,79	0,93	1,00
GSVIVT01000574001	LOC100249199	NC_081805	6906793..6913595	100249199	XP_002285415.1	XP_002285415.1proteasome subunit beta type-7-A	20	1.36E-200	95.99	273	5	P:GO:0043161; F:GO:0004298; C:GO:0005634; C:GO:0005829; C:GO:0019774	P:proteasome-mediated ubiquitin-dependent protein catabolic process; F:threonine-type endopeptidase activity; C:nucleus; C:cytosol; C:proteasome core complex, beta-subunit complex	EC:3.4.25	Acting on peptide bonds (peptidases)	0	0	0	0,93	1,21	0,99	0,95	2,28	-0,36	-1,28	0,37	0,76	1,00	1,34	1,85	0,59	0,88	2,91	-1,05	-2,07	0,03	0,86	1,00
GSVIVT01000576001	LOC100255955	NC_081805	complement(6884310..6887962)	100255955	XP_059592279.1	XP_059592279.1protein SIEVE ELEMENT OCCLUSION C	20	0	82.98	761	2	P:GO:0010088; C:GO:0016020	P:phloem development; C:membrane	0	0	0	0	0	0,08	0,22	0,02	0,03	0,19	-2,55	-5,86	0,09	0,70	1,00	0,08	0,22	0,02	0,07	0,17	-1,48	-2,78	0,33	0,86	1,00
GSVIVT01000577001	LOC100261038	NC_081805	complement(6870680..6874470)	100261038	XP_002282172.1	XP_002282172.1protein SIEVE ELEMENT OCCLUSION B	20	0	87.54	714	1	P:GO:0010088	P:phloem development	0	0	IPR027942 (PFAM); IPR027944 (PFAM); IPR039299 (PANTHER)	P:GO:0010088	P:phloem development	0,39	0,95	0,46	0,85	1,07	-0,18	-1,13	0,69	0,89	1,00	0,27	0,71	0,36	1,02	0,84	0,56	1,47	0,30	0,86	1,00
GSVIVT01000578001	LOC100266247	NC_081805	complement(6866417..6870090)	100266247	XP_002282165.1	XP_002282165.1protein SIEVE ELEMENT OCCLUSION B	20	0	82.11	712	1	P:GO:0010088	P:phloem development	0	0	IPR027944 (PFAM); IPR027942 (PFAM); IPR039299 (PANTHER)	P:GO:0010088	P:phloem development	0,11	0,26	0,11	0,20	0,26	-0,36	-1,28	0,67	0,88	1,00	0,10	0,26	0,21	0,59	0,48	1,15	2,22	0,14	0,86	1,00
GSVIVT01000579001	LOC100249075	NC_081805	6845179..6846837	100249075	XP_002282147.2	XP_002282147.2protein JINGUBANG	20	0	84.16	480	0	0	0	0	0	IPR020472 (PRINTS); G3DSA:2.130.10.10:FF:000775 (FUNFAM); IPR001680 (SMART); IPR015943 (G3DSA:2.130.10.GENE3D); IPR001680 (PFAM); IPR015943 (G3DSA:2.130.10.GENE3D); IPR045182 (PANTHER); PS50294 (PROSITE_PROFILES); PS50294 (PROSITE_PROFILES); PS50294 (PROSITE_PROFILES); IPR001680 (PROSITE_PROFILES); IPR001680 (PROSITE_PROFILES); IPR001680 (PROSITE_PROFILES); cd00200 (CDD); IPR036322 (SUPERFAMILY)	F:GO:0005515	F:protein binding	0,05	0,09	0,03	0,03	0,11	-1,28	-2,43	0,45	0,76	1,00	0,00	0,00	0,04	0,07	0,09	3,61	12,21	0,36	0,86	1,00
GSVIVT01000580001	LOC100254183	NC_081805	6839660..6843271	100254183	XP_010650823.1	XP_010650823.1putative multidrug resistance protein	20	0	91.5	979	5	P:GO:0055085; F:GO:0005524; F:GO:0016887; F:GO:0140359; C:GO:0016020	P:transmembrane transport; F:ATP binding; F:ATP hydrolysis activity; F:ABC-type transporter activity; C:membrane	EC:7.2.2; EC:3.6.1.15	Catalysing the translocation of inorganic cations; nucleoside-triphosphate phosphatase	0	0	0	0,00	0,00	0,00	0,00	0,00	NaN	NaN	NaN	NaN	NaN	0,00	0,00	0,00	0,00	0,00	NaN	NaN	NaN	NaN	NaN
GSVIVT01000581001	LOC100254296	NC_081805	complement(6834147..6835061)	100254296	XP_002285399.2	XP_002285399.2uncharacterized protein LOC100254296	20	2.94E-53	83.44	88	1	C:GO:0016020	C:membrane	0	0	0	0	0	0,34	0,17	0,27	0,10	0,77	-0,76	-1,70	0,48	0,76	1,00	0,49	0,26	0,13	0,07	1,07	-1,73	-3,32	0,25	0,86	1,00
GSVIVT01000582001	LOC100264473	NC_081805	complement(6828417..6830764)	100264473	XP_002285397.3	XP_002285397.3vignain	20	1.94E-266	89.14	359	4	P:GO:0051603; F:GO:0004197; C:GO:0005615; C:GO:0005764	P:proteolysis involved in protein catabolic process; F:cysteine-type endopeptidase activity; C:extracellular space; C:lysosome	EC:3.4.22	Acting on peptide bonds (peptidases)	0	0	0	0,00	0,00	0,00	0,00	0,00	NaN	NaN	NaN	NaN	NaN	0,00	0,00	0,00	0,00	0,00	NaN	NaN	NaN	NaN	NaN
GSVIVT01000583001	LOC100242186	NC_081805	6822661..6825717	100242186	XP_002282117.1	XP_002282117.1protein terminal ear1	20	0	74.68	658	3	F:GO:0003723; C:GO:0016607; C:GO:1990904	F:RNA binding; C:nuclear speck; C:ribonucleoprotein complex	0	0	G3DSA:3.30.70.330:FF:001402 (FUNFAM); G3DSA:3.30.70.330:FF:000101 (FUNFAM); IPR000504 (SMART); IPR007201 (PFAM); IPR000504 (PFAM); IPR012677 (G3DSA:3.30.70.GENE3D); IPR012677 (G3DSA:3.30.70.GENE3D); IPR012677 (G3DSA:3.30.70.GENE3D); PTHR23189 (PANTHER); IPR000504 (PROSITE_PROFILES); IPR034458 (CDD); IPR035979 (SUPERFAMILY); IPR035979 (SUPERFAMILY)	F:GO:0003676; F:GO:0003723	F:nucleic acid binding; F:RNA binding	0,00	0,00	0,00	0,00	0,00	NaN	NaN	NaN	NaN	NaN	0,00	0,00	0,00	0,00	0,00	NaN	NaN	NaN	NaN	NaN
GSVIVT01000584001	LOC100247322	NC_081805	6802559..6810770	100247322	XP_002282104.1	XP_002282104.1D-cysteine desulfhydrase 2, mitochondrial isoform X1	20	0	86.93	455	1	F:GO:0019148	F:D-cysteine desulfhydrase activity	EC:4.4.1.15	D-cysteine desulfhydrase	G3DSA:3.40.50.1100:FF:000081 (FUNFAM); G3DSA:3.40.50.1100:FF:000050 (FUNFAM); IPR036052 (G3DSA:3.40.50.GENE3D); IPR036052 (G3DSA:3.40.50.GENE3D); IPR001926 (PFAM); PIRSR006278-1 (PIRSR); PIRSR006278-2 (PIRSR); IPR027278 (PANTHER); IPR036052 (SUPERFAMILY)	F:GO:0019148	F:D-cysteine desulfhydrase activity	0,13	0,26	0,07	0,10	0,29	-1,33	-2,52	0,19	0,76	1,00	0,00	0,00	0,29	0,66	0,66	6,66	101,11	0,07	0,86	1,00
GSVIVT01000585001	LOC100252440	NC_081805	complement(6790425..6801912)	100252440	XP_002282097.1	XP_002282097.1uncharacterized protein LOC100252440	20	0	83.91	843	4	P:GO:0000055; P:GO:0015031; P:GO:0042273; C:GO:0005730	P:ribosomal large subunit export from nucleus; P:protein transport; P:ribosomal large subunit biogenesis; C:nucleolus	0	0	Coil (COILS); IPR012977 (PFAM); IPR048292 (PFAM); IPR027312 (PANTHER); IPR016024 (SUPERFAMILY)	P:GO:0000055; P:GO:0042273; C:GO:0005730	P:ribosomal large subunit export from nucleus; P:ribosomal large subunit biogenesis; C:nucleolus	0,17	0,56	0,45	1,08	1,03	0,93	1,91	0,06	0,60	1,00	0,23	0,79	0,15	0,59	0,49	-0,41	-1,33	0,51	0,86	1,00
GSVIVT01000586001	LOC100257862	NC_081805	6778811..6789629	100257862	XP_002282089.1	XP_002282089.1oxysterol-binding protein-related protein 1D isoform X1	20	0	91.29	796	4	P:GO:0006869; F:GO:0032934; C:GO:0005829; C:GO:0016020	P:lipid transport; F:sterol binding; C:cytosol; C:membrane	0	0	Coil (COILS); Coil (COILS); G3DSA:3.30.70.3490:FF:000013 (FUNFAM); G3DSA:2.40.160.120:FF:000006 (FUNFAM); IPR001849 (SMART); IPR011993 (G3DSA:2.30.29.GENE3D); IPR000648 (PFAM); G3DSA:2.40.160.120 (GENE3D); PF15413 (PFAM); G3DSA:3.30.70.3490 (GENE3D); IPR000648 (PANTHER); IPR001849 (PROSITE_PROFILES); cd13294 (CDD); IPR037239 (SUPERFAMILY); SSF50729 (SUPERFAMILY)	F:GO:0008289; F:GO:0015248; F:GO:0032934; C:GO:0005829; C:GO:0016020	F:lipid binding; F:obsolete sterol transporter activity; F:sterol binding; C:cytosol; C:membrane	0,72	2,43	0,57	1,42	1,61	-0,77	-1,71	0,01	0,30	1,00	0,56	2,03	0,75	2,93	1,75	0,55	1,46	0,10	0,86	1,00
GSVIVT01000587001	LOC100259418	NC_081805	complement(6741455..6770038)	100259418	XP_002285370.1	XP_002285370.1actin-related protein 3 isoform X1	20	0	97.59	428	3	P:GO:0034314; F:GO:0051015; C:GO:0005885	P:Arp2/3 complex-mediated actin nucleation; F:actin filament binding; C:Arp2/3 protein complex	0	0	0	0	0	0,33	0,82	0,79	1,45	1,83	0,81	1,76	0,05	0,56	1,00	0,43	1,15	0,18	0,51	0,94	-1,13	-2,19	0,07	0,86	1,00
GSVIVT01000588001	LOC100268141	NC_081805	complement(6731191..6739607)	100268141	XP_002282072.3	XP_002282072.3uncharacterized protein LOC100268141 isoform X1	20	0	85.2	656	3	P:GO:0110104; F:GO:0003729; C:GO:0005847	P:mRNA alternative polyadenylation; F:mRNA binding; C:mRNA cleavage and polyadenylation specificity factor complex	0	0	IPR000504 (SMART); IPR000504 (PFAM); IPR012677 (G3DSA:3.30.70.GENE3D); IPR034772 (PANTHER); IPR000504 (PROSITE_PROFILES); cd12372 (CDD); IPR035979 (SUPERFAMILY)	F:GO:0003676; F:GO:0003723	F:nucleic acid binding; F:RNA binding	0,24	0,69	0,54	1,15	1,25	0,72	1,65	0,11	0,74	1,00	0,30	0,93	0,26	0,88	0,65	-0,05	-1,04	0,92	0,96	1,00
GSVIVT01000590001	LOC100264594	NC_081805	complement(6707732..6726122)	100264594	XP_002285352.1	XP_002285352.1T-complex protein 1 subunit epsilon	20	0	99.1	535	6	P:GO:0006457; F:GO:0005524; F:GO:0016887; F:GO:0051082; F:GO:0140662; C:GO:0005832	P:protein folding; F:ATP binding; F:ATP hydrolysis activity; F:unfolded protein binding; F:ATP-dependent protein folding chaperone; C:chaperonin-containing T-complex	EC:3.6.1.15	nucleoside-triphosphate phosphatase	0	0	0	0,47	0,95	0,41	0,61	1,07	-0,65	-1,57	0,17	0,76	1,00	0,29	0,62	0,51	1,17	1,18	0,94	1,92	0,08	0,86	1,00
GSVIVT01000592001	LOC100242302	NC_081805	6702950..6705191	100242302	XP_002285340.2	XP_002285340.2probable pectate lyase 5	20	0	96.03	444	3	P:GO:0045490; F:GO:0030570; F:GO:0046872	P:pectin catabolic process; F:pectate lyase activity; F:metal ion binding	EC:4.2.2.2	pectate lyase	0	0	0	0,90	1,73	0,86	1,22	2,02	-0,51	-1,42	0,15	0,76	1,00	0,62	1,28	0,46	1,02	1,35	-0,30	-1,23	0,54	0,86	1,00
GSVIVT01000593001	LOC100247438	NC_081805	6686370..6691016	100247438	XP_002285332.1	XP_002285332.1ultraviolet-B receptor UVR8	20	0	96.5	534	0	0	0	0	0	0	0	0	0,78	1,91	1,13	2,03	2,62	0,09	1,06	0,77	0,92	1,00	0,65	1,68	0,60	1,68	1,41	0,03	1,02	0,94	0,97	1,00
GSVIVT01000594001	LOC100256113	NC_081805	6660217..6671604	100256113	XP_002282031.1	XP_002282031.1ALBINO3-like protein 1, chloroplastic	20	0	80.81	539	5	P:GO:0010027; P:GO:0051205; P:GO:0072598; F:GO:0032977; C:GO:0009535	P:thylakoid membrane organization; P:protein insertion into membrane; P:protein localization to chloroplast; F:membrane insertase activity; C:chloroplast thylakoid membrane	0	0	Coil (COILS); IPR028055 (NCBIFAM); IPR028055 (PFAM); IPR001708 (PANTHER); TRANSMEMBRANE (PHOBIUS); NON_CYTOPLASMIC_DOMAIN (PHOBIUS); TRANSMEMBRANE (PHOBIUS); CYTOPLASMIC_DOMAIN (PHOBIUS); NON_CYTOPLASMIC_DOMAIN (PHOBIUS); TRANSMEMBRANE (PHOBIUS); TRANSMEMBRANE (PHOBIUS); NON_CYTOPLASMIC_DOMAIN (PHOBIUS); CYTOPLASMIC_DOMAIN (PHOBIUS); IPR047196 (CDD); TMhelix (TMHMM); TMhelix (TMHMM); TMhelix (TMH…	P:GO:0010027; P:GO:0051205; P:GO:0072598; F:GO:0032977; C:GO:0009535; C:GO:0016020	P:thylakoid membrane organization; P:protein insertion into membrane; P:protein localization to chloroplast; F:membrane insertase activity; C:chloroplast thylakoid membrane; C:membrane	0,46	1,13	0,86	1,56	1,98	0,46	1,38	0,21	0,76	1,00	0,30	0,79	0,47	1,32	1,08	0,75	1,68	0,13	0,86	1,00
GSVIVT01000596001	LOC104879533	NC_081805	6637328..6645667	104879533	XP_010650943.1	XP_010650943.1uncharacterized protein LOC104879533	20	0	68.72	1242	4	F:GO:0016491; F:GO:0045703; C:GO:0005783; C:GO:0016020	F:oxidoreductase activity; F:ketoreductase activity; C:endoplasmic reticulum; C:membrane	0	0	0	0	0	0,14	0,61	0,19	0,61	0,43	9,21E-4	1,00	1,00	1,00	1,00	0,10	0,49	0,04	0,22	0,23	-1,10	-2,14	0,24	0,86	1,00
GSVIVT01000596001	LOC100252545	NC_081805	complement(6649443..6650514)	100252545	XP_002285325.1	XP_002285325.1photosystem II core complex proteins psbY, chloroplastic	20	7.79E-128	92.42	201	5	P:GO:0015979; P:GO:0045454; F:GO:0030145; C:GO:0009523; C:GO:0009534	P:photosynthesis; P:cell redox homeostasis; F:manganese ion binding; C:photosystem II; C:chloroplast thylakoid	0	0	0	0	0	10,68	11,87	16,91	13,83	39,04	0,22	1,16	0,17	0,76	1,00	13,56	16,07	11,43	14,57	29,56	-0,12	-1,09	0,49	0,86	1,00
GSVIVT01000597001	LOC100257681	NC_081805	6629390..6633176	100257681	XP_002285316.1	XP_002285316.1very-long-chain 3-oxoacyl-CoA reductase 1	20	5.08E-231	92.55	320	3	F:GO:0045703; C:GO:0005783; C:GO:0016020	F:ketoreductase activity; C:endoplasmic reticulum; C:membrane	EC:1.1	Acting on the CH-OH group of donors	0	0	0	1,06	1,99	1,02	1,42	2,37	-0,49	-1,40	0,14	0,76	1,00	1,14	2,30	0,95	2,05	2,49	-0,14	-1,10	0,70	0,90	1,00
GSVIVT01000598001	LOC100249238	NC_081805	6620082..6623416	100249238	XP_010650965.1	XP_010650965.1very-long-chain 3-oxoacyl-CoA reductase 1	20	8.92E-243	89.94	333	3	F:GO:0045703; C:GO:0005783; C:GO:0016020	F:ketoreductase activity; C:endoplasmic reticulum; C:membrane	EC:1.1	Acting on the CH-OH group of donors	0	0	0	0,00	0,00	0,00	0,00	0,00	NaN	NaN	NaN	NaN	NaN	0,00	0,00	0,00	0,00	0,00	NaN	NaN	NaN	NaN	NaN
GSVIVT01000598001	LOC100244068	NC_081805	6625182..6627292	100244068	XP_002282002.3	XP_002282002.3very-long-chain 3-oxoacyl-CoA reductase 1	20	4.88E-256	87.59	351	3	F:GO:0045703; C:GO:0005783; C:GO:0016020	F:ketoreductase activity; C:endoplasmic reticulum; C:membrane	EC:1.1	Acting on the CH-OH group of donors	IPR002347 (PRINTS); IPR002347 (PRINTS); G3DSA:3.40.50.720:FF:000137 (FUNFAM); G3DSA:3.40.50.720 (GENE3D); IPR002347 (PFAM); PIRSF000126 (PIRSF); PIRSR614007-1 (PIRSR); PIRSR611284-2 (PIRSR); PIRSR614007-2 (PIRSR); PIRSR000095-1 (PIRSR); PIRSR611284-1 (PIRSR); IPR051019 (PANTHER); IPR020904 (PROSITE_PATTERNS); TRANSMEMBRANE (PHOBIUS); TRANSMEMBRANE (PHOBIUS); NON_CYTOPLASMIC_DOMAIN (PHOBIUS); NON_…	F:GO:0016491; F:GO:0045703; C:GO:0005783	F:oxidoreductase activity; F:ketoreductase activity; C:endoplasmic reticulum	0,09	0,13	0,10	0,10	0,22	-0,36	-1,28	0,76	0,90	1,00	0,17	0,26	0,09	0,15	0,38	-0,80	-1,74	0,49	0,86	1,00
GSVIVT01000600001	LOC100259451	NC_081805	6597972..6602548	100259451	XP_002281974.1	XP_002281974.1very-long-chain 3-oxoacyl-CoA reductase 1	20	3.31E-231	89.89	319	3	F:GO:0045703; C:GO:0005783; C:GO:0016020	F:ketoreductase activity; C:endoplasmic reticulum; C:membrane	EC:1.1	Acting on the CH-OH group of donors	IPR002347 (PRINTS); IPR002347 (PRINTS); G3DSA:3.40.50.720:FF:001314 (FUNFAM); IPR002347 (PFAM); PIRSF000126 (PIRSF); G3DSA:3.40.50.720 (GENE3D); PIRSR611284-1 (PIRSR); PIRSR614007-1 (PIRSR); PIRSR614007-2 (PIRSR); PIRSR000095-1 (PIRSR); PIRSR611284-2 (PIRSR); PIRSR614058-1 (PIRSR); IPR051019 (PANTHER); TRANSMEMBRANE (PHOBIUS); CYTOPLASMIC_DOMAIN (PHOBIUS); NON_CYTOPLASMIC_DOMAIN (PHOBIUS); TRANSM…	F:GO:0016491; F:GO:0045703; C:GO:0005783	F:oxidoreductase activity; F:ketoreductase activity; C:endoplasmic reticulum	0,00	0,00	0,00	0,00	0,00	NaN	NaN	NaN	NaN	NaN	0,00	0,00	0,00	0,00	0,00	NaN	NaN	NaN	NaN	NaN
GSVIVT01000603001	LOC100257722	NC_081805	6581162..6583241	100257722	XP_002281940.2	XP_002281940.2very-long-chain 3-oxoacyl-CoA reductase 1	20	7.23E-232	87.85	322	3	F:GO:0045703; C:GO:0005783; C:GO:0016020	F:ketoreductase activity; C:endoplasmic reticulum; C:membrane	EC:1.1	Acting on the CH-OH group of donors	IPR002347 (PRINTS); IPR002347 (PRINTS); G3DSA:3.40.50.720:FF:000341 (FUNFAM); IPR002347 (PFAM); PIRSF000126 (PIRSF); G3DSA:3.40.50.720 (GENE3D); PIRSR617711-2 (PIRSR); PIRSR614007-1 (PIRSR); PIRSR611284-1 (PIRSR); PIRSR000095-1 (PIRSR); PIRSR614007-2 (PIRSR); PIRSR617711-1 (PIRSR); PIRSR611284-2 (PIRSR); IPR051019 (PANTHER); IPR020904 (PROSITE_PATTERNS); CYTOPLASMIC_DOMAIN (PHOBIUS); TRANSMEMBRAN…	F:GO:0016491; F:GO:0045703; C:GO:0005783	F:oxidoreductase activity; F:ketoreductase activity; C:endoplasmic reticulum	0,00	0,00	0,00	0,00	0,00	NaN	NaN	NaN	NaN	NaN	0,00	0,00	0,00	0,00	0,00	NaN	NaN	NaN	NaN	NaN
GSVIVT01000604001	LOC100267955	NC_081805	complement(6569938..6577224)	100267955	XP_002285300.1	XP_002285300.1uncharacterized protein LOC100267955 isoform X2	20	3.44E-233	84.33	337	2	P:GO:0006400; F:GO:0003723	P:tRNA modification; F:RNA binding	0	0	0	0	0	0,19	0,30	0,26	0,30	0,61	-2,57E-3	-1,00	1,00	1,00	1,00	0,11	0,18	0,20	0,37	0,47	1,05	2,07	0,27	0,86	1,00
GSVIVT01000606001	LOC100262842	NC_081805	6560655..6564736	100262842	XP_002281928.1	XP_002281928.1myb family transcription factor MOF1	20	1.01E-217	85.43	303	4	P:GO:0006355; F:GO:0003677; F:GO:0003700; C:GO:0005634	P:regulation of DNA-templated transcription; F:DNA binding; F:DNA-binding transcription factor activity; C:nucleus	0	0	Coil (COILS); G3DSA:1.10.10.60:FF:000002 (FUNFAM); IPR001005 (PFAM); IPR006447 (NCBIFAM); G3DSA:1.10.10.60 (GENE3D); IPR046955 (PANTHER); IPR017930 (PROSITE_PROFILES); IPR009057 (SUPERFAMILY)	F:GO:0003677; F:GO:0003700	F:DNA binding; F:DNA-binding transcription factor activity	0,00	0,00	0,00	0,00	0,00	NaN	NaN	NaN	NaN	NaN	0,02	0,04	0,00	0,00	0,05	-2,80	-6,95	0,56	0,86	1,00
GSVIVT01000609001	LOC100245635	NC_081805	6530731..6531343	100245635	XP_059595362.1	XP_034692947.1NADH dehydrogenase [ubiquinone] 1 beta subcomplex subunit 7	20	7.26E-55	84.34	100	2	C:GO:0005743; C:GO:0005758	C:mitochondrial inner membrane; C:mitochondrial intermembrane space	0	0	0	0	0	0,34	0,22	0,36	0,17	0,83	-0,36	-1,28	0,69	0,89	1,00	0,26	0,18	0,40	0,29	0,93	0,73	1,66	0,47	0,86	1,00
GSVIVT01000621001	LOC100243242	NC_081823	complement(14999341..15001648)	100243242	XP_010644772.2	XP_010644772.2uncharacterized protein LOC100243242	20	0	68.21	536	1	P:GO:0010073	P:meristem maintenance	0	0	0	0	0	0,00	0,00	0,00	0,00	0,00	NaN	NaN	NaN	NaN	NaN	0,00	0,00	0,00	0,00	0,00	NaN	NaN	NaN	NaN	NaN
GSVIVT01000622001	LOC100248372	NC_081823	complement(14968791..14996623)	100248372	XP_010644774.1	XP_010644774.1putative callose synthase 8 isoform X2	20	0	89.84	1948	6	P:GO:0006075; P:GO:0008360; P:GO:0071555; F:GO:0003843; C:GO:0000148; C:GO:0005886	P:(1->3)-beta-D-glucan biosynthetic process; P:regulation of cell shape; P:cell wall organization; F:1,3-beta-D-glucan synthase activity; C:1,3-beta-D-glucan synthase complex; C:plasma membrane	EC:2.4.1.34	1,3-beta-glucan synthase	0	0	0	0,05	0,30	0,02	0,10	0,11	-1,55	-2,93	0,12	0,75	1,00	0,01	0,09	0,02	0,15	0,05	0,72	1,64	0,61	0,88	1,00
GSVIVT01000623001	LOC100257113	NC_081823	14911309..14919148	100257113	XP_010644775.1	XP_010644775.1C2 domain-containing protein At1g53590 isoform X4	20	0	86.32	626	3	P:GO:0006869; F:GO:0008289; C:GO:0016020	P:lipid transport; F:lipid binding; C:membrane	0	0	0	0	0	0,39	1,17	1,08	2,40	2,49	1,03	2,05	2,77E-3	0,11	1,00	0,53	1,72	0,42	1,46	1,16	-0,21	-1,16	0,61	0,88	1,00
GSVIVT01000623001	LOC100251982	NC_081823	complement(14919699..14921032)	100251982	XP_002267684.1	XP_002267684.1pentatricopeptide repeat-containing protein At3g14580, mitochondrial	20	3.13E-164	84.03	393	0	0	0	0	0	IPR011990 (G3DSA:1.25.40.GENE3D); IPR002885 (PFAM); IPR002885 (PFAM); IPR002885 (NCBIFAM); IPR011990 (G3DSA:1.25.40.GENE3D); IPR002885 (PFAM); IPR011990 (G3DSA:1.25.40.GENE3D); PTHR47941 (PANTHER); IPR002885 (PROSITE_PROFILES); IPR002885 (PROSITE_PROFILES); IPR002885 (PROSITE_PROFILES); IPR002885 (PROSITE_PROFILES); IPR002885 (PROSITE_PROFILES)	F:GO:0005515	F:protein binding	0,00	0,00	0,00	0,00	0,00	NaN	NaN	NaN	NaN	NaN	0,00	0,00	0,09	0,15	0,21	4,54	23,32	0,24	0,86	1,00
GSVIVT01000635001	LOC100254846	NC_081817	23891648..23928410	100254846	XP_010645657.2	XP_010645657.2putative disease resistance RPP13-like protein 1	20	0	84.46	1514	6	P:GO:0006952; P:GO:0015074; P:GO:0051707; F:GO:0003676; F:GO:0004190; F:GO:0043531	P:defense response; P:DNA integration; P:response to other organism; F:nucleic acid binding; F:aspartic-type endopeptidase activity; F:ADP binding	EC:3.4.23	Acting on peptide bonds (peptidases)	0	0	0	0,16	1,86	0,21	1,89	0,50	0,02	1,02	0,94	0,98	1,00	0,15	1,90	0,11	1,54	0,32	-0,28	-1,21	0,48	0,86	1,00
GSVIVT01000635001	LOC100266976	NC_081817	23969042..24104798	100266976	XP_010659137.1	XP_010659137.1putative disease resistance RPP13-like protein 1	20	0	80.9	1551	6	P:GO:0006952; P:GO:0015074; P:GO:0051707; F:GO:0003676; F:GO:0004190; F:GO:0043531	P:defense response; P:DNA integration; P:response to other organism; F:nucleic acid binding; F:aspartic-type endopeptidase activity; F:ADP binding	EC:3.4.23	Acting on peptide bonds (peptidases)	0	0	0	0,79	7,97	1,30	9,64	3,00	0,27	1,21	0,13	0,76	1,00	0,55	5,87	0,64	7,39	1,48	0,36	1,28	0,11	0,86	1,00
GSVIVT01000635001	LOC132254963	NC_081817	23997832..24014883	132254963	XP_059598123.1	XP_059598123.1putative disease resistance RPP13-like protein 1	20	0	89.32	924	6	P:GO:0006952; P:GO:0015074; P:GO:0051707; F:GO:0003676; F:GO:0004190; F:GO:0043531	P:defense response; P:DNA integration; P:response to other organism; F:nucleic acid binding; F:aspartic-type endopeptidase activity; F:ADP binding	EC:3.4.23	Acting on peptide bonds (peptidases)	0	0	0	0,11	0,52	0,24	0,88	0,56	0,75	1,68	0,15	0,76	1,00	0,04	0,22	0,05	0,29	0,12	0,42	1,34	0,66	0,88	1,00
GSVIVT01000635001	LOC104881281	NC_081817	23998006..24011687	104881281	XP_010659184.2	XP_010659184.2putative disease resistance RPP13-like protein 1	20	0	90.09	1066	6	P:GO:0006952; P:GO:0015074; P:GO:0051707; F:GO:0003676; F:GO:0004190; F:GO:0043531	P:defense response; P:DNA integration; P:response to other organism; F:nucleic acid binding; F:aspartic-type endopeptidase activity; F:ADP binding	EC:3.4.23	Acting on peptide bonds (peptidases)	0	0	0	0,04	0,13	0,04	0,10	0,10	-0,36	-1,28	0,76	0,90	1,00	0,04	0,13	0,00	0,00	0,08	-4,25	-19,01	0,36	0,86	1,00
GSVIVT01000635001	LOC109123681	NC_081817	24011693..24012178	109123681	XP_019079635.1	XP_019079635.1putative disease resistance protein RGA3	20	1.33E-113	77.98	161	6	P:GO:0006952; P:GO:0015074; P:GO:0051707; F:GO:0003676; F:GO:0004190; F:GO:0043531	P:defense response; P:DNA integration; P:response to other organism; F:nucleic acid binding; F:aspartic-type endopeptidase activity; F:ADP binding	EC:3.4.23	Acting on peptide bonds (peptidases)	0	0	0	0,17	0,09	0,00	0,00	0,39	-4,49	-22,53	0,29	0,76	1,00	0,00	0,00	0,13	0,07	0,29	3,61	12,21	0,36	0,86	1,00
GSVIVT01000635001	LOC109123682	NC_081817	24012858..24013758	109123682	XP_019079636.1	XP_019079636.1putative disease resistance RPP13-like protein 1	20	2.9E-139	90.7	192	6	P:GO:0006952; P:GO:0015074; P:GO:0051707; F:GO:0003676; F:GO:0004190; F:GO:0043531	P:defense response; P:DNA integration; P:response to other organism; F:nucleic acid binding; F:aspartic-type endopeptidase activity; F:ADP binding	EC:3.4.23	Acting on peptide bonds (peptidases)	0	0	0	0,00	0,00	0,08	0,03	0,18	2,76	6,79	0,52	0,76	1,00	0,00	0,00	0,00	0,00	0,00	NaN	NaN	NaN	NaN	NaN
GSVIVT01000635001	LOC132254924	NC_081817	24091914..24100972	132254924	XP_059597974.1	XP_059597974.1putative disease resistance RPP13-like protein 1	20	0	79.94	1447	3	P:GO:0006952; P:GO:0051707; F:GO:0043531	P:defense response; P:response to other organism; F:ADP binding	0	0	0	0	0	0,07	0,30	0,05	0,17	0,15	-0,84	-1,78	0,32	0,76	1,00	0,26	1,24	0,20	1,02	0,56	-0,25	-1,19	0,61	0,88	1,00
GSVIVT01000639001	LOC100265152	NC_081817	23837053..23842227	100265152	XP_019073264.1	XP_019073264.1putative disease resistance RPP13-like protein 1	20	0	87.51	1390	3	P:GO:0006952; P:GO:0051707; F:GO:0043531	P:defense response; P:response to other organism; F:ADP binding	0	0	0	0	0	0,00	0,00	0,04	0,14	0,08	4,64	24,94	0,26	0,76	1,00	8,18E-3	0,04	0,00	0,00	0,02	-2,80	-6,95	0,56	0,86	1,00
GSVIVT01000639001	LOC132254921	NC_081817	23870932..23872421	132254921	XP_059597970.1	XP_059597970.1putative disease resistance RPP13-like protein 1	20	1.64E-257	97.29	366	3	P:GO:0006952; P:GO:0051707; F:GO:0043531	P:defense response; P:response to other organism; F:ADP binding	0	0	0	0	0	0,00	0,00	0,00	0,00	0,00	NaN	NaN	NaN	NaN	NaN	0,00	0,00	0,00	0,00	0,00	NaN	NaN	NaN	NaN	NaN
GSVIVT01000639001	LOC132254922	NC_081817	23975648..23979187	132254922	XP_059597971.1	WKA02070.1hypothetical protein VitviT2T_020306	20	0	91.12	1179	3	P:GO:0006952; P:GO:0051707; F:GO:0043531	P:defense response; P:response to other organism; F:ADP binding	0	0	0	0	0	0,00	0,00	0,00	0,00	0,00	NaN	NaN	NaN	NaN	NaN	0,00	0,00	0,00	0,00	0,00	NaN	NaN	NaN	NaN	NaN
GSVIVT01000639001	LOC100254936	NC_081817	24056263..24060614	100254936	XP_019079637.2	XP_019079637.2disease resistance protein RGA2	20	0	70.55	660	3	P:GO:0006952; P:GO:0051707; F:GO:0043531	P:defense response; P:response to other organism; F:ADP binding	0	0	0	0	0	0,00	0,00	0,00	0,00	0,00	NaN	NaN	NaN	NaN	NaN	0,00	0,00	0,03	0,07	0,07	3,61	12,21	0,36	0,86	1,00
GSVIVT01000639001	LOC100251564	NC_081817	24121132..24128194	100251564	XP_002268909.3	XP_002268909.3putative disease resistance RPP13-like protein 1	20	0	78.21	1329	4	P:GO:0006952; P:GO:0051707; F:GO:0043531; C:GO:0016020	P:defense response; P:response to other organism; F:ADP binding; C:membrane	0	0	PR00364 (PRINTS); G3DSA:1.10.10.10:FF:000322 (FUNFAM); G3DSA:3.40.50.300:FF:001091 (FUNFAM); IPR041118 (PFAM); IPR056789 (PFAM); IPR001611 (PFAM); IPR027417 (G3DSA:3.40.50.GENE3D); PF23559 (PFAM); IPR032675 (G3DSA:3.80.10.GENE3D); IPR002182 (PFAM); IPR032675 (G3DSA:3.80.10.GENE3D); G3DSA:1.20.5.4130 (GENE3D); IPR036388 (G3DSA:1.10.10.GENE3D); IPR032675 (G3DSA:3.80.10.GENE3D); PTHR36766 (PANTHER);…	F:GO:0005515; F:GO:0043531	F:protein binding; F:ADP binding	0,24	1,39	0,37	1,59	0,85	0,19	1,14	0,58	0,82	1,00	0,23	1,41	0,16	1,10	0,49	-0,34	-1,26	0,47	0,86	1,00
GSVIVT01000641001	LOC132253689	NC_081808	23493974..23494735	132253689	XP_059592590.1	XP_059592590.1secreted RxLR effector protein 161-like	20	1.2E-184	87.7	253	3	F:GO:0003676; F:GO:0004190; F:GO:0008270	F:nucleic acid binding; F:aspartic-type endopeptidase activity; F:zinc ion binding	EC:3.4.23	Acting on peptide bonds (peptidases)	0	0	0	0,00	0,00	0,00	0,00	0,00	NaN	NaN	NaN	NaN	NaN	0,05	0,04	0,00	0,00	0,11	-2,80	-6,95	0,56	0,86	1,00
GSVIVT01000641001	LOC132253891	NC_081810	20505260..20506024	132253891	XP_059593219.1	XP_059593219.1secreted RxLR effector protein 161-like	20	2.41E-180	90.22	254	6	P:GO:0006508; P:GO:0015074; F:GO:0003676; F:GO:0004190; F:GO:0004252; F:GO:0008270	P:proteolysis; P:DNA integration; F:nucleic acid binding; F:aspartic-type endopeptidase activity; F:serine-type endopeptidase activity; F:zinc ion binding	EC:3.4.21; EC:3.4.23	Acting on peptide bonds (peptidases); Acting on peptide bonds (peptidases)	0	0	0	0,00	0,00	0,00	0,00	0,00	NaN	NaN	NaN	NaN	NaN	0,00	0,00	0,00	0,00	0,00	NaN	NaN	NaN	NaN	NaN
GSVIVT01000641001	LOC109123143	NC_081813	complement(9087944..9089171)	109123143	XP_019077634.1	XP_019077634.1uncharacterized mitochondrial protein AtMg00810-like	20	1.3E-258	83.46	356	8	P:GO:0005975; P:GO:0015074; F:GO:0003676; F:GO:0004190; F:GO:0004565; F:GO:0008270; F:GO:0030246; C:GO:0016020	P:carbohydrate metabolic process; P:DNA integration; F:nucleic acid binding; F:aspartic-type endopeptidase activity; F:beta-galactosidase activity; F:zinc ion binding; F:carbohydrate binding; C:membrane	EC:3.4.23; EC:3.2.1.23	Acting on peptide bonds (peptidases); beta-galactosidase	0	0	0	0,00	0,00	0,00	0,00	0,00	NaN	NaN	NaN	NaN	NaN	0,00	0,00	0,00	0,00	0,00	NaN	NaN	NaN	NaN	NaN
GSVIVT01000641001	LOC109121913	NC_081816	complement(12226446..12231994)	109121913	XP_019073150.2	XP_019073150.2LOW QUALITY PROTEIN: retrovirus-related Pol polyprotein from transposon TNT 1-94	20	0	64.89	875	3	P:GO:0015074; F:GO:0003676; F:GO:0003824	P:DNA integration; F:nucleic acid binding; F:catalytic activity	0	0	0	0	0	0,00	0,00	0,00	0,00	0,00	NaN	NaN	NaN	NaN	NaN	0,00	0,00	0,02	0,07	0,05	3,61	12,21	0,36	0,86	1,00
GSVIVT01000641001	LOC132254892	NC_081817	complement(14469007..14469330)	132254892	XP_059597892.1	XP_059597892.1secreted RxLR effector protein 161-like	20	1.93E-69	94.43	107	4	P:GO:0015074; F:GO:0003676; F:GO:0004190; F:GO:0008270	P:DNA integration; F:nucleic acid binding; F:aspartic-type endopeptidase activity; F:zinc ion binding	EC:3.4.23	Acting on peptide bonds (peptidases)	0	0	0	0,00	0,00	0,00	0,00	0,00	NaN	NaN	NaN	NaN	NaN	0,00	0,00	0,00	0,00	0,00	NaN	NaN	NaN	NaN	NaN
GSVIVT01000641001	LOC132254961	NC_081817	24062302..24064685	132254961	XP_059598115.1	XP_059598115.1putative disease resistance RPP13-like protein 1	20	3.03E-170	97.86	246	3	P:GO:0006952; P:GO:0051707; F:GO:0043531	P:defense response; P:response to other organism; F:ADP binding	0	0	0	0	0	0,00	0,00	0,00	0,00	0,00	NaN	NaN	NaN	NaN	NaN	0,00	0,00	0,00	0,00	0,00	NaN	NaN	NaN	NaN	NaN
GSVIVT01000641001	LOC109122201	NC_081819	4961114..4961518	109122201	XP_019074177.1	XP_019074177.1uncharacterized mitochondrial protein AtMg00810	20	1.66E-94	95.6	134	5	P:GO:0015074; F:GO:0003676; F:GO:0004190; F:GO:0008270; C:GO:0016020	P:DNA integration; F:nucleic acid binding; F:aspartic-type endopeptidase activity; F:zinc ion binding; C:membrane	EC:3.4.23	Acting on peptide bonds (peptidases)	0	0	0	0,00	0,00	0,00	0,00	0,00	NaN	NaN	NaN	NaN	NaN	0,00	0,00	0,00	0,00	0,00	NaN	NaN	NaN	NaN	NaN
GSVIVT01000641001	LOC132255298	NC_081820	complement(17135252..17135725)	132255298	XP_059599353.1	XP_059599353.1secreted RxLR effector protein 161-like	20	4.86E-105	91.67	157	4	P:GO:0015074; F:GO:0003676; F:GO:0004190; F:GO:0008270	P:DNA integration; F:nucleic acid binding; F:aspartic-type endopeptidase activity; F:zinc ion binding	EC:3.4.23	Acting on peptide bonds (peptidases)	0	0	0	0,00	0,00	0,00	0,00	0,00	NaN	NaN	NaN	NaN	NaN	0,00	0,00	0,00	0,00	0,00	NaN	NaN	NaN	NaN	NaN
GSVIVT01000641001	LOC109121783	NC_081823	complement(15632021..15632995)	109121783	XP_019072594.1	XP_019072594.1uncharacterized mitochondrial protein AtMg00810-like	20	1.7E-231	90.98	324	7	P:GO:0015074; F:GO:0003676; F:GO:0004190; F:GO:0004672; F:GO:0005524; F:GO:0008270; C:GO:0016020	P:DNA integration; F:nucleic acid binding; F:aspartic-type endopeptidase activity; F:protein kinase activity; F:ATP binding; F:zinc ion binding; C:membrane	EC:2.7.1; EC:3.4.23	Transferring phosphorus-containing groups; Acting on peptide bonds (peptidases)	0	0	0	0,00	0,00	0,05	0,03	0,10	2,76	6,79	0,52	0,76	1,00	0,00	0,00	0,00	0,00	0,00	NaN	NaN	NaN	NaN	NaN
GSVIVT01000646001	LOC100256694	NC_081817	24114220..24115728	100256694	XP_019079640.2	XP_019079640.2putative disease resistance RPP13-like protein 1	20	0	88.59	482	4	P:GO:0006952; P:GO:0051707; F:GO:0043531; C:GO:0016020	P:defense response; P:response to other organism; F:ADP binding; C:membrane	0	0	0	0	0	0,00	0,00	0,00	0,00	0,00	NaN	NaN	NaN	NaN	NaN	0,00	0,00	0,00	0,00	0,00	NaN	NaN	NaN	NaN	NaN
GSVIVT01000648001	LOC100244678	NC_081817	24145118..24153396	100244678	XP_002272130.1	XP_002272130.1E3 ubiquitin-protein ligase DIS1 isoform X2	20	3.87E-232	98.36	305	7	P:GO:0006511; P:GO:0016567; F:GO:0008270; F:GO:0016874; F:GO:0061630; C:GO:0005737; C:GO:0016020	P:ubiquitin-dependent protein catabolic process; P:protein ubiquitination; F:zinc ion binding; F:ligase activity; F:ubiquitin protein ligase activity; C:cytoplasm; C:membrane	EC:6; EC:2.3.2	Ligases; Acyltransferases	G3DSA:3.30.40.10:FF:000311 (FUNFAM); G3DSA:3.30.40.10:FF:000041 (FUNFAM); G3DSA:2.60.210.10:FF:000004 (FUNFAM); IPR013083 (G3DSA:3.30.40.GENE3D); IPR049548 (PFAM); IPR013083 (G3DSA:3.30.40.GENE3D); IPR018121 (PFAM); IPR008974 (G3DSA:2.60.210.GENE3D); PF21361 (PFAM); IPR052088 (PANTHER); IPR013010 (PROSITE_PROFILES); IPR001841 (PROSITE_PROFILES); cd03829 (CDD); cd16571 (CDD); SSF49599 (SUPERFAMILY…	P:GO:0006511; P:GO:0007275; F:GO:0005515; F:GO:0008270; F:GO:0061630; C:GO:0005737	P:ubiquitin-dependent protein catabolic process; P:multicellular organism development; F:protein binding; F:zinc ion binding; F:ubiquitin protein ligase activity; C:cytoplasm	0,12	0,22	0,07	0,10	0,26	-1,07	-2,11	0,30	0,76	1,00	0,29	0,57	0,24	0,51	0,64	-0,14	-1,10	0,84	0,95	1,00
GSVIVT01000649001	LOC100266995	NC_081817	24156076..24168946	100266995	XP_002272168.1	XP_002272168.1golgin candidate 6 isoform X1	20	0	94.77	915	8	P:GO:0006886; P:GO:0006888; P:GO:0048211; P:GO:0048280; C:GO:0000139; C:GO:0005783; C:GO:0005795; C:GO:0012507	P:intracellular protein transport; P:endoplasmic reticulum to Golgi vesicle-mediated transport; P:Golgi vesicle docking; P:vesicle fusion with Golgi apparatus; C:Golgi membrane; C:endoplasmic reticulum; C:Golgi stack; C:ER to Golgi transport vesicle membrane	0	0	Coil (COILS); Coil (COILS); Coil (COILS); G3DSA:1.25.10.10:FF:000234 (FUNFAM); IPR006955 (PFAM); IPR006953 (PFAM); IPR011989 (G3DSA:1.25.10.GENE3D); IPR024095 (PANTHER); IPR016024 (SUPERFAMILY)	P:GO:0006886; P:GO:0006888; P:GO:0016192; P:GO:0048193; P:GO:0048211; P:GO:0048280; P:GO:0061025; C:GO:0000139; C:GO:0005737; C:GO:0005783; C:GO:0005795; C:GO:0012507	P:intracellular protein transport; P:endoplasmic reticulum to Golgi vesicle-mediated transport; P:vesicle-mediated transport; P:Golgi vesicle transport; P:Golgi vesicle docking; P:vesicle fusion with Golgi apparatus; P:membrane fusion; C:Golgi membrane; C:cytoplasm; C:endoplasmic reticulum; C:Golgi stack; C:ER to Golgi transport vesicle membrane	0,57	1,91	0,94	2,30	2,17	0,27	1,20	0,37	0,76	1,00	0,41	1,46	0,54	2,05	1,24	0,51	1,43	0,18	0,86	1,00
GSVIVT01000650001	LOC100261809	NC_081817	complement(24170296..24176521)	100261809	XP_002272325.1	XP_002272325.1uridine 5'-monophosphate synthase	20	0	93.14	483	4	P:GO:0006207; P:GO:0044205; F:GO:0004588; F:GO:0004590	P:'de novo' pyrimidine nucleobase biosynthetic process; P:'de novo' UMP biosynthetic process; F:orotate phosphoribosyltransferase activity; F:orotidine-5'-phosphate decarboxylase activity	EC:4.1.1.23; EC:2.4.2.10	orotidine-5'-phosphate decarboxylase; orotate phosphoribosyltransferase	G3DSA:3.40.50.2020:FF:000025 (FUNFAM); G3DSA:3.20.20.70:FF:000092 (FUNFAM); IPR001754 (SMART); IPR029057 (G3DSA:3.40.50.GENE3D); NF010382 (NCBIFAM); IPR004467 (NCBIFAM); IPR013785 (G3DSA:3.20.20.GENE3D); IPR014732 (NCBIFAM); IPR001754 (PFAM); IPR000836 (PFAM); PIRSR614732-1 (PIRSR); PIRSR614732-2 (PIRSR); PTHR19278 (PANTHER); IPR018089 (PROSITE_PATTERNS); IPR023031 (HAMAP); cd04725 (CDD); IPR0008…	P:GO:0006207; P:GO:0006221; P:GO:0006222; P:GO:0019856; P:GO:0044205; F:GO:0004588; F:GO:0004590	P:'de novo' pyrimidine nucleobase biosynthetic process; P:pyrimidine nucleotide biosynthetic process; P:UMP biosynthetic process; P:pyrimidine nucleobase biosynthetic process; P:'de novo' UMP biosynthetic process; F:orotate phosphoribosyltransferase activity; F:orotidine-5'-phosphate decarboxylase activity	0,54	1,04	0,43	0,61	1,20	-0,77	-1,71	0,10	0,71	1,00	0,28	0,57	0,36	0,81	0,84	0,51	1,42	0,40	0,86	1,00
GSVIVT01000656001	LOC109123684	NC_081817	complement(24181273..24185847)	109123684	XP_059597623.1	XP_059597623.1putative disease resistance protein At3g14460	20	0	81.95	732	3	P:GO:0098542; F:GO:0043531; C:GO:0016020	P:defense response to other organism; F:ADP binding; C:membrane	0	0	0	0	0	0,01	0,04	0,00	0,00	0,03	-3,58	-11,95	0,41	0,76	1,00	0,05	0,18	0,02	0,07	0,11	-1,17	-2,24	0,45	0,86	1,00
GSVIVT01000656001	LOC109123685	NC_081817	complement(24185977..24187753)	109123685	XP_019079643.1	XP_019079643.1putative disease resistance RPP13-like protein 1	20	0	86.86	560	2	P:GO:0098542; F:GO:0043531	P:defense response to other organism; F:ADP binding	0	0	0	0	0	0,00	0,00	0,00	0,00	0,00	NaN	NaN	NaN	NaN	NaN	0,00	0,00	0,00	0,00	0,00	NaN	NaN	NaN	NaN	NaN
GSVIVT01000656001	LOC100242858	NC_081817	complement(24196167..24207079)	100242858	XP_010659165.1	XP_010659165.1uridine 5'-monophosphate synthase isoform X2	20	2.58E-136	96.84	189	4	P:GO:0006207; P:GO:0044205; F:GO:0004588; F:GO:0004590	P:'de novo' pyrimidine nucleobase biosynthetic process; P:'de novo' UMP biosynthetic process; F:orotate phosphoribosyltransferase activity; F:orotidine-5'-phosphate decarboxylase activity	EC:4.1.1.23; EC:2.4.2.10	orotidine-5'-phosphate decarboxylase; orotate phosphoribosyltransferase	0	0	0	0,01	0,09	0,02	0,10	0,04	0,19	1,14	0,88	0,94	1,00	0,03	0,22	0,00	0,00	0,06	-4,96	-31,08	0,29	0,86	1,00
GSVIVT01000656001	LOC132254926	NC_081817	complement(24213124..24217242)	132254926	XP_059597976.1	XP_059597976.1putative disease resistance RPP13-like protein 1	20	0	81.65	1332	2	P:GO:0098542; F:GO:0043531	P:defense response to other organism; F:ADP binding	0	0	0	0	0	0,09	0,39	0,11	0,34	0,25	-0,21	-1,16	0,75	0,90	1,00	0,04	0,18	0,06	0,29	0,14	0,73	1,66	0,47	0,86	1,00
GSVIVT01000656001	LOC100259950	NC_081817	complement(24221566..24228147)	100259950	XP_019080014.1	XP_019080014.1putative disease resistance RPP13-like protein 1	20	0	79.84	1426	2	P:GO:0098542; F:GO:0043531	P:defense response to other organism; F:ADP binding	0	0	0	0	0	0,19	1,17	0,17	0,78	0,42	-0,59	-1,50	0,16	0,76	1,00	0,07	0,44	0,06	0,44	0,14	0,02	1,01	0,98	0,99	1,00
GSVIVT01000656001	LOC104881279	NC_081817	complement(24231278..24239595)	104881279	XP_059597977.1	XP_059597977.1putative disease resistance protein At3g14460	20	2.09E-285	73.13	557	3	P:GO:0006952; P:GO:0051707; F:GO:0043531	P:defense response; P:response to other organism; F:ADP binding	0	0	0	0	0	0,00	0,00	0,00	0,00	0,00	NaN	NaN	NaN	NaN	NaN	0,00	0,00	0,00	0,00	0,00	NaN	NaN	NaN	NaN	NaN
GSVIVT01000656001	LOC100252882	NC_081818	822567..823193	100252882	XP_002277541.3	XP_002277541.33'-5' exonuclease	20	2.09E-149	92.7	208	5	P:GO:0006139; F:GO:0003676; F:GO:0008408; C:GO:0005634; C:GO:0005737	P:nucleobase-containing compound metabolic process; F:nucleic acid binding; F:3'-5' exonuclease activity; C:nucleus; C:cytoplasm	EC:3.1	Acting on ester bonds	G3DSA:3.30.420.10:FF:000054 (FUNFAM); IPR002562 (SMART); IPR002562 (PFAM); IPR036397 (G3DSA:3.30.420.GENE3D); IPR051132 (PANTHER); cd06141 (CDD); IPR012337 (SUPERFAMILY)	P:GO:0006139; F:GO:0003676; F:GO:0008408; C:GO:0005634; C:GO:0005737	P:nucleobase-containing compound metabolic process; F:nucleic acid binding; F:3'-5' exonuclease activity; C:nucleus; C:cytoplasm	0,00	0,00	0,00	0,00	0,00	NaN	NaN	NaN	NaN	NaN	0,00	0,00	0,00	0,00	0,00	NaN	NaN	NaN	NaN	NaN
GSVIVT01000658001	LOC100256712	NC_081817	24257057..24267818	100256712	XP_002272876.2	XP_002272876.2uncharacterized protein LOC100256712	20	1.25E-280	95.5	417	6	P:GO:0006413; F:GO:0003743; F:GO:0005085; F:GO:0016740; C:GO:0005829; C:GO:0005851	P:translational initiation; F:translation initiation factor activity; F:guanyl-nucleotide exchange factor activity; F:transferase activity; C:cytosol; C:eukaryotic translation initiation factor 2B complex	EC:2	Transferases	G3DSA:3.40.50.10470:FF:000005 (FUNFAM); IPR000649 (PFAM); IPR042529 (G3DSA:3.40.50.GENE3D); IPR051855 (PANTHER); IPR037171 (SUPERFAMILY)	P:GO:0006413; F:GO:0003743; F:GO:0005085; C:GO:0005851	P:translational initiation; F:translation initiation factor activity; F:guanyl-nucleotide exchange factor activity; C:eukaryotic translation initiation factor 2B complex	0,13	0,26	0,16	0,24	0,37	-0,14	-1,10	0,86	0,94	1,00	0,10	0,22	0,41	0,95	0,95	2,10	4,28	5,68E-3	0,50	1,00
GSVIVT01000659001	LOC100256604	NC_081817	complement(24271040..24275452)	100256604	XP_002269519.1	XP_002269519.1F-box protein SKIP5 isoform X2	20	8.42E-181	91.9	254	0	0	0	0	0	G3DSA:1.20.1280.50 (GENE3D); IPR001810 (PFAM); IPR045140 (PANTHER); cd22163 (CDD); IPR011050 (SUPERFAMILY); IPR036047 (SUPERFAMILY)	F:GO:0005515	F:protein binding	0,11	0,13	0,12	0,10	0,27	-0,36	-1,28	0,76	0,90	1,00	0,24	0,31	0,16	0,22	0,53	-0,45	-1,37	0,65	0,88	1,00
GSVIVT01000665001	LOC100260563	NC_081811	complement(4003416..4004193)	100260563	XP_059593870.1	XP_059593870.1uncharacterized protein LOC100260563	20	9.77E-96	80.75	143	0	0	0	0	0	0	0	0	0,16	0,13	0,63	0,37	1,45	1,47	2,77	0,11	0,75	1,00	0,51	0,44	0,47	0,44	1,12	0,02	1,01	0,98	0,99	1,00
GSVIVT01000665001	LOC132252605	NC_081817	24315242..24316270	132252605	XP_059597978.1	XP_059597978.1putative disease resistance protein At3g14460	20	5.07E-233	86.11	342	6	P:GO:0006351; P:GO:0006952; P:GO:0051707; F:GO:0003677; F:GO:0003899; F:GO:0043531	P:DNA-templated transcription; P:defense response; P:response to other organism; F:DNA binding; F:DNA-directed RNA polymerase activity; F:ADP binding	EC:2.7.7.6	DNA-directed RNA polymerase	0	0	0	0,20	0,22	0,26	0,20	0,60	-0,10	-1,07	0,91	0,95	1,00	0,12	0,13	0,00	0,00	0,25	-4,25	-19,01	0,36	0,86	1,00
GSVIVT01000665001	LOC100258335	NC_081817	24316204..24323444	100258335	XP_059597513.1	XP_059597513.1DNA-directed RNA polymerase V subunit 5C isoform X1	20	1.34E-164	89.5	237	10	P:GO:0006362; P:GO:0006366; P:GO:0006952; P:GO:0042797; P:GO:0051707; F:GO:0003677; F:GO:0003899; F:GO:0043531; C:GO:0000428; C:GO:0005634	P:transcription elongation by RNA polymerase I; P:transcription by RNA polymerase II; P:defense response; P:tRNA transcription by RNA polymerase III; P:response to other organism; F:DNA binding; F:DNA-directed RNA polymerase activity; F:ADP binding; C:DNA-directed RNA polymerase complex; C:nucleus	EC:2.7.7.6	DNA-directed RNA polymerase	0	0	0	0,25	0,26	0,31	0,24	0,72	-0,14	-1,10	0,86	0,94	1,00	0,32	0,35	0,18	0,22	0,70	-0,64	-1,56	0,51	0,86	1,00
GSVIVT01000666001	LOC100853082	NC_081817	24325100..24328898	100853082	XP_010659175.1	XP_010659175.1putative disease resistance protein RGA3	20	0	86.04	1054	2	P:GO:0098542; F:GO:0043531	P:defense response to other organism; F:ADP binding	0	0	0	0	0	0,13	0,52	0,09	0,27	0,30	-0,94	-1,91	0,16	0,76	1,00	0,07	0,31	0,02	0,07	0,16	-1,95	-3,86	0,19	0,86	1,00
GSVIVT01000666001	LOC100253197	NC_081817	24333294..24336908	100253197	XP_002269779.2	XP_002269779.2putative disease resistance protein RGA3	20	0	86.25	1091	2	P:GO:0098542; F:GO:0043531	P:defense response to other organism; F:ADP binding	0	0	Coil (COILS); Coil (COILS); PR00364 (PRINTS); G3DSA:1.10.10.10:FF:000322 (FUNFAM); G3DSA:3.40.50.300:FF:001091 (FUNFAM); IPR036388 (G3DSA:1.10.10.GENE3D); G3DSA:1.20.5.4130 (GENE3D); IPR032675 (G3DSA:3.80.10.GENE3D); IPR027417 (G3DSA:3.40.50.GENE3D); PF23559 (PFAM); IPR032675 (G3DSA:3.80.10.GENE3D); IPR041118 (PFAM); IPR002182 (PFAM); IPR042197 (G3DSA:1.10.8.GENE3D); IPR056789 (PFAM); PTHR36766 (…	F:GO:0043531	F:ADP binding	0,06	0,22	0,33	0,91	0,76	2,04	4,13	3,68E-3	0,13	1,00	0,14	0,57	0,15	0,66	0,35	0,22	1,17	0,73	0,90	1,00
GSVIVT01000669001	LOC132254500	NC_081814	complement(6120041..6121085)	132254500	XP_059596279.1	XP_059596279.1uncharacterized protein LOC132254500	20	3.96E-106	68.62	161	0	0	0	0	0	0	0	0	0,05	0,04	0,00	0,00	0,11	-3,58	-11,95	0,41	0,76	1,00	0,00	0,00	0,00	0,00	0,00	NaN	NaN	NaN	NaN	NaN
GSVIVT01000669001	LOC100248068	NC_081817	complement(24351987..24408685)	100248068	XP_002269821.2	XP_002269821.2protein LNK2	20	0	78.25	704	2	P:GO:0006355; P:GO:0007623	P:regulation of DNA-templated transcription; P:circadian rhythm	0	0	Coil (COILS); IPR039928 (PANTHER)	P:GO:0006355; P:GO:0007623	P:regulation of DNA-templated transcription; P:circadian rhythm	2,01	5,68	3,86	8,01	8,90	0,50	1,41	0,01	0,25	1,00	1,41	4,24	1,36	4,39	3,14	0,07	1,05	0,78	0,93	1,00
GSVIVT01000687001	LOC100264177	NC_081823	complement(15955949..15957803)	100264177	XP_002263961.1	XP_002263961.1gibberellin 2-beta-dioxygenase 1	20	5.12E-237	90.17	323	4	P:GO:0009416; P:GO:0045487; F:GO:0045543; F:GO:0046872	P:response to light stimulus; P:gibberellin catabolic process; F:gibberellin 2-beta-dioxygenase activity; F:metal ion binding	EC:1.14.11.13	gibberellin 2beta-dioxygenase	G3DSA:2.60.120.330:FF:000014 (FUNFAM); IPR027443 (G3DSA:2.60.120.GENE3D); IPR026992 (PFAM); IPR044861 (PFAM); IPR050231 (PANTHER); IPR005123 (PROSITE_PROFILES); SSF51197 (SUPERFAMILY)	no GO terms	no GO terms	0,13	0,17	0,42	0,41	0,96	1,20	2,29	0,15	0,76	1,00	0,13	0,18	0,14	0,22	0,33	0,33	1,26	0,76	0,91	1,00
GSVIVT01000689001	LOC100248356	NC_081823	complement(15851261..15853118)	100248356	XP_002270405.1	XP_002270405.1gibberellin 2-beta-dioxygenase 1	20	5.57E-241	89.92	332	6	P:GO:0002238; P:GO:0009416; P:GO:0009805; P:GO:0045487; F:GO:0045543; F:GO:0046872	P:response to molecule of fungal origin; P:response to light stimulus; P:coumarin biosynthetic process; P:gibberellin catabolic process; F:gibberellin 2-beta-dioxygenase activity; F:metal ion binding	EC:1.14.11.13	gibberellin 2beta-dioxygenase	PR00682 (PRINTS); G3DSA:2.60.120.330:FF:000014 (FUNFAM); IPR027443 (G3DSA:2.60.120.GENE3D); IPR044861 (PFAM); IPR026992 (PFAM); IPR050231 (PANTHER); IPR005123 (PROSITE_PROFILES); SSF51197 (SUPERFAMILY)	no GO terms	no GO terms	0,00	0,00	0,03	0,03	0,07	2,76	6,79	0,52	0,76	1,00	0,03	0,04	0,00	0,00	0,06	-2,80	-6,95	0,56	0,86	1,00
GSVIVT01000696001	LOC100260067	NC_081823	complement(15676627..15701101)	100260067	XP_010644793.1	XP_010644793.1ubiquitin carboxyl-terminal hydrolase 15 isoform X2	20	0	82.83	997	12	P:GO:0009908; P:GO:0010154; P:GO:0016579; P:GO:0031647; P:GO:0048364; P:GO:0048366; P:GO:0051301; F:GO:0004843; F:GO:0008270; C:GO:0005634; C:GO:0005829; C:GO:0016020	P:flower development; P:fruit development; P:protein deubiquitination; P:regulation of protein stability; P:root development; P:leaf development; P:cell division; F:cysteine-type deubiquitinase activity; F:zinc ion binding; C:nucleus; C:cytosol; C:membrane	EC:3.4.19.12	ubiquitinyl hydrolase 1	0	0	0	0,35	4,85	0,41	4,12	0,94	-0,23	-1,18	0,29	0,76	1,00	0,26	3,84	0,23	3,59	0,57	-0,08	-1,05	0,79	0,93	1,00
GSVIVT01000697001	LOC100246364	NC_081823	15674532..15675896	100246364	XP_002266519.1	XP_002266519.1uncharacterized protein LOC100246364	20	1.35E-159	89.65	227	0	0	0	0	0	G3DSA:3.20.80.10:FF:000002 (FUNFAM); IPR011256 (G3DSA:3.20.80.GENE3D); IPR006917 (PFAM); IPR006917 (PANTHER); SIGNAL_PEPTIDE (PHOBIUS); SIGNAL_PEPTIDE_H_REGION (PHOBIUS); NON_CYTOPLASMIC_DOMAIN (PHOBIUS); SIGNAL_PEPTIDE_N_REGION (PHOBIUS); SIGNAL_PEPTIDE_C_REGION (PHOBIUS); SignalP-noTM (SIGNALP_EUK); SignalP-TM (SIGNALP_GRAM_POSITIVE); IPR011256 (SUPERFAMILY)	no GO terms	no GO terms	0,71	0,87	1,48	1,32	3,41	0,60	1,52	0,14	0,76	1,00	1,06	1,37	1,63	2,27	3,77	0,75	1,68	0,05	0,86	1,00
GSVIVT01000708001	LOC109122316	NC_081805	complement(9606591..9620555)	109122316	XP_059592653.1	XP_059592653.1uncharacterized protein LOC109122316	20	0	93.95	1518	5	P:GO:0006310; P:GO:0015074; F:GO:0003676; F:GO:0004523; F:GO:0046872	P:DNA recombination; P:DNA integration; F:nucleic acid binding; F:RNA-DNA hybrid ribonuclease activity; F:metal ion binding	EC:3.1.26.4	ribonuclease H	0	0	0	0,00	0,00	0,02	0,07	0,04	3,68	12,84	0,37	0,76	1,00	0,00	0,00	0,01	0,07	0,03	3,61	12,21	0,36	0,86	1,00
GSVIVT01000708001	LOC132253568	NC_081807	17440735..17451045	132253568	XP_059592023.1	XP_059592023.1uncharacterized protein LOC132253568	20	0	87.54	1823	7	P:GO:0006278; P:GO:0006310; P:GO:0015074; F:GO:0003676; F:GO:0003964; F:GO:0004523; F:GO:0046872	P:RNA-templated DNA biosynthetic process; P:DNA recombination; P:DNA integration; F:nucleic acid binding; F:RNA-directed DNA polymerase activity; F:RNA-DNA hybrid ribonuclease activity; F:metal ion binding	EC:2.7.7.49; EC:3.1.26.4	RNA-directed DNA polymerase; ribonuclease H	0	0	0	0,00	0,00	0,01	0,10	0,03	4,24	18,89	0,30	0,76	1,00	7,75E-3	0,09	5,97E-3	0,07	0,02	-0,22	-1,16	0,90	0,95	1,00
GSVIVT01000708001	LOC100855002	NC_081809	17056107..17066733	100855002	XP_010650381.1	XP_010650381.1uncharacterized protein LOC100855002	20	0	91.17	749	7	P:GO:0006278; P:GO:0006310; P:GO:0015074; F:GO:0003676; F:GO:0003964; F:GO:0004523; F:GO:0046872	P:RNA-templated DNA biosynthetic process; P:DNA recombination; P:DNA integration; F:nucleic acid binding; F:RNA-directed DNA polymerase activity; F:RNA-DNA hybrid ribonuclease activity; F:metal ion binding	EC:2.7.7.49; EC:3.1.26.4	RNA-directed DNA polymerase; ribonuclease H	0	0	0	0,02	0,09	0,00	0,00	0,04	-4,49	-22,53	0,29	0,76	1,00	8,91E-3	0,04	0,00	0,00	0,02	-2,80	-6,95	0,56	0,86	1,00
GSVIVT01000708001	LOC109122604	NC_081809	17766328..17775488	109122604	XP_059593067.1	XP_059593067.1uncharacterized protein LOC109122604	20	0	80.17	1630	7	P:GO:0006278; P:GO:0006310; P:GO:0015074; F:GO:0003676; F:GO:0003964; F:GO:0004523; F:GO:0046872	P:RNA-templated DNA biosynthetic process; P:DNA recombination; P:DNA integration; F:nucleic acid binding; F:RNA-directed DNA polymerase activity; F:RNA-DNA hybrid ribonuclease activity; F:metal ion binding	EC:2.7.7.49; EC:3.1.26.4	RNA-directed DNA polymerase; ribonuclease H	0	0	0	0,02	0,09	0,00	0,00	0,04	-4,49	-22,53	0,29	0,76	1,00	8,16E-3	0,04	0,00	0,00	0,02	-2,80	-6,95	0,56	0,86	1,00
GSVIVT01000708001	LOC104879602	NC_081810	8528039..8530447	104879602	XP_010651422.1	XP_010651422.1uncharacterized protein LOC104879602	20	0	81.74	748	7	P:GO:0006278; P:GO:0006310; P:GO:0015074; F:GO:0003676; F:GO:0003964; F:GO:0004523; F:GO:0046872	P:RNA-templated DNA biosynthetic process; P:DNA recombination; P:DNA integration; F:nucleic acid binding; F:RNA-directed DNA polymerase activity; F:RNA-DNA hybrid ribonuclease activity; F:metal ion binding	EC:2.7.7.49; EC:3.1.26.4	RNA-directed DNA polymerase; ribonuclease H	0	0	0	0,00	0,00	0,02	0,03	0,05	2,76	6,79	0,52	0,76	1,00	0,00	0,00	0,00	0,00	0,00	NaN	NaN	NaN	NaN	NaN
GSVIVT01000708001	LOC100263090	NC_081811	664075..667245	100263090	XP_003632295.1	XP_003632295.13-ketoacyl-CoA synthase 20-like	20	0	92.54	469	3	P:GO:0006633; F:GO:0009922; C:GO:0016020	P:fatty acid biosynthetic process; F:fatty acid elongase activity; C:membrane	EC:2.3.1.199	very-long-chain 3-oxoacyl-CoA synthase	0	0	0	0,00	0,00	0,00	0,00	0,00	NaN	NaN	NaN	NaN	NaN	0,00	0,00	0,00	0,00	0,00	NaN	NaN	NaN	NaN	NaN
GSVIVT01000708001	LOC100240826	NC_081811	678033..680357	100240826	XP_010651955.1	XP_010651955.13-ketoacyl-CoA synthase 20-like	20	4.6E-243	93.91	338	3	P:GO:0006633; F:GO:0009922; C:GO:0016020	P:fatty acid biosynthetic process; F:fatty acid elongase activity; C:membrane	EC:2.3.1.199	very-long-chain 3-oxoacyl-CoA synthase	0	0	0	0,00	0,00	0,00	0,00	0,00	NaN	NaN	NaN	NaN	NaN	0,00	0,00	0,00	0,00	0,00	NaN	NaN	NaN	NaN	NaN
GSVIVT01000708001	LOC100245920	NC_081811	690503..693050	100245920	XP_010651927.1	XP_010651927.13-ketoacyl-CoA synthase 2	20	0	91.25	470	3	P:GO:0006633; F:GO:0009922; C:GO:0016020	P:fatty acid biosynthetic process; F:fatty acid elongase activity; C:membrane	EC:2.3.1.199	very-long-chain 3-oxoacyl-CoA synthase	0	0	0	0,00	0,00	0,00	0,00	0,00	NaN	NaN	NaN	NaN	NaN	0,00	0,00	0,00	0,00	0,00	NaN	NaN	NaN	NaN	NaN
GSVIVT01000708001	LOC104879742	NC_081811	695838..719703	104879742	XP_059593772.1	XP_059593772.13-ketoacyl-CoA synthase 2	20	0	85.89	481	3	P:GO:0006633; F:GO:0009922; C:GO:0016020	P:fatty acid biosynthetic process; F:fatty acid elongase activity; C:membrane	EC:2.3.1.199	very-long-chain 3-oxoacyl-CoA synthase	0	0	0	0,02	0,04	0,00	0,00	0,06	-3,58	-11,95	0,41	0,76	1,00	0,00	0,00	0,00	0,00	0,00	NaN	NaN	NaN	NaN	NaN
GSVIVT01000708001	LOC104879867	NC_081811	complement(11178105..11181307)	104879867	XP_010652575.1	XP_010652575.1uncharacterized protein LOC104879867	20	0	76.15	791	8	P:GO:0006278; P:GO:0006310; P:GO:0015074; F:GO:0003676; F:GO:0003964; F:GO:0004523; F:GO:0046872; C:GO:0016020	P:RNA-templated DNA biosynthetic process; P:DNA recombination; P:DNA integration; F:nucleic acid binding; F:RNA-directed DNA polymerase activity; F:RNA-DNA hybrid ribonuclease activity; F:metal ion binding; C:membrane	EC:2.7.7.49; EC:3.1.26.4	RNA-directed DNA polymerase; ribonuclease H	0	0	0	0,00	0,00	0,00	0,00	0,00	NaN	NaN	NaN	NaN	NaN	0,03	0,09	0,00	0,00	0,07	-3,70	-12,98	0,43	0,86	1,00
GSVIVT01000708001	LOC104879869	NC_081811	11562637..11564286	104879869	XP_010652577.1	XP_010652577.1extensin-like	20	1.74E-131	80.14	192	0	0	0	0	0	0	0	0	0,00	0,00	0,00	0,00	0,00	NaN	NaN	NaN	NaN	NaN	0,00	0,00	0,00	0,00	0,00	NaN	NaN	NaN	NaN	NaN
GSVIVT01000708001	LOC100852942	NC_081811	19360653..19363419	100852942	XP_010645295.1	XP_010645295.1uncharacterized protein LOC100852942	20	0	79.79	822	4	P:GO:0015074; F:GO:0003676; F:GO:0004523; F:GO:0046872	P:DNA integration; F:nucleic acid binding; F:RNA-DNA hybrid ribonuclease activity; F:metal ion binding	EC:3.1.26.4	ribonuclease H	0	0	0	0,02	0,04	0,00	0,00	0,04	-3,58	-11,95	0,41	0,76	1,00	0,00	0,00	0,00	0,00	0,00	NaN	NaN	NaN	NaN	NaN
GSVIVT01000708001	LOC100854981	NC_081812	8368216..8370045	100854981	XP_010653318.1	XP_010653318.1uncharacterized protein LOC100854981	20	0	87.7	609	7	P:GO:0006278; P:GO:0006310; P:GO:0015074; F:GO:0003676; F:GO:0003964; F:GO:0004523; F:GO:0046872	P:RNA-templated DNA biosynthetic process; P:DNA recombination; P:DNA integration; F:nucleic acid binding; F:RNA-directed DNA polymerase activity; F:RNA-DNA hybrid ribonuclease activity; F:metal ion binding	EC:2.7.7.49; EC:3.1.26.4	RNA-directed DNA polymerase; ribonuclease H	0	0	0	0,02	0,04	0,02	0,03	0,06	-0,37	-1,29	0,85	0,93	1,00	0,00	0,00	0,03	0,07	0,08	3,61	12,21	0,36	0,86	1,00
GSVIVT01000708001	LOC100852963	NC_081813	complement(10808064..10809661)	100852963	XP_010654969.1	XP_010654969.1uncharacterized protein LOC100852963	20	0	87.61	513	5	P:GO:0006310; P:GO:0015074; F:GO:0003676; F:GO:0004523; F:GO:0046872	P:DNA recombination; P:DNA integration; F:nucleic acid binding; F:RNA-DNA hybrid ribonuclease activity; F:metal ion binding	EC:3.1.26.4	ribonuclease H	0	0	0	0,03	0,04	0,00	0,00	0,06	-3,58	-11,95	0,41	0,76	1,00	0,00	0,00	0,00	0,00	0,00	NaN	NaN	NaN	NaN	NaN
GSVIVT01000708001	LOC132254620	NC_081815	9479539..9488515	132254620	XP_059596541.1	XP_059596541.1uncharacterized protein LOC132254620	20	0	87.17	854	9	P:GO:0006278; P:GO:0006310; P:GO:0006952; P:GO:0015074; F:GO:0003676; F:GO:0003964; F:GO:0004523; F:GO:0046872; C:GO:0016020	P:RNA-templated DNA biosynthetic process; P:DNA recombination; P:defense response; P:DNA integration; F:nucleic acid binding; F:RNA-directed DNA polymerase activity; F:RNA-DNA hybrid ribonuclease activity; F:metal ion binding; C:membrane	EC:2.7.7.49; EC:3.1.26.4	RNA-directed DNA polymerase; ribonuclease H	0	0	0	0,00	0,00	0,02	0,03	0,04	2,76	6,79	0,52	0,76	1,00	0,00	0,00	0,00	0,00	0,00	NaN	NaN	NaN	NaN	NaN
GSVIVT01000708001	LOC132254649	NC_081815	complement(13491404..13504015)	132254649	XP_059596803.1	XP_059596803.1uncharacterized protein LOC132254649	20	0	87.89	2283	7	P:GO:0006278; P:GO:0006310; P:GO:0015074; F:GO:0003676; F:GO:0003964; F:GO:0004523; F:GO:0046872	P:RNA-templated DNA biosynthetic process; P:DNA recombination; P:DNA integration; F:nucleic acid binding; F:RNA-directed DNA polymerase activity; F:RNA-DNA hybrid ribonuclease activity; F:metal ion binding	EC:2.7.7.49; EC:3.1.26.4	RNA-directed DNA polymerase; ribonuclease H	0	0	0	3,35E-3	0,04	0,00	0,00	7,52E-3	-3,58	-11,95	0,41	0,76	1,00	6,39E-3	0,09	0,00	0,00	0,01	-3,70	-12,98	0,43	0,86	1,00
GSVIVT01000708001	LOC100853045	NC_081816	complement(8937443..8940199)	100853045	XP_059596905.1	XP_059596905.1uncharacterized protein LOC100853045	20	0	85.25	865	7	P:GO:0006278; P:GO:0006310; P:GO:0015074; F:GO:0003676; F:GO:0003964; F:GO:0004523; F:GO:0046872	P:RNA-templated DNA biosynthetic process; P:DNA recombination; P:DNA integration; F:nucleic acid binding; F:RNA-directed DNA polymerase activity; F:RNA-DNA hybrid ribonuclease activity; F:metal ion binding	EC:2.7.7.49; EC:3.1.26.4	RNA-directed DNA polymerase; ribonuclease H	0	0	0	0,00	0,00	0,00	0,00	0,00	NaN	NaN	NaN	NaN	NaN	0,00	0,00	0,00	0,00	0,00	NaN	NaN	NaN	NaN	NaN
GSVIVT01000708001	LOC100852852	NC_081816	16490660..16492919	100852852	XP_059596919.1	XP_059596919.1uncharacterized protein LOC100852852	20	0	86.79	688	5	P:GO:0006310; P:GO:0015074; F:GO:0003676; F:GO:0004523; F:GO:0046872	P:DNA recombination; P:DNA integration; F:nucleic acid binding; F:RNA-DNA hybrid ribonuclease activity; F:metal ion binding	EC:3.1.26.4	ribonuclease H	0	0	0	0,00	0,00	0,00	0,00	0,00	NaN	NaN	NaN	NaN	NaN	0,00	0,00	0,00	0,00	0,00	NaN	NaN	NaN	NaN	NaN
GSVIVT01000708001	LOC104877919	NC_081817	complement(25816729..25819215)	104877919	XP_010645727.1	XP_010645727.1uncharacterized protein LOC104877919	20	0	91.67	828	7	P:GO:0006278; P:GO:0006310; P:GO:0015074; F:GO:0003676; F:GO:0003964; F:GO:0004523; F:GO:0046872	P:RNA-templated DNA biosynthetic process; P:DNA recombination; P:DNA integration; F:nucleic acid binding; F:RNA-directed DNA polymerase activity; F:RNA-DNA hybrid ribonuclease activity; F:metal ion binding	EC:2.7.7.49; EC:3.1.26.4	RNA-directed DNA polymerase; ribonuclease H	0	0	0	0,02	0,04	0,00	0,00	0,04	-3,58	-11,95	0,41	0,76	1,00	0,02	0,04	0,00	0,00	0,04	-2,80	-6,95	0,56	0,86	1,00
GSVIVT01000708001	LOC100854386	NC_081818	17163449..17165908	100854386	XP_010660463.1	XP_010660463.1uncharacterized protein LOC100854386	20	0	93.05	819	8	P:GO:0006278; P:GO:0006310; P:GO:0015074; F:GO:0003676; F:GO:0003964; F:GO:0004523; F:GO:0046872; C:GO:0016020	P:RNA-templated DNA biosynthetic process; P:DNA recombination; P:DNA integration; F:nucleic acid binding; F:RNA-directed DNA polymerase activity; F:RNA-DNA hybrid ribonuclease activity; F:metal ion binding; C:membrane	EC:2.7.7.49; EC:3.1.26.4	RNA-directed DNA polymerase; ribonuclease H	0	0	0	0,00	0,00	0,00	0,00	0,00	NaN	NaN	NaN	NaN	NaN	0,02	0,04	0,00	0,00	0,04	-2,80	-6,95	0,56	0,86	1,00
GSVIVT01000708001	LOC100854795	NC_081818	complement(18047232..18048684)	100854795	XP_010660470.1	XP_010660470.1uncharacterized protein LOC100854795	20	0	83.19	439	7	P:GO:0006278; P:GO:0006310; P:GO:0015074; F:GO:0003676; F:GO:0003964; F:GO:0004523; F:GO:0046872	P:RNA-templated DNA biosynthetic process; P:DNA recombination; P:DNA integration; F:nucleic acid binding; F:RNA-directed DNA polymerase activity; F:RNA-DNA hybrid ribonuclease activity; F:metal ion binding	EC:2.7.7.49; EC:3.1.26.4	RNA-directed DNA polymerase; ribonuclease H	0	0	0	0,00	0,00	0,00	0,00	0,00	NaN	NaN	NaN	NaN	NaN	0,00	0,00	0,00	0,00	0,00	NaN	NaN	NaN	NaN	NaN
GSVIVT01000708001	LOC100854672	NC_081819	complement(9781068..9783421)	100854672	XP_010661273.1	XP_010661273.1uncharacterized protein LOC100854672	20	0	80.74	698	7	P:GO:0006310; P:GO:0006952; P:GO:0015074; F:GO:0003676; F:GO:0004523; F:GO:0046872; C:GO:0016020	P:DNA recombination; P:defense response; P:DNA integration; F:nucleic acid binding; F:RNA-DNA hybrid ribonuclease activity; F:metal ion binding; C:membrane	EC:3.1.26.4	ribonuclease H	0	0	0	0,04	0,09	0,00	0,00	0,09	-4,49	-22,53	0,29	0,76	1,00	0,02	0,04	0,00	0,00	0,04	-2,80	-6,95	0,56	0,86	1,00
GSVIVT01000708001	LOC100854939	NC_081821	6724855..6727893	100854939	XP_010663869.1	XP_010663869.1uncharacterized protein LOC100854939	20	0	91.37	962	5	P:GO:0006310; P:GO:0015074; F:GO:0003676; F:GO:0004523; F:GO:0046872	P:DNA recombination; P:DNA integration; F:nucleic acid binding; F:RNA-DNA hybrid ribonuclease activity; F:metal ion binding	EC:3.1.26.4	ribonuclease H	0	0	0	0,09	0,26	0,05	0,10	0,20	-1,33	-2,52	0,19	0,76	1,00	0,03	0,09	0,02	0,07	0,06	-0,22	-1,16	0,90	0,95	1,00
GSVIVT01000708001	LOC132252788	NC_081821	17611269..17614331	132252788	XP_059589977.1	XP_059589977.1uncharacterized protein LOC132252788	20	0	82.48	944	7	P:GO:0006278; P:GO:0006310; P:GO:0015074; F:GO:0003676; F:GO:0003964; F:GO:0004523; F:GO:0046872	P:RNA-templated DNA biosynthetic process; P:DNA recombination; P:DNA integration; F:nucleic acid binding; F:RNA-directed DNA polymerase activity; F:RNA-DNA hybrid ribonuclease activity; F:metal ion binding	EC:2.7.7.49; EC:3.1.26.4	RNA-directed DNA polymerase; ribonuclease H	0	0	0	0,00	0,00	0,02	0,03	0,04	2,76	6,79	0,52	0,76	1,00	0,00	0,00	0,00	0,00	0,00	NaN	NaN	NaN	NaN	NaN
GSVIVT01000708001	LOC104878397	NC_081822	complement(13982779..13984665)	104878397	XP_010646986.1	XP_010646986.1uncharacterized protein LOC104878397	20	0	77.77	597	7	P:GO:0006278; P:GO:0006310; P:GO:0015074; F:GO:0003676; F:GO:0003964; F:GO:0004523; F:GO:0046872	P:RNA-templated DNA biosynthetic process; P:DNA recombination; P:DNA integration; F:nucleic acid binding; F:RNA-directed DNA polymerase activity; F:RNA-DNA hybrid ribonuclease activity; F:metal ion binding	EC:2.7.7.49; EC:3.1.26.4	RNA-directed DNA polymerase; ribonuclease H	0	0	0	0,05	0,09	0,00	0,00	0,10	-4,49	-22,53	0,29	0,76	1,00	0,00	0,00	0,00	0,00	0,00	NaN	NaN	NaN	NaN	NaN
GSVIVT01000710001	LOC100263120	NC_081811	complement(652368..654183)	100263120	XP_002280864.1	XP_002280864.13-ketoacyl-CoA synthase 2	20	0	86.69	475	3	P:GO:0006633; F:GO:0009922; C:GO:0016020	P:fatty acid biosynthetic process; F:fatty acid elongase activity; C:membrane	EC:2.3.1.199	very-long-chain 3-oxoacyl-CoA synthase	Coil (COILS); IPR016039 (G3DSA:3.40.47.GENE3D); IPR012392 (PIRSF); IPR012328 (PFAM); IPR013601 (PFAM); PIRSR000451-1 (PIRSR); IPR012392 (PANTHER); NON_CYTOPLASMIC_DOMAIN (PHOBIUS); TRANSMEMBRANE (PHOBIUS); CYTOPLASMIC_DOMAIN (PHOBIUS); cd00831 (CDD); IPR016039 (SUPERFAMILY); IPR016039 (SUPERFAMILY); TMhelix (TMHMM)	P:GO:0006633; F:GO:0016746; F:GO:0016747; C:GO:0016020	P:fatty acid biosynthetic process; F:acyltransferase activity; F:acyltransferase activity, transferring groups other than amino-acyl groups; C:membrane	0,00	0,00	0,03	0,03	0,06	2,76	6,79	0,52	0,76	1,00	0,00	0,00	0,00	0,00	0,00	NaN	NaN	NaN	NaN	NaN
GSVIVT01000711001	LOC100257954	NC_081811	complement(630794..649286)	100257954	XP_059593771.1	XP_059593771.1uncharacterized protein LOC100257954	20	0	90.41	628	3	F:GO:0003924; F:GO:0005525; C:GO:0016020	F:GTPase activity; F:GTP binding; C:membrane	EC:3.6.1.15	nucleoside-triphosphate phosphatase	0	0	0	0,25	0,74	0,33	0,71	0,76	-0,06	-1,04	0,91	0,95	1,00	0,20	0,62	0,17	0,59	0,43	-0,05	-1,04	0,94	0,97	1,00
GSVIVT01000712001	LOC100252806	NC_081811	complement(619084..630105)	100252806	XP_002275146.2	XP_002275146.2histone acetyltransferase GCN5	20	0	88.85	541	21	P:GO:0006338; P:GO:0045944; F:GO:0032931; F:GO:0036408; F:GO:0043992; F:GO:0043993; F:GO:0043994; F:GO:0043995; F:GO:0043996; F:GO:0043997; F:GO:0043999; F:GO:0044012; F:GO:0044014; F:GO:0044015; F:GO:0044016; F:GO:0044017; F:GO:0044018; F:GO:0046972; F:GO:0140908; C:GO:0000123; C:GO:0005634	P:chromatin remodeling; P:positive regulation of transcription by RNA polymerase II; F:histone H3K56 acetyltransferase activity; F:histone H3K14 acetyltransferase activity; F:histone H3K9 acetyltransferase activity; F:histone H3K18 acetyltransferase activity; F:histone H3K23 acetyltransferase activity; F:histone H4K5 acetyltransferase activity; F:histone H4K8 acetyltransferase activity; F:histone…	EC:2.3.1.48	histone acetyltransferase	IPR001487 (PRINTS); G3DSA:3.40.630.30:FF:000004 (FUNFAM); IPR001487 (SMART); G3DSA:3.40.630.30 (GENE3D); IPR000182 (PFAM); IPR001487 (PFAM); IPR036427 (G3DSA:1.20.920.GENE3D); PIRSR003048-1 (PIRSR); IPR037800 (PANTHER); IPR018359 (PROSITE_PATTERNS); IPR000182 (PROSITE_PROFILES); IPR001487 (PROSITE_PROFILES); cd05509 (CDD); cd04301 (CDD); SignalP-TM (SIGNALP_GRAM_POSITIVE); IPR016181 (SUPERFAMILY)…	P:GO:0006338; P:GO:0043966; P:GO:0045944; F:GO:0004402; F:GO:0005515; F:GO:0010484; F:GO:0016747; C:GO:0000123	P:chromatin remodeling; P:obsolete histone H3 acetylation; P:positive regulation of transcription by RNA polymerase II; F:histone acetyltransferase activity; F:protein binding; F:histone H3 acetyltransferase activity; F:acyltransferase activity, transferring groups other than amino-acyl groups; C:histone acetyltransferase complex	0,21	0,48	0,33	0,54	0,75	0,18	1,13	0,76	0,91	1,00	0,18	0,44	0,14	0,37	0,40	-0,24	-1,18	0,76	0,91	1,00
GSVIVT01000713001	LOC104879752	NC_081811	complement(597152..605640)	104879752	XP_059594776.1	XP_059594776.1histone acetyltransferase GCN5	20	0	89.11	494	21	P:GO:0006338; P:GO:0045944; F:GO:0032931; F:GO:0036408; F:GO:0043992; F:GO:0043993; F:GO:0043994; F:GO:0043995; F:GO:0043996; F:GO:0043997; F:GO:0043999; F:GO:0044012; F:GO:0044014; F:GO:0044015; F:GO:0044016; F:GO:0044017; F:GO:0044018; F:GO:0046972; F:GO:0140908; C:GO:0000123; C:GO:0005634	P:chromatin remodeling; P:positive regulation of transcription by RNA polymerase II; F:histone H3K56 acetyltransferase activity; F:histone H3K14 acetyltransferase activity; F:histone H3K9 acetyltransferase activity; F:histone H3K18 acetyltransferase activity; F:histone H3K23 acetyltransferase activity; F:histone H4K5 acetyltransferase activity; F:histone H4K8 acetyltransferase activity; F:histone…	EC:2.3.1.48	histone acetyltransferase	0	0	0	0,00	0,00	0,00	0,00	0,00	NaN	NaN	NaN	NaN	NaN	0,00	0,00	0,00	0,00	0,00	NaN	NaN	NaN	NaN	NaN
GSVIVT01000714001	LOC100261345	NC_081811	581070..591238	100261345	XP_002281328.1	XP_002281328.1light-inducible protein CPRF2 isoform X2	20	1.95E-288	80.06	452	4	P:GO:0006355; F:GO:0003677; F:GO:0003700; C:GO:0005634	P:regulation of DNA-templated transcription; F:DNA binding; F:DNA-binding transcription factor activity; C:nucleus	0	0	Coil (COILS); Coil (COILS); G3DSA:1.20.5.170:FF:000020 (FUNFAM); IPR004827 (SMART); IPR020983 (PFAM); G3DSA:1.20.5.170 (GENE3D); IPR004827 (PFAM); PTHR46408 (PANTHER); IPR004827 (PROSITE_PATTERNS); IPR004827 (PROSITE_PROFILES); IPR045314 (CDD); IPR046347 (SUPERFAMILY)	P:GO:0006355; F:GO:0003700	P:regulation of DNA-templated transcription; F:DNA-binding transcription factor activity	0,32	0,56	0,50	0,64	1,15	0,18	1,14	0,73	0,90	1,00	0,26	0,49	0,25	0,51	0,59	0,10	1,07	0,89	0,95	1,00
GSVIVT01000715001	LOC104879743	NC_081811	complement(577702..579510)	104879743	XP_010651929.1	XP_010651929.1pentatricopeptide repeat-containing protein At2g29760, chloroplastic	20	0	81	602	2	P:GO:0009451; F:GO:0003723	P:RNA modification; F:RNA binding	0	0	0	0	0	0,07	0,13	0,02	0,03	0,16	-1,84	-3,58	0,25	0,76	1,00	0,00	0,00	0,00	0,00	0,00	NaN	NaN	NaN	NaN	NaN
GSVIVT01000716001	LOC100252844	NC_081811	570999..577690	100252844	XP_002281599.1	XP_002281599.1tryptophan synthase alpha chain	20	5.36E-215	91.74	316	4	P:GO:0000162; F:GO:0004834; C:GO:0005829; C:GO:0009507	P:L-tryptophan biosynthetic process; F:tryptophan synthase activity; C:cytosol; C:chloroplast	EC:4.2.1.20	tryptophan synthase	G3DSA:3.20.20.70:FF:000107 (FUNFAM); IPR002028 (PFAM); IPR013785 (G3DSA:3.20.20.GENE3D); IPR002028 (NCBIFAM); PIRSR001461-3 (PIRSR); IPR002028 (PANTHER); IPR018204 (PROSITE_PATTERNS); IPR002028 (HAMAP); IPR002028 (CDD); IPR011060 (SUPERFAMILY)	P:GO:0000162; P:GO:0006568; F:GO:0004834; C:GO:0005829; C:GO:0009507	P:L-tryptophan biosynthetic process; P:L-tryptophan metabolic process; F:tryptophan synthase activity; C:cytosol; C:chloroplast	0,37	0,52	0,49	0,51	1,12	-0,04	-1,03	0,94	0,98	1,00	0,15	0,22	0,14	0,22	0,32	0,02	1,01	0,99	0,99	1,00
GSVIVT01000717001	LOC100247732	NC_081811	complement(563089..569745)	100247732	XP_002281626.1	XP_002281626.1transcription factor UNE12	20	7.81E-199	90.31	289	5	P:GO:0006357; F:GO:0000978; F:GO:0000981; F:GO:0046983; C:GO:0005634	P:regulation of transcription by RNA polymerase II; F:RNA polymerase II cis-regulatory region sequence-specific DNA binding; F:DNA-binding transcription factor activity, RNA polymerase II-specific; F:protein dimerization activity; C:nucleus	0	0	G3DSA:4.10.280.10:FF:000044 (FUNFAM); IPR011598 (SMART); IPR011598 (PFAM); IPR036638 (G3DSA:4.10.280.GENE3D); IPR045843 (PANTHER); IPR011598 (PROSITE_PROFILES); IPR036638 (SUPERFAMILY)	P:GO:0006355; P:GO:0006357; F:GO:0000978; F:GO:0000981; F:GO:0003700; F:GO:0046983; C:GO:0005634	P:regulation of DNA-templated transcription; P:regulation of transcription by RNA polymerase II; F:RNA polymerase II cis-regulatory region sequence-specific DNA binding; F:DNA-binding transcription factor activity, RNA polymerase II-specific; F:DNA-binding transcription factor activity; F:protein dimerization activity; C:nucleus	0,25	0,39	0,61	0,71	1,40	0,85	1,81	0,14	0,76	1,00	0,39	0,66	0,36	0,66	0,85	0,02	1,01	0,98	0,99	1,00
GSVIVT01000718001	LOC100242595	NC_081811	553568..561612	100242595	XP_002281655.1	XP_002281655.1NADH dehydrogenase [ubiquinone] flavoprotein 2, mitochondrial	20	4.72E-187	96.12	254	6	P:GO:0006120; F:GO:0003954; F:GO:0046872; F:GO:0051537; C:GO:0005739; C:GO:0045271	P:mitochondrial electron transport, NADH to ubiquinone; F:NADH dehydrogenase activity; F:metal ion binding; F:2 iron, 2 sulfur cluster binding; C:mitochondrion; C:respiratory chain complex I	EC:1.6	Acting on NADH or NADPH	G3DSA:1.10.10.1590:FF:000001 (FUNFAM); G3DSA:3.40.30.10:FF:000097 (FUNFAM); IPR002023 (NCBIFAM); IPR041921 (G3DSA:1.10.10.GENE3D); IPR002023 (PIRSF); PF01257 (PFAM); G3DSA:3.40.30.10 (GENE3D); PIRSR000216-1 (PIRSR); PTHR10371 (PANTHER); IPR002023 (PROSITE_PATTERNS); IPR042128 (CDD); IPR036249 (SUPERFAMILY)	P:GO:0006120; F:GO:0003954; F:GO:0016491; C:GO:0005747	P:mitochondrial electron transport, NADH to ubiquinone; F:NADH dehydrogenase activity; F:oxidoreductase activity; C:obsolete mitochondrial respiratory chain complex I	0,76	0,91	1,11	0,98	2,55	0,10	1,08	0,81	0,93	1,00	1,41	1,81	1,38	1,90	3,19	0,10	1,07	0,80	0,94	1,00
GSVIVT01000719001	LOC100242562	NC_081811	complement(545611..551576)	100242562	XP_010651930.1	XP_010651930.1protein OSB2, chloroplastic	20	4.1E-213	81.96	286	4	P:GO:0090297; F:GO:0003697; F:GO:0008047; C:GO:0042645	P:positive regulation of mitochondrial DNA replication; F:single-stranded DNA binding; F:enzyme activator activity; C:mitochondrial nucleoid	0	0	0	0	0	0,30	0,39	0,53	0,51	1,22	0,37	1,29	0,55	0,79	1,00	0,38	0,53	0,49	0,73	1,14	0,49	1,40	0,44	0,86	1,00
GSVIVT01000720001	LOC100264878	NC_081811	541205..542382	100264878	XP_002281696.1	XP_002281696.1auxin-induced protein 22D	20	1.05E-129	86.93	186	3	P:GO:0006355; P:GO:0009734; C:GO:0005634	P:regulation of DNA-templated transcription; P:auxin-activated signaling pathway; C:nucleus	0	0	G3DSA:3.10.20.90:FF:000078 (FUNFAM); IPR033389 (PFAM); G3DSA:3.10.20.90 (GENE3D); IPR003311 (PANTHER); IPR053793 (PROSITE_PROFILES); SSF54277 (SUPERFAMILY)	P:GO:0006355; C:GO:0005634	P:regulation of DNA-templated transcription; C:nucleus	0,65	0,65	1,55	1,15	3,59	0,82	1,76	0,08	0,67	1,00	1,98	2,12	1,65	1,90	4,31	-0,13	-1,10	0,72	0,90	1,00
GSVIVT01000721001	LOC100259693	NC_081811	complement(524979..527674)	100259693	XP_002281771.1	XP_002281771.1auxin-responsive protein IAA16	20	2.82E-174	89.04	244	3	P:GO:0006355; P:GO:0009734; C:GO:0005634	P:regulation of DNA-templated transcription; P:auxin-activated signaling pathway; C:nucleus	0	0	G3DSA:3.10.20.90:FF:000078 (FUNFAM); G3DSA:3.10.20.90 (GENE3D); IPR033389 (PFAM); IPR003311 (PANTHER); IPR053793 (PROSITE_PROFILES); SSF54277 (SUPERFAMILY)	P:GO:0006355; C:GO:0005634	P:regulation of DNA-templated transcription; C:nucleus	3,32	4,07	4,68	4,23	10,81	0,05	1,04	0,82	0,93	1,00	4,15	5,43	3,28	4,61	9,05	-0,21	-1,16	0,40	0,86	1,00
GSVIVT01000723001	LOC100254581	NC_081811	515702..521770	100254581	XP_002281875.1	XP_002281875.1putative uridine kinase C227.14	20	1.51E-228	87.14	312	3	F:GO:0005524; F:GO:0016301; C:GO:0005737	F:ATP binding; F:kinase activity; C:cytoplasm	EC:2.7	Transferring phosphorus-containing groups	IPR006083 (PFAM); IPR027417 (G3DSA:3.40.50.GENE3D); PIRSR001174-2 (PIRSR); PTHR10285 (PANTHER); IPR027417 (SUPERFAMILY)	F:GO:0005524; F:GO:0016301	F:ATP binding; F:kinase activity	0,20	0,26	0,32	0,30	0,73	0,22	1,16	0,78	0,92	1,00	0,16	0,22	0,15	0,22	0,34	0,02	1,01	0,99	0,99	1,00
GSVIVT01000724001	LOC100254550	NC_081811	508422..514571	100254550	XP_002275262.1	XP_002275262.1F-box/LRR-repeat protein 17	20	0	86.65	574	10	P:GO:0006974; P:GO:0009555; P:GO:0009793; P:GO:0031146; P:GO:0051302; P:GO:0055047; C:GO:0001673; C:GO:0005737; C:GO:0019005; C:GO:0035861	P:DNA damage response; P:pollen development; P:embryo development ending in seed dormancy; P:SCF-dependent proteasomal ubiquitin-dependent protein catabolic process; P:regulation of cell division; P:generative cell mitosis; C:male germ cell nucleus; C:cytoplasm; C:SCF ubiquitin ligase complex; C:site of double-strand break	0	0	G3DSA:3.80.10.10:FF:002366 (FUNFAM); G3DSA:3.80.10.10:FF:001633 (FUNFAM); IPR001810 (PFAM); G3DSA:1.20.1280.50 (GENE3D); IPR032675 (G3DSA:3.80.10.GENE3D); IPR032675 (G3DSA:3.80.10.GENE3D); IPR050648 (PANTHER); IPR036047 (SUPERFAMILY); SSF52047 (SUPERFAMILY); SSF52047 (SUPERFAMILY)	F:GO:0005515; C:GO:0005737	F:protein binding; C:cytoplasm	0,04	0,09	0,02	0,03	0,09	-1,28	-2,43	0,45	0,76	1,00	0,02	0,04	0,06	0,15	0,14	1,62	3,07	0,33	0,86	1,00
GSVIVT01000725001	LOC100249474	NC_081811	complement(485715..488408)	100249474	XP_002281907.1	XP_002281907.1phospholipase A1-Igamma2, chloroplastic	20	0	88.87	514	4	P:GO:0016042; F:GO:0008970; F:GO:0047714; C:GO:0009507	P:lipid catabolic process; F:phospholipase A1 activity; F:galactolipase activity; C:chloroplast	EC:3.1.1.26; EC:3.1.1.32	galactolipase; phospholipase A1	G3DSA:3.40.50.1820:FF:000065 (FUNFAM); IPR002921 (PFAM); IPR029058 (G3DSA:3.40.50.GENE3D); PTHR31403 (PANTHER); cd00519 (CDD); IPR029058 (SUPERFAMILY)	P:GO:0006629; F:GO:0004620	P:lipid metabolic process; F:phospholipase activity	0,08	0,17	0,04	0,07	0,19	-1,32	-2,50	0,28	0,76	1,00	0,00	0,00	0,00	0,00	0,00	NaN	NaN	NaN	NaN	NaN
GSVIVT01000726001	LOC100244318	NC_081811	complement(479448..483009)	100244318	XP_002281926.1	XP_002281926.1U3 small nucleolar RNA-associated protein 18 homolog	20	0	91.68	568	3	P:GO:0006364; C:GO:0032040; C:GO:0034388	P:rRNA processing; C:small-subunit processome; C:Pwp2p-containing subcomplex of 90S preribosome	0	0	Coil (COILS); G3DSA:2.130.10.10:FF:000121 (FUNFAM); IPR001680 (SMART); IPR015943 (G3DSA:2.130.10.GENE3D); IPR001680 (PFAM); IPR045161 (PANTHER); IPR001680 (PROSITE_PROFILES); PS50294 (PROSITE_PROFILES); IPR036322 (SUPERFAMILY)	P:GO:0006364; F:GO:0005515; C:GO:0032040; C:GO:0034388	P:rRNA processing; F:protein binding; C:small-subunit processome; C:Pwp2p-containing subcomplex of 90S preribosome	0,12	0,30	0,18	0,34	0,42	0,15	1,11	0,84	0,93	1,00	0,16	0,44	0,10	0,29	0,36	-0,56	-1,47	0,51	0,86	1,00
GSVIVT01000726001	LOC100263672	NC_081811	complement(20039202..20043445)	100263672	XP_002264285.1	XP_002264285.1U3 small nucleolar RNA-associated protein 18 homolog	20	0	91.65	569	3	P:GO:0006364; C:GO:0032040; C:GO:0034388	P:rRNA processing; C:small-subunit processome; C:Pwp2p-containing subcomplex of 90S preribosome	0	0	Coil (COILS); G3DSA:2.130.10.10:FF:000121 (FUNFAM); IPR001680 (SMART); IPR015943 (G3DSA:2.130.10.GENE3D); IPR001680 (PFAM); IPR045161 (PANTHER); IPR001680 (PROSITE_PROFILES); PS50294 (PROSITE_PROFILES); IPR036322 (SUPERFAMILY)	P:GO:0006364; F:GO:0005515; C:GO:0032040; C:GO:0034388	P:rRNA processing; F:protein binding; C:small-subunit processome; C:Pwp2p-containing subcomplex of 90S preribosome	0,07	0,17	0,07	0,14	0,17	-0,36	-1,28	0,72	0,90	1,00	0,02	0,04	0,00	0,00	0,04	-2,80	-6,95	0,56	0,86	1,00
GSVIVT01000729001	LOC100232842	NC_081811	471559..478965	100232842	XP_002281935.1	XP_002281935.1glutathione reductase, chloroplastic	20	0	90.75	559	10	P:GO:0006749; P:GO:0034599; P:GO:0045454; P:GO:0098869; F:GO:0004362; F:GO:0004791; F:GO:0050660; F:GO:0050661; C:GO:0005739; C:GO:0005829	P:glutathione metabolic process; P:cellular response to oxidative stress; P:cell redox homeostasis; P:cellular oxidant detoxification; F:glutathione-disulfide reductase (NADPH) activity; F:thioredoxin-disulfide reductase (NADPH) activity; F:flavin adenine dinucleotide binding; F:NADP binding; C:mitochondrion; C:cytosol	EC:1.8.1.7; EC:1.8.1.9; EC:1.8.1.8	glutathione-disulfide reductase; thioredoxin-disulfide reductase; protein-disulfide reductase	PR00411 (PRINTS); PR00368 (PRINTS); G3DSA:3.50.50.60:FF:000051 (FUNFAM); G3DSA:3.30.390.30:FF:000008 (FUNFAM); IPR001100 (PIRSF); IPR023753 (PFAM); IPR036188 (G3DSA:3.50.50.GENE3D); IPR004099 (PFAM); NF004776 (NCBIFAM); IPR006324 (NCBIFAM); IPR036188 (G3DSA:3.50.50.GENE3D); IPR016156 (G3DSA:3.30.390.GENE3D); PIRSR000350-4 (PIRSR); PIRSR000183-3 (PIRSR); PIRSR000350-3 (PIRSR); PIRSR000238-1 (PIRSR…	P:GO:0006749; P:GO:0034599; P:GO:0045454; F:GO:0004362; F:GO:0016491; F:GO:0016668; F:GO:0050660; F:GO:0050661; C:GO:0005739; C:GO:0005829	P:glutathione metabolic process; P:cellular response to oxidative stress; P:cell redox homeostasis; F:glutathione-disulfide reductase (NADPH) activity; F:oxidoreductase activity; F:oxidoreductase activity, acting on a sulfur group of donors, NAD(P) as acceptor; F:flavin adenine dinucleotide binding; F:NADP binding; C:mitochondrion; C:cytosol	0,73	1,56	0,82	1,28	1,89	-0,28	-1,21	0,43	0,76	1,00	0,72	1,63	0,48	1,17	1,56	-0,45	-1,37	0,31	0,86	1,00
GSVIVT01000730001	LOC100261445	NC_081811	433622..464307	100261445	XP_002281971.1	XP_002281971.1uncharacterized protein LOC100261445 isoform X2	20	1.01E-139	91.75	192	2	P:GO:0006384; C:GO:0005666	P:transcription initiation at RNA polymerase III promoter; C:RNA polymerase III complex	0	0	G3DSA:3.30.1490.120:FF:000002 (FUNFAM); G3DSA:2.40.50.140:FF:000488 (FUNFAM); IPR012340 (G3DSA:2.40.50.GENE3D); IPR005576 (PFAM); IPR036898 (G3DSA:3.30.1490.GENE3D); IPR013238 (PFAM); IPR045113 (PANTHER); cd04330 (CDD); IPR012340 (SUPERFAMILY); IPR036898 (SUPERFAMILY)	P:GO:0006351; P:GO:0006352; P:GO:0006384; C:GO:0005666	P:DNA-templated transcription; P:DNA-templated transcription initiation; P:transcription initiation at RNA polymerase III promoter; C:RNA polymerase III complex	0,16	0,26	0,09	0,10	0,36	-1,33	-2,52	0,19	0,76	1,00	0,08	0,13	0,00	0,00	0,17	-4,25	-19,01	0,36	0,86	1,00
GSVIVT01000731001	LOC100256324	NC_081811	431736..432565	100256324	XP_010651932.1	XP_010651932.1uncharacterized protein LOC100256324	2	9.82E-73	100	109	0	0	0	0	0	0	0	0	0,06	0,04	0,00	0,00	0,14	-3,58	-11,95	0,41	0,76	1,00	0,18	0,13	0,10	0,07	0,40	-0,77	-1,70	0,63	0,88	1,00
GSVIVT01000743001	LOC100256361	NC_081811	382956..384506	100256361	XP_002282059.1	XP_002282059.1photosystem II reaction center W protein, chloroplastic	20	3.62E-85	84.46	135	3	P:GO:0042549; C:GO:0009523; C:GO:0009535	P:photosystem II stabilization; C:photosystem II; C:chloroplast thylakoid membrane	0	0	IPR009806 (PFAM); IPR009806 (PANTHER); CYTOPLASMIC_DOMAIN (PHOBIUS); CYTOPLASMIC_DOMAIN (PHOBIUS); TRANSMEMBRANE (PHOBIUS); NON_CYTOPLASMIC_DOMAIN (PHOBIUS); TRANSMEMBRANE (PHOBIUS); TMhelix (TMHMM); TMhelix (TMHMM)	P:GO:0015979; P:GO:0042549; C:GO:0009507; C:GO:0009523; C:GO:0009535	P:photosynthesis; P:photosystem II stabilization; C:chloroplast; C:photosystem II; C:chloroplast thylakoid membrane	6,90	9,79	8,96	9,37	20,69	-0,06	-1,05	0,71	0,90	1,00	9,18	13,91	6,20	10,10	20,02	-0,44	-1,35	0,02	0,86	1,00
GSVIVT01000744001	LOC100251205	NC_081811	375931..383555	100251205	XP_002282102.1	XP_002282102.1probable galacturonosyltransferase 6 isoform X2	20	0	88.17	588	4	P:GO:0045489; P:GO:0071555; F:GO:0047262; C:GO:0000139	P:pectin biosynthetic process; P:cell wall organization; F:polygalacturonate 4-alpha-galacturonosyltransferase activity; C:Golgi membrane	EC:2.4.1.43	polygalacturonate 4-alpha-galacturonosyltransferase	Coil (COILS); G3DSA:3.90.550.10:FF:000056 (FUNFAM); IPR002495 (PFAM); IPR029044 (G3DSA:3.90.550.GENE3D); PF25557 (PFAM); IPR029993 (PANTHER); SIGNAL_PEPTIDE (PHOBIUS); SIGNAL_PEPTIDE_H_REGION (PHOBIUS); SIGNAL_PEPTIDE_N_REGION (PHOBIUS); SIGNAL_PEPTIDE_C_REGION (PHOBIUS); NON_CYTOPLASMIC_DOMAIN (PHOBIUS); cd06429 (CDD); IPR029044 (SUPERFAMILY); TMhelix (TMHMM)	F:GO:0016757; F:GO:0047262	F:glycosyltransferase activity; F:polygalacturonate 4-alpha-galacturonosyltransferase activity	0,15	0,39	0,20	0,37	0,46	-0,07	-1,05	0,91	0,95	1,00	0,08	0,22	0,13	0,37	0,29	0,74	1,67	0,42	0,86	1,00
GSVIVT01000745001	LOC100246066	NC_081811	complement(366372..372029)	100246066	XP_002282145.1	XP_002282145.1magnesium transporter MRS2-I isoform X1	20	1.22E-266	91.98	389	3	P:GO:1903830; F:GO:0015095; C:GO:0016020	P:magnesium ion transmembrane transport; F:magnesium ion transmembrane transporter activity; C:membrane	0	0	Coil (COILS); G3DSA:2.40.128.330:FF:000001 (FUNFAM); IPR039204 (PFAM); G3DSA:2.40.128.330 (GENE3D); G3DSA:1.20.58.340 (GENE3D); IPR039204 (PANTHER); TRANSMEMBRANE (PHOBIUS); NON_CYTOPLASMIC_DOMAIN (PHOBIUS); CYTOPLASMIC_DOMAIN (PHOBIUS); TRANSMEMBRANE (PHOBIUS); NON_CYTOPLASMIC_DOMAIN (PHOBIUS); IPR039204 (CDD); IPR045863 (SUPERFAMILY); TMhelix (TMHMM); TMhelix (TMHMM)	P:GO:0015693; F:GO:0015095	P:magnesium ion transport; F:magnesium ion transmembrane transporter activity	0,56	1,04	0,70	0,95	1,61	-0,14	-1,10	0,74	0,90	1,00	0,31	0,62	0,21	0,44	0,68	-0,46	-1,38	0,51	0,86	1,00
GSVIVT01000748001	LOC100264728	NC_081811	complement(349932..363972)	100264728	XP_002275598.1	XP_002275598.1E3 ubiquitin protein ligase DRIP2	20	1.17E-303	88.01	430	2	F:GO:0004842; F:GO:0008270	F:ubiquitin-protein transferase activity; F:zinc ion binding	EC:2.3.2	Acyltransferases	IPR001841 (SMART); IPR013083 (G3DSA:3.30.40.GENE3D); PF13923 (PFAM); IPR044807 (PANTHER); IPR017907 (PROSITE_PATTERNS); IPR001841 (PROSITE_PROFILES); cd16525 (CDD); SSF57850 (SUPERFAMILY)	F:GO:0004842	F:ubiquitin-protein transferase activity	0,20	0,43	0,34	0,54	0,78	0,31	1,24	0,60	0,84	1,00	0,36	0,84	0,09	0,22	0,79	-1,88	-3,67	0,04	0,86	1,00
GSVIVT01000750001	LOC100254436	NC_081811	342107..345644	100254436	XP_002275636.1	XP_002275636.1GABA transporter 1	20	0	93.21	451	6	P:GO:0003333; P:GO:0009734; F:GO:0015171; F:GO:0015293; C:GO:0012505; C:GO:0016020	P:amino acid transmembrane transport; P:auxin-activated signaling pathway; F:amino acid transmembrane transporter activity; F:symporter activity; C:endomembrane system; C:membrane	0	0	IPR013057 (PFAM); PTHR48017 (PANTHER); TRANSMEMBRANE (PHOBIUS); CYTOPLASMIC_DOMAIN (PHOBIUS); NON_CYTOPLASMIC_DOMAIN (PHOBIUS); CYTOPLASMIC_DOMAIN (PHOBIUS); TRANSMEMBRANE (PHOBIUS); NON_CYTOPLASMIC_DOMAIN (PHOBIUS); TRANSMEMBRANE (PHOBIUS); NON_CYTOPLASMIC_DOMAIN (PHOBIUS); TRANSMEMBRANE (PHOBIUS); TRANSMEMBRANE (PHOBIUS); NON_CYTOPLASMIC_DOMAIN (PHOBIUS); TRANSMEMBRANE (PHOBIUS); NON_CYTOPLASMI…	no GO terms	no GO terms	0,00	0,00	0,03	0,03	0,06	2,76	6,79	0,52	0,76	1,00	0,00	0,00	0,00	0,00	0,00	NaN	NaN	NaN	NaN	NaN
GSVIVT01000751001	LOC100252725	NC_081811	complement(332517..338585)	100252725	XP_002282269.1	XP_002282269.1signal recognition particle 9 kDa protein	20	8.0E-67	96.46	103	4	P:GO:0006614; P:GO:0045900; F:GO:0008312; C:GO:0005786	P:SRP-dependent cotranslational protein targeting to membrane; P:negative regulation of translational elongation; F:7S RNA binding; C:signal recognition particle, endoplasmic reticulum targeting	0	0	G3DSA:3.30.720.10:FF:000001 (FUNFAM); IPR039432 (PFAM); IPR009018 (G3DSA:3.30.720.GENE3D); IPR008832 (PIRSF); IPR039914 (PANTHER); IPR009018 (SUPERFAMILY)	P:GO:0006614; P:GO:0045900; F:GO:0008312; C:GO:0005786; C:GO:0048500	P:SRP-dependent cotranslational protein targeting to membrane; P:negative regulation of translational elongation; F:7S RNA binding; C:signal recognition particle, endoplasmic reticulum targeting; C:signal recognition particle	0,06	0,04	0,21	0,10	0,47	1,11	2,16	0,49	0,76	1,00	0,12	0,09	0,00	0,00	0,27	-3,70	-12,98	0,43	0,86	1,00
GSVIVT01000752001	LOC100257874	NC_081811	complement(324117..326940)	100257874	XP_002282258.1	XP_002282258.1probable WRKY transcription factor 21	20	1.54E-242	89.4	340	5	P:GO:0006355; F:GO:0003700; F:GO:0005516; F:GO:0043565; C:GO:0005634	P:regulation of DNA-templated transcription; F:DNA-binding transcription factor activity; F:calmodulin binding; F:sequence-specific DNA binding; C:nucleus	0	0	G3DSA:2.20.25.80:FF:000004 (FUNFAM); IPR003657 (SMART); IPR036576 (G3DSA:2.20.25.GENE3D); IPR018872 (PFAM); IPR003657 (PFAM); IPR044810 (PANTHER); IPR003657 (PROSITE_PROFILES); IPR036576 (SUPERFAMILY)	P:GO:0006355; F:GO:0003700; F:GO:0043565	P:regulation of DNA-templated transcription; F:DNA-binding transcription factor activity; F:sequence-specific DNA binding	0,02	0,04	0,00	0,00	0,05	-3,58	-11,95	0,41	0,76	1,00	0,11	0,22	0,07	0,15	0,25	-0,54	-1,46	0,65	0,88	1,00
GSVIVT01000754001	LOC100263010	NC_081811	311314..316174	100263010	XP_002282294.1	XP_002282294.1small ribosomal subunit protein uS19	20	9.95E-102	98.21	151	5	P:GO:0000028; P:GO:0006412; F:GO:0003723; F:GO:0003735; C:GO:0022627	P:ribosomal small subunit assembly; P:translation; F:RNA binding; F:structural constituent of ribosome; C:cytosolic small ribosomal subunit	0	0	IPR002222 (PRINTS); G3DSA:3.30.860.10:FF:000002 (FUNFAM); IPR002222 (PFAM); IPR023575 (G3DSA:3.30.860.GENE3D); IPR002222 (PIRSF); IPR005713 (NCBIFAM); NF003121 (NCBIFAM); IPR002222 (PANTHER); IPR020934 (PROSITE_PATTERNS); IPR002222 (HAMAP); IPR023575 (SUPERFAMILY)	P:GO:0000028; P:GO:0006412; F:GO:0003723; F:GO:0003735; C:GO:0005840; C:GO:0015935; C:GO:0022627	P:ribosomal small subunit assembly; P:translation; F:RNA binding; F:structural constituent of ribosome; C:ribosome; C:small ribosomal subunit; C:cytosolic small ribosomal subunit	1,41	1,30	1,54	1,05	3,56	-0,31	-1,24	0,42	0,76	1,00	0,76	0,75	0,90	0,95	2,08	0,36	1,29	0,50	0,86	1,00
GSVIVT01000755001	LOC100247613	NC_081811	complement(294848..296274)	100247613	XP_002282346.1	XP_002282346.1histone H1	20	1.66E-75	82.74	275	9	P:GO:0006334; P:GO:0030261; P:GO:0045910; F:GO:0003690; F:GO:0008168; F:GO:0030527; F:GO:0031492; C:GO:0000786; C:GO:0005634	P:nucleosome assembly; P:chromosome condensation; P:negative regulation of DNA recombination; F:double-stranded DNA binding; F:methyltransferase activity; F:structural constituent of chromatin; F:nucleosomal DNA binding; C:nucleosome; C:nucleus	EC:2.1.1	Transferring one-carbon groups	IPR005819 (PRINTS); G3DSA:1.10.10.10:FF:000521 (FUNFAM); IPR005818 (SMART); IPR036388 (G3DSA:1.10.10.GENE3D); IPR005818 (PFAM); PTHR11467 (PANTHER); IPR005818 (PROSITE_PROFILES); IPR005818 (CDD); IPR036390 (SUPERFAMILY)	P:GO:0006334; P:GO:0030261; P:GO:0045910; F:GO:0003677; F:GO:0003690; F:GO:0030527; F:GO:0031492; C:GO:0000786; C:GO:0005634	P:nucleosome assembly; P:chromosome condensation; P:negative regulation of DNA recombination; F:DNA binding; F:double-stranded DNA binding; F:structural constituent of chromatin; F:nucleosomal DNA binding; C:nucleosome; C:nucleus	1,00	1,39	1,16	1,18	2,67	-0,23	-1,17	0,54	0,78	1,00	0,83	1,24	0,69	1,10	1,82	-0,15	-1,11	0,76	0,91	1,00
GSVIVT01000756001	LOC100249325	NC_081811	269947..285253	100249325	XP_010651946.1	XP_010651946.1calmodulin calcium-dependent NAD kinase	20	0	91.2	503	3	F:GO:0005524; F:GO:0016301; C:GO:0016020	F:ATP binding; F:kinase activity; C:membrane	EC:2.7	Transferring phosphorus-containing groups	0	0	0	0,00	0,00	0,00	0,00	0,00	NaN	NaN	NaN	NaN	NaN	0,00	0,00	0,00	0,00	0,00	NaN	NaN	NaN	NaN	NaN
GSVIVT01000757001	LOC100244169	NC_081811	258216..262228	100244169	XP_002275680.2	XP_002275680.2pentatricopeptide repeat-containing protein At1g63330	20	1.56E-113	74.57	627	2	P:GO:0009987; F:GO:0003729	P:cellular process; F:mRNA binding	0	0	G3DSA:1.25.40.10:FF:000558 (FUNFAM); IPR002885 (PFAM); IPR002885 (PFAM); IPR011990 (G3DSA:1.25.40.GENE3D); IPR011990 (G3DSA:1.25.40.GENE3D); IPR002885 (NCBIFAM); IPR002885 (PFAM); PTHR47932 (PANTHER); IPR002885 (PROSITE_PROFILES); IPR002885 (PROSITE_PROFILES); IPR002885 (PROSITE_PROFILES); IPR002885 (PROSITE_PROFILES); IPR002885 (PROSITE_PROFILES); IPR002885 (PROSITE_PROFILES); IPR002885 (PROSITE…	F:GO:0003729; F:GO:0005515	F:mRNA binding; F:protein binding	0,05	0,17	0,08	0,20	0,18	0,21	1,16	0,82	0,93	1,00	0,02	0,09	0,02	0,07	0,05	-0,22	-1,16	0,90	0,95	1,00
GSVIVT01000758001	LOC100266515	NC_081811	complement(227997..246038)	100266515	XP_010651947.1	XP_010651947.1flowering locus K homology domain isoform X1	20	4.15E-310	86.56	433	5	F:GO:0003729; F:GO:0004190; C:GO:0005634; C:GO:0005737; C:GO:0016020	F:mRNA binding; F:aspartic-type endopeptidase activity; C:nucleus; C:cytoplasm; C:membrane	EC:3.4.23	Acting on peptide bonds (peptidases)	0	0	0	0,22	0,39	0,39	0,51	0,90	0,37	1,29	0,55	0,79	1,00	0,14	0,26	0,25	0,51	0,58	0,96	1,94	0,23	0,86	1,00
GSVIVT01000760001	LOC100261309	NC_081811	223194..226789	100261309	XP_019076708.1	XP_019076708.1uncharacterized protein LOC100261309	20	0	92.4	752	1	F:GO:0008270	F:zinc ion binding	0	0	0	0	0	0,14	0,43	0,21	0,47	0,48	0,12	1,09	0,84	0,93	1,00	0,17	0,57	0,29	1,02	0,67	0,85	1,81	0,13	0,86	1,00
GSVIVT01000761001	LOC100256215	NC_081811	209624..221156	100256215	XP_059593762.1	XP_059593762.1fructokinase-1	20	0	86.42	459	2	P:GO:0046835; F:GO:0008865	P:carbohydrate phosphorylation; F:fructokinase activity	EC:2.7.1.4; EC:2.7.1.1	fructokinase; hexokinase	0	0	0	0,18	0,39	0,33	0,54	0,77	0,46	1,38	0,45	0,76	1,00	0,15	0,35	0,17	0,44	0,40	0,33	1,26	0,67	0,89	1,00
GSVIVT01000762001	LOC100242483	NC_081811	203274..209337	100242483	XP_002282449.1	XP_002282449.1iron-sulfur protein required for NADH dehydrogenase, mitochondrial	20	1.33E-248	88.3	341	7	P:GO:0016226; P:GO:0032543; P:GO:0032981; F:GO:0005524; F:GO:0051539; F:GO:0140663; C:GO:0005759	P:iron-sulfur cluster assembly; P:mitochondrial translation; P:mitochondrial respiratory chain complex I assembly; F:ATP binding; F:4 iron, 4 sulfur cluster binding; F:ATP-dependent FeS chaperone activity; C:mitochondrial matrix	0	0	G3DSA:3.40.50.300:FF:000709 (FUNFAM); IPR027417 (G3DSA:3.40.50.GENE3D); IPR033756 (PFAM); PIRSR003092-1 (PIRSR); IPR044304 (PANTHER); IPR019591 (HAMAP); IPR019591 (CDD); IPR027417 (SUPERFAMILY)	P:GO:0016226; P:GO:0032981; F:GO:0005524; F:GO:0051536; F:GO:0051539; F:GO:0140663; C:GO:0005739	P:iron-sulfur cluster assembly; P:mitochondrial respiratory chain complex I assembly; F:ATP binding; F:iron-sulfur cluster binding; F:4 iron, 4 sulfur cluster binding; F:ATP-dependent FeS chaperone activity; C:mitochondrion	0,13	0,17	0,32	0,30	0,74	0,79	1,72	0,36	0,76	1,00	0,19	0,26	0,20	0,29	0,46	0,17	1,12	0,86	0,95	1,00
GSVIVT01000763001	LOC104879748	NC_081811	complement(197514..202524)	104879748	XP_010651951.1	XP_010651951.1myosin-binding protein 1 isoform X1	20	0	73.18	778	2	F:GO:0080115; C:GO:0016020	F:myosin XI tail binding; C:membrane	0	0	0	0	0	0,00	0,00	0,00	0,00	0,00	NaN	NaN	NaN	NaN	NaN	0,01	0,04	0,02	0,07	0,04	0,68	1,61	0,72	0,90	1,00
GSVIVT01000764001	LOC104882561	NC_081806	14192219..14196965	104882561	XP_059597135.1	XP_059597135.1vegetative cell wall protein gp1-like	20	1.07E-73	91.2	117	0	0	0	0	0	0	0	0	0,00	0,00	0,00	0,00	0,00	NaN	NaN	NaN	NaN	NaN	0,00	0,00	0,00	0,00	0,00	NaN	NaN	NaN	NaN	NaN
GSVIVT01000764001	LOC100264774	NC_081811	complement(188128..189983)	100264774	XP_002282468.1	XP_002282468.1cytochrome P450 94A1	20	0	90.4	505	5	F:GO:0004497; F:GO:0005506; F:GO:0016705; F:GO:0020037; C:GO:0016020	F:monooxygenase activity; F:iron ion binding; F:oxidoreductase activity, acting on paired donors, with incorporation or reduction of molecular oxygen; F:heme binding; C:membrane	EC:1.14	Acting on paired donors, with incorporation or reduction of molecular oxygen. The oxygen incorporated need not be derived from O2	IPR002401 (PRINTS); IPR001128 (PRINTS); IPR001128 (PFAM); IPR036396 (G3DSA:1.10.630.GENE3D); PIRSR602403-1 (PIRSR); PIRSR000047-1 (PIRSR); PIRSR000209-1 (PIRSR); PIRSR000047-2 (PIRSR); PIRSR602402-1 (PIRSR); PIRSR602401-1 (PIRSR); PIRSR602399-1 (PIRSR); PTHR24296 (PANTHER); SIGNAL_PEPTIDE_C_REGION (PHOBIUS); SIGNAL_PEPTIDE_H_REGION (PHOBIUS); SIGNAL_PEPTIDE (PHOBIUS); SIGNAL_PEPTIDE_N_REGION (PHO…	F:GO:0004497; F:GO:0005506; F:GO:0016705; F:GO:0020037	F:monooxygenase activity; F:iron ion binding; F:oxidoreductase activity, acting on paired donors, with incorporation or reduction of molecular oxygen; F:heme binding	0,00	0,00	0,00	0,00	0,00	NaN	NaN	NaN	NaN	NaN	0,00	0,00	0,03	0,07	0,08	3,61	12,21	0,36	0,86	1,00
GSVIVT01000764001	LOC104881222	NC_081817	12615771..12616524	104881222	XP_010658877.1	XP_010658877.1extensin-like	20	2.69E-80	94.67	130	1	F:GO:0003723	F:RNA binding	0	0	0	0	0	0,00	0,00	0,00	0,00	0,00	NaN	NaN	NaN	NaN	NaN	0,00	0,00	0,00	0,00	0,00	NaN	NaN	NaN	NaN	NaN
GSVIVT01000765001	LOC100259592	NC_081811	complement(177440..179222)	100259592	XP_002282477.3	CBI17962.3unnamed protein product, partial	20	0	89.94	506	4	F:GO:0005506; F:GO:0016712; F:GO:0020037; C:GO:0016020	F:iron ion binding; F:oxidoreductase activity, acting on paired donors, with incorporation or reduction of molecular oxygen, reduced flavin or flavoprotein as one donor, and incorporation of one atom of oxygen; F:heme binding; C:membrane	EC:1.14.14	Acting on paired donors, with incorporation or reduction of molecular oxygen. The oxygen incorporated need not be derived from O2	IPR002401 (PRINTS); IPR001128 (PRINTS); IPR036396 (G3DSA:1.10.630.GENE3D); IPR001128 (PFAM); PIRSR000047-2 (PIRSR); PIRSR000209-1 (PIRSR); PIRSR602403-1 (PIRSR); PIRSR602401-1 (PIRSR); PIRSR602399-1 (PIRSR); PIRSR602402-1 (PIRSR); PIRSR000047-1 (PIRSR); PTHR24296 (PANTHER); SIGNAL_PEPTIDE_C_REGION (PHOBIUS); SIGNAL_PEPTIDE_H_REGION (PHOBIUS); SIGNAL_PEPTIDE_N_REGION (PHOBIUS); NON_CYTOPLASMIC_DOM…	F:GO:0004497; F:GO:0005506; F:GO:0016705; F:GO:0020037	F:monooxygenase activity; F:iron ion binding; F:oxidoreductase activity, acting on paired donors, with incorporation or reduction of molecular oxygen; F:heme binding	0,42	0,78	0,32	0,44	0,95	-0,82	-1,77	0,12	0,76	1,00	0,16	0,31	0,31	0,66	0,72	1,10	2,14	0,13	0,86	1,00
GSVIVT01000771001	LOC100240980	NC_081808	18597981..18603678	100240980	XP_002270435.1	XP_002270435.1uncharacterized protein LOC100240980	20	0	74.75	637	3	P:GO:0000447; C:GO:0005730; C:GO:0030686	P:endonucleolytic cleavage in ITS1 to separate SSU-rRNA from 5.8S rRNA and LSU-rRNA from tricistronic rRNA transcript (SSU-rRNA, 5.8S rRNA, LSU-rRNA); C:nucleolus; C:90S preribosome	0	0	Coil (COILS); Coil (COILS); IPR018034 (PFAM); IPR024626 (PFAM); IPR018034 (PANTHER)	P:GO:0000447; C:GO:0005730; C:GO:0030686	P:endonucleolytic cleavage in ITS1 to separate SSU-rRNA from 5.8S rRNA and LSU-rRNA from tricistronic rRNA transcript (SSU-rRNA, 5.8S rRNA, LSU-rRNA); C:nucleolus; C:90S preribosome	0,24	0,61	0,24	0,44	0,55	-0,46	-1,38	0,41	0,76	1,00	0,17	0,44	0,10	0,29	0,36	-0,56	-1,47	0,51	0,86	1,00
GSVIVT01000771001	LOC100254474	NC_081811	complement(29451..31560)	100254474	XP_002282584.2	XP_002282584.2transcription factor bHLH3	20	0	78.39	491	6	P:GO:0006355; P:GO:0010629; F:GO:0000976; F:GO:0003700; F:GO:0046983; C:GO:0005634	P:regulation of DNA-templated transcription; P:negative regulation of gene expression; F:transcription cis-regulatory region binding; F:DNA-binding transcription factor activity; F:protein dimerization activity; C:nucleus	0	0	Coil (COILS); G3DSA:4.10.280.10:FF:000078 (FUNFAM); IPR011598 (SMART); IPR011598 (PFAM); IPR025610 (PFAM); IPR036638 (G3DSA:4.10.280.GENE3D); IPR045084 (PANTHER); IPR011598 (PROSITE_PROFILES); cd11449 (CDD); IPR036638 (SUPERFAMILY)	P:GO:0006355; F:GO:0000976; F:GO:0003700; F:GO:0046983; C:GO:0005634	P:regulation of DNA-templated transcription; F:transcription cis-regulatory region binding; F:DNA-binding transcription factor activity; F:protein dimerization activity; C:nucleus	0,45	0,95	0,72	1,12	1,66	0,22	1,17	0,59	0,83	1,00	0,79	1,77	0,42	1,02	1,71	-0,76	-1,69	0,10	0,86	1,00
GSVIVT01000777001	LOC100260818	NC_081816	complement(709491..712657)	100260818	XP_059597310.1	XP_059597310.1glycerol-3-phosphate acyltransferase 1	20	0	90.79	587	4	P:GO:0010143; F:GO:0016791; F:GO:0090447; C:GO:0016020	P:cutin biosynthetic process; F:phosphatase activity; F:glycerol-3-phosphate 2-O-acyltransferase activity; C:membrane	EC:2.3.1.198; EC:3.1.3	glycerol-3-phosphate 2-O-acyltransferase; Acting on ester bonds	0	0	0	0,02	0,04	0,00	0,00	0,04	-3,58	-11,95	0,41	0,76	1,00	0,00	0,00	0,00	0,00	0,00	NaN	NaN	NaN	NaN	NaN
GSVIVT01000780001	LOC100250562	NC_081816	complement(651387..660699)	100250562	XP_002279775.2	XP_002279775.2ribose-phosphate pyrophosphokinase 4	20	5.54E-238	95.92	326	10	P:GO:0006015; P:GO:0006164; P:GO:0006779; F:GO:0000287; F:GO:0004749; F:GO:0004853; F:GO:0005524; F:GO:0016301; C:GO:0002189; C:GO:0005737	P:5-phosphoribose 1-diphosphate biosynthetic process; P:purine nucleotide biosynthetic process; P:porphyrin-containing compound biosynthetic process; F:magnesium ion binding; F:ribose phosphate diphosphokinase activity; F:uroporphyrinogen decarboxylase activity; F:ATP binding; F:kinase activity; C:ribose phosphate diphosphokinase complex; C:cytoplasm	EC:2.7.6.1; EC:4.1.1.37	ribose-phosphate diphosphokinase; uroporphyrinogen decarboxylase	G3DSA:3.40.50.2020:FF:000034 (FUNFAM); G3DSA:3.40.50.2020:FF:000032 (FUNFAM); SM01400 (SMART); IPR029099 (PFAM); IPR000836 (PFAM); IPR029057 (G3DSA:3.40.50.GENE3D); IPR029057 (G3DSA:3.40.50.GENE3D); IPR005946 (PANTHER); CYTOPLASMIC_DOMAIN (PHOBIUS); TRANSMEMBRANE (PHOBIUS); NON_CYTOPLASMIC_DOMAIN (PHOBIUS); IPR000836 (CDD); IPR029057 (SUPERFAMILY); IPR029057 (SUPERFAMILY)	P:GO:0006015; P:GO:0006164; P:GO:0009165; F:GO:0000287; C:GO:0002189; C:GO:0005737	P:5-phosphoribose 1-diphosphate biosynthetic process; P:purine nucleotide biosynthetic process; P:nucleotide biosynthetic process; F:magnesium ion binding; C:ribose phosphate diphosphokinase complex; C:cytoplasm	0,21	0,30	0,35	0,37	0,81	0,28	1,22	0,69	0,89	1,00	0,12	0,18	0,18	0,29	0,41	0,73	1,66	0,47	0,86	1,00
GSVIVT01000782001	LOC100245436	NC_081816	634503..646811	100245436	XP_002279792.2	XP_002279792.2protein MEI2-like 2	20	0	92.51	842	11	P:GO:0006520; P:GO:0010143; P:GO:0051321; F:GO:0003723; F:GO:0005524; F:GO:0016491; F:GO:0016791; F:GO:0016887; F:GO:0090447; C:GO:0016020; C:GO:0016607	P:amino acid metabolic process; P:cutin biosynthetic process; P:meiotic cell cycle; F:RNA binding; F:ATP binding; F:oxidoreductase activity; F:phosphatase activity; F:ATP hydrolysis activity; F:glycerol-3-phosphate 2-O-acyltransferase activity; C:membrane; C:nuclear speck	EC:1; EC:2.3.1.198; EC:3.6.1.15; EC:3.1.3	Oxidoreductases; glycerol-3-phosphate 2-O-acyltransferase; nucleoside-triphosphate phosphatase; Acting on ester bonds	G3DSA:3.30.70.330:FF:000063 (FUNFAM); G3DSA:3.30.70.330:FF:000101 (FUNFAM); IPR000504 (SMART); IPR012677 (G3DSA:3.30.70.GENE3D); IPR012677 (G3DSA:3.30.70.GENE3D); IPR007201 (PFAM); IPR000504 (PFAM); PTHR23189 (PANTHER); IPR000504 (PROSITE_PROFILES); IPR000504 (PROSITE_PROFILES); IPR034453 (CDD); IPR034454 (CDD); IPR035979 (SUPERFAMILY); IPR035979 (SUPERFAMILY)	F:GO:0003676; F:GO:0003723	F:nucleic acid binding; F:RNA binding	0,71	2,56	0,94	2,47	2,17	-0,05	-1,04	0,85	0,93	1,00	0,64	2,43	0,41	1,68	1,39	-0,50	-1,42	0,18	0,86	1,00
GSVIVT01000784001	LOC100252272	NC_081816	complement(600983..609646)	100252272	XP_010656933.1	XP_010656933.1mitogen-activated protein kinase 20 isoform X1	20	0	95.41	622	6	P:GO:0007254; F:GO:0004705; F:GO:0005524; F:GO:0106310; C:GO:0005634; C:GO:0005737	P:JNK cascade; F:JUN kinase activity; F:ATP binding; F:protein serine kinase activity; C:nucleus; C:cytoplasm	EC:2.7.11.24	mitogen-activated protein kinase	0	0	0	0,80	2,25	1,00	2,06	2,31	-0,13	-1,09	0,66	0,88	1,00	0,87	2,61	0,91	2,93	2,11	0,19	1,14	0,54	0,86	1,00
GSVIVT01000788001	LOC100242015	NC_081816	579509..581165	100242015	XP_003633220.1	XP_003633220.1uncharacterized protein LOC100242015	20	1.69E-189	59.77	313	0	0	0	0	0	0	0	0	0,71	1,04	1,23	1,32	2,84	0,34	1,26	0,39	0,76	1,00	1,14	1,77	0,53	0,88	2,48	-0,98	-1,97	0,04	0,86	1,00
GSVIVT01000789001	LOC100264299	NC_081816	complement(556079..557481)	100264299	XP_002283850.1	XP_002283850.1uncharacterized protein LOC100264299	20	1.04E-249	82.52	394	1	F:GO:0003723	F:RNA binding	0	0	0	0	0	0,30	0,43	0,22	0,24	0,67	-0,87	-1,82	0,23	0,76	1,00	0,00	0,00	0,04	0,07	0,10	3,61	12,21	0,36	0,86	1,00
GSVIVT01000791001	LOC100252338	NC_081816	complement(543752..550144)	100252338	XP_002283859.3	XP_002283859.3phosphatidylglycerophosphate phosphatase 1, chloroplastic/mitochondrial isoform X1	20	2.62E-261	81.31	344	2	F:GO:0008962; C:GO:0005737	F:phosphatidylglycerophosphatase activity; C:cytoplasm	EC:3.1.3.27	phosphatidylglycerophosphatase	0	0	0	0,16	0,30	0,09	0,14	0,35	-1,15	-2,22	0,20	0,76	1,00	0,08	0,18	0,13	0,29	0,30	0,73	1,66	0,47	0,86	1,00
GSVIVT01000792001	LOC100247213	NC_081816	535785..541859	100247213	XP_003633223.2	XP_003633223.2LOW QUALITY PROTEIN: taxadiene 5-alpha hydroxylase	20	0	85.35	477	6	P:GO:0016125; F:GO:0004497; F:GO:0005506; F:GO:0016705; F:GO:0020037; C:GO:0016020	P:sterol metabolic process; F:monooxygenase activity; F:iron ion binding; F:oxidoreductase activity, acting on paired donors, with incorporation or reduction of molecular oxygen; F:heme binding; C:membrane	EC:1.14	Acting on paired donors, with incorporation or reduction of molecular oxygen. The oxygen incorporated need not be derived from O2	0	0	0	0,03	0,04	0,00	0,00	0,06	-3,58	-11,95	0,41	0,76	1,00	0,00	0,00	0,00	0,00	0,00	NaN	NaN	NaN	NaN	NaN
GSVIVT01000793001	LOC100259123	NC_081816	complement(532963..534649)	100259123	XP_002283883.1	XP_002283883.1protodermal factor 1	20	6.03E-167	72.85	281	2	F:GO:0008962; C:GO:0016020	F:phosphatidylglycerophosphatase activity; C:membrane	EC:3.1.3.27	phosphatidylglycerophosphatase	0	0	0	0,04	0,04	0,00	0,00	0,08	-3,58	-11,95	0,41	0,76	1,00	0,04	0,04	0,00	0,00	0,08	-2,80	-6,95	0,56	0,86	1,00
GSVIVT01000796001	LOC100242074	NC_081816	521933..525027	100242074	XP_002279871.1	XP_002279871.1uncharacterized protein LOC100242074	20	2.49E-251	86.16	346	1	C:GO:0016020	C:membrane	0	0	IPR029058 (G3DSA:3.40.50.GENE3D); PTHR35128 (PANTHER); TRANSMEMBRANE (PHOBIUS); CYTOPLASMIC_DOMAIN (PHOBIUS); NON_CYTOPLASMIC_DOMAIN (PHOBIUS); IPR029058 (SUPERFAMILY); TMhelix (TMHMM)	no GO terms	no GO terms	0,05	0,09	0,11	0,14	0,26	0,59	1,51	0,63	0,85	1,00	0,03	0,04	0,04	0,07	0,09	0,68	1,61	0,72	0,90	1,00
GSVIVT01000797001	LOC100253995	NC_081816	505700..508380	100253995	XP_002283893.1	XP_002283893.1uncharacterized protein LOC100253995	20	0	95.68	592	10	P:GO:0000727; P:GO:0006270; P:GO:0006279; P:GO:0048229; P:GO:0051301; P:GO:1902977; F:GO:0003682; F:GO:0003688; F:GO:0003697; C:GO:0031261	P:double-strand break repair via break-induced replication; P:DNA replication initiation; P:premeiotic DNA replication; P:gametophyte development; P:cell division; P:mitotic DNA replication preinitiation complex assembly; F:chromatin binding; F:DNA replication origin binding; F:single-stranded DNA binding; C:DNA replication preinitiation complex	0	0	0	0	0	0,00	0,00	0,00	0,00	0,00	NaN	NaN	NaN	NaN	NaN	0,02	0,04	0,00	0,00	0,04	-2,80	-6,95	0,56	0,86	1,00
GSVIVT01000799001	LOC100248901	NC_081816	493212..496150	100248901	XP_002283897.1	XP_002283897.1psbQ-like protein 3, chloroplastic	20	2.8E-124	83.5	184	5	P:GO:0009767; F:GO:0005509; C:GO:0009535; C:GO:0009654; C:GO:0019898	P:photosynthetic electron transport chain; F:calcium ion binding; C:chloroplast thylakoid membrane; C:photosystem II oxygen evolving complex; C:extrinsic component of membrane	0	0	0	0	0	0,17	0,22	0,18	0,17	0,42	-0,36	-1,28	0,69	0,89	1,00	0,10	0,13	0,10	0,15	0,24	0,17	1,12	0,90	0,95	1,00
GSVIVT01000800001	LOC100259182	NC_081816	complement(469614..476426)	100259182	XP_010656937.1	XP_010656937.1probable galacturonosyltransferase 15 isoform X1	20	0	96.37	528	4	P:GO:0045489; P:GO:0071555; F:GO:0047262; C:GO:0000139	P:pectin biosynthetic process; P:cell wall organization; F:polygalacturonate 4-alpha-galacturonosyltransferase activity; C:Golgi membrane	EC:2.4.1.43	polygalacturonate 4-alpha-galacturonosyltransferase	0	0	0	0,55	1,30	0,95	1,66	2,18	0,35	1,27	0,33	0,76	1,00	0,89	2,25	0,43	1,17	1,93	-0,92	-1,89	0,03	0,86	1,00
GSVIVT01000802001	MADS1	NC_081816	442669..455456	100232864	NP_001268105.1	NP_001268105.1agamous-like MADS-box protein MADS1	20	3.14E-148	93.63	225	7	P:GO:0009908; P:GO:0045944; F:GO:0000978; F:GO:0000981; F:GO:0046983; C:GO:0005634; C:GO:0016020	P:flower development; P:positive regulation of transcription by RNA polymerase II; F:RNA polymerase II cis-regulatory region sequence-specific DNA binding; F:DNA-binding transcription factor activity, RNA polymerase II-specific; F:protein dimerization activity; C:nucleus; C:membrane	0	0	Coil (COILS); Coil (COILS); Coil (COILS); IPR002100 (PRINTS); G3DSA:3.40.1810.10:FF:000009 (FUNFAM); IPR002100 (SMART); IPR002487 (PFAM); IPR036879 (G3DSA:3.40.1810.GENE3D); IPR002100 (PFAM); IPR050142 (PANTHER); IPR002100 (PROSITE_PATTERNS); IPR002100 (PROSITE_PROFILES); IPR002487 (PROSITE_PROFILES); IPR033896 (CDD); IPR036879 (SUPERFAMILY)	P:GO:0006355; P:GO:0045944; F:GO:0000977; F:GO:0003677; F:GO:0003700; F:GO:0046983; C:GO:0005634	P:regulation of DNA-templated transcription; P:positive regulation of transcription by RNA polymerase II; F:RNA polymerase II transcription regulatory region sequence-specific DNA binding; F:DNA binding; F:DNA-binding transcription factor activity; F:protein dimerization activity; C:nucleus	0,09	0,17	0,00	0,00	0,21	-5,45	-43,70	0,20	0,76	1,00	0,07	0,13	0,00	0,00	0,14	-4,25	-19,01	0,36	0,86	1,00
GSVIVT01000808001	LOC100260926	NC_081816	complement(375045..376562)	100260926	XP_002279952.1	XP_002279952.1HVA22-like protein f	20	2.83E-108	91.61	156	1	C:GO:0016020	C:membrane	0	0	IPR004345 (PFAM); IPR004345 (PANTHER); NON_CYTOPLASMIC_DOMAIN (PHOBIUS); TRANSMEMBRANE (PHOBIUS); TRANSMEMBRANE (PHOBIUS); CYTOPLASMIC_DOMAIN (PHOBIUS); CYTOPLASMIC_DOMAIN (PHOBIUS); NON_CYTOPLASMIC_DOMAIN (PHOBIUS); TRANSMEMBRANE (PHOBIUS); TMhelix (TMHMM); TMhelix (TMHMM); TMhelix (TMHMM)	no GO terms	no GO terms	0,04	0,04	0,00	0,00	0,09	-3,58	-11,95	0,41	0,76	1,00	0,08	0,09	0,00	0,00	0,17	-3,70	-12,98	0,43	0,86	1,00
GSVIVT01000809001	LOC100255858	NC_081816	355200..369204	100255858	XP_010656945.1	XP_010656945.1uncharacterized protein LOC100255858 isoform X2	20	0	72.99	1211	0	0	0	0	0	0	0	0	0,11	0,48	0,12	0,41	0,29	-0,23	-1,18	0,70	0,90	1,00	0,08	0,40	0,09	0,44	0,20	0,17	1,12	0,83	0,95	1,00
GSVIVT01000812001	LOC100262473	NC_081816	263440..279722	100262473	XP_002280010.2	XP_002280010.2cinnamoyl-CoA reductase 1	20	1.03E-230	88.86	320	1	F:GO:0016616	F:oxidoreductase activity, acting on the CH-OH group of donors, NAD or NADP as acceptor	EC:1.1.1	Acting on the CH-OH group of donors	G3DSA:3.40.50.720:FF:000382 (FUNFAM); G3DSA:3.40.50.720 (GENE3D); IPR001509 (PFAM); IPR050425 (PANTHER); cd08958 (CDD); IPR036291 (SUPERFAMILY)	F:GO:0016616	F:oxidoreductase activity, acting on the CH-OH group of donors, NAD or NADP as acceptor	0,00	0,00	0,00	0,00	0,00	NaN	NaN	NaN	NaN	NaN	0,00	0,00	0,00	0,00	0,00	NaN	NaN	NaN	NaN	NaN
GSVIVT01000813001	LOC100854936	NC_081816	229845..232122	100854936	XP_003633226.1	XP_003633226.1probable disease resistance protein At4g19060	20	0	60.12	492	2	P:GO:0098542; F:GO:0043531	P:defense response to other organism; F:ADP binding	0	0	0	0	0	0,29	0,56	0,14	0,20	0,66	-1,46	-2,75	0,04	0,53	1,00	0,28	0,57	0,20	0,44	0,61	-0,36	-1,28	0,62	0,88	1,00
GSVIVT01000816001	LOC100260862	NC_081816	196649..227690	100260862	XP_010656946.1	XP_010656946.1uncharacterized protein LOC100260862	20	4.18E-257	94.17	351	4	P:GO:0046907; C:GO:0005783; C:GO:0016020; C:GO:0030134	P:intracellular transport; C:endoplasmic reticulum; C:membrane; C:COPII-coated ER to Golgi transport vesicle	0	0	0	0	0	0,54	1,00	0,75	1,01	1,73	0,02	1,02	0,96	0,98	1,00	0,45	0,88	0,45	0,95	1,04	0,13	1,10	0,80	0,94	1,00
GSVIVT01000817001	LOC100255795	NC_081816	complement(170472..191886)	100255795	XP_002284064.1	XP_002284064.1citrate synthase, glyoxysomal	20	0	94.91	512	4	P:GO:0005975; P:GO:0006099; F:GO:0046912; C:GO:0005759	P:carbohydrate metabolic process; P:tricarboxylic acid cycle; F:acyltransferase activity, acyl groups converted into alkyl on transfer; C:mitochondrial matrix	EC:2.3.3	Acyltransferases	0	0	0	0,55	1,21	0,66	1,08	1,54	-0,17	-1,12	0,67	0,88	1,00	0,37	0,88	0,40	1,02	0,94	0,24	1,18	0,64	0,88	1,00
GSVIVT01000818001	LOC100247105	NC_081816	159893..161710	100247105	XP_002280055.3	XP_002280055.3receptor like protein 29	20	7.82E-164	89.42	474	0	0	0	0	0	PR00019 (PRINTS); G3DSA:3.80.10.10:FF:000833 (FUNFAM); G3DSA:3.80.10.10:FF:000269 (FUNFAM); IPR003591 (SMART); IPR001611 (PFAM); IPR001611 (PFAM); IPR032675 (G3DSA:3.80.10.GENE3D); IPR032675 (G3DSA:3.80.10.GENE3D); IPR051848 (PANTHER); NON_CYTOPLASMIC_DOMAIN (PHOBIUS); SIGNAL_PEPTIDE_H_REGION (PHOBIUS); SIGNAL_PEPTIDE (PHOBIUS); CYTOPLASMIC_DOMAIN (PHOBIUS); SIGNAL_PEPTIDE_N_REGION (PHOBIUS); TRA…	F:GO:0005515	F:protein binding	0,00	0,00	0,00	0,00	0,00	NaN	NaN	NaN	NaN	NaN	0,00	0,00	0,00	0,00	0,00	NaN	NaN	NaN	NaN	NaN
GSVIVT01000819001	LOC100241966	NC_081816	128575..133150	100241966	XP_002280075.2	XP_002280075.2probable LRR receptor-like serine/threonine-protein kinase At3g47570 isoform X1	20	0	85.65	1160	4	F:GO:0004672; F:GO:0005524; F:GO:0033612; C:GO:0016020	F:protein kinase activity; F:ATP binding; F:receptor serine/threonine kinase binding; C:membrane	EC:2.7.1	Transferring phosphorus-containing groups	G3DSA:3.80.10.10:FF:000095 (FUNFAM); G3DSA:3.80.10.10:FF:000299 (FUNFAM); G3DSA:1.10.510.10:FF:000358 (FUNFAM); G3DSA:3.30.200.20:FF:000661 (FUNFAM); G3DSA:3.80.10.10:FF:000101 (FUNFAM); G3DSA:3.80.10.10:FF:000095 (FUNFAM); SM00365 (SMART); IPR003591 (SMART); IPR000719 (SMART); IPR013210 (PFAM); IPR000719 (PFAM); G3DSA:1.10.510.10 (GENE3D); IPR032675 (G3DSA:3.80.10.GENE3D); IPR032675 (G3DSA:3.80.…	P:GO:0006468; F:GO:0004672; F:GO:0005515; F:GO:0005524; F:GO:0033612	P:protein phosphorylation; F:protein kinase activity; F:protein binding; F:ATP binding; F:receptor serine/threonine kinase binding	0,09	0,35	0,11	0,30	0,24	-0,19	-1,14	0,79	0,92	1,00	0,14	0,57	0,08	0,37	0,30	-0,61	-1,53	0,42	0,86	1,00
GSVIVT01000821001	LOC100250610	NC_081816	complement(108983..116939)	100250610	XP_002284103.1	XP_002284103.1DEAD-box ATP-dependent RNA helicase 53, mitochondrial	20	0	89.38	666	7	P:GO:0000373; F:GO:0003724; F:GO:0003729; F:GO:0005524; F:GO:0016787; C:GO:0005730; C:GO:0005829	P:Group II intron splicing; F:RNA helicase activity; F:mRNA binding; F:ATP binding; F:hydrolase activity; C:nucleolus; C:cytosol	EC:3.6.4.13; EC:5.6.2	RNA helicase; Isomerases altering macromolecular conformation	0	0	0	0,57	1,47	0,53	1,01	1,27	-0,54	-1,45	0,15	0,76	1,00	0,40	1,10	0,22	0,66	0,87	-0,71	-1,64	0,21	0,86	1,00
GSVIVT01000822001	LOC100264246	NC_081816	95795..98394	100264246	XP_002280095.1	XP_002280095.1cinnamoyl-CoA reductase 1	20	1.93E-236	88.34	322	1	F:GO:0016616	F:oxidoreductase activity, acting on the CH-OH group of donors, NAD or NADP as acceptor	EC:1.1.1	Acting on the CH-OH group of donors	G3DSA:3.40.50.720:FF:000382 (FUNFAM); G3DSA:3.40.50.720 (GENE3D); IPR001509 (PFAM); IPR050425 (PANTHER); cd08958 (CDD); IPR036291 (SUPERFAMILY)	F:GO:0016616	F:oxidoreductase activity, acting on the CH-OH group of donors, NAD or NADP as acceptor	0,00	0,00	0,00	0,00	0,00	NaN	NaN	NaN	NaN	NaN	0,00	0,00	0,00	0,00	0,00	NaN	NaN	NaN	NaN	NaN
GSVIVT01000823001	LOC100259074	NC_081816	17106..84220	100259074	XP_002280111.3	XP_002280111.3serine/threonine-protein phosphatase 5 isoform X1	20	0	92.06	555	15	P:GO:0006338; P:GO:0006357; F:GO:0017018; F:GO:0033192; F:GO:0046872; F:GO:0140791; F:GO:0180004; F:GO:0180005; F:GO:0180006; F:GO:0180007; F:GO:0180008; F:GO:1990439; C:GO:0005634; C:GO:0005829; C:GO:0016020	P:chromatin remodeling; P:regulation of transcription by RNA polymerase II; F:myosin phosphatase activity; F:calmodulin-dependent protein phosphatase activity; F:metal ion binding; F:histone H2AXS139 phosphatase activity; F:RNA polymerase II CTD heptapeptide repeat Y1 phosphatase activity; F:RNA polymerase II CTD heptapeptide repeat T4 phosphatase activity; F:RNA polymerase II CTD heptapeptide re…	EC:3.1.3.16	protein-serine/threonine phosphatase	IPR006186 (PRINTS); G3DSA:1.25.40.10:FF:000292 (FUNFAM); G3DSA:3.60.21.10:FF:000021 (FUNFAM); IPR019734 (SMART); IPR006186 (SMART); IPR019734 (PFAM); PIRSF033096 (PIRSF); IPR011990 (G3DSA:1.25.40.GENE3D); IPR004843 (PFAM); IPR029052 (G3DSA:3.60.21.GENE3D); IPR013235 (PFAM); PIRSR033096-1 (PIRSR); IPR051134 (PANTHER); TRANSMEMBRANE (PHOBIUS); TRANSMEMBRANE (PHOBIUS); CYTOPLASMIC_DOMAIN (PHOBIUS); …	F:GO:0005515; F:GO:0016787	F:protein binding; F:hydrolase activity	0,47	1,17	0,76	1,39	1,76	0,24	1,18	0,52	0,77	1,00	0,32	0,84	0,41	1,17	0,96	0,50	1,42	0,32	0,86	1,00
GSVIVT01000825001	LOC104878019	NC_081817	complement(25383498..25390041)	104878019	XP_059597986.1	XP_059597986.1flavin-containing monooxygenase FMO GS-OX-like 2	20	1.05E-220	88.39	287	3	F:GO:0004499; F:GO:0050660; F:GO:0050661	F:N,N-dimethylaniline monooxygenase activity; F:flavin adenine dinucleotide binding; F:NADP binding	EC:1.14.13	Acting on paired donors, with incorporation or reduction of molecular oxygen. The oxygen incorporated need not be derived from O2	0	0	0	0,00	0,00	0,00	0,00	0,00	NaN	NaN	NaN	NaN	NaN	0,00	0,00	0,00	0,00	0,00	NaN	NaN	NaN	NaN	NaN
GSVIVT01000825001	LOC100244874	NC_081817	complement(25616666..25626725)	100244874	XP_010645670.1	XP_010645670.1flavin-containing monooxygenase FMO GS-OX-like 2	20	0	82.92	456	3	F:GO:0004499; F:GO:0050660; F:GO:0050661	F:N,N-dimethylaniline monooxygenase activity; F:flavin adenine dinucleotide binding; F:NADP binding	EC:1.14.13	Acting on paired donors, with incorporation or reduction of molecular oxygen. The oxygen incorporated need not be derived from O2	0	0	0	0,03	0,04	0,00	0,00	0,06	-3,58	-11,95	0,41	0,76	1,00	0,00	0,00	0,00	0,00	0,00	NaN	NaN	NaN	NaN	NaN
GSVIVT01000825001	LOC100267184	NC_081817	complement(25632311..25643340)	100267184	XP_059597988.1	XP_059597988.1flavin-containing monooxygenase FMO GS-OX-like 3	20	0	81.64	473	3	F:GO:0004499; F:GO:0050660; F:GO:0050661	F:N,N-dimethylaniline monooxygenase activity; F:flavin adenine dinucleotide binding; F:NADP binding	EC:1.14.13	Acting on paired donors, with incorporation or reduction of molecular oxygen. The oxygen incorporated need not be derived from O2	0	0	0	0,00	0,00	0,00	0,00	0,00	NaN	NaN	NaN	NaN	NaN	0,00	0,00	0,00	0,00	0,00	NaN	NaN	NaN	NaN	NaN
GSVIVT01000827001	LOC100262013	NC_081817	25664047..25671602	100262013	XP_002265081.3	WKA02198.1hypothetical protein VitviT2T_020415	20	0	85.15	693	2	P:GO:0034472; C:GO:0032039	P:snRNA 3'-end processing; C:integrator complex	0	0	IPR022712 (SMART); IPR022712 (PFAM); IPR036866 (G3DSA:3.60.15.GENE3D); IPR001279 (PFAM); G3DSA:3.40.50.10890 (GENE3D); IPR027074 (PANTHER); IPR036866 (SUPERFAMILY)	P:GO:0016180; P:GO:0034472; C:GO:0032039	P:snRNA processing; P:snRNA 3'-end processing; C:integrator complex	0,16	0,43	0,24	0,47	0,56	0,12	1,09	0,84	0,93	1,00	0,09	0,26	0,10	0,29	0,22	0,17	1,12	0,86	0,95	1,00
GSVIVT01000828001	LOC100256917	NC_081817	complement(25672082..25676090)	100256917	XP_059597611.1	XP_059597611.1annexin D3 isoform X1	20	3.47E-238	89.14	329	9	P:GO:0009408; P:GO:0009409; P:GO:0009414; P:GO:0009651; F:GO:0001786; F:GO:0005509; F:GO:0005544; C:GO:0005737; C:GO:0005886	P:response to heat; P:response to cold; P:response to water deprivation; P:response to salt stress; F:phosphatidylserine binding; F:calcium ion binding; F:calcium-dependent phospholipid binding; C:cytoplasm; C:plasma membrane	0	0	0	0	0	0,00	0,00	0,06	0,07	0,15	3,68	12,84	0,37	0,76	1,00	0,03	0,04	0,00	0,00	0,06	-2,80	-6,95	0,56	0,86	1,00
GSVIVT01000829001	LOC100244648	NC_081817	complement(24451973..24467176)	100244648	XP_059597979.1	XP_059597979.1annexin D4-like	20	2.29E-247	89.84	346	9	P:GO:0009408; P:GO:0009409; P:GO:0009414; P:GO:0009651; F:GO:0001786; F:GO:0005509; F:GO:0005544; C:GO:0005737; C:GO:0005886	P:response to heat; P:response to cold; P:response to water deprivation; P:response to salt stress; F:phosphatidylserine binding; F:calcium ion binding; F:calcium-dependent phospholipid binding; C:cytoplasm; C:plasma membrane	0	0	0	0	0	0,00	0,00	0,00	0,00	0,00	NaN	NaN	NaN	NaN	NaN	0,04	0,04	0,00	0,00	0,08	-2,80	-6,95	0,56	0,86	1,00
GSVIVT01000829001	LOC100241434	NC_081817	complement(24471118..24475382)	100241434	XP_002265896.3	XP_002265896.3annexin D4 isoform X1	20	1.53E-238	95.34	350	9	P:GO:0009408; P:GO:0009409; P:GO:0009414; P:GO:0009651; F:GO:0001786; F:GO:0005509; F:GO:0005544; C:GO:0005737; C:GO:0005886	P:response to heat; P:response to cold; P:response to water deprivation; P:response to salt stress; F:phosphatidylserine binding; F:calcium ion binding; F:calcium-dependent phospholipid binding; C:cytoplasm; C:plasma membrane	0	0	IPR001464 (PRINTS); G3DSA:1.10.220.10:FF:000006 (FUNFAM); G3DSA:1.10.220.10:FF:000021 (FUNFAM); G3DSA:1.10.220.10:FF:000014 (FUNFAM); IPR018502 (SMART); IPR037104 (G3DSA:1.10.220.GENE3D); IPR018502 (PFAM); IPR037104 (G3DSA:1.10.220.GENE3D); IPR037104 (G3DSA:1.10.220.GENE3D); PTHR10502 (PANTHER); IPR018502 (PROSITE_PROFILES); IPR018502 (PROSITE_PROFILES); IPR037104 (SUPERFAMILY)	P:GO:0009408; P:GO:0009409; P:GO:0009414; P:GO:0009651; F:GO:0001786; F:GO:0005509; F:GO:0005544; C:GO:0005737; C:GO:0005886	P:response to heat; P:response to cold; P:response to water deprivation; P:response to salt stress; F:phosphatidylserine binding; F:calcium ion binding; F:calcium-dependent phospholipid binding; C:cytoplasm; C:plasma membrane	0,00	0,00	0,00	0,00	0,00	NaN	NaN	NaN	NaN	NaN	0,00	0,00	0,00	0,00	0,00	NaN	NaN	NaN	NaN	NaN
GSVIVT01000829001	LOC100266968	NC_081817	complement(24537256..24544943)	100266968	XP_019079646.2	XP_019079646.2annexin D4-like	20	6.4E-188	74.37	269	4	P:GO:0006950; P:GO:0009628; F:GO:0005509; F:GO:0005544	P:response to stress; P:response to abiotic stimulus; F:calcium ion binding; F:calcium-dependent phospholipid binding	0	0	0	0	0	0,00	0,00	0,05	0,03	0,13	2,76	6,79	0,52	0,76	1,00	0,00	0,00	0,00	0,00	0,00	NaN	NaN	NaN	NaN	NaN
GSVIVT01000829001	LOC100256686	NC_081817	complement(24550705..24554991)	100256686	XP_002270143.3	XP_002270143.3annexin D4 isoform X1	20	5.85E-222	95.54	322	9	P:GO:0009408; P:GO:0009409; P:GO:0009414; P:GO:0009651; F:GO:0001786; F:GO:0005509; F:GO:0005544; C:GO:0005737; C:GO:0005886	P:response to heat; P:response to cold; P:response to water deprivation; P:response to salt stress; F:phosphatidylserine binding; F:calcium ion binding; F:calcium-dependent phospholipid binding; C:cytoplasm; C:plasma membrane	0	0	IPR001464 (PRINTS); G3DSA:1.10.220.10:FF:000014 (FUNFAM); G3DSA:1.10.220.10:FF:000021 (FUNFAM); G3DSA:1.10.220.10:FF:000006 (FUNFAM); IPR018502 (SMART); IPR037104 (G3DSA:1.10.220.GENE3D); IPR037104 (G3DSA:1.10.220.GENE3D); IPR037104 (G3DSA:1.10.220.GENE3D); IPR018502 (PFAM); PTHR10502 (PANTHER); IPR018502 (PROSITE_PROFILES); IPR018502 (PROSITE_PROFILES); IPR037104 (SUPERFAMILY)	P:GO:0009408; P:GO:0009409; P:GO:0009414; P:GO:0009651; F:GO:0001786; F:GO:0005509; F:GO:0005544; C:GO:0005737; C:GO:0005886	P:response to heat; P:response to cold; P:response to water deprivation; P:response to salt stress; F:phosphatidylserine binding; F:calcium ion binding; F:calcium-dependent phospholipid binding; C:cytoplasm; C:plasma membrane	0,00	0,00	0,00	0,00	0,00	NaN	NaN	NaN	NaN	NaN	0,00	0,00	0,00	0,00	0,00	NaN	NaN	NaN	NaN	NaN
GSVIVT01000829001	LOC100853571	NC_081817	complement(24609068..24611731)	100853571	XP_059597982.1	XP_059597982.1annexin D4-like	20	6.88E-152	95.85	225	9	P:GO:0009408; P:GO:0009409; P:GO:0009414; P:GO:0009651; F:GO:0001786; F:GO:0005509; F:GO:0005544; C:GO:0005737; C:GO:0005886	P:response to heat; P:response to cold; P:response to water deprivation; P:response to salt stress; F:phosphatidylserine binding; F:calcium ion binding; F:calcium-dependent phospholipid binding; C:cytoplasm; C:plasma membrane	0	0	0	0	0	0,00	0,00	0,00	0,00	0,00	NaN	NaN	NaN	NaN	NaN	0,06	0,04	0,08	0,07	0,20	0,68	1,61	0,72	0,90	1,00
GSVIVT01000829001	LOC100852701	NC_081817	complement(24840549..24844850)	100852701	XP_003634961.1	XP_003634961.1annexin D4	20	6.11E-224	93.36	322	9	P:GO:0009408; P:GO:0009409; P:GO:0009414; P:GO:0009651; F:GO:0001786; F:GO:0005509; F:GO:0005544; C:GO:0005737; C:GO:0005886	P:response to heat; P:response to cold; P:response to water deprivation; P:response to salt stress; F:phosphatidylserine binding; F:calcium ion binding; F:calcium-dependent phospholipid binding; C:cytoplasm; C:plasma membrane	0	0	0	0	0	0,00	0,00	0,04	0,03	0,09	2,76	6,79	0,52	0,76	1,00	0,00	0,00	0,05	0,07	0,12	3,61	12,21	0,36	0,86	1,00
GSVIVT01000829001	LOC100263670	NC_081817	complement(24880797..24884710)	100263670	XP_002267067.1	XP_002267067.1annexin D4 isoform X1	20	3.03E-224	96.85	313	9	P:GO:0009408; P:GO:0009409; P:GO:0009414; P:GO:0009651; F:GO:0001786; F:GO:0005509; F:GO:0005544; C:GO:0005737; C:GO:0005886	P:response to heat; P:response to cold; P:response to water deprivation; P:response to salt stress; F:phosphatidylserine binding; F:calcium ion binding; F:calcium-dependent phospholipid binding; C:cytoplasm; C:plasma membrane	0	0	IPR001464 (PRINTS); G3DSA:1.10.220.10:FF:000014 (FUNFAM); G3DSA:1.10.220.10:FF:000006 (FUNFAM); G3DSA:1.10.220.10:FF:000028 (FUNFAM); IPR018502 (SMART); IPR018502 (PFAM); IPR037104 (G3DSA:1.10.220.GENE3D); IPR037104 (G3DSA:1.10.220.GENE3D); IPR037104 (G3DSA:1.10.220.GENE3D); PTHR10502 (PANTHER); IPR018502 (PROSITE_PROFILES); IPR018502 (PROSITE_PROFILES); IPR037104 (SUPERFAMILY)	P:GO:0009408; P:GO:0009409; P:GO:0009414; P:GO:0009651; F:GO:0001786; F:GO:0005509; F:GO:0005544; C:GO:0005737; C:GO:0005886	P:response to heat; P:response to cold; P:response to water deprivation; P:response to salt stress; F:phosphatidylserine binding; F:calcium ion binding; F:calcium-dependent phospholipid binding; C:cytoplasm; C:plasma membrane	0,00	0,00	0,00	0,00	0,00	NaN	NaN	NaN	NaN	NaN	0,09	0,13	0,10	0,15	0,22	0,17	1,12	0,90	0,95	1,00
GSVIVT01000829001	LOC100244887	NC_081817	24963716..24968453	100244887	XP_010645988.2	XP_010645988.2annexin D4	20	9.21E-240	95.16	350	9	P:GO:0009408; P:GO:0009409; P:GO:0009414; P:GO:0009651; F:GO:0001786; F:GO:0005509; F:GO:0005544; C:GO:0005737; C:GO:0005886	P:response to heat; P:response to cold; P:response to water deprivation; P:response to salt stress; F:phosphatidylserine binding; F:calcium ion binding; F:calcium-dependent phospholipid binding; C:cytoplasm; C:plasma membrane	0	0	0	0	0	0,00	0,00	0,00	0,00	0,00	NaN	NaN	NaN	NaN	NaN	0,03	0,04	0,00	0,00	0,07	-2,80	-6,95	0,56	0,86	1,00
GSVIVT01000829001	LOC100253323	NC_081817	25019124..25026791	100253323	XP_059597984.1	XP_059597984.1annexin D4	20	1.68E-247	96.38	342	9	P:GO:0009408; P:GO:0009409; P:GO:0009414; P:GO:0009651; F:GO:0001786; F:GO:0005509; F:GO:0005544; C:GO:0005737; C:GO:0005886	P:response to heat; P:response to cold; P:response to water deprivation; P:response to salt stress; F:phosphatidylserine binding; F:calcium ion binding; F:calcium-dependent phospholipid binding; C:cytoplasm; C:plasma membrane	0	0	0	0	0	0,00	0,00	0,07	0,07	0,16	3,68	12,84	0,37	0,76	1,00	0,00	0,00	0,00	0,00	0,00	NaN	NaN	NaN	NaN	NaN
GSVIVT01000829001	LOC100265367	NC_081817	25050620..25054949	100265367	XP_003634957.2	XP_003634957.2annexin D4-like	20	1.45E-182	93.77	265	9	P:GO:0009408; P:GO:0009409; P:GO:0009414; P:GO:0009651; F:GO:0001786; F:GO:0005509; F:GO:0005544; C:GO:0005737; C:GO:0005886	P:response to heat; P:response to cold; P:response to water deprivation; P:response to salt stress; F:phosphatidylserine binding; F:calcium ion binding; F:calcium-dependent phospholipid binding; C:cytoplasm; C:plasma membrane	0	0	0	0	0	0,00	0,00	0,00	0,00	0,00	NaN	NaN	NaN	NaN	NaN	0,03	0,04	0,00	0,00	0,07	-2,80	-6,95	0,56	0,86	1,00
GSVIVT01000829001	LOC100244881	NC_081817	25209134..25211433	100244881	XP_010646001.1	XP_010646001.1annexin D4	20	4.41E-78	90.71	123	9	P:GO:0009408; P:GO:0009409; P:GO:0009414; P:GO:0009651; F:GO:0001786; F:GO:0005509; F:GO:0005544; C:GO:0005737; C:GO:0005886	P:response to heat; P:response to cold; P:response to water deprivation; P:response to salt stress; F:phosphatidylserine binding; F:calcium ion binding; F:calcium-dependent phospholipid binding; C:cytoplasm; C:plasma membrane	0	0	0	0	0	0,00	0,00	0,00	0,00	0,00	NaN	NaN	NaN	NaN	NaN	0,00	0,00	0,00	0,00	0,00	NaN	NaN	NaN	NaN	NaN
GSVIVT01000829001	LOC100267191	NC_081817	25234110..25237891	100267191	XP_002263771.1	XP_002263771.1annexin D4	20	8.04E-224	96.42	312	9	P:GO:0009408; P:GO:0009409; P:GO:0009414; P:GO:0009651; F:GO:0001786; F:GO:0005509; F:GO:0005544; C:GO:0005737; C:GO:0005886	P:response to heat; P:response to cold; P:response to water deprivation; P:response to salt stress; F:phosphatidylserine binding; F:calcium ion binding; F:calcium-dependent phospholipid binding; C:cytoplasm; C:plasma membrane	0	0	IPR001464 (PRINTS); G3DSA:1.10.220.10:FF:000014 (FUNFAM); G3DSA:1.10.220.10:FF:000006 (FUNFAM); G3DSA:1.10.220.10:FF:000021 (FUNFAM); IPR018502 (SMART); IPR037104 (G3DSA:1.10.220.GENE3D); IPR037104 (G3DSA:1.10.220.GENE3D); IPR018502 (PFAM); IPR037104 (G3DSA:1.10.220.GENE3D); PTHR10502 (PANTHER); IPR018502 (PROSITE_PROFILES); IPR018502 (PROSITE_PROFILES); IPR037104 (SUPERFAMILY)	P:GO:0009408; P:GO:0009409; P:GO:0009414; P:GO:0009651; F:GO:0001786; F:GO:0005509; F:GO:0005544; C:GO:0005737; C:GO:0005886	P:response to heat; P:response to cold; P:response to water deprivation; P:response to salt stress; F:phosphatidylserine binding; F:calcium ion binding; F:calcium-dependent phospholipid binding; C:cytoplasm; C:plasma membrane	0,00	0,00	0,08	0,07	0,18	3,68	12,84	0,37	0,76	1,00	0,00	0,00	0,00	0,00	0,00	NaN	NaN	NaN	NaN	NaN
GSVIVT01000829001	LOC100261918	NC_081817	complement(25394192..25399125)	100261918	XP_010645983.2	XP_010645983.2annexin D4	20	2.22E-223	89.2	316	9	P:GO:0009408; P:GO:0009409; P:GO:0009414; P:GO:0009651; F:GO:0001786; F:GO:0005509; F:GO:0005544; C:GO:0005737; C:GO:0005886	P:response to heat; P:response to cold; P:response to water deprivation; P:response to salt stress; F:phosphatidylserine binding; F:calcium ion binding; F:calcium-dependent phospholipid binding; C:cytoplasm; C:plasma membrane	0	0	0	0	0	0,07	0,09	0,04	0,03	0,16	-1,28	-2,43	0,45	0,76	1,00	0,00	0,00	0,05	0,07	0,12	3,61	12,21	0,36	0,86	1,00
GSVIVT01000829001	LOC100248274	NC_081817	complement(25525972..25530463)	100248274	XP_059597987.1	XP_059597987.1annexin D4-like	20	5.13E-205	85.97	291	9	P:GO:0009408; P:GO:0009409; P:GO:0009414; P:GO:0009651; F:GO:0001786; F:GO:0005509; F:GO:0005544; C:GO:0005737; C:GO:0005886	P:response to heat; P:response to cold; P:response to water deprivation; P:response to salt stress; F:phosphatidylserine binding; F:calcium ion binding; F:calcium-dependent phospholipid binding; C:cytoplasm; C:plasma membrane	0	0	0	0	0	0,00	0,00	0,00	0,00	0,00	NaN	NaN	NaN	NaN	NaN	0,00	0,00	0,00	0,00	0,00	NaN	NaN	NaN	NaN	NaN
GSVIVT01000829001	LOC100265461	NC_081817	complement(25545856..25549524)	100265461	XP_002264833.1	XP_002264833.1annexin D4-like	20	1.19E-225	96.28	312	9	P:GO:0009408; P:GO:0009409; P:GO:0009414; P:GO:0009651; F:GO:0001786; F:GO:0005509; F:GO:0005544; C:GO:0005737; C:GO:0005886	P:response to heat; P:response to cold; P:response to water deprivation; P:response to salt stress; F:phosphatidylserine binding; F:calcium ion binding; F:calcium-dependent phospholipid binding; C:cytoplasm; C:plasma membrane	0	0	IPR001464 (PRINTS); G3DSA:1.10.220.10:FF:000014 (FUNFAM); G3DSA:1.10.220.10:FF:000006 (FUNFAM); G3DSA:1.10.220.10:FF:000028 (FUNFAM); IPR018502 (SMART); IPR037104 (G3DSA:1.10.220.GENE3D); IPR037104 (G3DSA:1.10.220.GENE3D); IPR037104 (G3DSA:1.10.220.GENE3D); IPR018502 (PFAM); PTHR10502 (PANTHER); IPR018502 (PROSITE_PROFILES); IPR018502 (PROSITE_PROFILES); IPR037104 (SUPERFAMILY)	P:GO:0009408; P:GO:0009409; P:GO:0009414; P:GO:0009651; F:GO:0001786; F:GO:0005509; F:GO:0005544; C:GO:0005737; C:GO:0005886	P:response to heat; P:response to cold; P:response to water deprivation; P:response to salt stress; F:phosphatidylserine binding; F:calcium ion binding; F:calcium-dependent phospholipid binding; C:cytoplasm; C:plasma membrane	0,04	0,04	0,08	0,07	0,19	0,55	1,47	0,74	0,90	1,00	0,11	0,13	0,00	0,00	0,24	-4,25	-19,01	0,36	0,86	1,00
GSVIVT01000829001	LOC100253408	NC_081817	25681604..25684630	100253408	XP_002265000.1	XP_002265000.1annexin D4	20	3.42E-226	88.4	314	9	P:GO:0009408; P:GO:0009409; P:GO:0009414; P:GO:0009651; F:GO:0001786; F:GO:0005509; F:GO:0005544; C:GO:0005737; C:GO:0005886	P:response to heat; P:response to cold; P:response to water deprivation; P:response to salt stress; F:phosphatidylserine binding; F:calcium ion binding; F:calcium-dependent phospholipid binding; C:cytoplasm; C:plasma membrane	0	0	IPR001464 (PRINTS); G3DSA:1.10.220.10:FF:000014 (FUNFAM); G3DSA:1.10.220.10:FF:000006 (FUNFAM); G3DSA:1.10.220.10:FF:000021 (FUNFAM); IPR018502 (SMART); IPR037104 (G3DSA:1.10.220.GENE3D); IPR037104 (G3DSA:1.10.220.GENE3D); IPR037104 (G3DSA:1.10.220.GENE3D); IPR018502 (PFAM); PTHR10502 (PANTHER); IPR018502 (PROSITE_PROFILES); IPR018502 (PROSITE_PROFILES); IPR037104 (SUPERFAMILY)	P:GO:0009408; P:GO:0009409; P:GO:0009414; P:GO:0009651; F:GO:0001786; F:GO:0005509; F:GO:0005544; C:GO:0005737; C:GO:0005886	P:response to heat; P:response to cold; P:response to water deprivation; P:response to salt stress; F:phosphatidylserine binding; F:calcium ion binding; F:calcium-dependent phospholipid binding; C:cytoplasm; C:plasma membrane	0,07	0,09	0,08	0,07	0,18	-0,36	-1,29	0,80	0,92	1,00	0,10	0,13	0,05	0,07	0,22	-0,77	-1,70	0,63	0,88	1,00
GSVIVT01000829001	LOC100853014	NC_081821	complement(13980100..13983286)	100853014	XP_059589961.1	XP_059589961.1annexin D4-like	20	1.41E-97	71.2	152	9	P:GO:0009408; P:GO:0009409; P:GO:0009414; P:GO:0009651; F:GO:0001786; F:GO:0005509; F:GO:0005544; C:GO:0005737; C:GO:0005886	P:response to heat; P:response to cold; P:response to water deprivation; P:response to salt stress; F:phosphatidylserine binding; F:calcium ion binding; F:calcium-dependent phospholipid binding; C:cytoplasm; C:plasma membrane	0	0	0	0	0	0,00	0,00	0,00	0,00	0,00	NaN	NaN	NaN	NaN	NaN	0,00	0,00	0,00	0,00	0,00	NaN	NaN	NaN	NaN	NaN
GSVIVT01000829001	LOC132252823	NC_081821	complement(13983123..13983912)	132252823	XP_059590126.1	XP_059590126.1annexin D4-like	20	4.23E-61	99.31	91	9	P:GO:0009408; P:GO:0009409; P:GO:0009414; P:GO:0009651; F:GO:0001786; F:GO:0005509; F:GO:0005544; C:GO:0005737; C:GO:0005886	P:response to heat; P:response to cold; P:response to water deprivation; P:response to salt stress; F:phosphatidylserine binding; F:calcium ion binding; F:calcium-dependent phospholipid binding; C:cytoplasm; C:plasma membrane	0	0	0	0	0	0,00	0,00	0,00	0,00	0,00	NaN	NaN	NaN	NaN	NaN	0,00	0,00	0,00	0,00	0,00	NaN	NaN	NaN	NaN	NaN
GSVIVT01000829001	LOC100854279	NC_081821	complement(14170529..14173349)	100854279	XP_010646340.2	XP_010646340.2annexin D4-like	20	1.57E-157	92.82	225	9	P:GO:0009408; P:GO:0009409; P:GO:0009414; P:GO:0009651; F:GO:0001786; F:GO:0005509; F:GO:0005544; C:GO:0005737; C:GO:0005886	P:response to heat; P:response to cold; P:response to water deprivation; P:response to salt stress; F:phosphatidylserine binding; F:calcium ion binding; F:calcium-dependent phospholipid binding; C:cytoplasm; C:plasma membrane	0	0	0	0	0	0,00	0,00	0,00	0,00	0,00	NaN	NaN	NaN	NaN	NaN	0,00	0,00	0,00	0,00	0,00	NaN	NaN	NaN	NaN	NaN
GSVIVT01000830001	LOC100251602	NC_081817	complement(25684751..25687360)	100251602	XP_002265156.1	XP_002265156.1GDSL esterase/lipase 7	20	6.48E-282	80.6	397	3	P:GO:0016042; F:GO:0016788; C:GO:0005576	P:lipid catabolic process; F:hydrolase activity, acting on ester bonds; C:extracellular region	EC:3.1	Acting on ester bonds	IPR036514 (G3DSA:3.40.50.GENE3D); IPR001087 (PFAM); IPR051238 (PANTHER); CYTOPLASMIC_DOMAIN (PHOBIUS); NON_CYTOPLASMIC_DOMAIN (PHOBIUS); SIGNAL_PEPTIDE_H_REGION (PHOBIUS); TRANSMEMBRANE (PHOBIUS); SIGNAL_PEPTIDE_N_REGION (PHOBIUS); SIGNAL_PEPTIDE_C_REGION (PHOBIUS); SIGNAL_PEPTIDE (PHOBIUS); IPR035669 (CDD); SignalP-noTM (SIGNALP_EUK)	F:GO:0016788	F:hydrolase activity, acting on ester bonds	0,00	0,00	0,00	0,00	0,00	NaN	NaN	NaN	NaN	NaN	0,00	0,00	0,00	0,00	0,00	NaN	NaN	NaN	NaN	NaN
GSVIVT01000831001	LOC100246458	NC_081817	complement(25688791..25700805)	100246458	XP_002265197.1	XP_002265197.1CSC1-like protein At3g54510	20	0	83.17	655	2	P:GO:0034220; C:GO:0016020	P:monoatomic ion transmembrane transport; C:membrane	0	0	IPR032880 (PFAM); IPR003864 (PFAM); IPR027815 (PFAM); IPR045122 (PANTHER); NON_CYTOPLASMIC_DOMAIN (PHOBIUS); NON_CYTOPLASMIC_DOMAIN (PHOBIUS); TRANSMEMBRANE (PHOBIUS); TRANSMEMBRANE (PHOBIUS); CYTOPLASMIC_DOMAIN (PHOBIUS); TRANSMEMBRANE (PHOBIUS); NON_CYTOPLASMIC_DOMAIN (PHOBIUS); NON_CYTOPLASMIC_DOMAIN (PHOBIUS); CYTOPLASMIC_DOMAIN (PHOBIUS); NON_CYTOPLASMIC_DOMAIN (PHOBIUS); TRANSMEMBRANE (PHOB…	F:GO:0005227; C:GO:0005886; C:GO:0016020	F:calcium-activated cation channel activity; C:plasma membrane; C:membrane	0,00	0,00	0,04	0,07	0,09	3,68	12,84	0,37	0,76	1,00	0,02	0,04	0,00	0,00	0,04	-2,80	-6,95	0,56	0,86	1,00
GSVIVT01000834001	LOC100248284	NC_081817	25714957..25720734	100248284	XP_002265279.1	XP_002265279.1uncharacterized protein LOC100248284	20	2.65E-208	97.99	293	5	P:GO:0006364; F:GO:0030515; F:GO:0042134; C:GO:0032040; C:GO:0034457	P:rRNA processing; F:snoRNA binding; F:rRNA primary transcript binding; C:small-subunit processome; C:Mpp10 complex	0	0	Coil (COILS); G3DSA:3.40.50.10480:FF:000001 (FUNFAM); IPR007109 (SMART); IPR007109 (PFAM); G3DSA:3.40.50.10480 (GENE3D); IPR044281 (PANTHER); IPR007109 (PROSITE_PROFILES); SSF52954 (SUPERFAMILY)	P:GO:0006364; F:GO:0019843; F:GO:0030515; F:GO:0042134; C:GO:0005730; C:GO:0032040; C:GO:0034457	P:rRNA processing; F:rRNA binding; F:snoRNA binding; F:rRNA primary transcript binding; C:nucleolus; C:small-subunit processome; C:Mpp10 complex	0,16	0,26	0,26	0,30	0,59	0,22	1,16	0,78	0,92	1,00	0,05	0,09	0,12	0,22	0,27	1,28	2,43	0,32	0,86	1,00
GSVIVT01000839001	LOC100248180	NC_081817	25777971..25784653	100248180	XP_002265393.1	XP_002265393.1uncharacterized protein LOC100248180	20	2.95E-315	83.15	457	1	C:GO:0016020	C:membrane	0	0	PTHR35482 (PANTHER); SIGNAL_PEPTIDE_H_REGION (PHOBIUS); CYTOPLASMIC_DOMAIN (PHOBIUS); SIGNAL_PEPTIDE (PHOBIUS); SIGNAL_PEPTIDE_C_REGION (PHOBIUS); SIGNAL_PEPTIDE_N_REGION (PHOBIUS); TRANSMEMBRANE (PHOBIUS); NON_CYTOPLASMIC_DOMAIN (PHOBIUS); SignalP-TM (SIGNALP_GRAM_POSITIVE); TMhelix (TMHMM)	no GO terms	no GO terms	0,30	0,52	0,21	0,27	0,67	-0,94	-1,91	0,16	0,76	1,00	0,24	0,44	0,15	0,29	0,52	-0,56	-1,47	0,51	0,86	1,00
GSVIVT01000842001	LOC104878340	NC_081811	complement(15312566..15318994)	104878340	XP_059594014.1	XP_059594014.1putative disease resistance protein At3g14460 isoform X1	20	0	82.62	612	3	P:GO:0006952; P:GO:0051707; F:GO:0043531	P:defense response; P:response to other organism; F:ADP binding	0	0	0	0	0	0,11	0,48	0,12	0,37	0,27	-0,36	-1,28	0,56	0,80	1,00	0,07	0,31	0,01	0,07	0,15	-1,95	-3,86	0,19	0,86	1,00
GSVIVT01000842001	LOC109123749	NC_081817	24294557..24297862	109123749	XP_059597511.1	XP_059597511.1putative disease resistance protein At3g14460	20	0	83.49	595	6	P:GO:0006351; P:GO:0006952; P:GO:0051707; F:GO:0003677; F:GO:0003899; F:GO:0043531	P:DNA-templated transcription; P:defense response; P:response to other organism; F:DNA binding; F:DNA-directed RNA polymerase activity; F:ADP binding	EC:2.7.7.6	DNA-directed RNA polymerase	0	0	0	0,06	0,13	0,00	0,00	0,13	-5,05	-33,12	0,23	0,76	1,00	0,00	0,00	0,00	0,00	0,00	NaN	NaN	NaN	NaN	NaN
GSVIVT01000842001	LOC100263478	NC_081817	24311965..24316442	100263478	XP_010659172.3	XP_010659172.3putative disease resistance RPP13-like protein 1	20	0	89.72	936	6	P:GO:0006351; P:GO:0006952; P:GO:0051707; F:GO:0003677; F:GO:0003899; F:GO:0043531	P:DNA-templated transcription; P:defense response; P:response to other organism; F:DNA binding; F:DNA-directed RNA polymerase activity; F:ADP binding	EC:2.7.7.6	DNA-directed RNA polymerase	0	0	0	0,18	0,82	0,42	1,42	0,96	0,78	1,72	0,06	0,61	1,00	0,18	0,88	0,26	1,39	0,60	0,68	1,60	0,15	0,86	1,00
GSVIVT01000842001	LOC100243064	NC_081817	complement(25784724..25789861)	100243064	XP_019073357.1	XP_019073357.1putative disease resistance RPP13-like protein 1	20	0	87.45	1322	6	P:GO:0006351; P:GO:0006952; P:GO:0051707; F:GO:0003677; F:GO:0003899; F:GO:0043531	P:DNA-templated transcription; P:defense response; P:response to other organism; F:DNA binding; F:DNA-directed RNA polymerase activity; F:ADP binding	EC:2.7.7.6	DNA-directed RNA polymerase	0	0	0	0,30	1,47	0,44	1,59	1,02	0,11	1,08	0,75	0,90	1,00	0,19	1,02	0,21	1,17	0,48	0,23	1,17	0,64	0,88	1,00
GSVIVT01000842001	LOC100267174	NC_081817	complement(25825980..25830623)	100267174	XP_019073356.1	XP_019073356.1putative disease resistance RPP13-like protein 1	20	0	84.47	1324	6	P:GO:0006351; P:GO:0006952; P:GO:0051707; F:GO:0003677; F:GO:0003899; F:GO:0043531	P:DNA-templated transcription; P:defense response; P:response to other organism; F:DNA binding; F:DNA-directed RNA polymerase activity; F:ADP binding	EC:2.7.7.6	DNA-directed RNA polymerase	0	0	0	0,04	0,17	0,07	0,24	0,16	0,43	1,35	0,63	0,85	1,00	8,77E-3	0,04	0,05	0,29	0,13	2,58	6,00	0,09	0,86	1,00
GSVIVT01000842001	LOC100262002	NC_081817	complement(25845915..25850278)	100262002	XP_059598060.1	XP_059598060.1putative disease resistance RPP13-like protein 1	20	0	88.02	1322	6	P:GO:0006351; P:GO:0006952; P:GO:0051707; F:GO:0003677; F:GO:0003899; F:GO:0043531	P:DNA-templated transcription; P:defense response; P:response to other organism; F:DNA binding; F:DNA-directed RNA polymerase activity; F:ADP binding	EC:2.7.7.6	DNA-directed RNA polymerase	0	0	0	0,33	1,47	0,37	1,22	0,84	-0,28	-1,21	0,45	0,76	1,00	0,19	0,93	0,18	0,95	0,42	0,06	1,04	0,91	0,95	1,00
GSVIVT01000844001	LOC100251776	NC_081817	25870469..25876015	100251776	XP_002267718.2	XP_002267718.2cinnamoyl-CoA reductase 1 isoform X2	20	2.61E-230	90.04	323	1	F:GO:0016616	F:oxidoreductase activity, acting on the CH-OH group of donors, NAD or NADP as acceptor	EC:1.1.1	Acting on the CH-OH group of donors	Coil (COILS); G3DSA:3.40.50.720:FF:000382 (FUNFAM); IPR001509 (PFAM); G3DSA:3.40.50.720 (GENE3D); IPR050425 (PANTHER); cd08958 (CDD); IPR036291 (SUPERFAMILY)	F:GO:0016616	F:oxidoreductase activity, acting on the CH-OH group of donors, NAD or NADP as acceptor	0,00	0,00	0,00	0,00	0,00	NaN	NaN	NaN	NaN	NaN	0,00	0,00	0,00	0,00	0,00	NaN	NaN	NaN	NaN	NaN
GSVIVT01000845001	LOC100852743	NC_081817	25892785..25897083	100852743	XP_010645687.1	XP_010645687.1protein trichome birefringence-like 38	20	6.69E-287	85.3	367	3	F:GO:0016413; C:GO:0005794; C:GO:0016020	F:O-acetyltransferase activity; C:Golgi apparatus; C:membrane	EC:2.3.1	Acyltransferases	0	0	0	0,03	0,04	0,00	0,00	0,07	-3,58	-11,95	0,41	0,76	1,00	0,00	0,00	0,00	0,00	0,00	NaN	NaN	NaN	NaN	NaN
GSVIVT01000846001	LOC100260153	NC_081817	25898639..25899454	100260153	XP_002266452.2	XP_002266452.2dirigent protein 22	20	2.92E-125	82.49	182	2	P:GO:0009699; C:GO:0048046	P:phenylpropanoid biosynthetic process; C:apoplast	0	0	IPR044859 (G3DSA:2.40.480.GENE3D); IPR004265 (PFAM); IPR004265 (PANTHER); NON_CYTOPLASMIC_DOMAIN (PHOBIUS); SIGNAL_PEPTIDE_H_REGION (PHOBIUS); SIGNAL_PEPTIDE_C_REGION (PHOBIUS); SIGNAL_PEPTIDE_N_REGION (PHOBIUS); SIGNAL_PEPTIDE (PHOBIUS); SignalP-noTM (SIGNALP_EUK); SignalP-noTM (SIGNALP_GRAM_NEGATIVE); SignalP-TM (SIGNALP_GRAM_POSITIVE); TMhelix (TMHMM)	no GO terms	no GO terms	0,10	0,09	0,00	0,00	0,23	-4,49	-22,53	0,29	0,76	1,00	0,10	0,09	0,00	0,00	0,21	-3,70	-12,98	0,43	0,86	1,00
GSVIVT01000847001	LOC100258442	NC_081817	complement(25901999..25905197)	100258442	XP_002267910.1	XP_002267910.1scarecrow-like protein 3 isoform X1	20	0	95.11	478	4	P:GO:0006355; F:GO:0003700; F:GO:0043565; C:GO:0005634	P:regulation of DNA-templated transcription; F:DNA-binding transcription factor activity; F:sequence-specific DNA binding; C:nucleus	0	0	IPR005202 (PFAM); IPR005202 (PANTHER); IPR005202 (PROSITE_PROFILES)	no GO terms	no GO terms	0,12	0,30	0,08	0,14	0,28	-1,15	-2,22	0,20	0,76	1,00	0,02	0,04	0,05	0,15	0,12	1,62	3,07	0,33	0,86	1,00
GSVIVT01000848001	LOC100253306	NC_081817	25915543..25920219	100253306	XP_019073348.1	XP_019073348.1probable inactive purple acid phosphatase 27 isoform X1	20	0	88.9	650	4	F:GO:0003993; F:GO:0046872; C:GO:0005576; C:GO:0016020	F:acid phosphatase activity; F:metal ion binding; C:extracellular region; C:membrane	EC:3.1.3.2	acid phosphatase	0	0	0	0,00	0,00	0,00	0,00	0,00	NaN	NaN	NaN	NaN	NaN	0,00	0,00	0,00	0,00	0,00	NaN	NaN	NaN	NaN	NaN
GSVIVT01000848001	LOC109121948	NC_081817	25923523..25928642	109121948	XP_019073350.1	XP_019073350.1probable inactive purple acid phosphatase 27	20	0	88.9	640	4	F:GO:0003993; F:GO:0046872; C:GO:0005576; C:GO:0016020	F:acid phosphatase activity; F:metal ion binding; C:extracellular region; C:membrane	EC:3.1.3.2	acid phosphatase	0	0	0	0,00	0,00	0,00	0,00	0,00	NaN	NaN	NaN	NaN	NaN	0,00	0,00	0,00	0,00	0,00	NaN	NaN	NaN	NaN	NaN
GSVIVT01000849001	LOC100255053	NC_081817	complement(25929878..25933249)	100255053	XP_002266769.1	XP_002266769.1uncharacterized protein LOC100255053	20	1.18E-216	93.85	303	3	P:GO:0009058; P:GO:0032981; C:GO:0005743	P:biosynthetic process; P:mitochondrial respiratory chain complex I assembly; C:mitochondrial inner membrane	0	0	G3DSA:1.10.600.10:FF:000022 (FUNFAM); IPR002060 (PFAM); IPR008949 (G3DSA:1.10.600.GENE3D); PTHR21181 (PANTHER); IPR008949 (SUPERFAMILY)	P:GO:0009058; P:GO:0032981; C:GO:0005739	P:biosynthetic process; P:mitochondrial respiratory chain complex I assembly; C:mitochondrion	0,05	0,09	0,05	0,07	0,12	-0,36	-1,29	0,80	0,92	1,00	0,00	0,00	0,00	0,00	0,00	NaN	NaN	NaN	NaN	NaN
GSVIVT01000850001	LOC100265347	NC_081817	complement(25933989..25958575)	100265347	XP_002268085.2	XP_002268085.2crossover junction endonuclease MUS81 isoform X1	20	0	82.2	702	11	P:GO:0000712; P:GO:0000727; P:GO:0006308; P:GO:0031573; P:GO:0051301; F:GO:0003677; F:GO:0008821; F:GO:0046872; F:GO:0048257; C:GO:0005634; C:GO:0048476	P:resolution of meiotic recombination intermediates; P:double-strand break repair via break-induced replication; P:DNA catabolic process; P:mitotic intra-S DNA damage checkpoint signaling; P:cell division; F:DNA binding; F:crossover junction DNA endonuclease activity; F:metal ion binding; F:3'-flap endonuclease activity; C:nucleus; C:Holliday junction resolvase complex	EC:3.1.22; EC:3.1.21.10	Acting on ester bonds; crossover junction endodeoxyribonuclease	G3DSA:1.10.150.670:FF:000003 (FUNFAM); G3DSA:1.10.10.10:FF:000307 (FUNFAM); G3DSA:3.40.50.10130:FF:000005 (FUNFAM); IPR006166 (SMART); IPR006166 (PFAM); G3DSA:3.40.50.10130 (GENE3D); IPR042530 (G3DSA:1.10.150.GENE3D); IPR047417 (PFAM); IPR036388 (G3DSA:1.10.10.GENE3D); IPR033309 (PANTHER); IPR047416 (CDD); IPR047417 (CDD); IPR011335 (SUPERFAMILY)	P:GO:0000712; P:GO:0000727; P:GO:0006302; P:GO:0006308; P:GO:0031573; F:GO:0003677; F:GO:0004518; F:GO:0008821; F:GO:0048257; C:GO:0005634; C:GO:0048476	P:resolution of meiotic recombination intermediates; P:double-strand break repair via break-induced replication; P:double-strand break repair; P:DNA catabolic process; P:mitotic intra-S DNA damage checkpoint signaling; F:DNA binding; F:nuclease activity; F:crossover junction DNA endonuclease activity; F:3'-flap endonuclease activity; C:nucleus; C:Holliday junction resolvase complex	0,00	0,00	0,03	0,07	0,08	3,68	12,84	0,37	0,76	1,00	0,02	0,04	0,07	0,22	0,17	2,18	4,53	0,17	0,86	1,00
GSVIVT01000853001	LOC100249909	NC_081817	26086796..26087666	100249909	XP_002267818.1	XP_002267818.1uncharacterized protein LOC100249909	20	5.69E-76	65.1	108	2	F:GO:0008289; C:GO:0016020	F:lipid binding; C:membrane	0	0	IPR036312 (G3DSA:1.10.110.GENE3D); PTHR33286 (PANTHER); SIGNAL_PEPTIDE (PHOBIUS); SIGNAL_PEPTIDE_C_REGION (PHOBIUS); SIGNAL_PEPTIDE_N_REGION (PHOBIUS); SIGNAL_PEPTIDE_H_REGION (PHOBIUS); NON_CYTOPLASMIC_DOMAIN (PHOBIUS); IPR044741 (CDD); SignalP-noTM (SIGNALP_EUK); IPR036312 (SUPERFAMILY); TMhelix (TMHMM)	no GO terms	no GO terms	0,00	0,00	0,00	0,00	0,00	NaN	NaN	NaN	NaN	NaN	0,00	0,00	0,00	0,00	0,00	NaN	NaN	NaN	NaN	NaN
GSVIVT01000855001	LOC100244776	NC_081817	26102159..26102868	100244776	XP_002267909.1	XP_002267909.1uncharacterized protein LOC100244776	20	5.98E-79	78.64	115	1	F:GO:0030414	F:peptidase inhibitor activity	0	0	IPR036312 (G3DSA:1.10.110.GENE3D); IPR016140 (PFAM); PTHR33286 (PANTHER); NON_CYTOPLASMIC_DOMAIN (PHOBIUS); SIGNAL_PEPTIDE_H_REGION (PHOBIUS); SIGNAL_PEPTIDE_C_REGION (PHOBIUS); SIGNAL_PEPTIDE (PHOBIUS); SIGNAL_PEPTIDE_N_REGION (PHOBIUS); PS51257 (PROSITE_PROFILES); IPR044741 (CDD); SignalP-TM (SIGNALP_EUK); IPR036312 (SUPERFAMILY); TMhelix (TMHMM)	no GO terms	no GO terms	0,00	0,00	0,00	0,00	0,00	NaN	NaN	NaN	NaN	NaN	0,00	0,00	0,00	0,00	0,00	NaN	NaN	NaN	NaN	NaN
GSVIVT01000855001	LOC100265450	NC_081817	26104646..26105383	100265450	XP_002268727.1	XP_002268727.1uncharacterized protein LOC100265450	20	2.53E-80	78.66	115	1	F:GO:0030414	F:peptidase inhibitor activity	0	0	IPR036312 (G3DSA:1.10.110.GENE3D); IPR016140 (PFAM); PTHR33286 (PANTHER); SIGNAL_PEPTIDE_H_REGION (PHOBIUS); NON_CYTOPLASMIC_DOMAIN (PHOBIUS); SIGNAL_PEPTIDE_C_REGION (PHOBIUS); SIGNAL_PEPTIDE (PHOBIUS); SIGNAL_PEPTIDE_N_REGION (PHOBIUS); IPR044741 (CDD); SignalP-noTM (SIGNALP_GRAM_NEGATIVE); SignalP-noTM (SIGNALP_EUK); IPR036312 (SUPERFAMILY)	no GO terms	no GO terms	0,00	0,00	0,00	0,00	0,00	NaN	NaN	NaN	NaN	NaN	0,00	0,00	0,00	0,00	0,00	NaN	NaN	NaN	NaN	NaN
GSVIVT01000857001	LOC100267095	NC_081817	26154047..26157936	100267095	XP_002268033.1	XP_002268033.1protein EARLY RESPONSIVE TO DEHYDRATION 15 isoform X2	20	2.01E-118	77.24	172	0	0	0	0	0	IPR009818 (PFAM); IPR040414 (PANTHER)	no GO terms	no GO terms	0,89	1,13	0,62	0,57	2,01	-0,97	-1,96	0,04	0,50	1,00	0,59	0,79	0,46	0,66	1,29	-0,24	-1,18	0,68	0,90	1,00
GSVIVT01000858001	LOC100267171	NC_081817	26161040..26162979	100267171	XP_002268927.2	XP_002268927.2protein JINGUBANG	20	1.48E-256	93.33	417	1	F:GO:0016301	F:kinase activity	EC:2.7	Transferring phosphorus-containing groups	G3DSA:2.130.10.10:FF:000775 (FUNFAM); IPR001680 (SMART); IPR015943 (G3DSA:2.130.10.GENE3D); IPR015943 (G3DSA:2.130.10.GENE3D); IPR015943 (G3DSA:2.130.10.GENE3D); IPR001680 (PFAM); IPR045182 (PANTHER); SIGNAL_PEPTIDE_H_REGION (PHOBIUS); SIGNAL_PEPTIDE (PHOBIUS); SIGNAL_PEPTIDE_N_REGION (PHOBIUS); NON_CYTOPLASMIC_DOMAIN (PHOBIUS); SIGNAL_PEPTIDE_C_REGION (PHOBIUS); PS50294 (PROSITE_PROFILES); IPR00…	F:GO:0005515	F:protein binding	0,02	0,04	0,02	0,03	0,05	-0,37	-1,29	0,85	0,93	1,00	0,06	0,13	0,00	0,00	0,13	-4,25	-19,01	0,36	0,86	1,00
GSVIVT01000859001	LOC100261998	NC_081817	complement(26166121..26172795)	100261998	XP_002268974.1	XP_002268974.1ubiquitin carboxyl-terminal hydrolase 24 isoform X2	20	0	83.41	553	6	P:GO:0006508; P:GO:0016579; P:GO:0031647; F:GO:0004843; C:GO:0005634; C:GO:0005829	P:proteolysis; P:protein deubiquitination; P:regulation of protein stability; F:cysteine-type deubiquitinase activity; C:nucleus; C:cytosol	EC:3.4.19.12	ubiquitinyl hydrolase 1	G3DSA:3.90.70.10:FF:000108 (FUNFAM); G3DSA:3.90.70.10 (GENE3D); IPR001394 (PFAM); IPR050164 (PANTHER); IPR018200 (PROSITE_PATTERNS); IPR018200 (PROSITE_PATTERNS); IPR028889 (PROSITE_PROFILES); cd02257 (CDD); IPR038765 (SUPERFAMILY)	P:GO:0016579; F:GO:0004843; C:GO:0005634; C:GO:0005829	P:protein deubiquitination; F:cysteine-type deubiquitinase activity; C:nucleus; C:cytosol	0,43	1,04	0,43	0,78	1,00	-0,42	-1,34	0,33	0,76	1,00	0,39	1,02	0,24	0,66	0,85	-0,59	-1,51	0,30	0,86	1,00
GSVIVT01000861001	LOC100261913	NC_081817	26184920..26193040	100261913	XP_002268366.1	XP_002268366.1glycosyltransferase-like KOBITO 1	20	0	90.1	521	4	P:GO:0009737; P:GO:0030244; F:GO:0016757; C:GO:0016020	P:response to abscisic acid; P:cellulose biosynthetic process; F:glycosyltransferase activity; C:membrane	EC:2.4	Glycosyltransferases	IPR008166 (PFAM); IPR044224 (PANTHER); SIGNAL_PEPTIDE (PHOBIUS); SIGNAL_PEPTIDE_C_REGION (PHOBIUS); NON_CYTOPLASMIC_DOMAIN (PHOBIUS); SIGNAL_PEPTIDE_N_REGION (PHOBIUS); SIGNAL_PEPTIDE_H_REGION (PHOBIUS); TMhelix (TMHMM)	P:GO:0009737; P:GO:0030244	P:response to abscisic acid; P:cellulose biosynthetic process	0,44	1,00	0,69	1,15	1,60	0,20	1,15	0,62	0,85	1,00	0,28	0,66	0,43	1,10	0,98	0,75	1,68	0,16	0,86	1,00
GSVIVT01000864001	LOC100251773	NC_081817	complement(26195387..26210534)	100251773	XP_059597451.1	XP_059597451.1pentatricopeptide repeat-containing protein At4g20740	20	0	87.1	729	1	F:GO:0003729	F:mRNA binding	0	0	0	0	0	0,12	0,69	0,13	0,57	0,31	-0,27	-1,21	0,60	0,84	1,00	0,09	0,57	0,11	0,73	0,25	0,37	1,29	0,55	0,86	1,00
GSVIVT01000865001	LOC100256816	NC_081817	complement(26213274..26215936)	100256816	XP_002268819.1	XP_002268819.1protein IQ-DOMAIN 11 isoform X1	20	2.94E-287	81.89	469	1	F:GO:0005516	F:calmodulin binding	0	0	IPR000048 (SMART); IPR000048 (PFAM); IPR025064 (PFAM); G3DSA:1.20.5.190 (GENE3D); PTHR32295 (PANTHER); PS50096 (PROSITE_PROFILES); PS50096 (PROSITE_PROFILES); cd23767 (CDD)	F:GO:0005515	F:protein binding	0,64	1,39	0,60	0,95	1,45	-0,55	-1,46	0,16	0,76	1,00	0,73	1,68	0,62	1,54	1,59	-0,10	-1,07	0,80	0,94	1,00
GSVIVT01000866001	LOC100263584	NC_081817	complement(26219654..26225130)	100263584	XP_002269174.2	XP_002269174.2uncharacterized protein LOC100263584	20	3.84E-236	77.27	367	2	P:GO:0006508; F:GO:0008234	P:proteolysis; F:cysteine-type peptidase activity	0	0	Coil (COILS); Coil (COILS); IPR004252 (PFAM); PTHR33018 (PANTHER)	no GO terms	no GO terms	0,12	0,22	0,05	0,07	0,27	-1,63	-3,10	0,17	0,76	1,00	0,05	0,09	0,04	0,07	0,10	-0,22	-1,16	0,90	0,95	1,00
GSVIVT01000871001	LOC100253303	NC_081817	26244621..26255906	100253303	XP_019073364.1	XP_019073364.1putative disease resistance RPP13-like protein 1	20	0	78.97	1328	2	P:GO:0098542; F:GO:0043531	P:defense response to other organism; F:ADP binding	0	0	0	0	0	0,66	3,03	0,81	2,74	1,87	-0,15	-1,11	0,57	0,81	1,00	0,37	1,81	0,32	1,68	0,80	-0,08	-1,06	0,84	0,95	1,00
GSVIVT01000871001	LOC109121446	NC_081817	26281458..26300712	109121446	XP_059598256.1	XP_059598256.1putative disease resistance RPP13-like protein 1	20	0	82.71	1345	2	P:GO:0098542; F:GO:0043531	P:defense response to other organism; F:ADP binding	0	0	0	0	0	0,19	1,95	0,28	2,10	0,64	0,10	1,07	0,74	0,90	1,00	0,16	1,77	0,19	2,27	0,44	0,38	1,30	0,29	0,86	1,00
GSVIVT01000871001	LOC132252527	NC_081817	26370191..26389706	132252527	XP_059598280.1	XP_059598280.1putative disease resistance RPP13-like protein 1	20	0	83.47	1330	2	P:GO:0098542; F:GO:0043531	P:defense response to other organism; F:ADP binding	0	0	0	0	0	0,09	0,48	0,40	1,49	0,91	1,63	3,09	1,05E-3	0,05	1,00	0,25	1,37	0,07	0,44	0,55	-1,60	-3,03	0,01	0,77	1,00
GSVIVT01000879001	LOC109121990	NC_081820	complement(14816891..14818662)	109121990	XP_019073506.2	XP_019073506.2disease resistance protein RGA2-like	20	9.88E-293	90.51	492	3	P:GO:0006952; P:GO:0051707; F:GO:0043531	P:defense response; P:response to other organism; F:ADP binding	0	0	0	0	0	0,15	0,26	0,47	0,61	1,09	1,21	2,31	0,08	0,67	1,00	0,05	0,09	0,26	0,51	0,59	2,47	5,56	0,03	0,86	1,00
GSVIVT01000879001	LOC100265594	NC_081820	complement(15284241..15287026)	100265594	XP_059589702.1	XP_059589702.1putative disease resistance protein RGA3	20	0	90.69	811	3	P:GO:0006952; P:GO:0051707; F:GO:0043531	P:defense response; P:response to other organism; F:ADP binding	0	0	0	0	0	0,00	0,00	0,12	0,24	0,27	5,43	43,10	0,18	0,76	1,00	0,00	0,00	0,02	0,07	0,05	3,61	12,21	0,36	0,86	1,00
GSVIVT01000879001	LOC104878030	NC_081820	complement(15368366..15371265)	104878030	XP_059589656.1	XP_059589656.1disease resistance protein RGA2	20	0	90.74	811	3	P:GO:0006952; P:GO:0051707; F:GO:0043531	P:defense response; P:response to other organism; F:ADP binding	0	0	0	0	0	0,13	0,39	0,14	0,30	0,33	-0,36	-1,28	0,60	0,84	1,00	0,21	0,66	0,26	0,88	0,61	0,43	1,35	0,45	0,86	1,00
GSVIVT01000882001	LOC132255290	NC_081820	complement(14671352..14672685)	132255290	XP_059599348.1	XP_059599348.1disease resistance protein RGA2-like	20	1.42E-305	94.1	414	3	P:GO:0006952; P:GO:0051707; F:GO:0043531	P:defense response; P:response to other organism; F:ADP binding	0	0	0	0	0	0,17	0,22	0,46	0,44	1,07	1,00	2,00	0,19	0,76	1,00	0,29	0,40	0,05	0,07	0,63	-2,31	-4,95	0,11	0,86	1,00
GSVIVT01000884001	LOC100853262	NC_081820	complement(15025280..15028211)	100853262	XP_003634969.1	XP_003634969.1putative disease resistance protein RGA1	20	3.61E-69	98.57	106	2	P:GO:0098542; F:GO:0043531	P:defense response to other organism; F:ADP binding	0	0	0	0	0	0,07	0,04	0,23	0,10	0,54	1,11	2,16	0,49	0,76	1,00	0,07	0,04	0,00	0,00	0,15	-2,80	-6,95	0,56	0,86	1,00
GSVIVT01000898001	LOC104878037	NC_081820	14776487..14778562	104878037	XP_010646028.1	XP_010646028.1receptor-like protein EIX1	20	0	77.88	691	2	F:GO:0016301; C:GO:0005886	F:kinase activity; C:plasma membrane	EC:2.7	Transferring phosphorus-containing groups	0	0	0	0,00	0,00	0,00	0,00	0,00	NaN	NaN	NaN	NaN	NaN	0,00	0,00	0,00	0,00	0,00	NaN	NaN	NaN	NaN	NaN
GSVIVT01000898001	LOC104877348	NC_081820	14903696..14905195	104877348	XP_010646025.1	XP_010646025.1receptor-like protein EIX1	20	1.71E-216	71.87	335	2	F:GO:0016301; C:GO:0005886	F:kinase activity; C:plasma membrane	EC:2.7	Transferring phosphorus-containing groups	0	0	0	0,00	0,00	0,00	0,00	0,00	NaN	NaN	NaN	NaN	NaN	0,00	0,00	0,00	0,00	0,00	NaN	NaN	NaN	NaN	NaN
GSVIVT01000898001	LOC100853461	NC_081820	15170634..15173963	100853461	XP_010646021.1	XP_010646021.1receptor-like protein EIX2	20	0	86.47	729	2	F:GO:0016301; C:GO:0005886	F:kinase activity; C:plasma membrane	EC:2.7	Transferring phosphorus-containing groups	0	0	0	0,00	0,00	0,00	0,00	0,00	NaN	NaN	NaN	NaN	NaN	0,00	0,00	0,00	0,00	0,00	NaN	NaN	NaN	NaN	NaN
GSVIVT01000898001	LOC104878032	NC_081820	15339270..15340746	104878032	XP_010646018.1	XP_010646018.1receptor-like protein EIX2	20	1.12E-253	74.85	467	2	F:GO:0016301; C:GO:0005886	F:kinase activity; C:plasma membrane	EC:2.7	Transferring phosphorus-containing groups	0	0	0	0,00	0,00	0,00	0,00	0,00	NaN	NaN	NaN	NaN	NaN	0,00	0,00	0,00	0,00	0,00	NaN	NaN	NaN	NaN	NaN
GSVIVT01000898001	LOC100249228	NC_081820	complement(23364754..23367700)	100249228	XP_002274461.1	XP_002274461.1receptor-like protein EIX2	20	0	73.89	953	2	F:GO:0016301; C:GO:0005886	F:kinase activity; C:plasma membrane	EC:2.7	Transferring phosphorus-containing groups	PR00019 (PRINTS); G3DSA:3.80.10.10:FF:000111 (FUNFAM); G3DSA:3.80.10.10:FF:000095 (FUNFAM); G3DSA:3.80.10.10:FF:000041 (FUNFAM); IPR003591 (SMART); SM00365 (SMART); IPR001611 (PFAM); IPR001611 (PFAM); IPR032675 (G3DSA:3.80.10.GENE3D); IPR032675 (G3DSA:3.80.10.GENE3D); IPR013210 (PFAM); IPR032675 (G3DSA:3.80.10.GENE3D); IPR032675 (G3DSA:3.80.10.GENE3D); IPR046956 (PANTHER); CYTOPLASMIC_DOMAIN (PHO…	F:GO:0005515	F:protein binding	0,00	0,00	0,00	0,00	0,00	NaN	NaN	NaN	NaN	NaN	0,00	0,00	0,00	0,00	0,00	NaN	NaN	NaN	NaN	NaN
GSVIVT01000901001	LOC132253563	NC_081807	complement(5733966..5738638)	132253563	XP_059591933.1	XP_059591933.1uncharacterized protein LOC132253563	20	0	82.86	1315	5	P:GO:0006278; P:GO:0015074; F:GO:0003676; F:GO:0003964; F:GO:0004519	P:RNA-templated DNA biosynthetic process; P:DNA integration; F:nucleic acid binding; F:RNA-directed DNA polymerase activity; F:endonuclease activity	EC:2.7.7.49	RNA-directed DNA polymerase	0	0	0	0,00	0,00	0,00	0,00	0,00	NaN	NaN	NaN	NaN	NaN	0,00	0,00	0,00	0,00	0,00	NaN	NaN	NaN	NaN	NaN
GSVIVT01000901001	LOC109122742	NC_081810	complement(13111809..13159081)	109122742	XP_059593209.1	XP_059593209.1transposon Ty3-I Gag-Pol polyprotein	20	0	87.68	1136	5	P:GO:0006278; P:GO:0015074; F:GO:0003676; F:GO:0003964; F:GO:0004519	P:RNA-templated DNA biosynthetic process; P:DNA integration; F:nucleic acid binding; F:RNA-directed DNA polymerase activity; F:endonuclease activity	EC:2.7.7.49	RNA-directed DNA polymerase	0	0	0	0,00	0,00	0,00	0,00	0,00	NaN	NaN	NaN	NaN	NaN	0,00	0,00	0,00	0,00	0,00	NaN	NaN	NaN	NaN	NaN
GSVIVT01000901001	LOC132254043	NC_081811	complement(16407927..16412431)	132254043	XP_059593742.1	XP_059593742.1uncharacterized protein LOC132254043	20	0	86.92	1322	5	P:GO:0006278; P:GO:0015074; F:GO:0003676; F:GO:0003964; F:GO:0004519	P:RNA-templated DNA biosynthetic process; P:DNA integration; F:nucleic acid binding; F:RNA-directed DNA polymerase activity; F:endonuclease activity	EC:2.7.7.49	RNA-directed DNA polymerase	0	0	0	0,02	0,09	0,00	0,00	0,05	-4,49	-22,53	0,29	0,76	1,00	0,00	0,00	0,00	0,00	0,00	NaN	NaN	NaN	NaN	NaN
GSVIVT01000901001	LOC132254370	NC_081813	complement(16070207..16075102)	132254370	XP_059595832.1	XP_059595832.1uncharacterized protein LOC132254370, partial	20	0	65.76	1018	5	P:GO:0006278; P:GO:0015074; F:GO:0003676; F:GO:0003964; F:GO:0004519	P:RNA-templated DNA biosynthetic process; P:DNA integration; F:nucleic acid binding; F:RNA-directed DNA polymerase activity; F:endonuclease activity	0	0	0	0	0	0,00	0,00	0,00	0,00	0,00	NaN	NaN	NaN	NaN	NaN	0,00	0,00	0,00	0,00	0,00	NaN	NaN	NaN	NaN	NaN
GSVIVT01000901001	LOC132254561	NC_081814	complement(16635098..16645881)	132254561	XP_059596429.1	XP_059596429.1uncharacterized protein LOC132254561, partial	20	0	83.56	1313	5	P:GO:0006278; P:GO:0015074; F:GO:0003676; F:GO:0003964; F:GO:0004519	P:RNA-templated DNA biosynthetic process; P:DNA integration; F:nucleic acid binding; F:RNA-directed DNA polymerase activity; F:endonuclease activity	EC:2.7.7.49	RNA-directed DNA polymerase	0	0	0	0,00	0,00	0,00	0,00	0,00	NaN	NaN	NaN	NaN	NaN	0,00	0,00	0,02	0,07	0,04	3,61	12,21	0,36	0,86	1,00
GSVIVT01000901001	LOC104882092	NC_081820	complement(7325456..7330303)	104882092	XP_059589561.1	XP_059589561.1uncharacterized protein LOC104882092, partial	20	0	65.9	1018	5	P:GO:0006278; P:GO:0015074; F:GO:0003676; F:GO:0003964; F:GO:0004519	P:RNA-templated DNA biosynthetic process; P:DNA integration; F:nucleic acid binding; F:RNA-directed DNA polymerase activity; F:endonuclease activity	0	0	0	0	0	0,00	0,00	0,01	0,03	0,03	2,76	6,79	0,52	0,76	1,00	0,00	0,00	0,00	0,00	0,00	NaN	NaN	NaN	NaN	NaN
GSVIVT01000901001	LOC132255302	NC_081820	19882054..19887842	132255302	XP_059599368.1	XP_059599368.1uncharacterized protein LOC132255302	20	0	81.04	1445	5	P:GO:0006278; P:GO:0015074; F:GO:0003676; F:GO:0003964; F:GO:0004519	P:RNA-templated DNA biosynthetic process; P:DNA integration; F:nucleic acid binding; F:RNA-directed DNA polymerase activity; F:endonuclease activity	EC:2.7.7.49	RNA-directed DNA polymerase	0	0	0	0,14	0,65	0,16	0,54	0,38	-0,27	-1,20	0,61	0,85	1,00	0,15	0,71	0,06	0,29	0,32	-1,23	-2,34	0,13	0,86	1,00
GSVIVT01000901001	LOC132253093	NC_081822	complement(14456767..14462153)	132253093	XP_059590470.1	XP_059590470.1uncharacterized protein LOC132253093	20	0	79.97	1442	5	P:GO:0006278; P:GO:0015074; F:GO:0003676; F:GO:0003964; F:GO:0004519	P:RNA-templated DNA biosynthetic process; P:DNA integration; F:nucleic acid binding; F:RNA-directed DNA polymerase activity; F:endonuclease activity	EC:2.7.7.49	RNA-directed DNA polymerase	0	0	0	0,02	0,09	0,00	0,00	0,04	-4,49	-22,53	0,29	0,76	1,00	0,00	0,00	0,01	0,07	0,03	3,61	12,21	0,36	0,86	1,00
GSVIVT01000906001	LOC100253975	NC_081805	complement(26319611..26322929)	100253975	XP_002267300.2	XP_002267300.2uncharacterized protein LOC100253975 isoform X4	20	1.84E-230	91.87	314	0	0	0	0	0	G3DSA:3.90.70.80 (GENE3D); PTHR36068 (PANTHER)	no GO terms	no GO terms	0,25	0,74	0,28	0,61	0,64	-0,28	-1,21	0,58	0,82	1,00	0,44	1,41	0,32	1,10	0,97	-0,34	-1,26	0,47	0,86	1,00
GSVIVT01000907001	LOC132253838	NC_081805	complement(26327353..26330661)	132253838	XP_059593073.1	XP_059593073.1heavy metal-associated isoprenylated plant protein 8-like	20	2.3E-173	77.24	253	1	F:GO:0046872	F:metal ion binding	0	0	0	0	0	0,00	0,00	0,00	0,00	0,00	NaN	NaN	NaN	NaN	NaN	0,00	0,00	0,00	0,00	0,00	NaN	NaN	NaN	NaN	NaN
GSVIVT01000913001	LOC100267681	NC_081805	26425490..26431396	100267681	XP_002266930.1	XP_002266930.1glucose-6-phosphate 1-dehydrogenase, chloroplastic isoform X1	20	0	94.69	585	5	P:GO:0006006; P:GO:0009051; F:GO:0004345; F:GO:0050661; C:GO:0009570	P:glucose metabolic process; P:pentose-phosphate shunt, oxidative branch; F:glucose-6-phosphate dehydrogenase activity; F:NADP binding; C:chloroplast stroma	EC:1.1.1.49	glucose-6-phosphate dehydrogenase (NADP(+))	IPR001282 (PRINTS); G3DSA:3.30.360.10:FF:000018 (FUNFAM); G3DSA:3.40.50.720:FF:000222 (FUNFAM); IPR001282 (PIRSF); IPR001282 (NCBIFAM); G3DSA:3.40.50.720 (GENE3D); IPR022675 (PFAM); G3DSA:3.30.360.10 (GENE3D); IPR022674 (PFAM); IPR001282 (PANTHER); IPR019796 (PROSITE_PATTERNS); IPR001282 (HAMAP); SSF55347 (SUPERFAMILY); IPR036291 (SUPERFAMILY)	P:GO:0006006; P:GO:0009051; F:GO:0004345; F:GO:0016614; F:GO:0050661; C:GO:0009570	P:glucose metabolic process; P:pentose-phosphate shunt, oxidative branch; F:glucose-6-phosphate dehydrogenase activity; F:oxidoreductase activity, acting on CH-OH group of donors; F:NADP binding; C:chloroplast stroma	0,22	0,52	0,44	0,78	1,02	0,57	1,49	0,27	0,76	1,00	0,19	0,49	0,13	0,37	0,42	-0,38	-1,30	0,63	0,88	1,00
GSVIVT01000914001	LOC100245367	NC_081805	26433954..26437103	100245367	XP_002266761.1	XP_002266761.111-beta-hydroxysteroid dehydrogenase 1A isoform X1	20	2.08E-233	82.53	326	3	F:GO:0016491; C:GO:0005829; C:GO:0016020	F:oxidoreductase activity; C:cytosol; C:membrane	EC:1	Oxidoreductases	IPR002347 (PRINTS); IPR002347 (PRINTS); IPR057326 (SMART); G3DSA:3.40.50.720 (GENE3D); IPR002347 (PFAM); PIRSR614007-1 (PIRSR); PIRSR000094-3 (PIRSR); PIRSR617711-2 (PIRSR); PIRSR611284-1 (PIRSR); PIRSR617711-1 (PIRSR); PIRSR611284-2 (PIRSR); PIRSR000095-1 (PIRSR); PIRSR614007-2 (PIRSR); PIRSR614058-1 (PIRSR); PTHR43391 (PANTHER); IPR020904 (PROSITE_PATTERNS); TRANSMEMBRANE (PHOBIUS); NON_CYTOPLA…	F:GO:0016491; C:GO:0005829	F:oxidoreductase activity; C:cytosol	0,23	0,30	0,07	0,07	0,52	-2,11	-4,31	0,06	0,62	1,00	0,19	0,26	0,19	0,29	0,45	0,17	1,12	0,86	0,95	1,00
GSVIVT01000914001	LOC109124204	NC_081820	complement(1197779..1198713)	109124204	XP_019081554.2	XP_019081554.211-beta-hydroxysteroid dehydrogenase-like 6, partial	20	6.42E-73	91.17	108	3	F:GO:0016491; C:GO:0005829; C:GO:0016020	F:oxidoreductase activity; C:cytosol; C:membrane	EC:1	Oxidoreductases	0	0	0	0,00	0,00	0,00	0,00	0,00	NaN	NaN	NaN	NaN	NaN	0,00	0,00	0,00	0,00	0,00	NaN	NaN	NaN	NaN	NaN
GSVIVT01000915001	LOC100854734	NC_081805	26442141..26445964	100854734	XP_010656935.1	XP_010656935.111-beta-hydroxysteroid dehydrogenase A	20	2.94E-231	81.72	331	3	F:GO:0016491; C:GO:0005829; C:GO:0016020	F:oxidoreductase activity; C:cytosol; C:membrane	EC:1	Oxidoreductases	0	0	0	0,00	0,00	0,00	0,00	0,00	NaN	NaN	NaN	NaN	NaN	0,00	0,00	0,00	0,00	0,00	NaN	NaN	NaN	NaN	NaN
GSVIVT01000917001	LOC100250497	NC_081805	26457712..26460992	100250497	XP_002266641.1	XP_002266641.1ACT domain-containing protein ACR4	20	0	94.54	447	2	F:GO:0016597; C:GO:0016020	F:amino acid binding; C:membrane	0	0	IPR002912 (PFAM); G3DSA:3.30.70.260 (GENE3D); IPR040217 (PANTHER); IPR002912 (PROSITE_PROFILES); IPR002912 (PROSITE_PROFILES); IPR002912 (PROSITE_PROFILES); cd04925 (CDD); cd04926 (CDD); cd04897 (CDD); IPR045865 (SUPERFAMILY); IPR045865 (SUPERFAMILY); IPR045865 (SUPERFAMILY)	no GO terms	no GO terms	0,32	0,65	0,54	0,81	1,25	0,31	1,24	0,52	0,76	1,00	0,37	0,79	0,50	1,17	1,16	0,58	1,49	0,25	0,86	1,00
GSVIVT01000919001	LOC100248997	NC_081805	complement(26467105..26483027)	100248997	XP_002265030.2	XP_002265030.2photosynthetic NDH subunit of lumenal location 5, chloroplastic	20	4.67E-182	90.14	262	6	P:GO:0006357; P:GO:0006457; F:GO:0016018; F:GO:0140839; F:GO:0140840; C:GO:0005737	P:regulation of transcription by RNA polymerase II; P:protein folding; F:cyclosporin A binding; F:RNA polymerase II CTD heptapeptide repeat P3 isomerase activity; F:RNA polymerase II CTD heptapeptide repeat P6 isomerase activity; C:cytoplasm	EC:5.2.1.8	peptidylprolyl isomerase	IPR002130 (PRINTS); G3DSA:2.40.100.10:FF:000001 (FUNFAM); IPR002130 (PFAM); IPR029000 (G3DSA:2.40.100.GENE3D); PTHR11071 (PANTHER); IPR020892 (PROSITE_PATTERNS); IPR002130 (PROSITE_PROFILES); cd01926 (CDD); SignalP-TM (SIGNALP_GRAM_POSITIVE); IPR029000 (SUPERFAMILY)	P:GO:0000413; P:GO:0006457; F:GO:0003755; F:GO:0016018; C:GO:0005737	P:protein peptidyl-prolyl isomerization; P:protein folding; F:peptidyl-prolyl cis-trans isomerase activity; F:cyclosporin A binding; C:cytoplasm	0,94	1,26	0,97	0,95	2,23	-0,41	-1,33	0,30	0,76	1,00	1,37	1,94	0,62	0,95	2,99	-1,00	-2,00	0,03	0,86	1,00
GSVIVT01000920001	LOC100255676	NC_081805	26485167..26489387	100255676	XP_002266409.2	XP_002266409.2uncharacterized protein LOC100255676	20	9.02E-251	91.05	340	2	F:GO:0016787; F:GO:0016831	F:hydrolase activity; F:carboxy-lyase activity	EC:4.1.1; EC:3	Carbon-carbon lyases; Hydrolases	G3DSA:3.20.20.140:FF:000052 (FUNFAM); G3DSA:3.20.20.140 (GENE3D); IPR006680 (PFAM); IPR032465 (PANTHER); IPR032466 (SUPERFAMILY)	F:GO:0016787; F:GO:0016831	F:hydrolase activity; F:carboxy-lyase activity	0,20	0,26	0,32	0,30	0,73	0,22	1,16	0,78	0,92	1,00	0,35	0,49	0,24	0,37	0,76	-0,38	-1,30	0,63	0,88	1,00
GSVIVT01000922001	LOC100254102	NC_081805	complement(26490250..26501336)	100254102	XP_010656959.1	XP_010656959.1uncharacterized protein LOC100254102	20	0	84.73	1618	0	0	0	0	0	0	0	0	0,67	3,77	0,97	4,02	2,23	0,09	1,07	0,69	0,89	1,00	0,56	3,40	0,61	3,95	1,41	0,24	1,18	0,39	0,86	1,00
GSVIVT01000923001	LOC100260747	NC_081805	complement(26507502..26508890)	100260747	NP_001268065.1	NP_001268065.1uncharacterized protein LOC100260747	20	3.11E-290	65.96	462	4	P:GO:0006457; F:GO:0005516; F:GO:0051087; C:GO:0009506	P:protein folding; F:calmodulin binding; F:protein-folding chaperone binding; C:plasmodesma	0	0	Coil (COILS); Coil (COILS); G3DSA:1.20.58.120:FF:000010 (FUNFAM); IPR000048 (SMART); IPR003103 (SMART); IPR036533 (G3DSA:1.20.58.GENE3D); IPR003103 (PFAM); IPR000048 (PFAM); IPR040400 (PANTHER); IPR003103 (PROSITE_PROFILES); PS50096 (PROSITE_PROFILES); cd23767 (CDD); SSF63491 (SUPERFAMILY)	P:GO:0006457; F:GO:0005515; F:GO:0051087; C:GO:0009506	P:protein folding; F:protein binding; F:protein-folding chaperone binding; C:plasmodesma	0,12	0,17	0,13	0,14	0,29	-0,36	-1,28	0,72	0,90	1,00	0,23	0,35	0,13	0,22	0,50	-0,64	-1,56	0,51	0,86	1,00
GSVIVT01000924001	LOC100259218	NC_081805	complement(26510400..26513069)	100259218	XP_002264953.1	XP_002264953.1exocyst complex component EXO70C1	20	0	80.54	654	8	P:GO:0006887; P:GO:0015031; P:GO:0080092; P:GO:2000280; F:GO:0005546; C:GO:0000145; C:GO:0005634; C:GO:0090406	P:exocytosis; P:protein transport; P:regulation of pollen tube growth; P:regulation of root development; F:phosphatidylinositol-4,5-bisphosphate binding; C:exocyst; C:nucleus; C:pollen tube	0	0	G3DSA:1.20.1280.170:FF:000003 (FUNFAM); IPR046364 (PFAM); PF20669 (PFAM); G3DSA:1.20.1280.170 (GENE3D); IPR004140 (PANTHER); IPR016159 (SUPERFAMILY)	P:GO:0006887; F:GO:0005546; C:GO:0000145	P:exocytosis; F:phosphatidylinositol-4,5-bisphosphate binding; C:exocyst	0,00	0,00	0,00	0,00	0,00	NaN	NaN	NaN	NaN	NaN	0,00	0,00	0,00	0,00	0,00	NaN	NaN	NaN	NaN	NaN
GSVIVT01000925001	LOC100265957	NC_081805	complement(26515412..26526582)	100265957	XP_002265828.1	XP_002265828.1uncharacterized protein LOC100265957	20	0	94.48	469	1	F:GO:0016810	F:hydrolase activity, acting on carbon-nitrogen (but not peptide) bonds	EC:3.5	Acting on carbon-nitrogen bonds, other than peptide bonds	G3DSA:3.20.20.140:FF:000045 (FUNFAM); IPR011059 (G3DSA:2.30.40.GENE3D); G3DSA:3.20.20.140 (GENE3D); IPR006680 (PFAM); PIRSR001238-3 (PIRSR); PIRSR039004-1 (PIRSR); IPR050287 (PANTHER); cd01298 (CDD); IPR011059 (SUPERFAMILY); IPR011059 (SUPERFAMILY); IPR032466 (SUPERFAMILY)	F:GO:0016787; F:GO:0016810	F:hydrolase activity; F:hydrolase activity, acting on carbon-nitrogen (but not peptide) bonds	0,07	0,13	0,15	0,20	0,35	0,61	1,53	0,55	0,79	1,00	0,18	0,35	0,14	0,29	0,40	-0,24	-1,18	0,79	0,93	1,00
GSVIVT01000929001	LOC100854260	NC_081805	complement(26536092..26537249)	100854260	XP_003631359.1	XP_003631359.1auxin-responsive protein SAUR71	20	2.25E-108	80.94	153	1	P:GO:0009733	P:response to auxin	0	0	0	0	0	0,00	0,00	0,00	0,00	0,00	NaN	NaN	NaN	NaN	NaN	0,00	0,00	0,00	0,00	0,00	NaN	NaN	NaN	NaN	NaN
GSVIVT01000929001	LOC100245472	NC_081805	26592218..26592898	100245472	XP_002264638.1	XP_002264638.1auxin-responsive protein SAUR71	20	1.64E-106	83.9	154	1	P:GO:0009733	P:response to auxin	0	0	IPR003676 (PFAM); IPR003676 (PANTHER)	P:GO:0009733	P:response to auxin	0,00	0,00	0,00	0,00	0,00	NaN	NaN	NaN	NaN	NaN	0,00	0,00	0,00	0,00	0,00	NaN	NaN	NaN	NaN	NaN
GSVIVT01000929001	LOC100247321	NC_081821	1119031..1119513	100247321	XP_010663898.1	XP_010663898.1protein SMALL AUXIN UP-REGULATED RNA 10-like	20	3.03E-114	75.86	160	1	P:GO:0009733	P:response to auxin	0	0	0	0	0	0,00	0,00	0,00	0,00	0,00	NaN	NaN	NaN	NaN	NaN	0,00	0,00	0,00	0,00	0,00	NaN	NaN	NaN	NaN	NaN
GSVIVT01000929001	LOC100268140	NC_081821	1146967..1147461	100268140	XP_002280410.1	XP_002280410.1auxin-responsive protein SAUR71	20	4.11E-114	78.17	164	1	P:GO:0009733	P:response to auxin	0	0	IPR003676 (PFAM); IPR003676 (PANTHER)	P:GO:0009733	P:response to auxin	0,00	0,00	0,00	0,00	0,00	NaN	NaN	NaN	NaN	NaN	0,00	0,00	0,00	0,00	0,00	NaN	NaN	NaN	NaN	NaN
GSVIVT01000930001	LOC100250599	NC_081805	complement(26600724..26602122)	100250599	XP_010656997.1	XP_010656997.1extensin isoform X1	20	7.28E-148	83.48	397	0	0	0	0	0	0	0	0	0,44	0,61	0,44	0,44	1,01	-0,46	-1,38	0,41	0,76	1,00	0,24	0,35	0,33	0,51	0,75	0,55	1,47	0,46	0,86	1,00
GSVIVT01000932001	LOC100255784	NC_081805	complement(26605255..26605899)	100255784	XP_002264542.4	XP_002264542.4glutaredoxin-C1	20	5.85E-80	89.34	131	3	P:GO:0006887; F:GO:0005546; C:GO:0000145	P:exocytosis; F:phosphatidylinositol-4,5-bisphosphate binding; C:exocyst	0	0	G3DSA:3.40.30.10:FF:000028 (FUNFAM); IPR002109 (PFAM); G3DSA:3.40.30.10 (GENE3D); IPR011905 (NCBIFAM); PIRSR005894-2 (PIRSR); IPR011905 (PANTHER); SIGNAL_PEPTIDE_C_REGION (PHOBIUS); NON_CYTOPLASMIC_DOMAIN (PHOBIUS); SIGNAL_PEPTIDE (PHOBIUS); SIGNAL_PEPTIDE_H_REGION (PHOBIUS); SIGNAL_PEPTIDE_N_REGION (PHOBIUS); PS51354 (PROSITE_PROFILES); cd03419 (CDD); IPR036249 (SUPERFAMILY)	no GO terms	no GO terms	0,00	0,00	0,00	0,00	0,00	NaN	NaN	NaN	NaN	NaN	0,06	0,04	0,00	0,00	0,13	-2,80	-6,95	0,56	0,86	1,00
GSVIVT01000932001	LOC100254900	NC_081818	25185182..25185994	100254900	XP_002272852.1	XP_002272852.1glutaredoxin-C1	20	4.96E-84	98.14	123	4	P:GO:0045892; P:GO:0048653; C:GO:0005634; C:GO:0005737	P:negative regulation of DNA-templated transcription; P:anther development; C:nucleus; C:cytoplasm	0	0	G3DSA:3.40.30.10:FF:000028 (FUNFAM); IPR011905 (NCBIFAM); G3DSA:3.40.30.10 (GENE3D); IPR002109 (PFAM); PIRSR005894-2 (PIRSR); IPR011905 (PANTHER); PS51354 (PROSITE_PROFILES); cd03419 (CDD); IPR036249 (SUPERFAMILY)	no GO terms	no GO terms	0,00	0,00	0,00	0,00	0,00	NaN	NaN	NaN	NaN	NaN	0,00	0,00	0,00	0,00	0,00	NaN	NaN	NaN	NaN	NaN
GSVIVT01000936001	LOC100253980	NC_081805	26627812..26630244	100253980	XP_002264325.1	XP_002264325.1pentatricopeptide repeat-containing protein At2g13600	20	0	91.1	684	3	P:GO:0009451; F:GO:0003723; C:GO:0005739	P:RNA modification; F:RNA binding; C:mitochondrion	0	0	G3DSA:1.25.40.10:FF:000442 (FUNFAM); G3DSA:1.25.40.10:FF:000853 (FUNFAM); G3DSA:1.25.40.10:FF:000285 (FUNFAM); G3DSA:1.25.40.10:FF:000031 (FUNFAM); G3DSA:1.25.40.10:FF:001181 (FUNFAM); IPR002885 (PFAM); IPR011990 (G3DSA:1.25.40.GENE3D); IPR011990 (G3DSA:1.25.40.GENE3D); IPR046849 (PFAM); IPR002885 (PFAM); IPR002885 (NCBIFAM); IPR046848 (PFAM); IPR046960 (PANTHER); IPR002885 (PROSITE_PROFILES); IP…	P:GO:0009451; F:GO:0003723; F:GO:0005515	P:RNA modification; F:RNA binding; F:protein binding	0,10	0,26	0,05	0,10	0,23	-1,33	-2,52	0,19	0,76	1,00	0,02	0,04	0,00	0,00	0,04	-2,80	-6,95	0,56	0,86	1,00
GSVIVT01000937001	LOC100254113	NC_081805	26636711..26641751	100254113	XP_002265076.1	XP_002265076.1serine/threonine-protein kinase PBS1	20	0	94.91	464	3	F:GO:0004674; F:GO:0005524; C:GO:0005886	F:protein serine/threonine kinase activity; F:ATP binding; C:plasma membrane	EC:2.7.11	Transferring phosphorus-containing groups	G3DSA:1.10.510.10:FF:000032 (FUNFAM); G3DSA:3.30.200.20:FF:000248 (FUNFAM); G3DSA:3.30.200.20 (GENE3D); G3DSA:1.10.510.10 (GENE3D); IPR000719 (PFAM); PIRSR000615-2 (PIRSR); PIRSR037921-2 (PIRSR); PIRSR038189-1 (PIRSR); PIRSR000615-3 (PIRSR); PIRSR000666-2 (PIRSR); PIRSR000554-2 (PIRSR); PIRSR000620-1 (PIRSR); PIRSR000556-1 (PIRSR); PIRSR500947-50 (PIRSR); PIRSR630616-2 (PIRSR); PIRSR000628-1 (PIR…	P:GO:0006468; F:GO:0004672; F:GO:0005524	P:protein phosphorylation; F:protein kinase activity; F:ATP binding	0,31	0,65	0,50	0,78	1,15	0,25	1,19	0,60	0,84	1,00	0,45	1,02	0,24	0,59	0,98	-0,76	-1,70	0,20	0,86	1,00
GSVIVT01000938001	LOC100243643	NC_081805	complement(26642183..26643828)	100243643	NP_001384792.1	NP_001384792.1bidirectional sugar transporter SWEET15	20	5.05E-195	82.58	289	5	P:GO:0034219; P:GO:0048316; P:GO:1901701; F:GO:0051119; C:GO:0005886	P:carbohydrate transmembrane transport; P:seed development; P:cellular response to oxygen-containing compound; F:sugar transmembrane transporter activity; C:plasma membrane	0	0	G3DSA:1.20.1280.290:FF:000001 (FUNFAM); G3DSA:1.20.1280.290:FF:000003 (FUNFAM); G3DSA:1.20.1280.290 (GENE3D); IPR004316 (PFAM); G3DSA:1.20.1280.290 (GENE3D); IPR047664 (PANTHER); TRANSMEMBRANE (PHOBIUS); CYTOPLASMIC_DOMAIN (PHOBIUS); TRANSMEMBRANE (PHOBIUS); CYTOPLASMIC_DOMAIN (PHOBIUS); TRANSMEMBRANE (PHOBIUS); NON_CYTOPLASMIC_DOMAIN (PHOBIUS); NON_CYTOPLASMIC_DOMAIN (PHOBIUS); TRANSMEMBRANE (PH…	P:GO:0008643; F:GO:0051119; C:GO:0016020	P:carbohydrate transport; F:sugar transmembrane transporter activity; C:membrane	0,00	0,00	0,04	0,03	0,09	2,76	6,79	0,52	0,76	1,00	0,00	0,00	0,05	0,07	0,12	3,61	12,21	0,36	0,86	1,00
GSVIVT01000939001	LOC100249010	NC_081805	26649847..26653173	100249010	XP_002265340.1	XP_002265340.1delta(3,5)-Delta(2,4)-dienoyl-CoA isomerase, peroxisomal	20	5.26E-190	90.2	275	3	P:GO:0006635; F:GO:0051750; C:GO:0005777	P:fatty acid beta-oxidation; F:delta(3,5)-delta(2,4)-dienoyl-CoA isomerase activity; C:peroxisome	EC:5.3.3.21	Delta(3,5)-Delta(2,4)-dienoyl-CoA isomerase	G3DSA:1.10.12.10:FF:000004 (FUNFAM); G3DSA:3.90.226.10:FF:000024 (FUNFAM); IPR001753 (PFAM); G3DSA:3.90.226.10 (GENE3D); IPR014748 (G3DSA:1.10.12.GENE3D); NF004794 (NCBIFAM); PIRSR612803-2 (PIRSR); IPR045002 (PANTHER); IPR018376 (PROSITE_PATTERNS); cd06558 (CDD); IPR029045 (SUPERFAMILY)	F:GO:0003824; F:GO:0016853; F:GO:0051750; C:GO:0005777	F:catalytic activity; F:isomerase activity; F:delta(3,5)-delta(2,4)-dienoyl-CoA isomerase activity; C:peroxisome	0,24	0,30	0,25	0,24	0,58	-0,36	-1,28	0,64	0,86	1,00	0,16	0,22	0,10	0,15	0,35	-0,54	-1,46	0,65	0,88	1,00
GSVIVT01000940001	LOC100259233	NC_081805	26666556..26668800	100259233	XP_002264588.1	XP_002264588.1NAC domain-containing protein 83	20	2.03E-166	84.95	251	2	P:GO:0006355; F:GO:0003677	P:regulation of DNA-templated transcription; F:DNA binding	0	0	IPR036093 (G3DSA:2.170.150.GENE3D); IPR003441 (PFAM); PTHR31744 (PANTHER); IPR003441 (PROSITE_PROFILES); IPR036093 (SUPERFAMILY)	P:GO:0006355; F:GO:0003677	P:regulation of DNA-templated transcription; F:DNA binding	1,07	2,30	1,98	3,11	4,56	0,44	1,35	0,11	0,75	1,00	1,16	2,65	1,31	3,22	3,04	0,30	1,24	0,32	0,86	1,00
GSVIVT01000942001	LOC100264285	NC_081805	complement(26672291..26677902)	100264285	XP_002264458.1	XP_002264458.1uncharacterized protein LOC100264285	20	2.02E-45	93.32	75	0	0	0	0	0	PTHR37703 (PANTHER)	no GO terms	no GO terms	0,06	0,04	0,07	0,03	0,15	-0,37	-1,29	0,85	0,93	1,00	0,18	0,13	0,09	0,07	0,39	-0,77	-1,70	0,63	0,88	1,00
GSVIVT01000943001	LOC100247145	NC_081805	26687118..26687598	100247145	XP_010657217.1	XP_010657217.1proteasome subunit beta type-1	20	4.99E-95	94.11	132	4	P:GO:0043161; C:GO:0005634; C:GO:0005829; C:GO:0019774	P:proteasome-mediated ubiquitin-dependent protein catabolic process; C:nucleus; C:cytosol; C:proteasome core complex, beta-subunit complex	0	0	0	0	0	0,00	0,00	0,00	0,00	0,00	NaN	NaN	NaN	NaN	NaN	0,00	0,00	0,00	0,00	0,00	NaN	NaN	NaN	NaN	NaN
GSVIVT01000944001	LOC100264409	NC_081805	26692927..26701306	100264409	XP_002264210.1	XP_002264210.1pyruvate dehydrogenase E1 component subunit beta-1, mitochondrial	20	3.07E-258	95.89	367	3	P:GO:0006086; F:GO:0004739; C:GO:0045254	P:pyruvate decarboxylation to acetyl-CoA; F:pyruvate dehydrogenase (acetyl-transferring) activity; C:pyruvate dehydrogenase complex	EC:1.2.4.1	pyruvate dehydrogenase (acetyl-transferring)	G3DSA:3.40.50.970:FF:000006 (FUNFAM); G3DSA:3.40.50.920:FF:000001 (FUNFAM); IPR005475 (SMART); NF006667 (NCBIFAM); IPR033248 (PFAM); G3DSA:3.40.50.970 (GENE3D); IPR009014 (G3DSA:3.40.50.GENE3D); IPR005475 (PFAM); NF008854 (NCBIFAM); IPR027110 (PANTHER); cd07036 (CDD); IPR029061 (SUPERFAMILY); IPR009014 (SUPERFAMILY)	P:GO:0006086; F:GO:0004739; C:GO:0005967	P:pyruvate decarboxylation to acetyl-CoA; F:pyruvate dehydrogenase (acetyl-transferring) activity; C:obsolete mitochondrial pyruvate dehydrogenase complex	0,78	1,47	1,11	1,56	2,57	0,08	1,05	0,82	0,93	1,00	0,70	1,41	0,40	0,88	1,52	-0,66	-1,58	0,19	0,86	1,00
GSVIVT01000947001	LOC100254108	NC_081805	26754998..26765677	100254108	XP_002263726.1	XP_002263726.1uncharacterized protein At2g33490 isoform X1	20	0	89.06	653	1	C:GO:0005737	C:cytoplasm	0	0	IPR027267 (G3DSA:1.20.1270.GENE3D); IPR004148 (PFAM); IPR037488 (PANTHER); cd07307 (CDD); IPR027267 (SUPERFAMILY)	F:GO:0005515; C:GO:0005737	F:protein binding; C:cytoplasm	0,20	0,61	0,23	0,51	0,53	-0,26	-1,20	0,63	0,85	1,00	0,10	0,31	0,09	0,29	0,21	-0,05	-1,04	0,96	0,98	1,00
GSVIVT01000948001	LOC100259228	NC_081805	complement(26769947..26772128)	100259228	XP_002263688.1	XP_002263688.1leucine-rich repeat protein 1	20	2.84E-88	92.66	219	0	0	0	0	0	PR00019 (PRINTS); G3DSA:3.80.10.10:FF:000024 (FUNFAM); IPR032675 (G3DSA:3.80.10.GENE3D); IPR013210 (PFAM); IPR055414 (PFAM); PTHR47988 (PANTHER); NON_CYTOPLASMIC_DOMAIN (PHOBIUS); SIGNAL_PEPTIDE_C_REGION (PHOBIUS); SIGNAL_PEPTIDE (PHOBIUS); SIGNAL_PEPTIDE_H_REGION (PHOBIUS); SIGNAL_PEPTIDE_N_REGION (PHOBIUS); IPR001611 (PROSITE_PROFILES); SignalP-noTM (SIGNALP_EUK); SignalP-noTM (SIGNALP_GRAM_NEG…	F:GO:0005515	F:protein binding	0,09	0,13	0,13	0,14	0,29	0,04	1,03	0,97	0,98	1,00	0,17	0,26	0,09	0,15	0,37	-0,80	-1,74	0,49	0,86	1,00
GSVIVT01000949001	LOC100264403	NC_081805	complement(26779308..26781350)	100264403	XP_002263654.2	XP_002263654.2leucine-rich repeat protein 1	20	2.62E-97	82.98	198	2	P:GO:0050896; F:GO:0016301	P:response to stimulus; F:kinase activity	EC:2.7	Transferring phosphorus-containing groups	G3DSA:3.80.10.10:FF:000024 (FUNFAM); IPR013210 (PFAM); IPR001611 (PFAM); IPR032675 (G3DSA:3.80.10.GENE3D); PTHR47988 (PANTHER); SIGNAL_PEPTIDE_N_REGION (PHOBIUS); SIGNAL_PEPTIDE_C_REGION (PHOBIUS); NON_CYTOPLASMIC_DOMAIN (PHOBIUS); SIGNAL_PEPTIDE_H_REGION (PHOBIUS); SIGNAL_PEPTIDE (PHOBIUS); SignalP-noTM (SIGNALP_EUK); SSF52058 (SUPERFAMILY)	F:GO:0005515	F:protein binding	0,00	0,00	0,00	0,00	0,00	NaN	NaN	NaN	NaN	NaN	0,00	0,00	0,00	0,00	0,00	NaN	NaN	NaN	NaN	NaN
GSVIVT01000951001	LOC100242118	NC_081805	complement(26785731..26789895)	100242118	XP_010657079.1	XP_010657079.1zinc finger protein CONSTANS-LIKE 14	20	4.27E-294	81.23	474	3	P:GO:0006355; F:GO:0008270; C:GO:0005634	P:regulation of DNA-templated transcription; F:zinc ion binding; C:nucleus	0	0	0	0	0	0,04	0,09	0,09	0,14	0,21	0,59	1,51	0,63	0,85	1,00	0,00	0,00	0,00	0,00	0,00	NaN	NaN	NaN	NaN	NaN
GSVIVT01000954001	LOC100242123	NC_081805	complement(26805175..26809800)	100242123	XP_002263687.1	XP_002263687.1GSH-induced LITAF domain protein	20	4.16E-105	90.65	141	2	F:GO:0008270; C:GO:0016020	F:zinc ion binding; C:membrane	0	0	IPR006629 (SMART); IPR006629 (PFAM); PIRSR000071-1 (PIRSR); IPR037519 (PANTHER); NON_CYTOPLASMIC_DOMAIN (PHOBIUS); CYTOPLASMIC_DOMAIN (PHOBIUS); TRANSMEMBRANE (PHOBIUS); IPR006629 (PROSITE_PROFILES)	F:GO:0008270	F:zinc ion binding	0,43	0,35	0,74	0,44	1,70	0,33	1,26	0,61	0,85	1,00	0,26	0,22	0,39	0,37	0,91	0,74	1,67	0,42	0,86	1,00
GSVIVT01000957001	LOC100247256	NC_081805	26836432..26837982	100247256	XP_002263113.1	XP_002263113.1protein CURLY FLAG LEAF 1	20	5.05E-116	77.99	194	0	0	0	0	0	G3DSA:2.20.70.10 (GENE3D); IPR051105 (PANTHER); IPR036020 (SUPERFAMILY)	F:GO:0005515	F:protein binding	0,05	0,04	0,00	0,00	0,10	-3,58	-11,95	0,41	0,76	1,00	0,00	0,00	0,07	0,07	0,15	3,61	12,21	0,36	0,86	1,00
GSVIVT01000958001	LOC100250606	NC_081805	complement(26845374..26846699)	100250606	XP_002263369.1	XP_002263369.1GEM-like protein 5	20	5.98E-195	89.48	264	0	0	0	0	0	IPR004182 (SMART); IPR011993 (G3DSA:2.30.29.GENE3D); IPR004182 (PFAM); IPR037848 (PANTHER); cd13222 (CDD)	no GO terms	no GO terms	0,07	0,09	0,00	0,00	0,16	-4,49	-22,53	0,29	0,76	1,00	0,07	0,09	0,16	0,22	0,37	1,28	2,43	0,32	0,86	1,00
GSVIVT01000959001	LOC100255789	NC_081805	26847783..26849105	100255789	XP_002262975.3	XP_002262975.3protein CYSTEINE-RICH TRANSMEMBRANE MODULE 7	2	2.09E-58	100	99	1	C:GO:0005886	C:plasma membrane	0	0	IPR043240 (PANTHER)	no GO terms	no GO terms	0,06	0,04	0,00	0,00	0,13	-3,58	-11,95	0,41	0,76	1,00	0,22	0,18	0,00	0,00	0,47	-4,65	-25,04	0,32	0,86	1,00
GSVIVT01000961001	LOC100257506	NC_081805	complement(26872854..26874864)	100257506	XP_002262895.2	XP_002262895.2uncharacterized protein LOC100257506	20	0	86.17	647	0	0	0	0	0	IPR036465 (G3DSA:3.40.50.GENE3D); IPR011205 (PFAM); IPR011205 (PIRSF); IPR056690 (PFAM); IPR011205 (PANTHER); cd00198 (CDD); IPR036465 (SUPERFAMILY)	no GO terms	no GO terms	0,00	0,00	0,00	0,00	0,00	NaN	NaN	NaN	NaN	NaN	0,02	0,04	0,00	0,00	0,04	-2,80	-6,95	0,56	0,86	1,00
GSVIVT01000961001	LOC104881516	NC_081818	complement(11963182..11963514)	104881516	XP_010660251.1	XP_010660251.1uncharacterized protein LOC104881516	20	9.68E-51	82.2	110	0	0	0	0	0	0	0	0	0,00	0,00	0,00	0,00	0,00	NaN	NaN	NaN	NaN	NaN	0,00	0,00	0,00	0,00	0,00	NaN	NaN	NaN	NaN	NaN
GSVIVT01000962001	LOC100252378	NC_081805	complement(26876427..26879482)	100252378	XP_002262856.2	XP_002262856.2protein AUXIN SIGNALING F-BOX 2	20	0	81.31	587	2	P:GO:0031146; C:GO:0019005	P:SCF-dependent proteasomal ubiquitin-dependent protein catabolic process; C:SCF ubiquitin ligase complex	0	0	G3DSA:1.20.1280.50:FF:000006 (FUNFAM); IPR006553 (SMART); IPR041101 (PFAM); IPR032675 (G3DSA:3.80.10.GENE3D); G3DSA:1.20.1280.50 (GENE3D); IPR041567 (PFAM); PTHR16134 (PANTHER); cd22159 (CDD); SSF52047 (SUPERFAMILY)	P:GO:0031146; C:GO:0019005	P:SCF-dependent proteasomal ubiquitin-dependent protein catabolic process; C:SCF ubiquitin ligase complex	0,13	0,30	0,37	0,61	0,85	0,99	1,98	0,13	0,76	1,00	0,17	0,40	0,14	0,37	0,36	-0,09	-1,07	0,91	0,95	1,00
GSVIVT01000967001	LOC100262641	NC_081805	26895937..26898943	100262641	XP_002262750.1	XP_002262750.1protein TIFY 9	20	2.94E-142	83.11	212	4	P:GO:0009611; P:GO:0031347; P:GO:2000022; C:GO:0005634	P:response to wounding; P:regulation of defense response; P:regulation of jasmonic acid mediated signaling pathway; C:nucleus	0	0	IPR010399 (SMART); IPR018467 (PFAM); IPR010399 (PFAM); IPR040390 (PANTHER); IPR010399 (PROSITE_PROFILES)	P:GO:0009611; P:GO:0031347; P:GO:2000022; C:GO:0005634	P:response to wounding; P:regulation of defense response; P:regulation of jasmonic acid mediated signaling pathway; C:nucleus	0,08	0,09	0,16	0,14	0,38	0,59	1,51	0,63	0,85	1,00	0,04	0,04	0,06	0,07	0,13	0,68	1,61	0,72	0,90	1,00
GSVIVT01000968001	LOC100253986	NC_081805	26904084..26912045	100253986	XP_010657152.1	XP_010657152.1putative pentatricopeptide repeat-containing protein At5g13230, mitochondrial	20	0	91.25	828	3	P:GO:0009451; F:GO:0003723; F:GO:0008270	P:RNA modification; F:RNA binding; F:zinc ion binding	0	0	0	0	0	0,06	0,39	0,05	0,24	0,13	-0,72	-1,64	0,33	0,76	1,00	6,28E-3	0,04	0,00	0,00	0,01	-2,80	-6,95	0,56	0,86	1,00
GSVIVT01000970001	LOC104880861	NC_081805	26924576..26933208	104880861	XP_010657172.1	XP_010657172.1protein LAX PANICLE 2	20	5.22E-250	81.14	349	0	0	0	0	0	0	0	0	0,00	0,00	0,02	0,03	0,06	2,76	6,79	0,52	0,76	1,00	0,04	0,09	0,07	0,15	0,16	0,72	1,64	0,61	0,88	1,00
GSVIVT01000971001	LOC100242008	NC_081805	complement(26957211..26958355)	100242008	XP_010657187.1	XP_010657187.1uncharacterized protein LOC100242008	20	7.63E-213	79.91	303	1	C:GO:0110165	C:cellular anatomical structure	0	0	0	0	0	0,07	0,09	0,27	0,24	0,63	1,38	2,61	0,22	0,76	1,00	0,24	0,31	0,11	0,15	0,53	-1,02	-2,02	0,37	0,86	1,00
GSVIVT01000974001	LOC100249356	NC_081817	11378384..11381070	100249356	XP_002267311.1	XP_002267311.1small ribosomal subunit protein eS25	20	1.24E-52	99.21	108	2	F:GO:0003735; C:GO:0022627	F:structural constituent of ribosome; C:cytosolic small ribosomal subunit	0	0	G3DSA:3.30.63.20:FF:000001 (FUNFAM); G3DSA:3.30.63.20 (GENE3D); IPR004977 (PFAM); IPR004977 (PANTHER)	no GO terms	no GO terms	1,14	0,87	0,90	0,51	2,56	-0,77	-1,71	0,13	0,76	1,00	0,65	0,53	0,25	0,22	1,42	-1,22	-2,33	0,19	0,86	1,00
GSVIVT01000975001	LOC104881210	NC_081817	11356434..11365662	104881210	XP_010658863.1	XP_010658863.1uncharacterized protein LOC104881210	20	0	94.6	546	0	0	0	0	0	0	0	0	0,00	0,00	0,00	0,00	0,00	NaN	NaN	NaN	NaN	NaN	0,00	0,00	0,00	0,00	0,00	NaN	NaN	NaN	NaN	NaN
GSVIVT01000977001	LOC132252603	NC_081817	11331596..11333295	132252603	XP_059598056.1	XP_059598056.1protein MICRORCHIDIA 4-like	20	5.88E-108	75.9	175	9	P:GO:0006281; P:GO:0006325; P:GO:0031047; P:GO:0031349; F:GO:0003723; F:GO:0004519; F:GO:0005524; F:GO:0016887; C:GO:0005634	P:DNA repair; P:chromatin organization; P:regulatory ncRNA-mediated gene silencing; P:positive regulation of defense response; F:RNA binding; F:endonuclease activity; F:ATP binding; F:ATP hydrolysis activity; C:nucleus	EC:3.6.1.15	nucleoside-triphosphate phosphatase	0	0	0	0,00	0,00	0,00	0,00	0,00	NaN	NaN	NaN	NaN	NaN	0,00	0,00	0,00	0,00	0,00	NaN	NaN	NaN	NaN	NaN
[truncated: 28,953 more rows]

## Sheet: UP_6hpt
Name	Max group mean	Log₂ fold change	Fold change	P-value	FDR p-value	Bonferroni
LOC100266368	7,21	1,01	2,02	4,48E-5	4,11E-3	0,94
LOC100267987	4,64	1,48	2,79	1,93E-7	3,68E-5	4,05E-3
LOC100260250	1,71	2,89	7,39	1,33E-4	0,01	1,00
LOC100260266	29,93	1,12	2,17	4,89E-10	1,45E-7	1,03E-5
LOC100259590	1,25	1,37	2,59	6,67E-4	0,04	1,00
LOC100253577	2,71	2,65	6,26	1,13E-4	9,06E-3	1,00
GFH2	3,13	1,52	2,86	9,83E-5	8,07E-3	1,00
LOC100267804	23,17	6,03	65,28	1,73E-9	4,60E-7	3,64E-5
[truncated: 85 more rows]

## Sheet: DOWn_6hpt
Name	Max group mean	Log₂ fold change	Fold change	P-value	FDR p-value	Bonferroni
[truncated: 138 more rows]

[truncated: 4 more sheets: UP_24hpt, DOWn_24hpt, 6hpt, 24hpt]
