# Supplementary material for: Transcriptional Modulation in Grapevine by a Biostimulant Treatment for Improved Plant Resilience to Stress Events
Source: Plants (Basel). 2026 Jan 17;15(2):283. doi: 10.3390/plants15020283 (PMC12845150; doi:10.3390/plants15020283)
Supplement: Supplementary file 1 [file plants-15-00283-s001.zip › Table S2.xlsx]

## Sheet: stress 6 hpt
Bincode	BinName	id	type	description	Fold change FC
20.1.7	stress.biotic.PR-proteins	gsvivt01025397001|pacid:17833402	Transcript	weakly similar to ( 196) AT3G13650 | Symbols: | disease resistance response | chr3:4463056-4463616 FORWARDweakly similar to ( 158) loc_os12g07580 12012.m04747 protein disease resistance response protein 206, putative, expressedDirigent no original description	49
20.1.7	stress.biotic.PR-proteins	gsvivt01005725001|pacid:17819576	Transcript	weakly similar to ( 102) AT5G45250 | Symbols: RPS4 | RPS4 (RESISTANT TO P. SYRINGAE 4); receptor | chr5:18321914-18326022 REVERSE no original description	2
20.1.7	stress.biotic.PR-proteins	gsvivt01036401001|pacid:17841351	Transcript	weakly similar to ( 162) AT5G45250 | Symbols: RPS4 | RPS4 (RESISTANT TO P. SYRINGAE 4); receptor | chr5:18321914-18326022 REVERSE no original description	-12
20.1.7	stress.biotic.PR-proteins	gsvivt01021948001|pacid:17830901	Transcript	moderately similar to ( 213) AT4G27190 | Symbols: | disease resistance protein (NBS-LRR class), putative | chr4:13620977-13623934 REVERSEweakly similar to ( 184) loc_os01g72680 12001.m13302 protein disease resistance protein RPS2, putative NB-ARC no original description	49
20.1.7	stress.biotic.PR-proteins	gsvivt01025877001|pacid:17833785	Transcript	moderately similar to ( 233) AT5G63020 | Symbols: | disease resistance protein (CC-NBS-LRR class), putative | chr5:25283252-25286002 REVERSEweakly similar to ( 180) loc_os01g57870 12001.m150747 protein disease resistance protein RPS2, putative, expressed NB-ARC TIR TIR no original description	3
20.1.7	stress.biotic.PR-proteins	gsvivt01023191001|pacid:17831749	Transcript	weakly similar to ( 160) AT4G27190 | Symbols: | disease resistance protein (NBS-LRR class), putative | chr4:13620977-13623934 REVERSEweakly similar to ( 120) loc_os09g14060 12009.m04668 protein disease resistance protein RPS2, putative no original description	2
20.1.7	stress.biotic.PR-proteins	gsvivt01014596001|pacid:17825549	Transcript	highly similar to ( 621) AT4G27190 | Symbols: | disease resistance protein (NBS-LRR class), putative | chr4:13620977-13623934 REVERSEmoderately similar to ( 343) loc_os09g14100 12009.m04672 protein disease resistance protein RPS2, putative, expressed NB-ARC no original description	2
20.1.7	stress.biotic.PR-proteins	gsvivt01023551001|pacid:17831967	Transcript	moderately similar to ( 237) AT4G27190 | Symbols: | disease resistance protein (NBS-LRR class), putative | chr4:13620977-13623934 REVERSEweakly similar to ( 196) loc_os01g72680 12001.m13302 protein disease resistance protein RPS2, putative NB-ARC no original description	1
20.1.7	stress.biotic.PR-proteins	gsvivt01021935001|pacid:17830895	Transcript	weakly similar to ( 136) AT1G61300 | Symbols: | disease resistance protein (NBS-LRR class), putative | chr1:22607714-22610175 REVERSEweakly similar to ( 147) loc_os01g72680 12001.m13302 protein disease resistance protein RPS2, putative NB-ARC no original description	1
20.1.7	stress.biotic.PR-proteins	gsvivt01023207001|pacid:17831761	Transcript	moderately similar to ( 218) AT4G27190 | Symbols: | disease resistance protein (NBS-LRR class), putative | chr4:13620977-13623934 REVERSEweakly similar to ( 194) loc_os01g72680 12001.m13302 protein disease resistance protein RPS2, putative NB-ARC no original description	1
20.1.7	stress.biotic.PR-proteins	gsvivt01017136001|pacid:17827423	Transcript	moderately similar to ( 235) AT1G61190 | Symbols: | disease resistance protein (CC-NBS-LRR class), putative | chr1:22557602-22560687 FORWARDweakly similar to ( 183) loc_os09g10054 12009.m059947 protein disease resistance protein RPS2, putative, expressed NB-ARC no original description	1
20.1.7	stress.biotic.PR-proteins	gsvivt01014595001|pacid:17825548	Transcript	highly similar to ( 658) AT4G27190 | Symbols: | disease resistance protein (NBS-LRR class), putative | chr4:13620977-13623934 REVERSEmoderately similar to ( 317) loc_os01g72680 12001.m13302 protein disease resistance protein RPS2, putative NB-ARC no original description	1
20.1.7	stress.biotic.PR-proteins	gsvivt01023189001|pacid:17831747	Transcript	weakly similar to ( 123) AT4G27190 | Symbols: | disease resistance protein (NBS-LRR class), putative | chr4:13620977-13623934 REVERSEvery weakly similar to (92.8) loc_os01g57870 12001.m150747 protein disease resistance protein RPS2, putative, expressed no original description	-1
20.1.7	stress.biotic.PR-proteins	gsvivt01037444001|pacid:17842068	Transcript	highly similar to ( 606) AT4G27190 | Symbols: | disease resistance protein (NBS-LRR class), putative | chr4:13620977-13623934 REVERSEmoderately similar to ( 245) loc_os01g72680 12001.m13302 protein disease resistance protein RPS2, putative NB-ARC no original description	-1
20.1.7	stress.biotic.PR-proteins	gsvivt01023563001|pacid:17831973	Transcript	moderately similar to ( 214) AT4G27190 | Symbols: | disease resistance protein (NBS-LRR class), putative | chr4:13620977-13623934 REVERSEweakly similar to ( 155) loc_os09g14060 12009.m04668 protein disease resistance protein RPS2, putative NB-ARC no original description	-2
20.1.7	stress.biotic.PR-proteins	gsvivt01021955001|pacid:17830907	Transcript	moderately similar to ( 201) AT4G27190 | Symbols: | disease resistance protein (NBS-LRR class), putative | chr4:13620977-13623934 REVERSEweakly similar to ( 144) loc_os01g57870 12001.m150747 protein disease resistance protein RPS2, putative, expressed NB-ARC no original description	-2
20.1.7	stress.biotic.PR-proteins	gsvivt01023557001|pacid:17831969	Transcript	weakly similar to ( 149) AT4G27190 | Symbols: | disease resistance protein (NBS-LRR class), putative | chr4:13620977-13623934 REVERSEvery weakly similar to (90.5) RR18_EPIVI Plastid 30S ribosomal protein S18 - Epifagus virginiana (Beechdrops)weakly similar to ( 125) loc_os03g10900 12003.m06542 protein disease resistance protein, putative, expressed NB-ARC rps18 no original description0	-3
20.1.7	stress.biotic.PR-proteins	gsvivt01022864001|pacid:17831524	Transcript	very weakly similar to (99.0) AT3G14460 | Symbols: | disease resistance protein (NBS-LRR class), putative | chr3:4851990-4856264 REVERSEvery weakly similar to ( 100) loc_os05g41290 12005.m08304 protein disease resistance RPP13-like protein 1, putative, expressed no original description	37
20.1.7	stress.biotic.PR-proteins	gsvivt01022832001|pacid:17831507	Transcript	weakly similar to ( 125) AT3G14460 | Symbols: | disease resistance protein (NBS-LRR class), putative | chr3:4851990-4856264 REVERSEvery weakly similar to (88.2) loc_os05g41290 12005.m08304 protein disease resistance RPP13-like protein 1, putative, expressed no original description	2
20.1.7	stress.biotic.PR-proteins	gsvivt01036400001|pacid:17841350	Transcript	highly similar to ( 539) AT5G36930 | Symbols: | disease resistance protein (TIR-NBS-LRR class), putative | chr5:14567771-14571916 REVERSEvery weakly similar to (82.0) loc_os12g29280 12012.m06742 protein disease resistance protein RGA3, putative, expressed NB-ARC TIR TIR no original description	31
20.1.7	stress.biotic.PR-proteins	gsvivt01026003001|pacid:17833876	Transcript	highly similar to ( 514) AT5G17680 | Symbols: | disease resistance protein (TIR-NBS-LRR class), putative | chr5:5822999-5827153 FORWARDvery weakly similar to (85.1) loc_os08g12740 12008.m080109 protein disease resistance protein RGA3, putative, expressed NB-ARC TIR TIR no original description	13
20.1.7	stress.biotic.PR-proteins	gsvivt01026099001|pacid:17833943	Transcript	moderately similar to ( 449) AT5G17680 | Symbols: | disease resistance protein (TIR-NBS-LRR class), putative | chr5:5822999-5827153 FORWARDvery weakly similar to (97.1) loc_os08g12740 12008.m080109 protein disease resistance protein RGA3, putative, expressed NB-ARC no original description	2
20.1.7	stress.biotic.PR-proteins	gsvivt01020964001|pacid:17830193	Transcript	moderately similar to ( 445) AT5G17680 | Symbols: | disease resistance protein (TIR-NBS-LRR class), putative | chr5:5822999-5827153 FORWARDweakly similar to ( 131) loc_os01g15580 12001.m08156 protein disease resistance protein RGA2, putative, expressed NB-ARC no original description	37
20.1.7	stress.biotic.PR-proteins	gsvivt01029013001|pacid:17835976	Transcript	moderately similar to ( 328) AT5G17680 | Symbols: | disease resistance protein (TIR-NBS-LRR class), putative | chr5:5822999-5827153 FORWARDvery weakly similar to (90.5) loc_os01g15580 12001.m08156 protein disease resistance protein RGA2, putative, expressed NB-ARC no original description	13
20.1.7	stress.biotic.PR-proteins	gsvivt01001489001|pacid:17817646	Transcript	weakly similar to ( 129) AT3G25510 | Symbols: | disease resistance protein (TIR-NBS-LRR class), putative | chr3:9260838-9268797 REVERSEvery weakly similar to (98.2) loc_os01g15580 12001.m08156 protein disease resistance protein RGA2, putative, expressed no original description	13
20.1.7	stress.biotic.PR-proteins	gsvivt01023028001|pacid:17831641	Transcript	highly similar to ( 555) AT5G17680 | Symbols: | disease resistance protein (TIR-NBS-LRR class), putative | chr5:5822999-5827153 FORWARDweakly similar to ( 136) loc_os01g15580 12001.m08156 protein disease resistance protein RGA2, putative, expressed NB-ARC TIR TIR no original description	13
20.1.7	stress.biotic.PR-proteins	gsvivt01025955001|pacid:17833843	Transcript	weakly similar to ( 129) AT5G17680 | Symbols: | disease resistance protein (TIR-NBS-LRR class), putative | chr5:5822999-5827153 FORWARDvery weakly similar to (92.0) loc_os01g15580 12001.m08156 protein disease resistance protein RGA2, putative, expressed no original description	7
20.1.7	stress.biotic.PR-proteins	gsvivt01012759001|pacid:17824247	Transcript	weakly similar to ( 164) AT4G19510 | Symbols: | disease resistance protein (TIR-NBS-LRR class), putative | chr4:10633805-10637841 FORWARDweakly similar to ( 115) loc_os01g15580 12001.m08156 protein disease resistance protein RGA2, putative, expressed no original description	7
20.1.7	stress.biotic.PR-proteins	gsvivt01012762001|pacid:17824250	Transcript	highly similar to ( 639) AT5G17680 | Symbols: | disease resistance protein (TIR-NBS-LRR class), putative | chr5:5822999-5827153 FORWARDweakly similar to ( 129) loc_os01g15580 12001.m08156 protein disease resistance protein RGA2, putative, expressed NB-ARC TIR TIR no original description	7
20.1.7	stress.biotic.PR-proteins	gsvivt01037203001|pacid:17841900	Transcript	weakly similar to ( 140) AT1G69545 | Symbols: | leucine-rich repeat family protein | chr1:26148836-26150947 REVERSEvery weakly similar to (91.7) loc_os01g15580 12001.m08156 protein disease resistance protein RGA2, putative, expressed no original description	6
20.1.7	stress.biotic.PR-proteins	gsvivt01025918001|pacid:17833817	Transcript	highly similar to ( 533) AT5G17680 | Symbols: | disease resistance protein (TIR-NBS-LRR class), putative | chr5:5822999-5827153 FORWARDvery weakly similar to (93.6) RPK1_IPONI Receptor-like protein kinase precursor (EC 2.7.11.1) - Ipomoea nil (Japanese morning glory) (Pharbitis nil)weakly similar to ( 173) loc_os01g15580 12001.m08156 protein disease resistance protein RGA2, putative, expressed NB…	2
20.1.7	stress.biotic.PR-proteins	gsvivt01029005001|pacid:17835971	Transcript	moderately similar to ( 370) AT5G17680 | Symbols: | disease resistance protein (TIR-NBS-LRR class), putative | chr5:5822999-5827153 FORWARDvery weakly similar to (97.4) loc_os01g15580 12001.m08156 protein disease resistance protein RGA2, putative, expressed NB-ARC no original description	2
20.1.7	stress.biotic.PR-proteins	gsvivt01025968001|pacid:17833853	Transcript	moderately similar to ( 399) AT5G17680 | Symbols: | disease resistance protein (TIR-NBS-LRR class), putative | chr5:5822999-5827153 FORWARDweakly similar to ( 132) loc_os01g15580 12001.m08156 protein disease resistance protein RGA2, putative, expressed NB-ARC no original description	2
20.1.7	stress.biotic.PR-proteins	gsvivt01037222001|pacid:17841916	Transcript	weakly similar to ( 122) AT3G51560 | Symbols: | ATP binding / protein binding / transmembrane receptor | chr3:19121808-19125913 REVERSEvery weakly similar to (91.7) loc_os01g15580 12001.m08156 protein disease resistance protein RGA2, putative, expressed no original description	2
20.1.7	stress.biotic.PR-proteins	gsvivt01023025001|pacid:17831638	Transcript	moderately similar to ( 467) AT5G17680 | Symbols: | disease resistance protein (TIR-NBS-LRR class), putative | chr5:5822999-5827153 FORWARDweakly similar to ( 139) loc_os01g15580 12001.m08156 protein disease resistance protein RGA2, putative, expressed NB-ARC COG4886 no original description	2
20.1.7	stress.biotic.PR-proteins	gsvivt01012761001|pacid:17824249	Transcript	moderately similar to ( 242) AT4G12010 | Symbols: | disease resistance protein (TIR-NBS-LRR class), putative | chr4:7197325-7201393 REVERSEweakly similar to ( 112) loc_os01g15580 12001.m08156 protein disease resistance protein RGA2, putative, expressed no original description	1
20.1.7	stress.biotic.PR-proteins	gsvivt01038755001|pacid:17842950	Transcript	moderately similar to ( 418) AT1G27170 | Symbols: | ATP binding / protein binding / transmembrane receptor | chr1:9433577-9439219 FORWARDweakly similar to ( 146) loc_os01g15580 12001.m08156 protein disease resistance protein RGA2, putative, expressed NB-ARC no original description	1
20.1.7	stress.biotic.PR-proteins	gsvivt01004867001|pacid:17819210	Transcript	highly similar to ( 636) AT5G17680 | Symbols: | disease resistance protein (TIR-NBS-LRR class), putative | chr5:5822999-5827153 FORWARDweakly similar to ( 114) loc_os01g15580 12001.m08156 protein disease resistance protein RGA2, putative, expressed NB-ARC TIR TIR no original description	1
20.1.7	stress.biotic.PR-proteins	gsvivt01025958001|pacid:17833845	Transcript	moderately similar to ( 367) AT4G12010 | Symbols: | disease resistance protein (TIR-NBS-LRR class), putative | chr4:7197325-7201393 REVERSEweakly similar to ( 107) loc_os01g15580 12001.m08156 protein disease resistance protein RGA2, putative, expressed NB-ARC no original description	1
20.1.7	stress.biotic.PR-proteins	gsvivt01025986001|pacid:17833863	Transcript	moderately similar to ( 201) AT5G17680 | Symbols: | disease resistance protein (TIR-NBS-LRR class), putative | chr5:5822999-5827153 FORWARDweakly similar to ( 134) loc_os01g15580 12001.m08156 protein disease resistance protein RGA2, putative, expressed no original description	1
20.1.7	stress.biotic.PR-proteins	gsvivt01037171001|pacid:17841880	Transcript	weakly similar to ( 105) AT5G45060 | Symbols: | disease resistance protein (TIR-NBS-LRR class), putative | chr5:18182038-18186067 FORWARDvery weakly similar to (83.6) loc_os01g15580 12001.m08156 protein disease resistance protein RGA2, putative, expressed no original description	-1
20.1.7	stress.biotic.PR-proteins	gsvivt01020962001|pacid:17830192	Transcript	moderately similar to ( 223) AT5G17680 | Symbols: | disease resistance protein (TIR-NBS-LRR class), putative | chr5:5822999-5827153 FORWARDvery weakly similar to (99.0) loc_os01g15580 12001.m08156 protein disease resistance protein RGA2, putative, expressed NB-ARC no original description	-54
20.1.7	stress.biotic.PR-proteins	gsvivt01025391001|pacid:17833397	Transcript	weakly similar to ( 174) AT3G13650 | Symbols: | disease resistance response | chr3:4463056-4463616 FORWARDweakly similar to ( 150) loc_os11g07830 12011.m04979 protein dirigent-like protein pDIR9, putative, expressedDirigent no original description	19
20.1.7	stress.biotic.PR-proteins	gsvivt01033451001|pacid:17839165	Transcript	weakly similar to ( 194) AT5G42500 | Symbols: | disease resistance-responsive family protein | chr5:16994359-16994916 REVERSEweakly similar to ( 176) loc_os11g07830 12011.m04979 protein dirigent-like protein pDIR9, putative, expressedDirigent no original description	7
20.1.7	stress.biotic.PR-proteins	gsvivt01033453001|pacid:17839167	Transcript	very weakly similar to (98.6) AT5G49040 | Symbols: | disease resistance-responsive protein-related / dirigent protein-related | chr5:19882676-19883251 REVERSEvery weakly similar to (98.2) loc_os11g07830 12011.m04979 protein dirigent-like protein pDIR9, putative, expressed no original description	-12
20.1.7	stress.biotic.PR-proteins	gsvivt01000846001|pacid:17817203	Transcript	weakly similar to ( 178) AT2G21100 | Symbols: | disease resistance-responsive protein-related / dirigent protein-related | chr2:9048687-9049336 REVERSEweakly similar to ( 159) loc_os11g07830 12011.m04979 protein dirigent-like protein pDIR9, putative, expressedDirigent no original description	-23
20.1.7	stress.biotic.PR-proteins	gsvivt01025394001|pacid:17833400	Transcript	weakly similar to ( 175) AT3G13650 | Symbols: | disease resistance response | chr3:4463056-4463616 FORWARDweakly similar to ( 139) loc_os12g07580 12012.m04747 protein disease resistance response protein 206, putative, expressedDirigent no original description	19
20.1.7	stress.biotic.PR-proteins	gsvivt01019450001|pacid:17829072	Transcript	weakly similar to ( 188) AT4G23690 | Symbols: | disease resistance-responsive family protein / dirigent family protein | chr4:12339152-12339715 REVERSEmoderately similar to ( 231) DR206_PEA Disease resistance response protein 206 - Pisum sativum (Garden pea)weakly similar to ( 163) loc_os07g44930 12007.m08714 protein disease resistance response protein 206, putative, expressedDirigent no original…	-3
20.1.7	stress.biotic.PR-proteins	gsvivt01021921001|pacid:17830885	Transcript	moderately similar to ( 203) AT4G27190 | Symbols: | disease resistance protein (NBS-LRR class), putative | chr4:13620977-13623934 REVERSEweakly similar to ( 192) loc_os11g29090 12011.m06821 protein NB-ARC domain containing protein NB-ARC no original description	31
20.1.7	stress.biotic.PR-proteins	gsvivt01036409001|pacid:17841359	Transcript	weakly similar to ( 120) AT5G36930 | Symbols: | disease resistance protein (TIR-NBS-LRR class), putative | chr5:14567771-14571916 REVERSE no original description	25
20.1.7	stress.biotic.PR-proteins	gsvivt01036294001|pacid:17841268	Transcript	highly similar to ( 545) AT5G17680 | Symbols: | disease resistance protein (TIR-NBS-LRR class), putative | chr5:5822999-5827153 FORWARDweakly similar to ( 152) loc_os01g71106 12001.m97573 protein NBS-LRR disease resistance protein, putative, expressed NB-ARC TIR TIR no original description	19
20.1.7	stress.biotic.PR-proteins	gsvivt01026101001|pacid:17833944	Transcript	very weakly similar to (92.0) AT4G19510 | Symbols: | disease resistance protein (TIR-NBS-LRR class), putative | chr4:10633805-10637841 FORWARD no original description	19
20.1.7	stress.biotic.PR-proteins	gsvivt01017146001|pacid:17827428	Transcript	weakly similar to ( 200) AT1G61300 | Symbols: | disease resistance protein (NBS-LRR class), putative | chr1:22607714-22610175 REVERSEweakly similar to ( 168) loc_os03g10900 12003.m06542 protein disease resistance protein, putative, expressed NB-ARC no original description	13
20.1.7	stress.biotic.PR-proteins	gsvivt01001491001|pacid:17817647	Transcript	moderately similar to ( 372) AT5G36930 | Symbols: | disease resistance protein (TIR-NBS-LRR class), putative | chr5:14567771-14571916 REVERSE NB-ARC TIR TIR no original description	10
20.1.7	stress.biotic.PR-proteins	gsvivt01036354001|pacid:17841312	Transcript	moderately similar to ( 412) AT5G36930 | Symbols: | disease resistance protein (TIR-NBS-LRR class), putative | chr5:14567771-14571916 REVERSEvery weakly similar to (89.4) loc_os07g37950 12007.m08044 protein transmembrane receptor, putative, expressed NB-ARC TIR TIR no original description	7
20.1.7	stress.biotic.PR-proteins	gsvivt01036191001|pacid:17841201	Transcript	moderately similar to ( 247) AT4G27220 | Symbols: | disease resistance protein (NBS-LRR class), putative | chr4:13633953-13636712 REVERSEmoderately similar to ( 216) loc_os11g29090 12011.m06821 protein NB-ARC domain containing protein NB-ARC no original description	7
20.1.7	stress.biotic.PR-proteins	gsvivt01025907001|pacid:17833808	Transcript	weakly similar to ( 105) AT5G17680 | Symbols: | disease resistance protein (TIR-NBS-LRR class), putative | chr5:5822999-5827153 FORWARDTIR no original description	7
20.1.7	stress.biotic.PR-proteins	gsvivt01023036001|pacid:17831648	Transcript	weakly similar to ( 171) AT5G36930 | Symbols: | disease resistance protein (TIR-NBS-LRR class), putative | chr5:14567771-14571916 REVERSETIR TIR no original description	7
20.1.7	stress.biotic.PR-proteins	gsvivt01025885001|pacid:17833791	Transcript	weakly similar to ( 151) AT5G17880 | Symbols: CSA1 | CSA1 (constitutive shade-avoidance1); ATP binding / transmembrane receptor | chr5:5908874-5913096 REVERSE no original description	7
20.1.7	stress.biotic.PR-proteins	gsvivt01003572001|pacid:17818572	Transcript	moderately similar to ( 416) AT5G66900 | Symbols: | disease resistance protein (CC-NBS-LRR class), putative | chr5:26714931-26717757 REVERSEmoderately similar to ( 286) loc_os12g39620 12012.m073872 protein disease resistance protein, putative, expressed NB-ARC no original description	6
20.1.7	stress.biotic.PR-proteins	gsvivt01022984001|pacid:17831606	Transcript	moderately similar to ( 235) AT5G17680 | Symbols: | disease resistance protein (TIR-NBS-LRR class), putative | chr5:5822999-5827153 FORWARDTIR TIR no original description	3
20.1.7	stress.biotic.PR-proteins	gsvivt01034432001|pacid:17839909	Transcript	moderately similar to ( 469) AT5G66900 | Symbols: | disease resistance protein (CC-NBS-LRR class), putative | chr5:26714931-26717757 REVERSEmoderately similar to ( 343) loc_os12g39620 12012.m073872 protein disease resistance protein, putative, expressed NB-ARC no original description	3
20.1.7	stress.biotic.PR-proteins	gsvivt01009576001|pacid:17821957	Transcript	highly similar to ( 702) AT4G33300 | Symbols: ADR1-L1 | ADR1-L1 (ADR1-like 1); ATP binding / protein binding | chr4:16051162-16054005 REVERSEhighly similar to ( 697) loc_os12g39620 12012.m073872 protein disease resistance protein, putative, expressed NB-ARC no original description	3
20.1.7	stress.biotic.PR-proteins	gsvivt01034936001|pacid:17840230	Transcript	weakly similar to ( 162) AT3G17210 | Symbols: ATHS1, HS1 | HS1 (HEAT STABLE PROTEIN 1) | chr3:5882318-5882896 FORWARDweakly similar to ( 133) loc_os01g33160 12001.m09634 protein pop3 peptide, putative, expressedDabb no original description	3
20.1.7	stress.biotic.PR-proteins	gsvivt01037219001|pacid:17841914	Transcript	weakly similar to ( 187) AT5G17680 | Symbols: | disease resistance protein (TIR-NBS-LRR class), putative | chr5:5822999-5827153 FORWARDvery weakly similar to (93.2) loc_os08g16460 12008.m05768 protein NBS-LRR disease resistance protein, putative NB-ARC no original description	3
20.1.7	stress.biotic.PR-proteins	gsvivt01022979001|pacid:17831603	Transcript	moderately similar to ( 220) AT5G17680 | Symbols: | disease resistance protein (TIR-NBS-LRR class), putative | chr5:5822999-5827153 FORWARDweakly similar to ( 120) loc_os01g71106 12001.m97573 protein NBS-LRR disease resistance protein, putative, expressed TIR TIR no original description	3
20.1.7	stress.biotic.PR-proteins	gsvivt01037180001|pacid:17841888	Transcript	weakly similar to ( 150) AT5G36930 | Symbols: | disease resistance protein (TIR-NBS-LRR class), putative | chr5:14567771-14571916 REVERSETIR TIR no original description	2
20.1.7	stress.biotic.PR-proteins	gsvivt01020123001|pacid:17829603	Transcript	moderately similar to ( 318) AT1G27180 | Symbols: | disease resistance protein (TIR-NBS-LRR class), putative | chr1:9439859-9445818 FORWARDvery weakly similar to (98.6) loc_os07g37950 12007.m08044 protein transmembrane receptor, putative, expressedTIR TIR no original description	2
20.1.7	stress.biotic.PR-proteins	gsvivt01023432001|pacid:17831901	Transcript	moderately similar to ( 226) AT4G27220 | Symbols: | disease resistance protein (NBS-LRR class), putative | chr4:13633953-13636712 REVERSEmoderately similar to ( 220) loc_os11g29090 12011.m06821 protein NB-ARC domain containing protein NB-ARC no original description	2
20.1.7	stress.biotic.PR-proteins	gsvivt01004865001|pacid:17819208	Transcript	moderately similar to ( 273) AT5G17680 | Symbols: | disease resistance protein (TIR-NBS-LRR class), putative | chr5:5822999-5827153 FORWARDweakly similar to ( 111) loc_os01g71106 12001.m97573 protein NBS-LRR disease resistance protein, putative, expressed no original description	2
20.1.7	stress.biotic.PR-proteins	gsvivt01026152001|pacid:17833981	Transcript	moderately similar to ( 254) AT4G27190 | Symbols: | disease resistance protein (NBS-LRR class), putative | chr4:13620977-13623934 REVERSEmoderately similar to ( 224) loc_os11g29090 12011.m06821 protein NB-ARC domain containing protein NB-ARC no original description	2
20.1.7	stress.biotic.PR-proteins	gsvivt01034812001|pacid:17840157	Transcript	moderately similar to ( 206) AT5G17680 | Symbols: | disease resistance protein (TIR-NBS-LRR class), putative | chr5:5822999-5827153 FORWARDvery weakly similar to (94.7) loc_os01g71106 12001.m97573 protein NBS-LRR disease resistance protein, putative, expressed NB-ARC no original description	2
20.1.7	stress.biotic.PR-proteins	gsvivt01021944001|pacid:17830897	Transcript	weakly similar to ( 193) AT4G27190 | Symbols: | disease resistance protein (NBS-LRR class), putative | chr4:13620977-13623934 REVERSEweakly similar to ( 185) loc_os11g29090 12011.m06821 protein NB-ARC domain containing protein NB-ARC no original description	2
20.1.7	stress.biotic.PR-proteins	gsvivt01004877001|pacid:17819214	Transcript	highly similar to ( 622) AT5G17680 | Symbols: | disease resistance protein (TIR-NBS-LRR class), putative | chr5:5822999-5827153 FORWARDweakly similar to ( 103) loc_os08g05800 12008.m04721 protein retrotransposon protein, putative, unclassified NB-ARC TIR TIR no original description	2
20.1.7	stress.biotic.PR-proteins	gsvivt01001801001|pacid:17817812	Transcript	very weakly similar to (99.8) AT3G51570 | Symbols: | disease resistance protein (TIR-NBS-LRR class), putative | chr3:19126358-19130456 FORWARD no original description	2
20.1.7	stress.biotic.PR-proteins	gsvivt01005967001|pacid:17819667	Transcript	weakly similar to ( 172) AT2G28670 | Symbols: | disease resistance-responsive family protein / fibroin-related | chr2:12300380-12301060 REVERSEweakly similar to ( 162) loc_os01g06250 12001.m07255 protein dirigent-like proteinDirigent no original description	2
20.1.7	stress.biotic.PR-proteins	gsvivt01026711001|pacid:17834324	Transcript	moderately similar to ( 250) AT4G12010 | Symbols: | disease resistance protein (TIR-NBS-LRR class), putative | chr4:7197325-7201393 REVERSEvery weakly similar to (98.2) loc_os11g10760 12011.m05269 protein NBS-LRR disease resistance protein, putative, expressed no original description	1
20.1.7	stress.biotic.PR-proteins	gsvivt01036304001|pacid:17841275	Transcript	moderately similar to ( 395) AT5G36930 | Symbols: | disease resistance protein (TIR-NBS-LRR class), putative | chr5:14567771-14571916 REVERSEvery weakly similar to (87.4) loc_os01g15580 12001.m08156 protein disease resistance protein RGA2, putative, expressed NB-ARC TIR TIR no original description	1
20.1.7	stress.biotic.PR-proteins	gsvivt01036408001|pacid:17841358	Transcript	highly similar to ( 530) AT4G12010 | Symbols: | disease resistance protein (TIR-NBS-LRR class), putative | chr4:7197325-7201393 REVERSEvery weakly similar to (94.7) loc_os08g12740 12008.m080109 protein disease resistance protein RGA3, putative, expressed NB-ARC TIR TIR no original description	1
20.1.7	stress.biotic.PR-proteins	gsvivt01012798001|pacid:17824273	Transcript	weakly similar to ( 172) AT5G36930 | Symbols: | disease resistance protein (TIR-NBS-LRR class), putative | chr5:14567771-14571916 REVERSEvery weakly similar to (83.2) loc_os11g10550 12011.m05250 protein NBS-LRR disease resistance protein, putative, expressed no original description	1
20.1.7	stress.biotic.PR-proteins	gsvivt01001797001|pacid:17817810	Transcript	weakly similar to ( 109) AT3G51570 | Symbols: | disease resistance protein (TIR-NBS-LRR class), putative | chr3:19126358-19130456 FORWARD no original description	1
20.1.7	stress.biotic.PR-proteins	gsvivt01034809001|pacid:17840156	Transcript	weakly similar to ( 136) AT4G12010 | Symbols: | disease resistance protein (TIR-NBS-LRR class), putative | chr4:7197325-7201393 REVERSEvery weakly similar to (98.2) loc_os01g71106 12001.m97573 protein NBS-LRR disease resistance protein, putative, expressed no original description	1
20.1.7	stress.biotic.PR-proteins	gsvivt01012796001|pacid:17824272	Transcript	moderately similar to ( 233) AT4G12010 | Symbols: | disease resistance protein (TIR-NBS-LRR class), putative | chr4:7197325-7201393 REVERSE no original description	1
20.1.7	stress.biotic.PR-proteins	gsvivt01003571001|pacid:17818571	Transcript	highly similar to ( 520) AT5G66900 | Symbols: | disease resistance protein (CC-NBS-LRR class), putative | chr5:26714931-26717757 REVERSEmoderately similar to ( 384) loc_os12g39620 12012.m073872 protein disease resistance protein, putative, expressed NB-ARC no original description	1
20.1.7	stress.biotic.PR-proteins	gsvivt01007146001|pacid:17820181	Transcript	moderately similar to ( 302) AT5G66900 | Symbols: | disease resistance protein (CC-NBS-LRR class), putative | chr5:26714931-26717757 REVERSEweakly similar to ( 193) loc_os12g39620 12012.m073872 protein disease resistance protein, putative, expressed NB-ARC no original description	-1
20.1.7	stress.biotic.PR-proteins	gsvivt01034770001|pacid:17840135	Transcript	weakly similar to ( 107) AT3G51560 | Symbols: | ATP binding / protein binding / transmembrane receptor | chr3:19121808-19125913 REVERSEvery weakly similar to (80.9) loc_os09g15840 12009.m04845 protein retrotransposon protein, putative, unclassified no original description	-1
20.1.7	stress.biotic.PR-proteins	gsvivt01004397001|pacid:17819008	Transcript	moderately similar to ( 322) AT1G61100 | Symbols: | disease resistance protein (TIR class), putative | chr1:22508831-22512122 REVERSEweakly similar to ( 160) loc_os03g64320 12003.m11293 protein expressed protein no original description	-1
20.1.7	stress.biotic.PR-proteins	gsvivt01034429001|pacid:17839908	Transcript	highly similar to ( 517) AT5G66900 | Symbols: | disease resistance protein (CC-NBS-LRR class), putative | chr5:26714931-26717757 REVERSEmoderately similar to ( 344) loc_os12g39620 12012.m073872 protein disease resistance protein, putative, expressed NB-ARC no original description	-1
20.1.7	stress.biotic.PR-proteins	gsvivt01034428001|pacid:17839907	Transcript	moderately similar to ( 478) AT5G66900 | Symbols: | disease resistance protein (CC-NBS-LRR class), putative | chr5:26714931-26717757 REVERSEmoderately similar to ( 372) loc_os12g39620 12012.m073872 protein disease resistance protein, putative, expressed NB-ARC no original description	-1
20.1.7	stress.biotic.PR-proteins	gsvivt01007144001|pacid:17820180	Transcript	moderately similar to ( 485) AT5G66900 | Symbols: | disease resistance protein (CC-NBS-LRR class), putative | chr5:26714931-26717757 REVERSEmoderately similar to ( 331) loc_os12g39620 12012.m073872 protein disease resistance protein, putative, expressed NB-ARC no original description	-2
20.1.7	stress.biotic.PR-proteins	gsvivt01011321001|pacid:17823205	Transcript	weakly similar to ( 154) AT1G69545 | Symbols: | leucine-rich repeat family protein | chr1:26148836-26150947 REVERSEweakly similar to ( 117) loc_os01g15580 12001.m08156 protein disease resistance protein RGA2, putative, expressed no original description	-2
20.1.7	stress.biotic.PR-proteins	gsvivt01023404001|pacid:17831889	Transcript		-3
20.1.7.6.1	stress.biotic.PR-proteins.proteinase inhibitors.trypsin inhibitor	gsvivt01016729001|pacid:17827097	Transcript	highly similar to ( 825) AT1G19110 | Symbols: | inter-alpha-trypsin inhibitor heavy chain-related | chr1:6602270-6605766 FORWARDhighly similar to ( 684) loc_os07g42280 12007.m08463 protein von Willebrand factor type A domain containing protein, expressedvWA_interalpha_trypsin_inhibitor vWFA no original description	2
20.1.7.6.1	stress.biotic.PR-proteins.proteinase inhibitors.trypsin inhibitor	gsvivt01015053001|pacid:17825872	Transcript	highly similar to ( 923) AT1G19110 | Symbols: | inter-alpha-trypsin inhibitor heavy chain-related | chr1:6602270-6605766 FORWARDhighly similar to ( 719) loc_os07g42280 12007.m08463 protein von Willebrand factor type A domain containing protein, expressedvWA_interalpha_trypsin_inhibitor vWFA VWA no original description	1
20.2	stress.abiotic	gsvivt01019848001|pacid:17829392	Transcript	very weakly similar to (96.7) PRR1_TOBAC Pathogenesis-related protein R major form precursor (Thaumatin-like protein E22) - Nicotiana tabacum (Common tobacco)THN Thaumatin no original description	43
20.2	stress.abiotic	gsvivt01015538001|pacid:17826287	Transcript	moderately similar to ( 265) AT5G20150 | Symbols: ATSPX1, SPX1 | SPX1 (SPX DOMAIN GENE 1) | chr5:6802429-6803367 FORWARDmoderately similar to ( 246) loc_os06g40120 12006.m08548 protein IDS4-like protein, putative, expressed SPX no original description	-9
20.2	stress.abiotic	gsvivt01011451001|pacid:17823310	Transcript	moderately similar to ( 322) AT5G15330 | Symbols: ATSPX4, SPX4 | SPX4 (SPX DOMAIN GENE 4) | chr5:4980595-4982043 FORWARDmoderately similar to ( 297) loc_os03g61200 12003.m35495 protein expressed protein no original description	-4
20.2	stress.abiotic	gsvivt01025135001|pacid:17833187	Transcript	weakly similar to ( 152) AT5G60340 | Symbols: | maoC-like dehydratase domain-containing protein | chr5:24273879-24275891 REVERSEmoderately similar to ( 243) loc_os07g22950 12007.m079660 protein adenylate kinase isoenzyme 6, putative, expressed COG1936 no original description	-3
20.2	stress.abiotic	gsvivt01001999001|pacid:17817954	Transcript	moderately similar to ( 406) AT3G47860 | Symbols: | apolipoprotein D-related | chr3:17656778-17658269 REVERSEmoderately similar to ( 402) loc_os04g53490 12004.m10240 protein OsCHL - Oryza sativa Chloroplastic lipocalin, expressed no original description	-2
20.2	stress.abiotic	gsvivt01017311001|pacid:17827558	Transcript	weakly similar to ( 151) AT5G20150 | Symbols: ATSPX1, SPX1 | SPX1 (SPX DOMAIN GENE 1) | chr5:6802429-6803367 FORWARDweakly similar to ( 160) loc_os06g40120 12006.m08548 protein IDS4-like protein, putative, expressed SPX no original description	1
20.2	stress.abiotic	gsvivt01035850001|pacid:17840936	Transcript	moderately similar to ( 295) AT2G26660 | Symbols: ATSPX2, SPX2 | SPX2 (SPX DOMAIN GENE 2) | chr2:11338932-11340703 FORWARDmoderately similar to ( 275) loc_os06g40120 12006.m08548 protein IDS4-like protein, putative, expressed SPX no original description	1
20.2	stress.abiotic	gsvivt01010633001|pacid:17822743	Transcript	moderately similar to ( 480) AT1G16560 | Symbols: | Per1-like family protein | chr1:5669234-5670343 FORWARDmoderately similar to ( 462) loc_os05g13330 12005.m27743 protein CAB2, putative, expressed Per1 PER1 no original description	1
20.2	stress.abiotic	gsvivt01010619001|pacid:17822731	Transcript	moderately similar to ( 286) AT5G07220 | Symbols: ATBAG3 | ATBAG3 (ARABIDOPSIS THALIANA BCL-2-ASSOCIATED ATHANOGENE 3); protein binding | chr5:2265545-2266720 REVERSEmoderately similar to ( 261) loc_os09g35630 12009.m06514 protein protein binding protein, putative, expressed BAG1_N no original description	1
20.2	stress.abiotic	gsvivt01027347001|pacid:17834760	Transcript	moderately similar to ( 360) AT4G05440 | Symbols: EDA35 | EDA35 (embryo sac development arrest 35) | chr4:2757274-2758117 FORWARD D123 no original description	1
20.2	stress.abiotic	gsvivt01020397001|pacid:17829785	Transcript	moderately similar to ( 491) AT1G16560 | Symbols: | Per1-like family protein | chr1:5669234-5670343 FORWARDmoderately similar to ( 462) loc_os05g13330 12005.m27743 protein CAB2, putative, expressed Per1 PER1 no original description	1
20.2	stress.abiotic	gsvivt01032513001|pacid:17838429	Transcript	highly similar to ( 996) AT3G01420 | Symbols: ALPHA-DOX1, DOX1, DIOX1 | DOX1; lipoxygenase | chr3:159689-162726 REVERSEhighly similar to ( 874) loc_os12g26290 12012.m27040 protein alpha-DOX2, putative, expressed An_peroxidase no original description	2
20.2	stress.abiotic	gsvivt01021588001|pacid:17830661	Transcript	moderately similar to ( 343) AT4G05440 | Symbols: EDA35 | EDA35 (embryo sac development arrest 35) | chr4:2757274-2758117 FORWARD D123 no original description	2
20.2	stress.abiotic	gsvivt01017239001|pacid:17827504	Transcript	highly similar to ( 867) AT3G15620 | Symbols: UVR3 | UVR3 (UV REPAIR DEFECTIVE 3); DNA (6-4) photolyase | chr3:5294201-5296548 REVERSEweakly similar to ( 161) PHR1_SINAL Deoxyribodipyrimidine photo-lyase (EC 4.1.99.3) (DNA photolyase) (Photoreactivating enzyme) - Sinapis alba (White mustard) (Brassica hirta)highly similar to ( 703) loc_os02g10990 12002.m06397 protein UVR3, putative, expressed FAD…	3
20.2.1	stress.abiotic.heat	gsvivt01001315001|pacid:17817525	Transcript	weakly similar to ( 184) AT4G25200 | Symbols: ATHSP23.6-MITO | ATHSP23.6-MITO (MITOCHONDRION-LOCALIZED SMALL HEAT SHOCK PROTEIN 23.6) | chr4:12917089-12917858 FORWARDweakly similar to ( 172) HS22M_PEA Heat shock 22 kDa protein, mitochondrial precursor - Pisum sativum (Garden pea)weakly similar to ( 139) loc_os02g52150 12002.m10246 protein heat shock 22 kDa protein, mitochondrial precursor, putati…	-23
20.2.1	stress.abiotic.heat	gsvivt01017322001|pacid:17827565	Transcript	weakly similar to ( 196) AT1G52560 | Symbols: | 26.5 kDa class I small heat shock protein-like (HSP26.5-P) | chr1:19574783-19575766 REVERSEvery weakly similar to (89.7) loc_os02g10710 12002.m06369 protein chloroplast small heat shock protein, putative, expressed HSP20 no original description	-12
20.2.1	stress.abiotic.heat	gsvivt01031125001|pacid:17837381	Transcript	highly similar to ( 838) AT5G42020 | Symbols: BIP | BIP2; ATP binding | chr5:16807697-16810480 REVERSEhighly similar to ( 821) BIP5_TOBAC Luminal-binding protein 5 precursor (BiP 5) (78 kDa glucose-regulated protein homolog 5) (GRP 78-5) - Nicotiana tabacum (Common tobacco)highly similar to ( 795) loc_os02g02410 12002.m05590 protein luminal-binding protein 3 precursor, putative, expressed HSP70 d…	-12
20.2.1	stress.abiotic.heat	gsvivt01018654001|pacid:17828520	Transcript	weakly similar to ( 140) AT4G25200 | Symbols: ATHSP23.6-MITO | ATHSP23.6-MITO (MITOCHONDRION-LOCALIZED SMALL HEAT SHOCK PROTEIN 23.6) | chr4:12917089-12917858 FORWARDweakly similar to ( 136) HS22M_PEA Heat shock 22 kDa protein, mitochondrial precursor - Pisum sativum (Garden pea)very weakly similar to (94.0) loc_os06g11610 12006.m05878 protein heat shock 22 kDa protein, mitochondrial precursor, p…	-4
20.2.1	stress.abiotic.heat	gsvivt01014582001|pacid:17825538	Transcript	moderately similar to ( 209) AT5G54660 | Symbols: | heat shock protein-related | chr5:22203950-22204986 FORWARDweakly similar to ( 164) loc_os05g42120 12005.m08385 protein expressed protein no original description	-4
20.2.1	stress.abiotic.heat	gsvivt01027028001|pacid:17834559	Transcript	weakly similar to ( 111) AT2G46240 | Symbols: BAG6, ATBAG6 | BAG6 (BCL-2-ASSOCIATED ATHANOGENE 6); calmodulin binding / protein binding | chr2:18986586-18989827 FORWARD no original description	-4
20.2.1	stress.abiotic.heat	gsvivt01025634001|pacid:17833588	Transcript	weakly similar to ( 153) AT2G35795 | Symbols: | DNAJ heat shock N-terminal domain-containing protein | chr2:15042321-15043334 FORWARDweakly similar to ( 148) loc_os07g09450 12007.m05400 protein mitochondrial import inner membrane translocase subunit TIM14, putative, expressed no original description	-3
20.2.1	stress.abiotic.heat	gsvivt01017355001|pacid:17827594	Transcript	highly similar to ( 534) AT1G80030 | Symbols: | DNAJ heat shock protein, putative | chr1:30105398-30108873 REVERSEweakly similar to ( 110) DNJH_CUCSA DnaJ protein homolog (DNAJ-1) - Cucumis sativus (Cucumber)highly similar to ( 522) loc_os02g56040 12002.m10628 protein chaperone protein dnaJ, putative, expressed DnaJ PRK10767 DnaJ_C PRK10266 DnaJ DnaJ DnaJ_CXXCXGXG CbpA no original description	-3
20.2.1	stress.abiotic.heat	gsvivt01034648001|pacid:17840052	Transcript	moderately similar to ( 371) AT3G52490 | Symbols: | heat shock protein-related | chr3:19455850-19458721 REVERSEweakly similar to ( 197) loc_os04g33980 12004.m08492 protein transposon protein, putative, Mutator sub-class, expressed no original description	-3
20.2.1	stress.abiotic.heat	gsvivt01006769001|pacid:17820066	Transcript	highly similar to ( 871) AT5G09590 | Symbols: MTHSC70-2, HSC70-5 | MTHSC70-2 (MITOCHONDRIAL HSP70 2); ATP binding | chr5:2975721-2978508 FORWARDhighly similar to ( 903) HSP7M_PHAVU Heat shock 70 kDa protein, mitochondrial precursor - Phaseolus vulgaris (Kidney bean) (French bean)highly similar to ( 863) loc_os02g53420 12002.m10371 protein heat shock 70 kDa protein, mitochondrial precursor, putati…	-2
20.2.1	stress.abiotic.heat	gsvivt01023641001|pacid:17832021	Transcript	moderately similar to ( 246) AT5G02500 | Symbols: HSC70-1, HSP70-1, AT-HSC70-1, HSC70 | HSC70-1 (HEAT SHOCK COGNATE PROTEIN 70-1); ATP binding | chr5:554055-556334 REVERSEmoderately similar to ( 256) HSP70_SOYBN Heat shock 70 kDa protein - Glycine max (Soybean)moderately similar to ( 249) loc_os11g47760 12011.m080070 protein heat shock cognate 70 kDa protein 2, putative, expressed HSP70 DnaK dnaK…	-2
20.2.1	stress.abiotic.heat	gsvivt01016697001|pacid:17827065	Transcript	very weakly similar to (96.7) AT1G54050 | Symbols: | 17.4 kDa class III heat shock protein (HSP17.4-CIII) | chr1:20179558-20180122 REVERSEvery weakly similar to (83.6) HSP21_IPONI 17.2 kDa class II heat shock protein - Ipomoea nil (Japanese morning glory) (Pharbitis nil)weakly similar to ( 116) loc_os02g54140 12002.m10443 protein 17.5 kDa class II heat shock protein, putative, expressed no origin…	-2
20.2.1	stress.abiotic.heat	gsvivt01001321001|pacid:17817531	Transcript	highly similar to ( 682) AT2G35720 | Symbols: | DNAJ heat shock N-terminal domain-containing protein | chr2:15016883-15019866 FORWARDhighly similar to ( 671) loc_os10g36370 12010.m06447 protein chaperone protein dnaJ 13, putative, expressed DnaJ DnaJ DnaJ no original description	-2
20.2.1	stress.abiotic.heat	gsvivt01020448001|pacid:17829816	Transcript	highly similar to ( 585) AT1G16680 | Symbols: | DNAJ heat shock N-terminal domain-containing protein / S-locus protein, putative | chr1:5702813-5705537 FORWARDhighly similar to ( 588) loc_os12g41820 12012.m07963 protein S-locus protein 5, putative, expressed no original description	-2
20.2.1	stress.abiotic.heat	gsvivt01008331001|pacid:17820951	Transcript	highly similar to ( 805) AT4G24280 | Symbols: cpHsc70-1 | cpHsc70-1 (chloroplast heat shock protein 70-1); ATP binding | chr4:12590094-12593437 FORWARDhighly similar to ( 819) HSP7S_PEA Stromal 70 kDa heat shock-related protein, chloroplast precursor - Pisum sativum (Garden pea)highly similar to ( 814) loc_os05g23740 12005.m06668 protein stromal 70 kDa heat shock-related protein, chloroplast prec…	-2
20.2.1	stress.abiotic.heat	gsvivt01026014001|pacid:17833883	Transcript	highly similar to ( 817) AT5G49910 | Symbols: CPHSC70-2EAT SHOCK PROTEIN 70-2, HSC70-7 | CPHSC70-2EAT SHOCK PROTEIN 70-2 (CHLOROPLAST HEAT SHOCK PROTEIN 70-2); ATP binding / unfolded protein binding | chr5:20303470-20306295 FORWARDhighly similar to ( 826) HSP7S_PEA Stromal 70 kDa heat shock-related protein, chloroplast precursor - Pisum sativum (Garden pea)highly similar to ( 826) loc_os05g23740 …	-2
20.2.1	stress.abiotic.heat	gsvivt01035148001|pacid:17840396	Transcript	moderately similar to ( 205) AT5G49060 | Symbols: | DNAJ heat shock N-terminal domain-containing protein | chr5:19886764-19888136 FORWARDweakly similar to ( 136) loc_os05g30130 12005.m07249 protein chaperone protein dnaJ 49, putative, expressed no original description	-2
20.2.1	stress.abiotic.heat	gsvivt01011496001|pacid:17823347	Transcript	nearly identical (1258) AT5G15450 | Symbols: APG6, CLPB3, CLPB-P | CLPB3 (CASEIN LYTIC PROTEINASE B3); ATP binding / ATPase/ nucleoside-triphosphatase/ nucleotide binding / protein binding | chr5:5014399-5018255 REVERSEhighly similar to ( 625) HS101_ORYSA Heat shock protein 101 - Oryza sativa (Rice)nearly identical (1251) loc_os03g31300 12003.m34888 protein chaperone clpB 1, putative, expressed c…	-2
20.2.1	stress.abiotic.heat	gsvivt01010120001|pacid:17822399	Transcript	nearly identical (1142) AT2G04030 | Symbols: CR88 | CR88; ATP binding | chr2:1281983-1285909 FORWARDhighly similar to ( 528) HSP83_IPONI Heat shock protein 83 - Ipomoea nil (Japanese morning glory) (Pharbitis nil)nearly identical (1084) loc_os09g29840 12009.m06135 protein endoplasmin precursor, putative, expressed PRK05218 HtpG HSP90 no original description	-2
20.2.1	stress.abiotic.heat	gsvivt01008568001|pacid:17821151	Transcript	moderately similar to ( 237) AT5G35753 | Symbols: | FUNCTIONS IN: molecular_function unknown; INVOLVED IN: biological_process unknown; LOCATED IN: cellular_component unknown; CONTAINS InterPro DOMAIN/s: Molecular chaperone, heat shock protein, Hsp40, DnaJ (InterPro:IPR015609); BEST Arabidopsis thaliana protein match is: DNAJ heat shock N-terminal domain-containing protein (TAIR:AT2G05250.1); Has …	-2
20.2.1	stress.abiotic.heat	gsvivt01016322001|pacid:17826776	Transcript	very weakly similar to (99.8) AT5G03030 | Symbols: | DNAJ heat shock N-terminal domain-containing protein | chr5:708479-709513 REVERSEvery weakly similar to (99.0) loc_os07g09450 12007.m05400 protein mitochondrial import inner membrane translocase subunit TIM14, putative, expressed no original description	-2
20.2.1	stress.abiotic.heat	gsvivt01004352001|pacid:17818999	Transcript	moderately similar to ( 327) AT4G21320 | Symbols: HSA32 | HSA32 (HEAT-STRESS-ASSOCIATED 32); catalytic | chr4:11340492-11341732 FORWARDmoderately similar to ( 299) loc_os06g46900 12006.m091765 protein phosphosulfolactate synthase-related protein, putative, expressedComA COG1809 no original description	-2
20.2.1	stress.abiotic.heat	gsvivt01021112001|pacid:17830295	Transcript	moderately similar to ( 414) AT2G20560 | Symbols: | DNAJ heat shock family protein | chr2:8848353-8849815 REVERSEvery weakly similar to (99.4) DNJH_CUCSA DnaJ protein homolog (DNAJ-1) - Cucumis sativus (Cucumber)moderately similar to ( 403) loc_os05g48810 12005.m27974 protein dnaJ homolog subfamily B member 5, putative, expressed DnaJ PRK10767 PRK10266 DnaJ DnaJ CbpA no original description	-2
20.2.1	stress.abiotic.heat	gsvivt01009924001|pacid:17822254	Transcript	very weakly similar to (85.1) AT2G17880 | Symbols: | DNAJ heat shock protein, putative | chr2:7767176-7767658 REVERSE no original description	-2
20.2.1	stress.abiotic.heat	gsvivt01029304001|pacid:17836178	Transcript	highly similar to ( 679) AT4G29920 | Symbols: | heat shock protein-related | chr4:14632653-14635885 REVERSEmoderately similar to ( 405) loc_os04g23220 12004.m07468 protein expressed protein no original description	-2
20.2.1	stress.abiotic.heat	gsvivt01016572001|pacid:17826972	Transcript	weakly similar to ( 111) AT5G37670 | Symbols: | 15.7 kDa class I-related small heat shock protein-like (HSP15.7-CI) | chr5:14969035-14969448 FORWARDvery weakly similar to (84.7) HSP22_ORYSA 17.4 kDa class I heat shock protein 2 - Oryza sativa (Rice)very weakly similar to ( 100) loc_os06g14240 12006.m06139 protein 17.4 kDa class I heat shock protein 3, putative, expressed HSP20 no original descrip…	-2
20.2.1	stress.abiotic.heat	gsvivt01011760001|pacid:17823543	Transcript	weakly similar to ( 145) AT1G71000 | Symbols: | heat shock protein binding | chr1:26769336-26770111 REVERSEweakly similar to ( 135) loc_os01g42190 12001.m10485 protein dnaJ-like protein, putative, expressedDnaJ DnaJ DnaJ no original description	-2
20.2.1	stress.abiotic.heat	gsvivt01030056001|pacid:17836667	Transcript	nearly identical (1051) AT3G07770 | Symbols: | ATP binding | chr3:2479611-2483970 FORWARDhighly similar to ( 514) HSP83_IPONI Heat shock protein 83 - Ipomoea nil (Japanese morning glory) (Pharbitis nil)nearly identical (1011) loc_os12g32986 12012.m27011 protein heat shock protein 83, putative, expressed PRK05218 HtpG HSP90 no original description	-2
20.2.1	stress.abiotic.heat	gsvivt01007880001|pacid:17820595	Transcript	nearly identical (1307) AT1G74310 | Symbols: ATHSP101, HSP101, HOT1 | ATHSP101 (ARABIDOPSIS THALIANA HEAT SHOCK PROTEIN 101); ATP binding / ATPase/ nucleoside-triphosphatase/ nucleotide binding / protein binding | chr1:27936715-27939862 REVERSEnearly identical (1252) HS101_ORYSA Heat shock protein 101 - Oryza sativa (Rice)nearly identical (1252) loc_os05g44340 12005.m08560 protein heat shock prot…	-2
20.2.1	stress.abiotic.heat	gsvivt01032045001|pacid:17838086	Transcript	highly similar to ( 516) AT5G48030 | Symbols: GFA2 | GFA2 (GAMETOPHYTIC FACTOR 2); heat shock protein binding / unfolded protein binding | chr5:19466298-19469753 REVERSEweakly similar to ( 134) DNJH_CUCSA DnaJ protein homolog (DNAJ-1) - Cucumis sativus (Cucumber)moderately similar to ( 469) loc_os06g02620 12006.m04995 protein chaperone protein dnaJ, putative, expressed DnaJ PRK10767 DnaJ_C PRK102…	-2
20.2.1	stress.abiotic.heat	gsvivt01037045001|pacid:17841787	Transcript	moderately similar to ( 280) AT5G23590 | Symbols: | DNAJ heat shock N-terminal domain-containing protein | chr5:7953870-7954936 REVERSEweakly similar to ( 169) loc_os03g04400 12003.m05970 protein heat shock protein binding protein, putative, expressed no original description	-1
20.2.1	stress.abiotic.heat	gsvivt01009117001|pacid:17821598	Transcript	moderately similar to ( 493) AT1G28210 | Symbols: ATJ1 | ATJ1; heat shock protein binding / nucleic acid binding / unfolded protein binding / zinc ion binding | chr1:9854598-9859977 FORWARDweakly similar to ( 115) DNJH_CUCSA DnaJ protein homolog (DNAJ-1) - Cucumis sativus (Cucumber)moderately similar to ( 406) loc_os06g11440 12006.m32015 protein transposon protein, putative, Mutator sub-class, ex…	-1
20.2.1	stress.abiotic.heat	gsvivt01035736001|pacid:17840843	Transcript	nearly identical (1053) AT4G16660 | Symbols: | heat shock protein 70, putative / HSP70, putative | chr4:9377225-9381232 FORWARDweakly similar to ( 197) BIP5_TOBAC Luminal-binding protein 5 precursor (BiP 5) (78 kDa glucose-regulated protein homolog 5) (GRP 78-5) - Nicotiana tabacum (Common tobacco)nearly identical (1023) loc_os02g48110 12002.m09845 protein oxygen-regulated protein precursor, puta…	-1
20.2.1	stress.abiotic.heat	gsvivt01010500001|pacid:17822656	Transcript	moderately similar to ( 260) AT5G53150 | Symbols: | heat shock protein binding / unfolded protein binding | chr5:21554935-21557202 FORWARDmoderately similar to ( 339) loc_os04g31940 12004.m08293 protein heat shock protein binding protein, putative, expressed RAMP4 no original description	-1
20.2.1	stress.abiotic.heat	gsvivt01032991001|pacid:17838828	Transcript	moderately similar to ( 217) AT5G18750 | Symbols: | DNAJ heat shock N-terminal domain-containing protein | chr5:6255177-6257831 FORWARDmoderately similar to ( 395) loc_os01g70250 12001.m13073 protein dnaJ domain containing protein, expressed no original description	-1
20.2.1	stress.abiotic.heat	gsvivt01016396001|pacid:17826833	Transcript	weakly similar to ( 116) AT2G29500 | Symbols: | 17.6 kDa class I small heat shock protein (HSP17.6B-CI) | chr2:12633279-12633740 REVERSEweakly similar to ( 122) HSP13_SOYBN 17.5 kDa class I heat shock protein (HSP 17.5-M) - Glycine max (Soybean)weakly similar to ( 115) loc_os03g16020 12003.m101285 protein 17.4 kDa class I heat shock protein 2, putative, expressedHSP20 no original description	-1
20.2.1	stress.abiotic.heat	gsvivt01037642001|pacid:17842187	Transcript	moderately similar to ( 369) AT1G11660 | Symbols: | heat shock protein, putative | chr1:3921056-3924347 FORWARDmoderately similar to ( 386) loc_os06g46600 12006.m091760 protein heat shock protein Hsp88, putative, expressed no original description	-1
20.2.1	stress.abiotic.heat	gsvivt01019407001|pacid:17829034	Transcript	moderately similar to ( 385) AT5G52640 | Symbols: HSP81-1, ATHS83, HSP81.1, HSP83, ATHSP90.1 | ATHSP90.1 (HEAT SHOCK PROTEIN 90.1); ATP binding / unfolded protein binding | chr5:21352542-21355147 FORWARDmoderately similar to ( 392) HSP83_IPONI Heat shock protein 83 - Ipomoea nil (Japanese morning glory) (Pharbitis nil)moderately similar to ( 377) loc_os04g01740 12004.m05490 protein heat shock pro…	-1
20.2.1	stress.abiotic.heat	gsvivt01029410001|pacid:17836237	Transcript	weakly similar to ( 167) AT2G35795 | Symbols: | DNAJ heat shock N-terminal domain-containing protein | chr2:15042321-15043334 FORWARDweakly similar to ( 172) loc_os07g09450 12007.m05400 protein mitochondrial import inner membrane translocase subunit TIM14, putative, expressed no original description	-1
20.2.1	stress.abiotic.heat	gsvivt01034612001|pacid:17840026	Transcript	highly similar to ( 515) AT3G44110 | Symbols: ATJ3, ATJ | ATJ3; protein binding | chr3:15869179-15871059 REVERSEhighly similar to ( 585) DNJH_CUCSA DnaJ protein homolog (DNAJ-1) - Cucumis sativus (Cucumber)highly similar to ( 547) loc_os03g44620 12003.m34900 protein dnaJ protein, putative, expressed DnaJ PRK10767 DnaJ_CXXCXGXG DnaJ PRK10266 DnaJ no original description	-1
20.2.1	stress.abiotic.heat	gsvivt01011160001|pacid:17823120	Transcript	moderately similar to ( 379) AT3G08910 | Symbols: | DNAJ heat shock protein, putative | chr3:2710402-2711811 REVERSEvery weakly similar to (88.6) DNJH_CUCSA DnaJ protein homolog (DNAJ-1) - Cucumis sativus (Cucumber)moderately similar to ( 296) loc_os05g03630 12005.m04897 protein dnaJ homolog subfamily B member 13, putative, expressed DnaJ PRK10767 PRK10266 DnaJ DnaJ CbpA DnaJ_C no original descri…	-1
20.2.1	stress.abiotic.heat	gsvivt01033405001|pacid:17839128	Transcript	moderately similar to ( 240) AT5G18140 | Symbols: | DNAJ heat shock N-terminal domain-containing protein | chr5:5998235-5999699 FORWARDvery weakly similar to (80.5) loc_os03g12236 12003.m101247 protein chaperone protein dnaJ, putative, expressed DnaJ DnaJ no original description	-1
20.2.1	stress.abiotic.heat	gsvivt01012629001|pacid:17824155	Transcript	moderately similar to ( 365) AT1G61770 | Symbols: | DNAJ heat shock N-terminal domain-containing protein | chr1:22810220-22812370 FORWARDmoderately similar to ( 377) loc_os12g15590 12012.m26874 protein dnaJ homolog dnj-2 precursor, putative, expressed DnaJ DnaJ no original description	-1
20.2.1	stress.abiotic.heat	gsvivt01015639001|pacid:17826357	Transcript	moderately similar to ( 260) AT5G64360 | Symbols: | DNAJ heat shock N-terminal domain-containing protein | chr5:25737208-25738602 REVERSEweakly similar to ( 157) loc_os03g27460 12003.m35263 protein heat shock protein binding protein, putative, expressed no original description	-1
20.2.1	stress.abiotic.heat	gsvivt01021980001|pacid:17830929	Transcript	moderately similar to ( 433) AT5G18750 | Symbols: | DNAJ heat shock N-terminal domain-containing protein | chr5:6255177-6257831 FORWARDmoderately similar to ( 455) loc_os06g34440 12006.m07980 protein heat shock protein binding protein, putative, expressedDnaJ no original description	-1
20.2.1	stress.abiotic.heat	gsvivt01017110001|pacid:17827404	Transcript	nearly identical (1076) AT1G79920 | Symbols: | ATP binding | chr1:30058935-30062224 REVERSEmoderately similar to ( 202) BIP_SPIOL Luminal-binding protein precursor (BiP) (78 kDa glucose-regulated protein homolog) (GRP 78) - Spinacia oleracea (Spinach)nearly identical (1006) loc_os01g08560 12001.m150497 protein heat shock 70 kDa protein 4, putative, expressed HSP70 DnaK dnaK dnaK hscA no original …	-1
20.2.1	stress.abiotic.heat	gsvivt01034951001|pacid:17840242	Transcript	highly similar to ( 678) AT5G49580 | Symbols: | DNAJ heat shock N-terminal domain-containing protein | chr5:20123823-20126813 REVERSEhighly similar to ( 583) loc_os03g61730 12003.m11054 protein heat shock protein binding protein, putative, expressed DnaJ no original description	-1
20.2.1	stress.abiotic.heat	gsvivt01000155001|pacid:17816757	Transcript	moderately similar to ( 388) AT4G37480 | Symbols: | DNAJ heat shock N-terminal domain-containing protein | chr4:17619261-17621402 FORWARDmoderately similar to ( 484) loc_os03g55360 12003.m10451 protein heat shock protein binding protein, putative, expressed DnaJ no original description	-1
20.2.1	stress.abiotic.heat	gsvivt01020781001|pacid:17830066	Transcript	moderately similar to ( 271) AT5G45710 | Symbols: AT-HSFA4C, RHA1, HSFA4C | RHA1 (ROOT HANDEDNESS 1); DNA binding / transcription factor | chr5:18541576-18542706 FORWARDmoderately similar to ( 296) loc_os01g54550 12001.m11618 protein heat shock factor, putative, expressed HSF_DNA-bind HSF HSF1 no original description	-1
20.2.1	stress.abiotic.heat	gsvivt01006041001|pacid:17819697	Transcript	moderately similar to ( 271) AT4G39960 | Symbols: | DNAJ heat shock family protein | chr4:18534194-18536320 FORWARDmoderately similar to ( 227) loc_os05g26926 12005.m06984 protein chaperone protein dnaJ, putative, expressed DnaJ PRK10767 DnaJ no original description	-1
20.2.1	stress.abiotic.heat	gsvivt01003939001|pacid:17818825	Transcript	moderately similar to ( 464) AT3G08970 | Symbols: ATERDJ3A, TMS1 | ATERDJ3A; oxidoreductase | chr3:2737589-2740265 FORWARDmoderately similar to ( 430) loc_os03g18200 12003.m07245 protein heat shock protein binding protein, putative, expressed no original description	-1
20.2.1	stress.abiotic.heat	gsvivt01001994001|pacid:17817950	Transcript	weakly similar to ( 155) AT5G23240 | Symbols: | DNAJ heat shock N-terminal domain-containing protein | chr5:7826857-7828534 REVERSEmoderately similar to ( 201) loc_os06g28050 12006.m32226 protein 3Fe-4S ferredoxin, putative, expressedDnaJ no original description	-1
20.2.1	stress.abiotic.heat	gsvivt01033944001|pacid:17839563	Transcript	moderately similar to ( 284) AT3G52490 | Symbols: | heat shock protein-related | chr3:19455850-19458721 REVERSEweakly similar to ( 154) loc_os04g33980 12004.m08492 protein transposon protein, putative, Mutator sub-class, expressed no original description	-1
20.2.1	stress.abiotic.heat	gsvivt01008471001|pacid:17821065	Transcript	moderately similar to ( 477) AT3G17830 | Symbols: | DNAJ heat shock family protein | chr3:6101868-6104503 FORWARDweakly similar to ( 119) DNJH_CUCSA DnaJ protein homolog (DNAJ-1) - Cucumis sativus (Cucumber)moderately similar to ( 369) loc_os02g56040 12002.m10628 protein chaperone protein dnaJ, putative, expressed DnaJ PRK10767 PRK10266 DnaJ_C DnaJ DnaJ CbpA DnaJ_CXXCXGXG no original description	-1
20.2.1	stress.abiotic.heat	gsvivt01015442001|pacid:17826206	Transcript	nearly identical (2154) AT2G26890 | Symbols: GRV2, KAM2 | GRV2 (GRAVITROPISM DEFECTIVE 2); binding / heat shock protein binding | chr2:11462327-11472259 REVERSEnearly identical (2211) loc_os10g42439 12010.m06997 protein GRV2, putative, expressed no original description	-1
20.2.1	stress.abiotic.heat	gsvivt01007980001|pacid:17820665	Transcript	highly similar to ( 738) AT1G18700 | Symbols: | DNAJ heat shock N-terminal domain-containing protein | chr1:6437591-6443046 FORWARDhighly similar to ( 666) loc_os07g43870 12007.m079762 protein heat shock protein binding protein, putative, expressed no original description	-1
20.2.1	stress.abiotic.heat	gsvivt01022614001|pacid:17831393	Transcript	highly similar to ( 872) AT5G42480 | Symbols: ARC6 | ARC6 (ACCUMULATION AND REPLICATION OF CHLOROPLASTS 6); protein binding | chr5:16985295-16988332 FORWARDhighly similar to ( 734) loc_os02g03000 12002.m100078 protein division protein, putative, expressed no original description	-1
20.2.1	stress.abiotic.heat	gsvivt01019829001|pacid:17829381	Transcript	moderately similar to ( 253) AT4G11660 | Symbols: AT-HSFB2B, HSFB2B | AT-HSFB2B; transcription factor/ transcription repressor | chr4:7043006-7044227 FORWARDmoderately similar to ( 220) loc_os08g43334 12008.m61974 protein heat shock factor protein 7, putative, expressed HSF_DNA-bind HSF HSF1 no original description	-1
20.2.1	stress.abiotic.heat	gsvivt01035900001|pacid:17840980	Transcript	nearly identical (1361) AT2G25140 | Symbols: HSP98.7, CLPB-M, CLPB4 | CLPB4 (CASEIN LYTIC PROTEINASE B4); ATP binding / ATPase/ nucleoside-triphosphatase/ nucleotide binding / protein binding | chr2:10697877-10701998 REVERSEhighly similar to ( 718) HS101_ORYSA Heat shock protein 101 - Oryza sativa (Rice)nearly identical (1182) loc_os03g31300 12003.m34888 protein chaperone clpB 1, putative, expres…	-1
20.2.1	stress.abiotic.heat	gsvivt01032875001|pacid:17838739	Transcript	moderately similar to ( 412) loc_os03g21270 12003.m35204 protein expressed protein no original description	-1
20.2.1	stress.abiotic.heat	gsvivt01024987001|pacid:17833071	Transcript	moderately similar to ( 371) AT5G02500 | Symbols: HSC70-1, HSP70-1, AT-HSC70-1, HSC70 | HSC70-1 (HEAT SHOCK COGNATE PROTEIN 70-1); ATP binding | chr5:554055-556334 REVERSEmoderately similar to ( 381) HSP7C_PETHY Heat shock cognate 70 kDa protein - Petunia hybrida (Petunia)moderately similar to ( 390) loc_os11g47760 12011.m080070 protein heat shock cognate 70 kDa protein 2, putative, expressed HSP…	-1
20.2.1	stress.abiotic.heat	gsvivt01031207001|pacid:17837446	Transcript	weakly similar to ( 153) AT1G56300 | Symbols: | DNAJ heat shock N-terminal domain-containing protein | chr1:21079022-21080168 REVERSEweakly similar to ( 114) loc_os03g18870 12003.m07307 protein chaperone protein dnaJ, putative, expressed DnaJ DnaJ no original description	1
20.2.1	stress.abiotic.heat	gsvivt01017994001|pacid:17828070	Transcript	weakly similar to ( 159) AT3G22530 | Symbols: | unknown protein | chr3:7977774-7978370 REVERSEweakly similar to ( 122) loc_os07g07670 12007.m05226 protein expressed protein no original description	1
20.2.1	stress.abiotic.heat	gsvivt01014782001|pacid:17825694	Transcript	weakly similar to ( 111) AT3G13310 | Symbols: | DNAJ heat shock N-terminal domain-containing protein | chr3:4310827-4311300 REVERSEDnaJ no original description	1
20.2.1	stress.abiotic.heat	gsvivt01020157001|pacid:17829628	Transcript	highly similar to ( 593) AT1G24120 | Symbols: ARL1 | ARL1 (ARG1-LIKE 1); heat shock protein binding / unfolded protein binding | chr1:8529283-8531946 REVERSEhighly similar to ( 533) loc_os02g50760 12002.m33863 protein chaperone protein dnaJ 16, putative, expressed DnaJ DnaJ PRK10767 no original description	1
20.2.1	stress.abiotic.heat	gsvivt01013476001|pacid:17824737	Transcript	highly similar to ( 536) AT1G21080 | Symbols: | DNAJ heat shock N-terminal domain-containing protein | chr1:7378822-7380927 REVERSEhighly similar to ( 547) loc_os08g41110 12008.m08089 protein chaperone protein dnaJ 10, putative, expressed DnaJ DnaJ no original description	1
20.2.1	stress.abiotic.heat	gsvivt01035454001|pacid:17840609	Transcript	weakly similar to ( 172) AT5G21430 | Symbols: | DNAJ heat shock N-terminal domain-containing protein | chr5:7222294-7223400 FORWARDweakly similar to ( 135) loc_os12g31460 12012.m06955 protein heat shock protein binding protein, putative, expressed no original description	1
20.2.1	stress.abiotic.heat	gsvivt01010308001|pacid:17822521	Transcript	weakly similar to ( 120) AT4G27670 | Symbols: HSP21 | HSP21 (HEAT SHOCK PROTEIN 21) | chr4:13819048-13819895 REVERSEweakly similar to ( 115) HS21C_PEA Small heat shock protein, chloroplast precursor - Pisum sativum (Garden pea)weakly similar to ( 140) loc_os05g23140 12005.m06609 protein retrotransposon protein, putative, unclassified, expressed HSP20 alpha-crystallin-Hsps no original description	1
20.2.1	stress.abiotic.heat	gsvivt01032247001|pacid:17838231	Transcript	highly similar to ( 590) AT5G57710 | Symbols: | heat shock protein-related | chr5:23384794-23388052 FORWARDmoderately similar to ( 426) loc_os08g15230 12008.m05646 protein expressed protein no original description	1
20.2.1	stress.abiotic.heat	gsvivt01026228001|pacid:17834021	Transcript	moderately similar to ( 458) AT5G23240 | Symbols: | DNAJ heat shock N-terminal domain-containing protein | chr5:7826857-7828534 REVERSEmoderately similar to ( 378) loc_os04g57880 12004.m10672 protein dnaJ domain containing protein, expressed no original description	1
20.2.1	stress.abiotic.heat	gsvivt01028103001|pacid:17835320	Transcript	highly similar to ( 646) AT4G02100 | Symbols: | DNAJ heat shock N-terminal domain-containing protein | chr4:930228-932049 FORWARDmoderately similar to ( 414) loc_os03g19200 12003.m07337 protein heat shock protein binding protein, putative, expressed no original description	1
20.2.1	stress.abiotic.heat	gsvivt01005044001|pacid:17819298	Transcript	highly similar to ( 630) AT5G12430 | Symbols: | DNAJ heat shock N-terminal domain-containing protein | chr5:4028475-4034086 REVERSEmoderately similar to ( 361) loc_os05g31062 12005.m27470 protein heat shock protein binding protein, putative, expressed DnaJ no original description	1
20.2.1	stress.abiotic.heat	gsvivt01021014001|pacid:17830230	Transcript	weakly similar to ( 160) AT4G13830 | Symbols: J20 | J20 (DNAJ-LIKE 20); heat shock protein binding | chr4:8011518-8012577 FORWARDweakly similar to ( 125) loc_os01g01160 12001.m06763 protein chaperone protein dnaJ 20, chloroplast precursor, putative, expressed DnaJ no original description	1
20.2.1	stress.abiotic.heat	gsvivt01031545001|pacid:17837708	Transcript	highly similar to ( 832) AT5G12430 | Symbols: | DNAJ heat shock N-terminal domain-containing protein | chr5:4028475-4034086 REVERSEmoderately similar to ( 367) loc_os05g31062 12005.m27470 protein heat shock protein binding protein, putative, expressed DnaJ DnaJ no original description	1
20.2.1	stress.abiotic.heat	gsvivt01003469001|pacid:17818506	Transcript	highly similar to ( 809) AT5G56030 | Symbols: HSP81-2, ERD8, HSP90.2 | HSP81-2 (HEAT SHOCK PROTEIN 81-2); ATP binding | chr5:22686923-22689433 FORWARDhighly similar to ( 803) HSP81_ORYSA Heat shock protein 81-1 (HSP81-1) (Heat shock protein 82) - Oryza sativa (Rice)highly similar to ( 803) loc_os08g39140 12008.m080203 protein heat shock protein 81-1, putative, expressed PRK05218 HtpG HSP90 no ori…	1
20.2.1	stress.abiotic.heat	gsvivt01037590001|pacid:17842149	Transcript	moderately similar to ( 281) AT5G22080 | Symbols: | DNAJ heat shock N-terminal domain-containing protein | chr5:7310600-7313540 REVERSEmoderately similar to ( 312) loc_os03g15480 12003.m06985 protein dnaJ homolog subfamily C member 8, putative, expressed no original description	1
20.2.1	stress.abiotic.heat	gsvivt01022437001|pacid:17831289	Transcript	very weakly similar to (92.0) AT1G54400 | Symbols: | FUNCTIONS IN: molecular_function unknown; INVOLVED IN: response to heat; LOCATED IN: cellular_component unknown; CONTAINS InterPro DOMAIN/s: HSP20-like chaperone (InterPro:IPR008978); BEST Arabidopsis thaliana protein match is: heat shock family protein (TAIR:AT2G27140.1); Has 35 Blast hits to 35 proteins in 11 species: Archae - 0; Bacteria - 0…	1
20.2.1	stress.abiotic.heat	gsvivt01035435001|pacid:17840592	Transcript	weakly similar to ( 153) AT5G12020 | Symbols: HSP17.6II | HSP17.6II (17.6 KDA CLASS II HEAT SHOCK PROTEIN) | chr5:3882409-3882876 REVERSEweakly similar to ( 198) HSP21_SOYBN 17.9 kDa class II heat shock protein - Glycine max (Soybean)weakly similar to ( 160) loc_os01g08860 12001.m150501 protein 17.5 kDa class II heat shock protein, putative, expressed HSP20 alpha-crystallin-Hsps IbpA no original …	1
20.2.1	stress.abiotic.heat	gsvivt01023820001|pacid:17832135	Transcript	moderately similar to ( 459) AT4G39150 | Symbols: | DNAJ heat shock N-terminal domain-containing protein | chr4:18233651-18235740 REVERSEmoderately similar to ( 425) loc_os05g46620 12005.m08785 protein chaperone protein dnaJ 10, putative, expressed DnaJ DnaJ PRK10767 no original description	1
20.2.1	stress.abiotic.heat	gsvivt01032812001|pacid:17838688	Transcript	highly similar to ( 518) AT2G29970 | Symbols: | heat shock protein-related | chr2:12776601-12779784 FORWARDmoderately similar to ( 411) loc_os11g01330 12011.m04338 protein expressed protein no original description	1
20.2.1	stress.abiotic.heat	gsvivt01009931001|pacid:17822260	Transcript	nearly identical (1072) AT4G24190 | Symbols: SHD | SHD (SHEPHERD); ATP binding / unfolded protein binding | chr4:12551902-12555851 REVERSEnearly identical (1133) ENPL_CATRO Endoplasmin homolog precursor (GRP94 homolog) - Catharanthus roseus (Rosy periwinkle) (Madagascar periwinkle)nearly identical (1056) loc_os06g50300 12006.m31934 protein endoplasmin homolog precursor, putative, expressed HSP90 …	1
20.2.1	stress.abiotic.heat	gsvivt01030061001|pacid:17836671	Transcript	moderately similar to ( 342) AT5G35753 | Symbols: | FUNCTIONS IN: molecular_function unknown; INVOLVED IN: biological_process unknown; LOCATED IN: cellular_component unknown; CONTAINS InterPro DOMAIN/s: Molecular chaperone, heat shock protein, Hsp40, DnaJ (InterPro:IPR015609); BEST Arabidopsis thaliana protein match is: DNAJ heat shock N-terminal domain-containing protein (TAIR:AT2G05250.1); Has …	1
20.2.1	stress.abiotic.heat	gsvivt01017824001|pacid:17827929	Transcript	moderately similar to ( 438) AT5G18750 | Symbols: | DNAJ heat shock N-terminal domain-containing protein | chr5:6255177-6257831 FORWARDmoderately similar to ( 313) loc_os11g36960 12011.m07545 protein dnaJ domain containing protein, expressed no original description	1
20.2.1	stress.abiotic.heat	gsvivt01034483001|pacid:17839934	Transcript	moderately similar to ( 435) AT1G65280 | Symbols: | heat shock protein binding | chr1:24245501-24248521 FORWARDmoderately similar to ( 391) loc_os01g33800 12001.m09692 protein heat shock protein binding protein, putative, expressed no original description	1
20.2.1	stress.abiotic.heat	gsvivt01025865001|pacid:17833776	Transcript	weakly similar to ( 156) AT2G41000 | Symbols: | heat shock protein binding | chr2:17111673-17112532 FORWARDDnaJ DnaJ no original description	1
20.2.1	stress.abiotic.heat	gsvivt01013048001|pacid:17824419	Transcript	moderately similar to ( 247) AT2G35540 | Symbols: | DNAJ heat shock N-terminal domain-containing protein | chr2:14927158-14928930 FORWARDmoderately similar to ( 300) loc_os06g02170 12006.m091578 protein heat shock protein binding protein, putative, expressed no original description	1
20.2.1	stress.abiotic.heat	gsvivt01011867001|pacid:17823628	Transcript	highly similar to ( 616) AT1G68370 | Symbols: ARG1 | ARG1 (ALTERED RESPONSE TO GRAVITY 1); cytoskeletal protein binding | chr1:25632046-25634527 REVERSEhighly similar to ( 596) loc_os01g32870 12001.m43034 protein chaperone protein dnaJ 15, putative, expressed DnaJ DnaJ PRK10767 DnaJ no original description	1
20.2.1	stress.abiotic.heat	gsvivt01008076001|pacid:17820749	Transcript	moderately similar to ( 378) AT1G59725 | Symbols: | DNAJ heat shock protein, putative | chr1:21950738-21952210 FORWARDvery weakly similar to (96.7) DNJH_CUCSA DnaJ protein homolog (DNAJ-1) - Cucumis sativus (Cucumber)moderately similar to ( 337) loc_os05g48810 12005.m27974 protein dnaJ homolog subfamily B member 5, putative, expressed DnaJ PRK10767 PRK10266 DnaJ CbpA DnaJ DnaJ_C no original descr…	1
20.2.1	stress.abiotic.heat	gsvivt01015518001|pacid:17826269	Transcript	weakly similar to ( 184) AT3G57340 | Symbols: | DNAJ heat shock N-terminal domain-containing protein | chr3:21219175-21220278 FORWARDweakly similar to ( 179) loc_os01g37560 12001.m150629 protein chaperone protein dnaJ 49, putative, expressed no original description	1
20.2.1	stress.abiotic.heat	gsvivt01038380001|pacid:17842694	Transcript	nearly identical (1125) AT4G16660 | Symbols: | heat shock protein 70, putative / HSP70, putative | chr4:9377225-9381232 FORWARDmoderately similar to ( 218) BIP5_TOBAC Luminal-binding protein 5 precursor (BiP 5) (78 kDa glucose-regulated protein homolog 5) (GRP 78-5) - Nicotiana tabacum (Common tobacco)nearly identical (1079) loc_os02g48110 12002.m09845 protein oxygen-regulated protein precursor, …	2
20.2.1	stress.abiotic.heat	gsvivt01017960001|pacid:17828041	Transcript	highly similar to ( 838) AT2G32120 | Symbols: HSP70T-2 | HSP70T-2 (HEAT-SHOCK PROTEIN 70T-2); ATP binding | chr2:13651720-13653411 REVERSEmoderately similar to ( 312) HSP7C_PETHY Heat shock cognate 70 kDa protein - Petunia hybrida (Petunia)highly similar to ( 770) loc_os03g11910 12003.m06643 protein heat shock 70 kDa protein 1, putative, expressed HSP70 DnaK dnaK dnaK hscA hscA no original descri…	2
20.2.1	stress.abiotic.heat	gsvivt01020748001|pacid:17830042	Transcript	moderately similar to ( 422) AT2G42750 | Symbols: | DNAJ heat shock N-terminal domain-containing protein | chr2:17793404-17795419 FORWARDmoderately similar to ( 394) loc_os01g53020 12001.m11474 protein electron transporter/ heat shock protein binding protein, putative, expressed no original description	2
20.2.1	stress.abiotic.heat	gsvivt01036049001|pacid:17841094	Transcript	highly similar to ( 548) AT3G44110 | Symbols: ATJ3, ATJ | ATJ3; protein binding | chr3:15869179-15871059 REVERSEhighly similar to ( 589) DNJH_CUCSA DnaJ protein homolog (DNAJ-1) - Cucumis sativus (Cucumber)highly similar to ( 588) loc_os03g57340 12003.m10652 protein dnaJ protein, putative, expressed DnaJ PRK10767 DnaJ_CXXCXGXG DnaJ PRK10266 DnaJ no original description	2
20.2.1	stress.abiotic.heat	gsvivt01024335001|pacid:17832563	Transcript	weakly similar to ( 170) AT5G16650 | Symbols: | DNAJ heat shock N-terminal domain-containing protein | chr5:5463446-5465075 REVERSEweakly similar to ( 169) loc_os02g46640 12002.m09701 protein chaperone protein dnaJ, putative, expressed DnaJ DnaJ no original description	2
20.2.1	stress.abiotic.heat	gsvivt01015441001|pacid:17826205	Transcript	highly similar to ( 630) AT2G26890 | Symbols: GRV2, KAM2 | GRV2 (GRAVITROPISM DEFECTIVE 2); binding / heat shock protein binding | chr2:11462327-11472259 REVERSEhighly similar to ( 568) loc_os10g42439 12010.m06997 protein GRV2, putative, expressed no original description	2
20.2.1	stress.abiotic.heat	gsvivt01024914001|pacid:17833009	Transcript	moderately similar to ( 224) AT5G59610 | Symbols: | DNAJ heat shock N-terminal domain-containing protein | chr5:24013165-24014889 FORWARDweakly similar to ( 176) loc_os03g60790 12003.m10967 protein heat shock protein DnaJ, N-terminal, putative, expressed DnaJ DnaJ no original description	2
20.2.1	stress.abiotic.heat	gsvivt01020090001|pacid:17829578	Transcript	moderately similar to ( 321) AT1G59725 | Symbols: | DNAJ heat shock protein, putative | chr1:21950738-21952210 FORWARDweakly similar to ( 101) DNJH_CUCSA DnaJ protein homolog (DNAJ-1) - Cucumis sativus (Cucumber)moderately similar to ( 296) loc_os02g20394 12002.m07281 protein dnaJ homolog subfamily B member 4, putative, expressed DnaJ PRK10767 PRK10266 DnaJ DnaJ no original description	2
20.2.1	stress.abiotic.heat	gsvivt01033339001|pacid:17839071	Transcript	moderately similar to ( 303) AT3G12170 | Symbols: | DNAJ heat shock N-terminal domain-containing protein | chr3:3881021-3882655 FORWARDmoderately similar to ( 286) loc_os02g10220 12002.m33598 protein chaperone protein dnaJ 6, putative, expressed DnaJ DnaJ PRK10767 no original description	2
20.2.1	stress.abiotic.heat	gsvivt01025659001|pacid:17833608	Transcript	highly similar to ( 538) AT5G03160 | Symbols: ATP58IPK | ATP58IPK (ARABIDOPSIS HOMOLOG OF MAMALLIAN P58IPK); binding / heat shock protein binding | chr5:750286-752671 FORWARDmoderately similar to ( 488) loc_os01g74580 12001.m43398 protein dnaJ homolog subfamily C member 7, putative, expressed DnaJ PRK10767 DnaJ DnaJ no original description	2
20.2.1	stress.abiotic.heat	gsvivt01019607001|pacid:17829199	Transcript	highly similar to ( 949) AT5G28540 | Symbols: BIP1 | BIP1; ATP binding | chr5:10540665-10543274 REVERSEhighly similar to ( 969) BIP5_TOBAC Luminal-binding protein 5 precursor (BiP 5) (78 kDa glucose-regulated protein homolog 5) (GRP 78-5) - Nicotiana tabacum (Common tobacco)highly similar to ( 950) loc_os02g02410 12002.m05590 protein luminal-binding protein 3 precursor, putative, expressed HSP70 …	2
20.2.1	stress.abiotic.heat	gsvivt01022555001|pacid:17831362	Transcript	moderately similar to ( 225) AT5G06410 | Symbols: | DNAJ heat shock N-terminal domain-containing protein | chr5:1959719-1961132 REVERSEmoderately similar to ( 223) loc_os12g27070 12012.m06525 protein co-chaperone protein HscB, mitochondrial precursor, putative, expressed hscB hscB no original description	2
20.2.1	stress.abiotic.heat	gsvivt01009170001|pacid:17821636	Transcript	moderately similar to ( 307) AT2G01710 | Symbols: | DNAJ heat shock N-terminal domain-containing protein | chr2:315836-316771 FORWARDweakly similar to ( 149) loc_os04g31940 12004.m08293 protein heat shock protein binding protein, putative, expressedDnaJ no original description	2
20.2.1	stress.abiotic.heat	gsvivt01035724001|pacid:17840833	Transcript	moderately similar to ( 375) AT5G25530 | Symbols: | DNAJ heat shock protein, putative | chr5:8889665-8890954 REVERSEmoderately similar to ( 347) loc_os08g06460 12008.m080091 protein dnaJ homolog subfamily B member 4, putative, expressed DnaJ PRK10767 DnaJ PRK10266 DnaJ CbpA DnaJ_C no original description	2
20.2.1	stress.abiotic.heat	gsvivt01024057001|pacid:17832348	Transcript	very weakly similar to (99.4) AT2G17880 | Symbols: | DNAJ heat shock protein, putative | chr2:7767176-7767658 REVERSE DnaJ DnaJ no original description	2
20.2.1	stress.abiotic.heat	gsvivt01028856001|pacid:17835856	Transcript	highly similar to ( 833) AT5G52640 | Symbols: HSP81-1, ATHS83, HSP81.1, HSP83, ATHSP90.1 | ATHSP90.1 (HEAT SHOCK PROTEIN 90.1); ATP binding / unfolded protein binding | chr5:21352542-21355147 FORWARDhighly similar to ( 834) HSP83_IPONI Heat shock protein 83 - Ipomoea nil (Japanese morning glory) (Pharbitis nil)highly similar to ( 793) loc_os04g01740 12004.m05490 protein heat shock protein 82, put…	2
20.2.1	stress.abiotic.heat	gsvivt01038580001|pacid:17842813	Transcript	nearly identical (1009) AT5G28540 | Symbols: BIP1 | BIP1; ATP binding | chr5:10540665-10543274 REVERSEnearly identical (1040) BIP5_TOBAC Luminal-binding protein 5 precursor (BiP 5) (78 kDa glucose-regulated protein homolog 5) (GRP 78-5) - Nicotiana tabacum (Common tobacco)highly similar to ( 966) loc_os02g02410 12002.m05590 protein luminal-binding protein 3 precursor, putative, expressed HSP70 dn…	2
20.2.1	stress.abiotic.heat	gsvivt01020783001|pacid:17830068	Transcript	weakly similar to ( 156) AT1G06460 | Symbols: ACD32.1, ACD31.2 | ACD32.1 (ALPHA-CRYSTALLIN DOMAIN 32.1) | chr1:1967308-1969414 REVERSE no original description	2
20.2.1	stress.abiotic.heat	gsvivt01034538001|pacid:17839973	Transcript	very weakly similar to (94.0) AT1G76770 | Symbols: | heat shock protein-related | chr1:28813569-28814378 FORWARD no original description	2
20.2.1	stress.abiotic.heat	gsvivt01016700001|pacid:17827068	Transcript	weakly similar to ( 156) AT3G14200 | Symbols: | DNAJ heat shock N-terminal domain-containing protein | chr3:4712881-4714361 REVERSEweakly similar to ( 142) loc_os06g09560 12006.m05675 protein dnaJ protein, putative, expressedDnaJ DnaJ no original description	2
20.2.1	stress.abiotic.heat	gsvivt01033493001|pacid:17839197	Transcript	weakly similar to ( 187) AT2G42080 | Symbols: | DNAJ heat shock N-terminal domain-containing protein | chr2:17553409-17555475 REVERSEweakly similar to ( 183) loc_os07g28800 12007.m07151 protein dnaJ domain containing protein no original description	2
20.2.1	stress.abiotic.heat	gsvivt01028094001|pacid:17835314	Transcript	highly similar to ( 553) AT3G62600 | Symbols: ATERDJ3B | ATERDJ3B; heat shock protein binding / unfolded protein binding | chr3:23151038-23153346 REVERSEweakly similar to ( 162) DNJH_CUCSA DnaJ protein homolog (DNAJ-1) - Cucumis sativus (Cucumber)highly similar to ( 520) loc_os05g06440 12005.m05171 protein dnaJ homolog subfamily B member 11 precursor, putative, expressed DnaJ PRK10767 DnaJ PRK102…	2
20.2.1	stress.abiotic.heat	gsvivt01010501001|pacid:17822657	Transcript	weakly similar to ( 130) AT5G37380 | Symbols: | DNAJ heat shock N-terminal domain-containing protein | chr5:14817035-14818330 REVERSEweakly similar to ( 120) loc_os03g28310 12003.m08152 protein dnaJ domain containing protein, expressed no original description	2
20.2.1	stress.abiotic.heat	gsvivt01016567001|pacid:17826968	Transcript	moderately similar to ( 470) AT5G02500 | Symbols: HSC70-1, HSP70-1, AT-HSC70-1, HSC70 | HSC70-1 (HEAT SHOCK COGNATE PROTEIN 70-1); ATP binding | chr5:554055-556334 REVERSEmoderately similar to ( 477) HSP7C_PETHY Heat shock cognate 70 kDa protein - Petunia hybrida (Petunia)moderately similar to ( 489) loc_os11g47760 12011.m080070 protein heat shock cognate 70 kDa protein 2, putative, expressed HSP…	2
20.2.1	stress.abiotic.heat	gsvivt01002382001|pacid:17818085	Transcript	weakly similar to ( 140) AT4G21870 | Symbols: | 26.5 kDa class P-related heat shock protein (HSP26.5-P) | chr4:11603756-11604285 REVERSEvery weakly similar to (83.2) HSP11_MEDSA 18.1 kDa class I heat shock protein (Fragment) - Medicago sativa (Alfalfa)very weakly similar to (99.0) loc_os07g33350 12007.m29352 protein hsp20/alpha crystallin family protein, expressed no original description	3
20.2.1	stress.abiotic.heat	gsvivt01001992001|pacid:17817949	Transcript	weakly similar to ( 103) AT5G23240 | Symbols: | DNAJ heat shock N-terminal domain-containing protein | chr5:7826857-7828534 REVERSEweakly similar to ( 136) loc_os06g28050 12006.m32226 protein 3Fe-4S ferredoxin, putative, expressed no original description	3
20.2.1	stress.abiotic.heat	gsvivt01015991001|pacid:17826545	Transcript	weakly similar to ( 118) AT1G80920 | Symbols: J8 | J8; heat shock protein binding / unfolded protein binding | chr1:30403863-30404549 REVERSE no original description	3
20.2.1	stress.abiotic.heat	gsvivt01009286001|pacid:17821729	Transcript	weakly similar to ( 198) AT4G07990 | Symbols: | DNAJ heat shock N-terminal domain-containing protein | chr4:4825650-4829608 REVERSEweakly similar to ( 186) loc_os03g51830 12003.m10163 protein heat shock protein binding protein, putative, expressed no original description	3
20.2.1	stress.abiotic.heat	gsvivt01038631001|pacid:17842854	Transcript	weakly similar to ( 188) AT4G27670 | Symbols: HSP21 | HSP21 (HEAT SHOCK PROTEIN 21) | chr4:13819048-13819895 REVERSEmoderately similar to ( 225) HS22C_PETHY Small heat shock protein, chloroplast precursor - Petunia hybrida (Petunia)weakly similar to ( 168) loc_os03g14180 12003.m06861 protein small heat shock protein, chloroplast precursor, putative, expressed HSP20 alpha-crystallin-Hsps IbpA no o…	4
20.2.1	stress.abiotic.heat	gsvivt01016403001|pacid:17826838	Transcript	weakly similar to ( 151) AT1G53540 | Symbols: | 17.6 kDa class I small heat shock protein (HSP17.6C-CI) (AA 1-156) | chr1:19980510-19980983 FORWARDweakly similar to ( 150) HSP16_SOYBN 18.5 kDa class I heat shock protein (HSP 18.5) - Glycine max (Soybean)weakly similar to ( 142) loc_os03g16020 12003.m101285 protein 17.4 kDa class I heat shock protein 2, putative, expressedHSP20 no original descrip…	7
20.2.1	stress.abiotic.heat	gsvivt01028580001|pacid:17835665	Transcript	weakly similar to ( 196) AT3G19820 | Symbols: DWF1, DIM, EVE1, DIM1, CBB1 | DWF1 (DWARF 1); calmodulin binding / catalytic | chr3:6879835-6881616 REVERSEmoderately similar to ( 213) DIM_PEA Cell elongation protein diminuto - Pisum sativum (Garden pea)moderately similar to ( 201) loc_os10g25780 12010.m21783 protein cell elongation protein diminuto, putative, expressed clpA PRK10865 clpC no origina…	7
20.2.1	stress.abiotic.heat	gsvivt01012773001|pacid:17824258	Transcript	moderately similar to ( 236) AT4G09350 | Symbols: | DNAJ heat shock N-terminal domain-containing protein | chr4:5931317-5932152 REVERSEweakly similar to ( 200) loc_os11g10990 12011.m05292 protein heat shock protein binding protein, putative, expressed no original description	10
20.2.1	stress.abiotic.heat	gsvivt01016429001|pacid:17826858	Transcript	weakly similar to ( 171) AT1G53540 | Symbols: | 17.6 kDa class I small heat shock protein (HSP17.6C-CI) (AA 1-156) | chr1:19980510-19980983 FORWARDweakly similar to ( 196) HSP12_MEDSA 18.2 kDa class I heat shock protein - Medicago sativa (Alfalfa)weakly similar to ( 157) loc_os01g04380 12001.m07073 protein 16.9 kDa class I heat shock protein 2, putative, expressed HSP20 alpha-crystallin-Hsps IbpA…	13
20.2.1	stress.abiotic.heat	gsvivt01009143001|pacid:17821615	Transcript	weakly similar to ( 125) AT5G16650 | Symbols: | DNAJ heat shock N-terminal domain-containing protein | chr5:5463446-5465075 REVERSEweakly similar to ( 177) loc_os02g52270 12002.m10258 protein chaperone protein dnaJ, putative, expressedDnaJ DnaJ no original description	13
20.2.1	stress.abiotic.heat	gsvivt01009982001|pacid:17822306	Transcript	highly similar to ( 506) AT1G77020 | Symbols: | DNAJ heat shock N-terminal domain-containing protein | chr1:28945056-28946867 REVERSEmoderately similar to ( 461) loc_os02g35000 12002.m08588 protein chaperone protein dnaJ 10, putative, expressed DnaJ DnaJ no original description	13
20.2.1	stress.abiotic.heat	gsvivt01035434001|pacid:17840591	Transcript	weakly similar to ( 139) AT5G12020 | Symbols: HSP17.6II | HSP17.6II (17.6 KDA CLASS II HEAT SHOCK PROTEIN) | chr5:3882409-3882876 REVERSEweakly similar to ( 179) HSP21_SOYBN 17.9 kDa class II heat shock protein - Glycine max (Soybean)weakly similar to ( 151) loc_os01g08860 12001.m150501 protein 17.5 kDa class II heat shock protein, putative, expressed HSP20 alpha-crystallin-Hsps IbpA no original …	19
20.2.1	stress.abiotic.heat	gsvivt01010595001|pacid:17822710	Transcript	moderately similar to ( 209) AT5G62020 | Symbols: AT-HSFB2A, HSFB2A | AT-HSFB2A; DNA binding / transcription factor | chr5:24916212-24917194 FORWARDweakly similar to ( 195) loc_os09g35790 12009.m060045 protein heat shock factor protein 7, putative, expressed HSF_DNA-bind HSF HSF1 no original description	25
20.2.1	stress.abiotic.heat	gsvivt01016413001|pacid:17826847	Transcript	weakly similar to ( 130) AT5G59720 | Symbols: HSP18.2 | HSP18.2 (heat shock protein 18.2) | chr5:24062632-24063117 FORWARDweakly similar to ( 133) HSP13_SOYBN 17.5 kDa class I heat shock protein (HSP 17.5-M) - Glycine max (Soybean)weakly similar to ( 127) loc_os01g04360 12001.m07071 protein 16.9 kDa class I heat shock protein 3, putative, expressed HSP20 no original description	31
20.2.2	stress.abiotic.cold	gsvivt01003772001|pacid:17818710	Transcript	moderately similar to ( 293) AT3G50830 | Symbols: COR413-PM2, ATCOR413-PM2 | COR413-PM2 (COLD-REGULATED 413-PLASMA MEMBRANE 2) | chr3:18894109-18895355 REVERSEmoderately similar to ( 250) loc_os03g55850 12003.m10496 protein cold acclimation protein COR413-PM1, putative, expressedWCOR413 no original description	-2
20.2.2	stress.abiotic.cold	gsvivt01037270001|pacid:17841955	Transcript	moderately similar to ( 318) AT5G12300 | Symbols: | C2 domain-containing protein | chr5:3978508-3979632 REVERSEmoderately similar to ( 251) loc_os03g09840 12003.m35067 protein C2 domain containing protein, expressed no original description	-2
20.2.2	stress.abiotic.cold	gsvivt01018771001|pacid:17828598	Transcript	weakly similar to ( 113) AT2G17870 | Symbols: | cold-shock DNA-binding family protein | chr2:7764276-7765181 REVERSEweakly similar to ( 120) GRP2_NICSY Glycine-rich protein 2 - Nicotiana sylvestris (Wood tobacco)weakly similar to ( 123) loc_os02g02870 12002.m05637 protein glycine-rich protein 2, putative, expressed CSD no original description	-2
20.2.2	stress.abiotic.cold	gsvivt01014763001|pacid:17825681	Transcript	highly similar to ( 593) AT5G56130 | Symbols: | transducin family protein / WD-40 repeat family protein | chr5:22722755-22725065 REVERSEvery weakly similar to (92.4) PF20_CHLRE Flagellar WD repeat protein PF20 - Chlamydomonas reinhardtiihighly similar to ( 504) loc_os09g12710 12009.m04533 protein THO complex subunit 3, putative, expressed WD40 COG2319 no original description	-1
20.2.2	stress.abiotic.cold	gsvivt01031890001|pacid:17837972	Transcript	moderately similar to ( 210) AT3G50830 | Symbols: COR413-PM2, ATCOR413-PM2 | COR413-PM2 (COLD-REGULATED 413-PLASMA MEMBRANE 2) | chr3:18894109-18895355 REVERSEmoderately similar to ( 206) loc_os03g55850 12003.m10496 protein cold acclimation protein COR413-PM1, putative, expressedWCOR413 no original description	-1
20.2.2	stress.abiotic.cold	gsvivt01009403001|pacid:17821824	Transcript	weakly similar to ( 186) AT5G67320 | Symbols: HOS15 | HOS15 (high expression of osmotically responsive genes 15) | chr5:26857268-26860974 FORWARDmoderately similar to ( 204) loc_os07g22220 12007.m06507 protein F-box-like/WD-repeat-containing protein TBL1XR1-A, putative, expressed no original description	1
20.2.2	stress.abiotic.cold	gsvivt01000179001|pacid:17816776	Transcript	highly similar to ( 637) AT5G67320 | Symbols: HOS15 | HOS15 (high expression of osmotically responsive genes 15) | chr5:26857268-26860974 FORWARDweakly similar to ( 109) PF20_CHLRE Flagellar WD repeat protein PF20 - Chlamydomonas reinhardtiihighly similar to ( 610) loc_os07g22220 12007.m06507 protein F-box-like/WD-repeat-containing protein TBL1XR1-A, putative, expressed WD40 COG2319 no original d…	1
20.2.2	stress.abiotic.cold	gsvivt01034055001|pacid:17839649	Transcript	moderately similar to ( 232) AT3G53990 | Symbols: | universal stress protein (USP) family protein | chr3:19989658-19991019 REVERSEmoderately similar to ( 201) loc_os05g37970 12005.m083738 protein USP family protein, putative, expressedUsp USP_Like no original description	1
20.2.2	stress.abiotic.cold	gsvivt01035004001|pacid:17840284	Transcript	weakly similar to ( 167) AT3G17020 | Symbols: | universal stress protein (USP) family protein | chr3:5802728-5804063 REVERSEweakly similar to ( 179) loc_os05g06500 12005.m05177 protein USP family protein, putative, expressed no original description	1
20.2.2	stress.abiotic.cold	gsvivt01024055001|pacid:17832346	Transcript	weakly similar to ( 120) AT2G21060 | Symbols: ATGRP2B | ATGRP2B (GLYCINE-RICH PROTEIN 2B); DNA binding / nucleic acid binding / zinc ion binding | chr2:9036983-9037588 REVERSEweakly similar to ( 130) GRP2_NICSY Glycine-rich protein 2 - Nicotiana sylvestris (Wood tobacco)weakly similar to ( 126) loc_os02g02870 12002.m05637 protein glycine-rich protein 2, putative, expressed CSD CspC cspE no origin…	2
20.2.2	stress.abiotic.cold	gsvivt01024787001|pacid:17832912	Transcript	weakly similar to ( 136) AT1G07310 | Symbols: | C2 domain-containing protein | chr1:2247775-2248833 REVERSEweakly similar to ( 138) loc_os01g63470 12001.m12463 protein ras association and pleckstrin homology domains 1 isoform 2, putative, expressed no original description	2
20.2.2	stress.abiotic.cold	gsvivt01035248001|pacid:17840443	Transcript	weakly similar to ( 179) AT3G03270 | Symbols: | universal stress protein (USP) family protein / early nodulin ENOD18 family protein | chr3:762136-763075 REVERSEweakly similar to ( 149) loc_os02g53320 12002.m10361 protein USP family protein, putative, expressedUSP_Like Usp no original description	4
20.2.2	stress.abiotic.cold	gsvivt01032429001|pacid:17838355	Transcript	very weakly similar to (95.5) loc_os01g07590 12001.m07386 protein universal stress protein family protein, expressed no original description	13
20.2.2	stress.abiotic.cold	gsvivt01019037001|pacid:17828811	Transcript	WCOR413 no original description	19
20.2.2	stress.abiotic.cold	gsvivt01024846001|pacid:17832955	Transcript	weakly similar to ( 192) AT3G53990 | Symbols: | universal stress protein (USP) family protein | chr3:19989658-19991019 REVERSEweakly similar to ( 184) loc_os01g63010 12001.m12419 protein USP family protein, putative, expressedUsp USP_Like no original description	31
20.2.3	stress.abiotic.drought/salt	gsvivt01009282001|pacid:17821725	Transcript	highly similar to ( 794) AT1G58520 | Symbols: RXW8 | hydrolase, acting on ester bonds / lipase | chr1:21729913-21731344 FORWARDhighly similar to ( 781) loc_os12g43720 12012.m08145 protein RXW8, putative, expressed DUF221 COG5594 no original description	-3
20.2.3	stress.abiotic.drought/salt	gsvivt01025946001|pacid:17833836	Transcript	moderately similar to ( 258) AT2G18250 | Symbols: ATCOAD | ATCOAD (4-phosphopantetheine adenylyltransferase); nucleotidyltransferase/ pantetheine-phosphate adenylyltransferase | chr2:7940025-7941499 FORWARDmoderately similar to ( 238) loc_os02g04120 12002.m05761 protein bifunctional coenzyme A synthase, putative, expressed PPAT_CoAS COG1019 PRK00777 no original description	-3
20.2.3	stress.abiotic.drought/salt	gsvivt01030477001|pacid:17836971	Transcript	nearly identical (1035) AT3G21620 | Symbols: | early-responsive to dehydration protein-related / ERD protein-related | chr3:7611044-7614041 REVERSEnearly identical (1029) loc_os01g35050 12001.m150613 protein HYP1, putative, expressed DUF221 COG5594 no original description	-2
20.2.3	stress.abiotic.drought/salt	gsvivt01028067001|pacid:17835295	Transcript	weakly similar to ( 113) AT3G06760 | Symbols: | INVOLVED IN: response to water deprivation; EXPRESSED IN: 24 plant structures; EXPRESSED DURING: 15 growth stages; CONTAINS InterPro DOMAIN/s: Drought induced 19 (InterPro:IPR008598); BEST Arabidopsis thaliana protein match is: HRB1 (HYPERSENSITIVE TO RED AND BLUE); protein binding (TAIR:AT5G49230.1). | chr3:2132971-2134355 FORWARDvery weakly simila…	-2
20.2.3	stress.abiotic.drought/salt	gsvivt01000857001|pacid:17817213	Transcript	weakly similar to ( 103) AT2G41430 | Symbols: ERD15, LSR1, CID1 | ERD15 (EARLY RESPONSIVE TO DEHYDRATION 15); protein binding | chr2:17269736-17270314 FORWARDvery weakly similar to (83.6) loc_os03g23010 12003.m35608 protein expressed protein no original description	-2
20.2.3	stress.abiotic.drought/salt	gsvivt01027829001|pacid:17835114	Transcript	highly similar to ( 942) AT1G04430 | Symbols: | dehydration-responsive protein-related | chr1:1198860-1201301 FORWARDhighly similar to ( 857) loc_os10g33720 12010.m21920 protein ankyrin-like protein, putative, expressedDUF248 no original description	-1
20.2.3	stress.abiotic.drought/salt	gsvivt01008797001|pacid:17821332	Transcript	highly similar to ( 860) AT1G77260 | Symbols: | dehydration-responsive protein-related | chr1:29023961-29026699 REVERSEhighly similar to ( 824) loc_os01g62800 12001.m12400 protein ankyrin-like protein, putative, expressedDUF248 no original description	-1
20.2.3	stress.abiotic.drought/salt	gsvivt01011543001|pacid:17823376	Transcript	nearly identical (1068) AT1G32090 | Symbols: | early-responsive to dehydration protein-related / ERD protein-related | chr1:11540244-11544041 REVERSEnearly identical (1015) loc_os10g42820 12010.m065352 protein RXW8, putative, expressed DUF221 COG5594 no original description	-1
20.2.3	stress.abiotic.drought/salt	gsvivt01018844001|pacid:17828653	Transcript	highly similar to ( 943) AT3G51070 | Symbols: | dehydration-responsive protein-related | chr3:18969068-18972291 FORWARDhighly similar to ( 842) loc_os06g49860 12006.m09510 protein ankyrin-like protein, putative, expressedDUF248 no original description	-1
20.2.3	stress.abiotic.drought/salt	gsvivt01026451001|pacid:17834152	Transcript	nearly identical (1052) AT5G64030 | Symbols: | dehydration-responsive protein-related | chr5:25624965-25628257 FORWARDhighly similar to ( 945) loc_os01g66110 12001.m42777 protein ankyrin-like protein, putative, expressedDUF248 no original description	-1
20.2.3	stress.abiotic.drought/salt	gsvivt01015322001|pacid:17826102	Transcript	nearly identical (1159) AT5G19690 | Symbols: STT3A | STT3A (STAUROSPORIN AND TEMPERATURE SENSITIVE 3-LIKE A); oligosaccharyl transferase | chr5:6652649-6658214 FORWARDnearly identical (1108) loc_os05g44360 12005.m27627 protein oligosaccharyl transferase STT3 subunit, putative, expressed STT3 COG1287 no original description	-1
20.2.3	stress.abiotic.drought/salt	gsvivt01033570001|pacid:17839261	Transcript	highly similar to ( 926) AT5G04060 | Symbols: | dehydration-responsive protein-related | chr5:1099271-1101810 FORWARDhighly similar to ( 862) loc_os05g31480 12005.m27582 protein ankyrin like protein, putative, expressedDUF248 no original description	-1
20.2.3	stress.abiotic.drought/salt	gsvivt01029339001|pacid:17836202	Transcript	moderately similar to ( 483) AT1G34130 | Symbols: STT3B | STT3B (staurosporin and temperature sensitive 3-like b); oligosaccharyl transferase | chr1:12430000-12432985 FORWARDmoderately similar to ( 486) loc_os04g57890 12004.m10673 protein oligosaccharyl transferase STT3 subunit, putative, expressed STT3 COG1287 no original description	-1
20.2.3	stress.abiotic.drought/salt	gsvivt01008776001|pacid:17821321	Transcript	highly similar to ( 936) AT5G64030 | Symbols: | dehydration-responsive protein-related | chr5:25624965-25628257 FORWARDhighly similar to ( 878) loc_os01g66110 12001.m42777 protein ankyrin-like protein, putative, expressedDUF248 no original description	-1
20.2.3	stress.abiotic.drought/salt	gsvivt01032377001|pacid:17838313	Transcript	highly similar to ( 854) AT5G14430 | Symbols: | dehydration-responsive protein-related | chr5:4653092-4655741 FORWARDhighly similar to ( 830) loc_os06g47294 12006.m91847 protein ankyrin like protein, putative, expressedDUF248 no original description	-1
20.2.3	stress.abiotic.drought/salt	gsvivt01032763001|pacid:17838651	Transcript	highly similar to ( 770) AT2G40280 | Symbols: | dehydration-responsive family protein | chr2:16825707-16828300 REVERSEhighly similar to ( 729) loc_os05g39520 12005.m08130 protein ankyrin-like protein, putative, expressedDUF248 no original description	-1
20.2.3	stress.abiotic.drought/salt	gsvivt01037064001|pacid:17841801	Transcript	weakly similar to ( 117) AT5G19690 | Symbols: STT3A | STT3A (STAUROSPORIN AND TEMPERATURE SENSITIVE 3-LIKE A); oligosaccharyl transferase | chr5:6652649-6658214 FORWARDweakly similar to ( 125) loc_os05g44360 12005.m27627 protein oligosaccharyl transferase STT3 subunit, putative, expressed no original description	-1
20.2.3	stress.abiotic.drought/salt	gsvivt01009709001|pacid:17822069	Transcript	highly similar to ( 879) AT1G19430 | Symbols: | dehydration-responsive protein-related | chr1:6724669-6727533 REVERSEhighly similar to ( 746) loc_os03g56380 12003.m10547 protein ankyrin-like protein, putative, expressedDUF248 no original description	-1
20.2.3	stress.abiotic.drought/salt	gsvivt01008020001|pacid:17820698	Transcript	highly similar to ( 883) AT1G26850 | Symbols: | dehydration-responsive family protein | chr1:9301146-9303432 REVERSEhighly similar to ( 853) loc_os09g24900 12009.m22086 protein ankyrin protein kinase-like, putative, expressedDUF248 no original description	-1
20.2.3	stress.abiotic.drought/salt	gsvivt01013577001|pacid:17824812	Transcript	highly similar to ( 735) AT2G43200 | Symbols: | dehydration-responsive family protein | chr2:17958230-17960536 FORWARDhighly similar to ( 719) loc_os10g36690 12010.m065310 protein ankyrin protein kinase-like, putative, expressedDUF248 no original description	-1
20.2.3	stress.abiotic.drought/salt	gsvivt01027513001|pacid:17834878	Transcript	highly similar to ( 902) AT4G00750 | Symbols: | dehydration-responsive family protein | chr4:314405-317507 FORWARDhighly similar to ( 874) loc_os04g48230 12004.m35188 protein ankyrin protein kinase-like, putative, expressedDUF248 no original description	-1
20.2.3	stress.abiotic.drought/salt	gsvivt01031200001|pacid:17837441	Transcript	moderately similar to ( 236) AT3G05700 | Symbols: | INVOLVED IN: response to water deprivation; CONTAINS InterPro DOMAIN/s: Drought induced 19 (InterPro:IPR008598); BEST Arabidopsis thaliana protein match is: drought-responsive family protein (TAIR:AT5G26990.1); Has 167 Blast hits to 167 proteins in 27 species: Archae - 0; Bacteria - 0; Metazoa - 38; Fungi - 0; Plants - 128; Viruses - 0; Other Eu…	-1
20.2.3	stress.abiotic.drought/salt	gsvivt01016479001|pacid:17826899	Transcript	highly similar to ( 957) AT2G39750 | Symbols: | dehydration-responsive family protein | chr2:16578986-16582281 REVERSEhighly similar to ( 843) loc_os01g62800 12001.m12400 protein ankyrin-like protein, putative, expressedDUF248 no original description	1
20.2.3	stress.abiotic.drought/salt	gsvivt01012188001|pacid:17823893	Transcript	highly similar to ( 572) AT2G03480 | Symbols: | dehydration-responsive protein-related | chr2:1051509-1054090 FORWARDmoderately similar to ( 373) loc_os02g51860 12002.m10217 protein ATP binding protein, putative, expressedDUF248 no original description	1
20.2.3	stress.abiotic.drought/salt	gsvivt01028356001|pacid:17835520	Transcript	highly similar to ( 945) AT1G04430 | Symbols: | dehydration-responsive protein-related | chr1:1198860-1201301 FORWARDhighly similar to ( 876) loc_os10g33720 12010.m21920 protein ankyrin-like protein, putative, expressedDUF248 no original description	1
20.2.3	stress.abiotic.drought/salt	gsvivt01027509001|pacid:17834874	Transcript	nearly identical (1019) AT4G00740 | Symbols: | dehydration-responsive protein-related | chr4:307815-310298 REVERSEhighly similar to ( 802) loc_os04g48140 12004.m09752 protein methyltransferase family protein, putative, expressedDUF248 no original description	1
20.2.3	stress.abiotic.drought/salt	gsvivt01021562001|pacid:17830642	Transcript	highly similar to ( 823) AT1G30360 | Symbols: ERD4 | ERD4 (early-responsive to dehydration 4) | chr1:10715892-10718799 FORWARDhighly similar to ( 799) loc_os07g05570 12007.m29066 protein ERD4 protein, putative, expressed DUF221 COG5594 no original description	1
20.2.3	stress.abiotic.drought/salt	gsvivt01022775001|pacid:17831474	Transcript	nearly identical (1029) AT1G31850 | Symbols: | dehydration-responsive protein, putative | chr1:11431165-11433443 FORWARDhighly similar to ( 542) loc_os06g01450 12006.m04884 protein methyltransferase, putative, expressedDUF248 no original description	1
20.2.3	stress.abiotic.drought/salt	gsvivt01035052001|pacid:17840322	Transcript	Di19 no original description	1
20.2.3	stress.abiotic.drought/salt	gsvivt01019719001|pacid:17829295	Transcript	highly similar to ( 878) AT1G33170 | Symbols: | dehydration-responsive family protein | chr1:12027262-12030397 FORWARDhighly similar to ( 894) loc_os06g01450 12006.m04884 protein methyltransferase, putative, expressedDUF248 no original description	1
20.2.3	stress.abiotic.drought/salt	gsvivt01012531001|pacid:17824102	Transcript	highly similar to ( 570) AT1G69450 | Symbols: | LOCATED IN: endomembrane system, membrane; EXPRESSED IN: 23 plant structures; EXPRESSED DURING: 13 growth stages; CONTAINS InterPro DOMAIN/s: Protein of unknown function DUF221 (InterPro:IPR003864); BEST Arabidopsis thaliana protein match is: HYP1 (HYPOTHETICAL PROTEIN 1) (TAIR:AT3G01100.1); Has 911 Blast hits to 825 proteins in 137 species: Archae …	1
20.2.3	stress.abiotic.drought/salt	gsvivt01014282001|pacid:17825299	Transcript	very weakly similar to (88.6) AT5G26990 | Symbols: | drought-responsive family protein | chr5:9491366-9493639 FORWARDweakly similar to ( 137) loc_os05g48800 12005.m27973 protein fiber protein Fb2, putative, expressedDi19 no original description	1
20.2.3	stress.abiotic.drought/salt	gsvivt01009043001|pacid:17821545	Transcript	highly similar to ( 996) AT1G78240 | Symbols: TSD2, QUA2 | TSD2 (TUMOROUS SHOOT DEVELOPMENT 2); methyltransferase | chr1:29433173-29435815 REVERSEhighly similar to ( 830) loc_os02g51860 12002.m10217 protein ATP binding protein, putative, expressedDUF248 no original description	1
20.2.3	stress.abiotic.drought/salt	gsvivt01011464001|pacid:17823320	Transcript	highly similar to ( 670) AT3G01100 | Symbols: HYP1, ATHYP1 | HYP1 (HYPOTHETICAL PROTEIN 1) | chr3:35810-38176 REVERSEhighly similar to ( 591) loc_os12g39320 12012.m07717 protein HYP1, putative, expressed DUF221 COG5594 no original description	1
20.2.3	stress.abiotic.drought/salt	gsvivt01007639001|pacid:17820405	Transcript	very weakly similar to (95.5) AT1G56280 | Symbols: ATDI19 | ATDI19 | chr1:21073366-21074725 REVERSEweakly similar to ( 137) loc_os01g73960 12001.m43394 protein fb2, putative, expressedDi19 no original description	1
20.2.3	stress.abiotic.drought/salt	gsvivt01021103001|pacid:17830288	Transcript	weakly similar to ( 101) AT5G26990 | Symbols: | drought-responsive family protein | chr5:9491366-9493639 FORWARDweakly similar to ( 137) loc_os02g20170 12002.m07259 protein fiber protein Fb2, putative, expressedDi19 no original description	1
20.2.3	stress.abiotic.drought/salt	gsvivt01012666001|pacid:17824186	Transcript	nearly identical (1112) AT4G22120 | Symbols: | early-responsive to dehydration protein-related / ERD protein-related | chr4:11715976-11719144 REVERSEnearly identical (1087) loc_os01g35050 12001.m150613 protein HYP1, putative, expressed DUF221 COG5594 no original description	2
20.2.3	stress.abiotic.drought/salt	gsvivt01007555001|pacid:17820340	Transcript	moderately similar to ( 330) AT3G18030 | Symbols: ATHAL3A, HAL3A, HAL3, ATHAL3 | ATHAL3A; FMN binding / phosphopantothenoylcysteine decarboxylase | chr3:6167883-6168629 REVERSEmoderately similar to ( 303) loc_os06g09910 12006.m32008 protein phosphopantothenoylcysteine decarboxylase, putative, expressed PRK05579 PRK07313 Dfp Flavoprotein no original description	2
20.2.3	stress.abiotic.drought/salt	gsvivt01019997001|pacid:17829510	Transcript	highly similar to ( 915) AT1G26850 | Symbols: | dehydration-responsive family protein | chr1:9301146-9303432 REVERSEhighly similar to ( 858) loc_os09g24900 12009.m22086 protein ankyrin protein kinase-like, putative, expressedDUF248 no original description	2
20.2.3	stress.abiotic.drought/salt	gsvivt01013233001|pacid:17824551	Transcript	highly similar to ( 892) AT4G18030 | Symbols: | dehydration-responsive family protein | chr4:10012850-10015267 REVERSEhighly similar to ( 822) loc_os09g24900 12009.m22086 protein ankyrin protein kinase-like, putative, expressedDUF248 no original description	2
20.2.3	stress.abiotic.drought/salt	gsvivt01018936001|pacid:17828726	Transcript	moderately similar to ( 239) AT2G18250 | Symbols: ATCOAD | ATCOAD (4-phosphopantetheine adenylyltransferase); nucleotidyltransferase/ pantetheine-phosphate adenylyltransferase | chr2:7940025-7941499 FORWARDmoderately similar to ( 221) loc_os02g04120 12002.m05761 protein bifunctional coenzyme A synthase, putative, expressed PPAT_CoAS COG1019 PRK00777 no original description	2
20.2.3	stress.abiotic.drought/salt	gsvivt01001340001|pacid:17817540	Transcript	weakly similar to ( 124) AT4G20260 | Symbols: ATPCAP1, PCAP1 | DREPP plasma membrane polypeptide family protein | chr4:10941593-10943227 FORWARDvery weakly similar to (89.0) SRS1_ORYSA Salt-stress root protein RS1 - Oryza sativa (Rice)weakly similar to ( 111) loc_os02g18410 12002.m07084 protein DREPP2 protein, putative, expressedDREPP no original description	2
20.2.3	stress.abiotic.drought/salt	gsvivt01000831001|pacid:17817191	Transcript	highly similar to ( 827) AT3G54510 | Symbols: | early-responsive to dehydration protein-related / ERD protein-related | chr3:20180339-20183220 FORWARDhighly similar to ( 692) loc_os01g72210 12001.m150845 protein HYP1, putative, expressed DUF221 COG5594 no original description	13
20.2.3	stress.abiotic.drought/salt	gsvivt01035573001|pacid:17840706	Transcript	moderately similar to ( 328) AT1G47980 | Symbols: | unknown protein | chr1:17691985-17693818 REVERSEmoderately similar to ( 368) loc_os03g22470 12003.m07649 protein desiccation-related protein PCC13-62 precursor, putative, expressed no original description	13
20.2.4	stress.abiotic.touch/wounding	gsvivt01005413001|pacid:17819496	Transcript	moderately similar to ( 276) AT5G66050 | Symbols: | LOCATED IN: chloroplast; EXPRESSED IN: 24 plant structures; EXPRESSED DURING: 15 growth stages; CONTAINS InterPro DOMAIN/s: Protein of unknown function DUF151 (InterPro:IPR003729); BEST Arabidopsis thaliana protein match is: wound-responsive family protein (TAIR:AT1G19660.2); Has 338 Blast hits to 338 proteins in 128 species: Archae - 11; Bacter…	-1
20.2.4	stress.abiotic.touch/wounding	gsvivt01017735001|pacid:17827858	Transcript	weakly similar to ( 176) AT4G15820 | Symbols: | FUNCTIONS IN: molecular_function unknown; INVOLVED IN: biological_process unknown; LOCATED IN: cellular_component unknown; EXPRESSED IN: 19 plant structures; EXPRESSED DURING: 13 growth stages; BEST Arabidopsis thaliana protein match is: emb1703 (embryo defective 1703) (TAIR:AT3G61780.1); Has 482 Blast hits to 408 proteins in 85 species: Archae - 0;…	-1
20.2.4	stress.abiotic.touch/wounding	gsvivt01008808001|pacid:17821342	Transcript	moderately similar to ( 410) AT1G21610 | Symbols: | wound-responsive family protein | chr1:7574104-7578643 FORWARDmoderately similar to ( 312) loc_os05g34900 12005.m07720 protein expressed protein no original description	1
20.2.4	stress.abiotic.touch/wounding	gsvivt01009760001|pacid:17822117	Transcript	moderately similar to ( 477) AT1G19660 | Symbols: | wound-responsive family protein | chr1:6800361-6802240 REVERSEmoderately similar to ( 404) loc_os08g26870 12008.m080140 protein wound responsive protein, putative, expressed no original description	1
20.2.4	stress.abiotic.touch/wounding	gsvivt01033095001|pacid:17838902	Transcript	moderately similar to ( 249) AT3G27090 | Symbols: | FUNCTIONS IN: molecular_function unknown; INVOLVED IN: biological_process unknown; LOCATED IN: cellular_component unknown; EXPRESSED IN: 24 plant structures; EXPRESSED DURING: 15 growth stages; CONTAINS InterPro DOMAIN/s: Development and cell death domain (InterPro:IPR013989), Kelch related (InterPro:IPR013089); BEST Arabidopsis thaliana protein…	1
20.2.4	stress.abiotic.touch/wounding	gsvivt01019563001|pacid:17829161	Transcript	moderately similar to ( 230) AT5G42050 | Symbols: | FUNCTIONS IN: molecular_function unknown; EXPRESSED IN: 22 plant structures; EXPRESSED DURING: 13 growth stages; CONTAINS InterPro DOMAIN/s: Development and cell death domain (InterPro:IPR013989), Kelch related (InterPro:IPR013089); BEST Arabidopsis thaliana protein match is: unknown protein (TAIR:AT3G27090.1); Has 5084 Blast hits to 2870 protei…	1
20.2.4	stress.abiotic.touch/wounding	gsvivt01029998001|pacid:17836623	Transcript	very weakly similar to (85.1) AT4G10270 | Symbols: | wound-responsive family protein | chr4:6374805-6375077 FORWARDvery weakly similar to (82.8) loc_os04g54280 12004.m10320 protein retrotransposon protein, putative, unclassified no original description	13
20.2.5	stress.abiotic.light	gsvivt01021587001|pacid:17830660	Transcript	nearly identical (1944) AT4G05420 | Symbols: DDB1A | DDB1A (DAMAGED DNA BINDING PROTEIN 1A); DNA binding / protein binding | chr4:2746288-2752663 FORWARDnearly identical (1809) loc_os05g51480 12005.m083835 protein DNA damage binding protein 1a, putative, expressed CPSF_A no original description	1
20.2.5	stress.abiotic.light	gsvivt01008810001|pacid:17821344	Transcript	highly similar to ( 782) AT1G21640 | Symbols: NADK2, ATNADK2 | NADK2; NAD+ kinase/ calmodulin binding | chr1:7588726-7592669 FORWARDhighly similar to ( 754) NADK2_ORYSA Probable NAD kinase 2, chloroplast precursor (EC 2.7.1.23) - Oryza sativa (Rice)highly similar to ( 754) loc_os11g08670 12011.m05064 protein NAD kinase 2, chloroplast precursor, putative, expressed nadF NAD_kinase ppnK ppnK ppnK p…	1
20.2.99	stress.abiotic.unspecified	gsvivt01008879001|pacid:17821403	Transcript	moderately similar to ( 206) AT1G44760 | Symbols: | universal stress protein (USP) family protein | chr1:16896894-16898427 REVERSEweakly similar to ( 194) loc_os01g65440 12001.m12655 protein universal stress protein family protein, expressed no original description	-12
20.2.99	stress.abiotic.unspecified	gsvivt01024582001|pacid:17832750	Transcript	weakly similar to ( 111) AT2G30370 | Symbols: | allergen-related | chr2:12940577-12942167 REVERSEweakly similar to ( 106) loc_os05g39880 12005.m08165 protein expressed protein no original description	-12
20.2.99	stress.abiotic.unspecified	gsvivt01036543001|pacid:17841457	Transcript	weakly similar to ( 136) AT5G15780 | Symbols: | pollen Ole e 1 allergen and extensin family protein | chr5:5144898-5146297 REVERSE no original description	-3
20.2.99	stress.abiotic.unspecified	gsvivt01008996001|pacid:17821507	Transcript	weakly similar to ( 183) AT4G08685 | Symbols: SAH7 | SAH7 | chr4:5550563-5551259 FORWARDweakly similar to ( 138) PSC13_MAIZE Pollen-specific protein C13 precursor - Zea mays (Maize)weakly similar to ( 155) loc_os10g22590 12010.m05266 protein pollen-specific protein C13 precursor, putative, expressedPollen_Ole_e_I no original description	-2
20.2.99	stress.abiotic.unspecified	gsvivt01020183001|pacid:17829649	Transcript	weakly similar to ( 177) AT1G24020 | Symbols: MLP423 | MLP423 (MLP-LIKE PROTEIN 423) | chr1:8500653-8501458 REVERSEweakly similar to ( 154) loc_os04g39150 12004.m35333 protein major latex protein 22, putative, expressedBet_v_I no original description	-2
20.2.99	stress.abiotic.unspecified	gsvivt01012253001|pacid:17823954	Transcript	weakly similar to ( 181) AT2G03720 | Symbols: MRH6 | MRH6 (morphogenesis of root hair 6) | chr2:1132364-1133225 FORWARDweakly similar to ( 174) loc_os12g31710 12012.m06980 protein universal stress protein family protein, expressed no original description	-2
20.2.99	stress.abiotic.unspecified	gsvivt01031351001|pacid:17837565	Transcript	moderately similar to ( 296) AT3G62020 | Symbols: GLP10 | GLP10 (GERMIN-LIKE PROTEIN 10); manganese ion binding / nutrient reservoir | chr3:22971443-22972192 REVERSEmoderately similar to ( 285) NEC1_NICPL Nectarin-1 precursor (EC 1.15.1.1) (Superoxide dismutase [Mn]) - Nicotiana plumbaginifolia (Leadwort-leaved tobacco)moderately similar to ( 301) loc_os05g19670 12005.m06370 protein rhicadhesin r…	-1
20.2.99	stress.abiotic.unspecified	gsvivt01006374001|pacid:17819868	Transcript	weakly similar to ( 185) AT4G08685 | Symbols: SAH7 | SAH7 | chr4:5550563-5551259 FORWARDweakly similar to ( 137) PSC13_MAIZE Pollen-specific protein C13 precursor - Zea mays (Maize)weakly similar to ( 158) loc_os10g22590 12010.m05266 protein pollen-specific protein C13 precursor, putative, expressedPollen_Ole_e_I no original description	-1
20.2.99	stress.abiotic.unspecified	gsvivt01033295001|pacid:17839037	Transcript	weakly similar to ( 115) AT1G01170 | Symbols: | ozone-responsive stress-related protein, putative | chr1:74105-74443 REVERSEweakly similar to ( 120) loc_os06g02420 12006.m04975 protein ATOZI1, putative, expressedDUF1138 no original description	-1
20.2.99	stress.abiotic.unspecified	gsvivt01032456001|pacid:17838381	Transcript	moderately similar to ( 293) AT5G14680 | Symbols: | universal stress protein (USP) family protein | chr5:4731620-4733025 REVERSEmoderately similar to ( 291) loc_os02g47840 12002.m100812 protein ethylene response protein, putative, expressedUSP_Like no original description	-1
20.2.99	stress.abiotic.unspecified	gsvivt01003679001|pacid:17818644	Transcript	weakly similar to ( 130) AT1G11360 | Symbols: | universal stress protein (USP) family protein | chr1:3822171-3822899 REVERSEweakly similar to ( 104) loc_os01g57450 12001.m11896 protein USP family protein, putative, expressed no original description	-1
20.2.99	stress.abiotic.unspecified	gsvivt01007286001|pacid:17820248	Transcript	weakly similar to ( 126) AT2G34700 | Symbols: | pollen Ole e 1 allergen and extensin family protein | chr2:14634298-14635597 REVERSEvery weakly similar to (80.5) PEXLP_TOBAC Pistil-specific extensin-like protein precursor (PELP) - Nicotiana tabacum (Common tobacco)Pollen_Ole_e_I no original description	1
20.2.99	stress.abiotic.unspecified	gsvivt01011718001|pacid:17823514	Transcript	moderately similar to ( 260) AT1G70830 | Symbols: | MLP28 (MLP-LIKE PROTEIN 28) | chr1:26710203-26711395 REVERSEBet_v_I no original description	1
20.2.99	stress.abiotic.unspecified	gsvivt01028222001|pacid:17835418	Transcript	moderately similar to ( 285) AT3G62020 | Symbols: GLP10 | GLP10 (GERMIN-LIKE PROTEIN 10); manganese ion binding / nutrient reservoir | chr3:22971443-22972192 REVERSEmoderately similar to ( 265) RHRE_PEA Rhicadhesin receptor precursor (Germin-like protein) - Pisum sativum (Garden pea)moderately similar to ( 282) loc_os05g19670 12005.m06370 protein rhicadhesin receptor precursor, putative, expresse…	1
20.2.99	stress.abiotic.unspecified	gsvivt01011877001|pacid:17823636	Transcript	weakly similar to ( 157) AT1G68300 | Symbols: | universal stress protein (USP) family protein | chr1:25598518-25599261 REVERSEweakly similar to ( 149) loc_os01g32780 12001.m09597 protein ethylene-responsive protein, putative, expressedUSP_Like Usp no original description	1
20.2.99	stress.abiotic.unspecified	gsvivt01023785001|pacid:17832105	Transcript	weakly similar to ( 177) AT2G21620 | Symbols: RD2 | RD2 | chr2:9248749-9249986 FORWARDweakly similar to ( 151) loc_os02g47650 12002.m09799 protein pathogen induced protein 2-4, putative, expressed no original description	1
20.2.99	stress.abiotic.unspecified	gsvivt01037612001|pacid:17842163	Transcript	moderately similar to ( 209) AT5G54855 | Symbols: | pollen Ole e 1 allergen and extensin family protein | chr5:22282902-22284251 FORWARDmoderately similar to ( 209) loc_os02g21280 12002.m07368 protein expressed protein no original description	2
20.2.99	stress.abiotic.unspecified	gsvivt01027994001|pacid:17835231	Transcript	moderately similar to ( 208) AT2G47710 | Symbols: | universal stress protein (USP) family protein | chr2:19555045-19555956 REVERSEweakly similar to ( 199) loc_os12g36640 12012.m07450 protein fiber protein Fb19, putative, expressed no original description	2
20.2.99	stress.abiotic.unspecified	gsvivt01025241001|pacid:17833272	Transcript	moderately similar to ( 206) AT1G51405 | Symbols: | myosin-related | chr1:19057780-19059582 FORWARDvery weakly similar to ( 100) loc_os06g02470 12006.m04980 protein ATOZI1, putative, expressedDUF1138 no original description	2
20.2.99	stress.abiotic.unspecified	gsvivt01000443001|pacid:17816946	Transcript	very weakly similar to (92.4) AT1G11360 | Symbols: | universal stress protein (USP) family protein | chr1:3822171-3822899 REVERSEvery weakly similar to (85.1) loc_os07g36600 12007.m28991 protein USP family protein, putative, expressed no original description	2
20.2.99	stress.abiotic.unspecified	gsvivt01008223001|pacid:17820865	Transcript	weakly similar to ( 125) AT1G48960 | Symbols: | universal stress protein (USP) family protein | chr1:18112552-18113550 FORWARD no original description	3
20.2.99	stress.abiotic.unspecified	gsvivt01011881001|pacid:17823639	Transcript	very weakly similar to (96.3) AT3G11930 | Symbols: | universal stress protein (USP) family protein | chr3:3776371-3777393 FORWARDvery weakly similar to (86.3) loc_os01g32780 12001.m09597 protein ethylene-responsive protein, putative, expressed no original description	3
20.2.99	stress.abiotic.unspecified	gsvivt01008094001|pacid:17820767	Transcript	weakly similar to ( 183) AT1G18970 | Symbols: GLP4 | GLP4 (GERMIN-LIKE PROTEIN 4); manganese ion binding / nutrient reservoir | chr1:6554702-6555364 REVERSEweakly similar to ( 166) NEC1_NICPL Nectarin-1 precursor (EC 1.15.1.1) (Superoxide dismutase [Mn]) - Nicotiana plumbaginifolia (Leadwort-leaved tobacco)weakly similar to ( 177) loc_os03g48770 12003.m09882 protein oxalate oxidase 2 precursor, p…	4
20.2.99	stress.abiotic.unspecified	gsvivt01011879001|pacid:17823638	Transcript	weakly similar to ( 157) AT1G68300 | Symbols: | universal stress protein (USP) family protein | chr1:25598518-25599261 REVERSEweakly similar to ( 150) loc_os01g32780 12001.m09597 protein ethylene-responsive protein, putative, expressedUSP_Like Usp no original description	4
20.2.99	stress.abiotic.unspecified	gsvivt01021211001|pacid:17830368	Transcript	weakly similar to ( 149) AT1G29140 | Symbols: | pollen Ole e 1 allergen and extensin family protein | chr1:10179029-10179811 FORWARDweakly similar to ( 172) OLEE1_BETVE Olee1-like protein precursor - Betula verrucosa (White birch) (Betula pendula)weakly similar to ( 107) loc_os04g32680 12004.m08366 protein pollen-specific protein C13 precursor, putative, expressedPollen_Ole_e_I no original descri…	7
20.2.99	stress.abiotic.unspecified	gsvivt01011733001|pacid:17823521	Transcript	weakly similar to ( 103) AT1G70850 | Symbols: MLP34 | MLP34 (MLP-LIKE PROTEIN 34) | chr1:26715429-26716744 REVERSEvery weakly similar to (98.2) loc_os04g39150 12004.m35333 protein major latex protein 22, putative, expressedBet_v_I no original description	7
20.2.99	stress.abiotic.unspecified	gsvivt01031085001|pacid:17837355	Transcript	moderately similar to ( 273) AT3G05950 | Symbols: | germin-like protein, putative | chr3:1781130-1781964 REVERSEmoderately similar to ( 223) GLP1_MESCR Germin-like protein precursor - Mesembryanthemum crystallinum (Common ice plant)moderately similar to ( 273) loc_os02g29000 12002.m08044 protein germin-like protein subfamily 1 member 11 precursor, putativeCupin_1 no original description	7
20.2.99	stress.abiotic.unspecified	gsvivt01031228001|pacid:17837462	Transcript	weakly similar to ( 150) AT3G62550 | Symbols: | universal stress protein (USP) family protein | chr3:23136194-23137074 FORWARDweakly similar to ( 180) loc_os01g19820 12001.m150564 protein universal stress protein, putative, expressedUsp USP_Like no original description	7
20.2.99	stress.abiotic.unspecified	gsvivt01022496001|pacid:17831327	Transcript	weakly similar to ( 171) AT3G11930 | Symbols: | universal stress protein (USP) family protein | chr3:3776371-3777393 FORWARDweakly similar to ( 130) loc_os10g30150 12010.m065271 protein ethylene-responsive protein, putative, expressed no original description	7
20.2.99	stress.abiotic.unspecified	gsvivt01011729001|pacid:17823519	Transcript	weakly similar to ( 114) AT1G70850 | Symbols: MLP34 | MLP34 (MLP-LIKE PROTEIN 34) | chr1:26715429-26716744 REVERSEvery weakly similar to (89.7) loc_os04g39150 12004.m35333 protein major latex protein 22, putative, expressedBet_v_I no original description	13
20.2.99	stress.abiotic.unspecified	gsvivt01020142001|pacid:17829618	Transcript	moderately similar to ( 236) AT1G10460 | Symbols: GLP7 | GLP7 (GERMIN-LIKE PROTEIN 7); manganese ion binding / nutrient reservoir | chr1:3439578-3440231 REVERSEweakly similar to ( 150) NEC1_NICPL Nectarin-1 precursor (EC 1.15.1.1) (Superoxide dismutase [Mn]) - Nicotiana plumbaginifolia (Leadwort-leaved tobacco)moderately similar to ( 235) loc_os03g08150 12003.m06324 protein germin-like protein su…	13
20.2.99	stress.abiotic.unspecified	gsvivt01016761001|pacid:17827122	Transcript	weakly similar to ( 197) AT5G20630 | Symbols: GLP3, GLP3A, GLP3B, ATGER3, GER3 | GER3 (GERMIN 3); oxalate oxidase | chr5:6975315-6975950 REVERSEmoderately similar to ( 224) AB19A_PRUPE Auxin-binding protein ABP19a precursor - Prunus persica (Peach)weakly similar to ( 185) loc_os08g35760 12008.m07565 protein auxin-binding protein ABP20 precursor, putative, expressedCupin_1 no original description	13
20.2.99	stress.abiotic.unspecified	gsvivt01008141001|pacid:17820802	Transcript	weakly similar to ( 160) AT5G17390 | Symbols: | universal stress protein (USP) family protein | chr5:5727640-5728688 FORWARDweakly similar to ( 147) loc_os12g31710 12012.m06980 protein universal stress protein family protein, expressed no original description	13
20.2.99	stress.abiotic.unspecified	gsvivt01027936001|pacid:17835190	Transcript	moderately similar to ( 202) AT4G13450 | Symbols: | universal stress protein (USP) family protein | chr4:7815395-7815904 REVERSEweakly similar to ( 138) loc_os10g32590 12010.m06096 protein expressed protein no original description	19

## Sheet: stress 24 hpt
Bincode	BinName	id	type	description	Fold change FC
20.1.7	stress.biotic.PR-proteins	gsvivt01000846001|pacid:17817203	Transcript	weakly similar to ( 178) AT2G21100 | Symbols: | disease resistance-responsive protein-related / dirigent protein-related | chr2:9048687-9049336 REVERSEweakly similar to ( 159) loc_os11g07830 12011.m04979 protein dirigent-like protein pDIR9, putative, expressedDirigent no original description	12
20.1.7	stress.biotic.PR-proteins	gsvivt01005725001|pacid:17819576	Transcript	weakly similar to ( 102) AT5G45250 | Symbols: RPS4 | RPS4 (RESISTANT TO P. SYRINGAE 4); receptor | chr5:18321914-18326022 REVERSE no original description	2
20.1.7	stress.biotic.PR-proteins	gsvivt01036401001|pacid:17841351	Transcript	weakly similar to ( 162) AT5G45250 | Symbols: RPS4 | RPS4 (RESISTANT TO P. SYRINGAE 4); receptor | chr5:18321914-18326022 REVERSE no original description	-7
20.1.7	stress.biotic.PR-proteins	gsvivt01014596001|pacid:17825549	Transcript	highly similar to ( 621) AT4G27190 | Symbols: | disease resistance protein (NBS-LRR class), putative | chr4:13620977-13623934 REVERSEmoderately similar to ( 343) loc_os09g14100 12009.m04672 protein disease resistance protein RPS2, putative, expressed NB-ARC no original description	1
20.1.7	stress.biotic.PR-proteins	gsvivt01014594001|pacid:17825547	Transcript	moderately similar to ( 301) AT4G27190 | Symbols: | disease resistance protein (NBS-LRR class), putative | chr4:13620977-13623934 REVERSEvery weakly similar to (84.0) loc_os01g72680 12001.m13302 protein disease resistance protein RPS2, putative no original description	1
20.1.7	stress.biotic.PR-proteins	gsvivt01014595001|pacid:17825548	Transcript	highly similar to ( 658) AT4G27190 | Symbols: | disease resistance protein (NBS-LRR class), putative | chr4:13620977-13623934 REVERSEmoderately similar to ( 317) loc_os01g72680 12001.m13302 protein disease resistance protein RPS2, putative NB-ARC no original description	1
20.1.7	stress.biotic.PR-proteins	gsvivt01015976001|pacid:17826534	Transcript	moderately similar to ( 472) AT5G63020 | Symbols: | disease resistance protein (CC-NBS-LRR class), putative | chr5:25283252-25286002 REVERSEmoderately similar to ( 312) loc_os01g57870 12001.m150747 protein disease resistance protein RPS2, putative, expressed NB-ARC no original description	1
20.1.7	stress.biotic.PR-proteins	gsvivt01025877001|pacid:17833785	Transcript	moderately similar to ( 233) AT5G63020 | Symbols: | disease resistance protein (CC-NBS-LRR class), putative | chr5:25283252-25286002 REVERSEweakly similar to ( 180) loc_os01g57870 12001.m150747 protein disease resistance protein RPS2, putative, expressed NB-ARC TIR TIR no original description	-1
20.1.7	stress.biotic.PR-proteins	gsvivt01023551001|pacid:17831967	Transcript	moderately similar to ( 237) AT4G27190 | Symbols: | disease resistance protein (NBS-LRR class), putative | chr4:13620977-13623934 REVERSEweakly similar to ( 196) loc_os01g72680 12001.m13302 protein disease resistance protein RPS2, putative NB-ARC no original description	-1
20.1.7	stress.biotic.PR-proteins	gsvivt01023563001|pacid:17831973	Transcript	moderately similar to ( 214) AT4G27190 | Symbols: | disease resistance protein (NBS-LRR class), putative | chr4:13620977-13623934 REVERSEweakly similar to ( 155) loc_os09g14060 12009.m04668 protein disease resistance protein RPS2, putative NB-ARC no original description	-1
20.1.7	stress.biotic.PR-proteins	gsvivt01037444001|pacid:17842068	Transcript	highly similar to ( 606) AT4G27190 | Symbols: | disease resistance protein (NBS-LRR class), putative | chr4:13620977-13623934 REVERSEmoderately similar to ( 245) loc_os01g72680 12001.m13302 protein disease resistance protein RPS2, putative NB-ARC no original description	-13
20.1.7	stress.biotic.PR-proteins	gsvivt01026099001|pacid:17833943	Transcript	moderately similar to ( 449) AT5G17680 | Symbols: | disease resistance protein (TIR-NBS-LRR class), putative | chr5:5822999-5827153 FORWARDvery weakly similar to (97.1) loc_os08g12740 12008.m080109 protein disease resistance protein RGA3, putative, expressed NB-ARC no original description	-1
20.1.7	stress.biotic.PR-proteins	gsvivt01026003001|pacid:17833876	Transcript	highly similar to ( 514) AT5G17680 | Symbols: | disease resistance protein (TIR-NBS-LRR class), putative | chr5:5822999-5827153 FORWARDvery weakly similar to (85.1) loc_os08g12740 12008.m080109 protein disease resistance protein RGA3, putative, expressed NB-ARC TIR TIR no original description	-1
20.1.7	stress.biotic.PR-proteins	gsvivt01036408001|pacid:17841358	Transcript	highly similar to ( 530) AT4G12010 | Symbols: | disease resistance protein (TIR-NBS-LRR class), putative | chr4:7197325-7201393 REVERSEvery weakly similar to (94.7) loc_os08g12740 12008.m080109 protein disease resistance protein RGA3, putative, expressed NB-ARC TIR TIR no original description	-7
20.1.7	stress.biotic.PR-proteins	gsvivt01036400001|pacid:17841350	Transcript	highly similar to ( 539) AT5G36930 | Symbols: | disease resistance protein (TIR-NBS-LRR class), putative | chr5:14567771-14571916 REVERSEvery weakly similar to (82.0) loc_os12g29280 12012.m06742 protein disease resistance protein RGA3, putative, expressed NB-ARC TIR TIR no original description	-7
20.1.7	stress.biotic.PR-proteins	gsvivt01001489001|pacid:17817646	Transcript	weakly similar to ( 129) AT3G25510 | Symbols: | disease resistance protein (TIR-NBS-LRR class), putative | chr3:9260838-9268797 REVERSEvery weakly similar to (98.2) loc_os01g15580 12001.m08156 protein disease resistance protein RGA2, putative, expressed no original description	7
20.1.7	stress.biotic.PR-proteins	gsvivt01001790001|pacid:17817805	Transcript	moderately similar to ( 227) AT4G36150 | Symbols: | disease resistance protein (TIR-NBS-LRR class), putative | chr4:17104776-17108711 FORWARDvery weakly similar to (80.9) loc_os01g15580 12001.m08156 protein disease resistance protein RGA2, putative, expressedTIR TIR no original description	6
20.1.7	stress.biotic.PR-proteins	gsvivt01004867001|pacid:17819210	Transcript	highly similar to ( 636) AT5G17680 | Symbols: | disease resistance protein (TIR-NBS-LRR class), putative | chr5:5822999-5827153 FORWARDweakly similar to ( 114) loc_os01g15580 12001.m08156 protein disease resistance protein RGA2, putative, expressed NB-ARC TIR TIR no original description	2
20.1.7	stress.biotic.PR-proteins	gsvivt01012761001|pacid:17824249	Transcript	moderately similar to ( 242) AT4G12010 | Symbols: | disease resistance protein (TIR-NBS-LRR class), putative | chr4:7197325-7201393 REVERSEweakly similar to ( 112) loc_os01g15580 12001.m08156 protein disease resistance protein RGA2, putative, expressed no original description	1
20.1.7	stress.biotic.PR-proteins	gsvivt01012759001|pacid:17824247	Transcript	weakly similar to ( 164) AT4G19510 | Symbols: | disease resistance protein (TIR-NBS-LRR class), putative | chr4:10633805-10637841 FORWARDweakly similar to ( 115) loc_os01g15580 12001.m08156 protein disease resistance protein RGA2, putative, expressed no original description	1
20.1.7	stress.biotic.PR-proteins	gsvivt01012762001|pacid:17824250	Transcript	highly similar to ( 639) AT5G17680 | Symbols: | disease resistance protein (TIR-NBS-LRR class), putative | chr5:5822999-5827153 FORWARDweakly similar to ( 129) loc_os01g15580 12001.m08156 protein disease resistance protein RGA2, putative, expressed NB-ARC TIR TIR no original description	1
20.1.7	stress.biotic.PR-proteins	gsvivt01011321001|pacid:17823205	Transcript	weakly similar to ( 154) AT1G69545 | Symbols: | leucine-rich repeat family protein | chr1:26148836-26150947 REVERSEweakly similar to ( 117) loc_os01g15580 12001.m08156 protein disease resistance protein RGA2, putative, expressed no original description	1
20.1.7	stress.biotic.PR-proteins	gsvivt01025918001|pacid:17833817	Transcript	highly similar to ( 533) AT5G17680 | Symbols: | disease resistance protein (TIR-NBS-LRR class), putative | chr5:5822999-5827153 FORWARDvery weakly similar to (93.6) RPK1_IPONI Receptor-like protein kinase precursor (EC 2.7.11.1) - Ipomoea nil (Japanese morning glory) (Pharbitis nil)weakly similar to ( 173) loc_os01g15580 12001.m08156 protein disease resistance protein RGA2, putative, expressed NB…	-1
20.1.7	stress.biotic.PR-proteins	gsvivt01029013001|pacid:17835976	Transcript	moderately similar to ( 328) AT5G17680 | Symbols: | disease resistance protein (TIR-NBS-LRR class), putative | chr5:5822999-5827153 FORWARDvery weakly similar to (90.5) loc_os01g15580 12001.m08156 protein disease resistance protein RGA2, putative, expressed NB-ARC no original description	-1
20.1.7	stress.biotic.PR-proteins	gsvivt01029005001|pacid:17835971	Transcript	moderately similar to ( 370) AT5G17680 | Symbols: | disease resistance protein (TIR-NBS-LRR class), putative | chr5:5822999-5827153 FORWARDvery weakly similar to (97.4) loc_os01g15580 12001.m08156 protein disease resistance protein RGA2, putative, expressed NB-ARC no original description	-1
20.1.7	stress.biotic.PR-proteins	gsvivt01025955001|pacid:17833843	Transcript	weakly similar to ( 129) AT5G17680 | Symbols: | disease resistance protein (TIR-NBS-LRR class), putative | chr5:5822999-5827153 FORWARDvery weakly similar to (92.0) loc_os01g15580 12001.m08156 protein disease resistance protein RGA2, putative, expressed no original description	-1
20.1.7	stress.biotic.PR-proteins	gsvivt01025968001|pacid:17833853	Transcript	moderately similar to ( 399) AT5G17680 | Symbols: | disease resistance protein (TIR-NBS-LRR class), putative | chr5:5822999-5827153 FORWARDweakly similar to ( 132) loc_os01g15580 12001.m08156 protein disease resistance protein RGA2, putative, expressed NB-ARC no original description	-1
20.1.7	stress.biotic.PR-proteins	gsvivt01025958001|pacid:17833845	Transcript	moderately similar to ( 367) AT4G12010 | Symbols: | disease resistance protein (TIR-NBS-LRR class), putative | chr4:7197325-7201393 REVERSEweakly similar to ( 107) loc_os01g15580 12001.m08156 protein disease resistance protein RGA2, putative, expressed NB-ARC no original description	-1
20.1.7	stress.biotic.PR-proteins	gsvivt01025986001|pacid:17833863	Transcript	moderately similar to ( 201) AT5G17680 | Symbols: | disease resistance protein (TIR-NBS-LRR class), putative | chr5:5822999-5827153 FORWARDweakly similar to ( 134) loc_os01g15580 12001.m08156 protein disease resistance protein RGA2, putative, expressed no original description	-1
20.1.7	stress.biotic.PR-proteins	gsvivt01036304001|pacid:17841275	Transcript	moderately similar to ( 395) AT5G36930 | Symbols: | disease resistance protein (TIR-NBS-LRR class), putative | chr5:14567771-14571916 REVERSEvery weakly similar to (87.4) loc_os01g15580 12001.m08156 protein disease resistance protein RGA2, putative, expressed NB-ARC TIR TIR no original description	-7
20.1.7	stress.biotic.PR-proteins	gsvivt01037203001|pacid:17841900	Transcript	weakly similar to ( 140) AT1G69545 | Symbols: | leucine-rich repeat family protein | chr1:26148836-26150947 REVERSEvery weakly similar to (91.7) loc_os01g15580 12001.m08156 protein disease resistance protein RGA2, putative, expressed no original description	-13
20.1.7	stress.biotic.PR-proteins	gsvivt01037222001|pacid:17841916	Transcript	weakly similar to ( 122) AT3G51560 | Symbols: | ATP binding / protein binding / transmembrane receptor | chr3:19121808-19125913 REVERSEvery weakly similar to (91.7) loc_os01g15580 12001.m08156 protein disease resistance protein RGA2, putative, expressed no original description	-13
20.1.7	stress.biotic.PR-proteins	gsvivt01037226001|pacid:17841919	Transcript	weakly similar to ( 122) AT5G45200 | Symbols: | disease resistance protein (TIR-NBS-LRR class), putative | chr5:18283967-18290332 REVERSEvery weakly similar to (88.6) loc_os01g15580 12001.m08156 protein disease resistance protein RGA2, putative, expressed no original description	-13
20.1.7	stress.biotic.PR-proteins	gsvivt01037171001|pacid:17841880	Transcript	weakly similar to ( 105) AT5G45060 | Symbols: | disease resistance protein (TIR-NBS-LRR class), putative | chr5:18182038-18186067 FORWARDvery weakly similar to (83.6) loc_os01g15580 12001.m08156 protein disease resistance protein RGA2, putative, expressed no original description	-13
20.1.7	stress.biotic.PR-proteins	gsvivt01038755001|pacid:17842950	Transcript	moderately similar to ( 418) AT1G27170 | Symbols: | ATP binding / protein binding / transmembrane receptor | chr1:9433577-9439219 FORWARDweakly similar to ( 146) loc_os01g15580 12001.m08156 protein disease resistance protein RGA2, putative, expressed NB-ARC no original description	-73
20.1.7	stress.biotic.PR-proteins	gsvivt01025391001|pacid:17833397	Transcript	weakly similar to ( 174) AT3G13650 | Symbols: | disease resistance response | chr3:4463056-4463616 FORWARDweakly similar to ( 150) loc_os11g07830 12011.m04979 protein dirigent-like protein pDIR9, putative, expressedDirigent no original description	-1
20.1.7	stress.biotic.PR-proteins	gsvivt01030446001|pacid:17836947	Transcript	very weakly similar to (92.4) AT2G21100 | Symbols: | disease resistance-responsive protein-related / dirigent protein-related | chr2:9048687-9049336 REVERSEvery weakly similar to (93.6) loc_os11g27620 12011.m06681 protein dirigent-like protein pDIR9, putativeDirigent no original description	-1
20.1.7	stress.biotic.PR-proteins	gsvivt01025393001|pacid:17833399	Transcript	weakly similar to ( 147) AT3G13650 | Symbols: | disease resistance response | chr3:4463056-4463616 FORWARDweakly similar to ( 135) loc_os11g07830 12011.m04979 protein dirigent-like protein pDIR9, putative, expressedDirigent no original description	-1
20.1.7	stress.biotic.PR-proteins	gsvivt01033453001|pacid:17839167	Transcript	very weakly similar to (98.6) AT5G49040 | Symbols: | disease resistance-responsive protein-related / dirigent protein-related | chr5:19882676-19883251 REVERSEvery weakly similar to (98.2) loc_os11g07830 12011.m04979 protein dirigent-like protein pDIR9, putative, expressed no original description	-2
20.1.7	stress.biotic.PR-proteins	gsvivt01033447001|pacid:17839163	Transcript	weakly similar to ( 179) AT1G58170 | Symbols: | disease resistance-responsive protein-related / dirigent protein-related | chr1:21536188-21536745 FORWARDweakly similar to ( 174) loc_os11g07830 12011.m04979 protein dirigent-like protein pDIR9, putative, expressedDirigent no original description	-2
20.1.7	stress.biotic.PR-proteins	gsvivt01033451001|pacid:17839165	Transcript	weakly similar to ( 194) AT5G42500 | Symbols: | disease resistance-responsive family protein | chr5:16994359-16994916 REVERSEweakly similar to ( 176) loc_os11g07830 12011.m04979 protein dirigent-like protein pDIR9, putative, expressedDirigent no original description	-2
20.1.7	stress.biotic.PR-proteins	gsvivt01001491001|pacid:17817647	Transcript	moderately similar to ( 372) AT5G36930 | Symbols: | disease resistance protein (TIR-NBS-LRR class), putative | chr5:14567771-14571916 REVERSE NB-ARC TIR TIR no original description	7
20.1.7	stress.biotic.PR-proteins	gsvivt01001797001|pacid:17817810	Transcript	weakly similar to ( 109) AT3G51570 | Symbols: | disease resistance protein (TIR-NBS-LRR class), putative | chr3:19126358-19130456 FORWARD no original description	6
20.1.7	stress.biotic.PR-proteins	gsvivt01001801001|pacid:17817812	Transcript	very weakly similar to (99.8) AT3G51570 | Symbols: | disease resistance protein (TIR-NBS-LRR class), putative | chr3:19126358-19130456 FORWARD no original description	6
20.1.7	stress.biotic.PR-proteins	gsvivt01003572001|pacid:17818572	Transcript	moderately similar to ( 416) AT5G66900 | Symbols: | disease resistance protein (CC-NBS-LRR class), putative | chr5:26714931-26717757 REVERSEmoderately similar to ( 286) loc_os12g39620 12012.m073872 protein disease resistance protein, putative, expressed NB-ARC no original description	3
20.1.7	stress.biotic.PR-proteins	gsvivt01003571001|pacid:17818571	Transcript	highly similar to ( 520) AT5G66900 | Symbols: | disease resistance protein (CC-NBS-LRR class), putative | chr5:26714931-26717757 REVERSEmoderately similar to ( 384) loc_os12g39620 12012.m073872 protein disease resistance protein, putative, expressed NB-ARC no original description	3
20.1.7	stress.biotic.PR-proteins	gsvivt01004873001|pacid:17819212	Transcript	weakly similar to ( 192) AT4G12010 | Symbols: | disease resistance protein (TIR-NBS-LRR class), putative | chr4:7197325-7201393 REVERSE no original description	2
20.1.7	stress.biotic.PR-proteins	gsvivt01005729001|pacid:17819578	Transcript	very weakly similar to ( 100) AT3G51570 | Symbols: | disease resistance protein (TIR-NBS-LRR class), putative | chr3:19126358-19130456 FORWARD no original description	2
20.1.7	stress.biotic.PR-proteins	gsvivt01007146001|pacid:17820181	Transcript	moderately similar to ( 302) AT5G66900 | Symbols: | disease resistance protein (CC-NBS-LRR class), putative | chr5:26714931-26717757 REVERSEweakly similar to ( 193) loc_os12g39620 12012.m073872 protein disease resistance protein, putative, expressed NB-ARC no original description	2
20.1.7	stress.biotic.PR-proteins	gsvivt01006483001|pacid:17819921	Transcript	moderately similar to ( 227) AT1G61105 | Symbols: | disease resistance protein-related | chr1:22513616-22514492 REVERSEweakly similar to ( 176) loc_os07g37950 12007.m08044 protein transmembrane receptor, putative, expressed no original description	2
20.1.7	stress.biotic.PR-proteins	gsvivt01004865001|pacid:17819208	Transcript	moderately similar to ( 273) AT5G17680 | Symbols: | disease resistance protein (TIR-NBS-LRR class), putative | chr5:5822999-5827153 FORWARDweakly similar to ( 111) loc_os01g71106 12001.m97573 protein NBS-LRR disease resistance protein, putative, expressed no original description	2
20.1.7	stress.biotic.PR-proteins	gsvivt01007144001|pacid:17820180	Transcript	moderately similar to ( 485) AT5G66900 | Symbols: | disease resistance protein (CC-NBS-LRR class), putative | chr5:26714931-26717757 REVERSEmoderately similar to ( 331) loc_os12g39620 12012.m073872 protein disease resistance protein, putative, expressed NB-ARC no original description	2
20.1.7	stress.biotic.PR-proteins	gsvivt01004397001|pacid:17819008	Transcript	moderately similar to ( 322) AT1G61100 | Symbols: | disease resistance protein (TIR class), putative | chr1:22508831-22512122 REVERSEweakly similar to ( 160) loc_os03g64320 12003.m11293 protein expressed protein no original description	2
20.1.7	stress.biotic.PR-proteins	gsvivt01004877001|pacid:17819214	Transcript	highly similar to ( 622) AT5G17680 | Symbols: | disease resistance protein (TIR-NBS-LRR class), putative | chr5:5822999-5827153 FORWARDweakly similar to ( 103) loc_os08g05800 12008.m04721 protein retrotransposon protein, putative, unclassified NB-ARC TIR TIR no original description	2
20.1.7	stress.biotic.PR-proteins	gsvivt01005968001|pacid:17819668	Transcript	moderately similar to ( 230) AT2G39430 | Symbols: | disease resistance-responsive protein-related / dirigent protein-related | chr2:16463422-16464390 FORWARDmoderately similar to ( 214) loc_os03g17220 12003.m07152 protein dirigent-like protein, expressedDirigent no original description	2
20.1.7	stress.biotic.PR-proteins	gsvivt01005967001|pacid:17819667	Transcript	weakly similar to ( 172) AT2G28670 | Symbols: | disease resistance-responsive family protein / fibroin-related | chr2:12300380-12301060 REVERSEweakly similar to ( 162) loc_os01g06250 12001.m07255 protein dirigent-like proteinDirigent no original description	2
20.1.7	stress.biotic.PR-proteins	gsvivt01014397001|pacid:17825389	Transcript	moderately similar to ( 214) AT1G52900 | Symbols: | disease resistance protein (TIR class), putative | chr1:19702211-19702916 REVERSEweakly similar to ( 167) loc_os07g37950 12007.m08044 protein transmembrane receptor, putative, expressed no original description	1
20.1.7	stress.biotic.PR-proteins	gsvivt01009576001|pacid:17821957	Transcript	highly similar to ( 702) AT4G33300 | Symbols: ADR1-L1 | ADR1-L1 (ADR1-like 1); ATP binding / protein binding | chr4:16051162-16054005 REVERSEhighly similar to ( 697) loc_os12g39620 12012.m073872 protein disease resistance protein, putative, expressed NB-ARC no original description	1
20.1.7	stress.biotic.PR-proteins	gsvivt01012798001|pacid:17824273	Transcript	weakly similar to ( 172) AT5G36930 | Symbols: | disease resistance protein (TIR-NBS-LRR class), putative | chr5:14567771-14571916 REVERSEvery weakly similar to (83.2) loc_os11g10550 12011.m05250 protein NBS-LRR disease resistance protein, putative, expressed no original description	1
20.1.7	stress.biotic.PR-proteins	gsvivt01012796001|pacid:17824272	Transcript	moderately similar to ( 233) AT4G12010 | Symbols: | disease resistance protein (TIR-NBS-LRR class), putative | chr4:7197325-7201393 REVERSE no original description	1
20.1.7.6.1	stress.biotic.PR-proteins.proteinase inhibitors.trypsin inhibitor	gsvivt01012936001|pacid:17824370	Transcript	moderately similar to ( 224) AT1G17860 | Symbols: | trypsin and protease inhibitor family protein / Kunitz family protein | chr1:6149343-6149933 FORWARDweakly similar to ( 119) IAAS_ORYSA Alpha-amylase/subtilisin inhibitor precursor (RASI) - Oryza sativa (Rice)weakly similar to ( 119) loc_os04g44470 12004.m09406 protein alpha-amylase/subtilisin inhibitor, putative, expressedSTI STI Kunitz_legume …	1
20.1.7.6.1	stress.biotic.PR-proteins.proteinase inhibitors.trypsin inhibitor	gsvivt01012920001|pacid:17824359	Transcript	moderately similar to ( 226) AT1G17860 | Symbols: | trypsin and protease inhibitor family protein / Kunitz family protein | chr1:6149343-6149933 FORWARDweakly similar to ( 122) IAAS_ORYSA Alpha-amylase/subtilisin inhibitor precursor (RASI) - Oryza sativa (Rice)weakly similar to ( 122) loc_os04g44470 12004.m09406 protein alpha-amylase/subtilisin inhibitor, putative, expressedSTI STI Kunitz_legume …	1
20.1.7.6.1	stress.biotic.PR-proteins.proteinase inhibitors.trypsin inhibitor	gsvivt01015053001|pacid:17825872	Transcript	highly similar to ( 923) AT1G19110 | Symbols: | inter-alpha-trypsin inhibitor heavy chain-related | chr1:6602270-6605766 FORWARDhighly similar to ( 719) loc_os07g42280 12007.m08463 protein von Willebrand factor type A domain containing protein, expressedvWA_interalpha_trypsin_inhibitor vWFA VWA no original description	1
20.1.7.6.1	stress.biotic.PR-proteins.proteinase inhibitors.trypsin inhibitor	gsvivt01012922001|pacid:17824360	Transcript	moderately similar to ( 222) AT1G17860 | Symbols: | trypsin and protease inhibitor family protein / Kunitz family protein | chr1:6149343-6149933 FORWARDweakly similar to ( 123) IAAS_ORYSA Alpha-amylase/subtilisin inhibitor precursor (RASI) - Oryza sativa (Rice)weakly similar to ( 123) loc_os04g44470 12004.m09406 protein alpha-amylase/subtilisin inhibitor, putative, expressedSTI STI Kunitz_legume …	1
20.1.7	stress.biotic.PR-proteins	gsvivt01025397001|pacid:17833402	Transcript	weakly similar to ( 196) AT3G13650 | Symbols: | disease resistance response | chr3:4463056-4463616 FORWARDweakly similar to ( 158) loc_os12g07580 12012.m04747 protein disease resistance response protein 206, putative, expressedDirigent no original description	-1
20.1.7	stress.biotic.PR-proteins	gsvivt01030448001|pacid:17836948	Transcript	weakly similar to ( 107) AT2G21100 | Symbols: | disease resistance-responsive protein-related / dirigent protein-related | chr2:9048687-9049336 REVERSEweakly similar to ( 112) loc_os03g59440 12003.m10842 protein disease resistance response like protein, putative, expressedDirigent no original description	-1
20.1.7	stress.biotic.PR-proteins	gsvivt01029030001|pacid:17835986	Transcript	moderately similar to ( 296) AT4G13580 | Symbols: | disease resistance-responsive family protein | chr4:7900427-7901161 FORWARDmoderately similar to ( 279) loc_os03g05030 12003.m06028 protein dirigent-like protein, expressedDirigent no original description	-1
20.1.7	stress.biotic.PR-proteins	gsvivt01026711001|pacid:17834324	Transcript	moderately similar to ( 250) AT4G12010 | Symbols: | disease resistance protein (TIR-NBS-LRR class), putative | chr4:7197325-7201393 REVERSEvery weakly similar to (98.2) loc_os11g10760 12011.m05269 protein NBS-LRR disease resistance protein, putative, expressed no original description	-1
20.1.7	stress.biotic.PR-proteins	gsvivt01025997001|pacid:17833872	Transcript	weakly similar to ( 147) AT5G17680 | Symbols: | disease resistance protein (TIR-NBS-LRR class), putative | chr5:5822999-5827153 FORWARDweakly similar to ( 106) loc_os01g71106 12001.m97573 protein NBS-LRR disease resistance protein, putative, expressed no original description	-1
20.1.7	stress.biotic.PR-proteins	gsvivt01026098001|pacid:17833942	Transcript	weakly similar to ( 157) AT1G69550 | Symbols: | disease resistance protein (TIR-NBS class), putative | chr1:26151089-26153374 REVERSETIR TIR no original description	-1
20.1.7	stress.biotic.PR-proteins	gsvivt01026152001|pacid:17833981	Transcript	moderately similar to ( 254) AT4G27190 | Symbols: | disease resistance protein (NBS-LRR class), putative | chr4:13620977-13623934 REVERSEmoderately similar to ( 224) loc_os11g29090 12011.m06821 protein NB-ARC domain containing protein NB-ARC no original description	-1
20.1.7	stress.biotic.PR-proteins	gsvivt01025878001|pacid:17833786	Transcript	weakly similar to ( 194) AT4G12010 | Symbols: | disease resistance protein (TIR-NBS-LRR class), putative | chr4:7197325-7201393 REVERSE no original description	-1
20.1.7	stress.biotic.PR-proteins	gsvivt01025907001|pacid:17833808	Transcript	weakly similar to ( 105) AT5G17680 | Symbols: | disease resistance protein (TIR-NBS-LRR class), putative | chr5:5822999-5827153 FORWARDTIR no original description	-1
20.1.7	stress.biotic.PR-proteins	gsvivt01025394001|pacid:17833400	Transcript	weakly similar to ( 175) AT3G13650 | Symbols: | disease resistance response | chr3:4463056-4463616 FORWARDweakly similar to ( 139) loc_os12g07580 12012.m04747 protein disease resistance response protein 206, putative, expressedDirigent no original description	-1
20.1.7	stress.biotic.PR-proteins	gsvivt01023557001|pacid:17831969	Transcript	weakly similar to ( 149) AT4G27190 | Symbols: | disease resistance protein (NBS-LRR class), putative | chr4:13620977-13623934 REVERSEvery weakly similar to (90.5) RR18_EPIVI Plastid 30S ribosomal protein S18 - Epifagus virginiana (Beechdrops)weakly similar to ( 125) loc_os03g10900 12003.m06542 protein disease resistance protein, putative, expressed NB-ARC rps18 no original description	-1
20.1.7	stress.biotic.PR-proteins	gsvivt01023436001|pacid:17831903	Transcript	very weakly similar to (92.8) AT4G27220 | Symbols: | disease resistance protein (NBS-LRR class), putative | chr4:13633953-13636712 REVERSEvery weakly similar to (88.2) loc_os11g29090 12011.m06821 protein NB-ARC domain containing protein no original description	-1
20.1.7	stress.biotic.PR-proteins	gsvivt01030449001|pacid:17836949	Transcript	weakly similar to ( 115) AT2G21100 | Symbols: | disease resistance-responsive protein-related / dirigent protein-related | chr2:9048687-9049336 REVERSEweakly similar to ( 110) loc_os03g59440 12003.m10842 protein disease resistance response like protein, putative, expressedDirigent no original description	-1
20.1.7	stress.biotic.PR-proteins	gsvivt01026101001|pacid:17833944	Transcript	very weakly similar to (92.0) AT4G19510 | Symbols: | disease resistance protein (TIR-NBS-LRR class), putative | chr4:10633805-10637841 FORWARD no original description	-1
20.1.7	stress.biotic.PR-proteins	gsvivt01025885001|pacid:17833791	Transcript	weakly similar to ( 151) AT5G17880 | Symbols: CSA1 | CSA1 (constitutive shade-avoidance1); ATP binding / transmembrane receptor | chr5:5908874-5913096 REVERSE no original description	-1
20.1.7	stress.biotic.PR-proteins	gsvivt01023556001|pacid:17831968	Transcript	very weakly similar to (86.3) AT4G27190 | Symbols: | disease resistance protein (NBS-LRR class), putative | chr4:13620977-13623934 REVERSE NB-ARC no original description	-1
20.1.7	stress.biotic.PR-proteins	gsvivt01034805001|pacid:17840154	Transcript	weakly similar to ( 134) AT4G12010 | Symbols: | disease resistance protein (TIR-NBS-LRR class), putative | chr4:7197325-7201393 REVERSEvery weakly similar to (97.8) loc_os01g71106 12001.m97573 protein NBS-LRR disease resistance protein, putative, expressed no original description	-3
20.1.7	stress.biotic.PR-proteins	gsvivt01034461001|pacid:17839920	Transcript	moderately similar to ( 232) AT5G17680 | Symbols: | disease resistance protein (TIR-NBS-LRR class), putative | chr5:5822999-5827153 FORWARDvery weakly similar to (82.8) loc_os08g05800 12008.m04721 protein retrotransposon protein, putative, unclassified NB-ARC no original description	-3
20.1.7	stress.biotic.PR-proteins	gsvivt01034432001|pacid:17839909	Transcript	moderately similar to ( 469) AT5G66900 | Symbols: | disease resistance protein (CC-NBS-LRR class), putative | chr5:26714931-26717757 REVERSEmoderately similar to ( 343) loc_os12g39620 12012.m073872 protein disease resistance protein, putative, expressed NB-ARC no original description	-3
20.1.7	stress.biotic.PR-proteins	gsvivt01034770001|pacid:17840135	Transcript	weakly similar to ( 107) AT3G51560 | Symbols: | ATP binding / protein binding / transmembrane receptor | chr3:19121808-19125913 REVERSEvery weakly similar to (80.9) loc_os09g15840 12009.m04845 protein retrotransposon protein, putative, unclassified no original description	-3
20.1.7	stress.biotic.PR-proteins	gsvivt01034915001|pacid:17840216	Transcript	weakly similar to ( 162) AT3G17210 | Symbols: ATHS1, HS1 | HS1 (HEAT STABLE PROTEIN 1) | chr3:5882318-5882896 FORWARDweakly similar to ( 132) loc_os01g33160 12001.m09634 protein pop3 peptide, putative, expressedDabb no original description	-3
20.1.7	stress.biotic.PR-proteins	gsvivt01034812001|pacid:17840157	Transcript	moderately similar to ( 206) AT5G17680 | Symbols: | disease resistance protein (TIR-NBS-LRR class), putative | chr5:5822999-5827153 FORWARDvery weakly similar to (94.7) loc_os01g71106 12001.m97573 protein NBS-LRR disease resistance protein, putative, expressed NB-ARC no original description	-3
20.1.7	stress.biotic.PR-proteins	gsvivt01034429001|pacid:17839908	Transcript	highly similar to ( 517) AT5G66900 | Symbols: | disease resistance protein (CC-NBS-LRR class), putative | chr5:26714931-26717757 REVERSEmoderately similar to ( 344) loc_os12g39620 12012.m073872 protein disease resistance protein, putative, expressed NB-ARC no original description	-3
20.1.7	stress.biotic.PR-proteins	gsvivt01034428001|pacid:17839907	Transcript	moderately similar to ( 478) AT5G66900 | Symbols: | disease resistance protein (CC-NBS-LRR class), putative | chr5:26714931-26717757 REVERSEmoderately similar to ( 372) loc_os12g39620 12012.m073872 protein disease resistance protein, putative, expressed NB-ARC no original description	-3
20.1.7	stress.biotic.PR-proteins	gsvivt01034809001|pacid:17840156	Transcript	weakly similar to ( 136) AT4G12010 | Symbols: | disease resistance protein (TIR-NBS-LRR class), putative | chr4:7197325-7201393 REVERSEvery weakly similar to (98.2) loc_os01g71106 12001.m97573 protein NBS-LRR disease resistance protein, putative, expressed no original description	-3
20.1.7	stress.biotic.PR-proteins	gsvivt01034936001|pacid:17840230	Transcript	weakly similar to ( 162) AT3G17210 | Symbols: ATHS1, HS1 | HS1 (HEAT STABLE PROTEIN 1) | chr3:5882318-5882896 FORWARDweakly similar to ( 133) loc_os01g33160 12001.m09634 protein pop3 peptide, putative, expressedDabb no original description	-4
20.1.7	stress.biotic.PR-proteins	gsvivt01036294001|pacid:17841268	Transcript	highly similar to ( 545) AT5G17680 | Symbols: | disease resistance protein (TIR-NBS-LRR class), putative | chr5:5822999-5827153 FORWARDweakly similar to ( 152) loc_os01g71106 12001.m97573 protein NBS-LRR disease resistance protein, putative, expressed NB-ARC TIR TIR no original description	-7
20.1.7	stress.biotic.PR-proteins	gsvivt01036354001|pacid:17841312	Transcript	moderately similar to ( 412) AT5G36930 | Symbols: | disease resistance protein (TIR-NBS-LRR class), putative | chr5:14567771-14571916 REVERSEvery weakly similar to (89.4) loc_os07g37950 12007.m08044 protein transmembrane receptor, putative, expressed NB-ARC TIR TIR no original description	-7
20.1.7	stress.biotic.PR-proteins	gsvivt01036409001|pacid:17841359	Transcript	weakly similar to ( 120) AT5G36930 | Symbols: | disease resistance protein (TIR-NBS-LRR class), putative | chr5:14567771-14571916 REVERSE no original description	-7
20.1.7	stress.biotic.PR-proteins	gsvivt01036191001|pacid:17841201	Transcript	moderately similar to ( 247) AT4G27220 | Symbols: | disease resistance protein (NBS-LRR class), putative | chr4:13633953-13636712 REVERSEmoderately similar to ( 216) loc_os11g29090 12011.m06821 protein NB-ARC domain containing protein NB-ARC no original description	-7
20.1.7	stress.biotic.PR-proteins	gsvivt01037180001|pacid:17841888	Transcript	weakly similar to ( 150) AT5G36930 | Symbols: | disease resistance protein (TIR-NBS-LRR class), putative | chr5:14567771-14571916 REVERSETIR TIR no original description	-13
20.1.7	stress.biotic.PR-proteins	gsvivt01037219001|pacid:17841914	Transcript	weakly similar to ( 187) AT5G17680 | Symbols: | disease resistance protein (TIR-NBS-LRR class), putative | chr5:5822999-5827153 FORWARDvery weakly similar to (93.2) loc_os08g16460 12008.m05768 protein NBS-LRR disease resistance protein, putative NB-ARC no original description	-13
20.2	stress.abiotic	gsvivt01001999001|pacid:17817954	Transcript	moderately similar to ( 406) AT3G47860 | Symbols: | apolipoprotein D-related | chr3:17656778-17658269 REVERSEmoderately similar to ( 402) loc_os04g53490 12004.m10240 protein OsCHL - Oryza sativa Chloroplastic lipocalin, expressed no original description	5
20.2	stress.abiotic	gsvivt01010633001|pacid:17822743	Transcript	moderately similar to ( 480) AT1G16560 | Symbols: | Per1-like family protein | chr1:5669234-5670343 FORWARDmoderately similar to ( 462) loc_os05g13330 12005.m27743 protein CAB2, putative, expressed Per1 PER1 no original description	1
20.2	stress.abiotic	gsvivt01015538001|pacid:17826287	Transcript	moderately similar to ( 265) AT5G20150 | Symbols: ATSPX1, SPX1 | SPX1 (SPX DOMAIN GENE 1) | chr5:6802429-6803367 FORWARDmoderately similar to ( 246) loc_os06g40120 12006.m08548 protein IDS4-like protein, putative, expressed SPX no original description	1
20.2	stress.abiotic	gsvivt01010619001|pacid:17822731	Transcript	moderately similar to ( 286) AT5G07220 | Symbols: ATBAG3 | ATBAG3 (ARABIDOPSIS THALIANA BCL-2-ASSOCIATED ATHANOGENE 3); protein binding | chr5:2265545-2266720 REVERSEmoderately similar to ( 261) loc_os09g35630 12009.m06514 protein protein binding protein, putative, expressed BAG1_N no original description	1
20.2	stress.abiotic	gsvivt01011451001|pacid:17823310	Transcript	moderately similar to ( 322) AT5G15330 | Symbols: ATSPX4, SPX4 | SPX4 (SPX DOMAIN GENE 4) | chr5:4980595-4982043 FORWARDmoderately similar to ( 297) loc_os03g61200 12003.m35495 protein expressed protein no original description	1
20.2	stress.abiotic	gsvivt01025134001|pacid:17833186	Transcript	weakly similar to ( 184) AT5G60340 | Symbols: | maoC-like dehydratase domain-containing protein | chr5:24273879-24275891 REVERSEweakly similar to ( 140) loc_os05g09370 12005.m27729 protein carbohydrate kinase, PfkB, putative, expressed R_hydratase R_hydratase_like PRK08190 no original description	-1
20.2	stress.abiotic	gsvivt01027686001|pacid:17835020	Transcript	moderately similar to ( 276) AT2G45130 | Symbols: ATSPX3, SPX3 | SPX3 (SPX DOMAIN GENE 3) | chr2:18606489-18607754 FORWARDmoderately similar to ( 245) loc_os03g29250 12003.m08200 protein ids4-like protein, putative, expressed SPX no original description	-1
20.2	stress.abiotic	gsvivt01027347001|pacid:17834760	Transcript	moderately similar to ( 360) AT4G05440 | Symbols: EDA35 | EDA35 (embryo sac development arrest 35) | chr4:2757274-2758117 FORWARD D123 no original description	-1
20.2	stress.abiotic	gsvivt01025135001|pacid:17833187	Transcript	weakly similar to ( 152) AT5G60340 | Symbols: | maoC-like dehydratase domain-containing protein | chr5:24273879-24275891 REVERSEmoderately similar to ( 243) loc_os07g22950 12007.m079660 protein adenylate kinase isoenzyme 6, putative, expressed COG1936 no original description	-1
20.2	stress.abiotic	gsvivt01032513001|pacid:17838429	Transcript	highly similar to ( 996) AT3G01420 | Symbols: ALPHA-DOX1, DOX1, DIOX1 | DOX1; lipoxygenase | chr3:159689-162726 REVERSEhighly similar to ( 874) loc_os12g26290 12012.m27040 protein alpha-DOX2, putative, expressed An_peroxidase no original description	-2
20.2	stress.abiotic	gsvivt01035850001|pacid:17840936	Transcript	moderately similar to ( 295) AT2G26660 | Symbols: ATSPX2, SPX2 | SPX2 (SPX DOMAIN GENE 2) | chr2:11338932-11340703 FORWARDmoderately similar to ( 275) loc_os06g40120 12006.m08548 protein IDS4-like protein, putative, expressed SPX no original description	-7
20.2.1	stress.abiotic.heat	gsvivt01000155001|pacid:17816757	Transcript	moderately similar to ( 388) AT4G37480 | Symbols: | DNAJ heat shock N-terminal domain-containing protein | chr4:17619261-17621402 FORWARDmoderately similar to ( 484) loc_os03g55360 12003.m10451 protein heat shock protein binding protein, putative, expressed DnaJ no original description	23
20.2.1	stress.abiotic.heat	gsvivt01001321001|pacid:17817531	Transcript	highly similar to ( 682) AT2G35720 | Symbols: | DNAJ heat shock N-terminal domain-containing protein | chr2:15016883-15019866 FORWARDhighly similar to ( 671) loc_os10g36370 12010.m06447 protein chaperone protein dnaJ 13, putative, expressed DnaJ DnaJ DnaJ no original description	12
20.2.1	stress.abiotic.heat	gsvivt01001315001|pacid:17817525	Transcript	weakly similar to ( 184) AT4G25200 | Symbols: ATHSP23.6-MITO | ATHSP23.6-MITO (MITOCHONDRION-LOCALIZED SMALL HEAT SHOCK PROTEIN 23.6) | chr4:12917089-12917858 FORWARDweakly similar to ( 172) HS22M_PEA Heat shock 22 kDa protein, mitochondrial precursor - Pisum sativum (Garden pea)weakly similar to ( 139) loc_os02g52150 12002.m10246 protein heat shock 22 kDa protein, mitochondrial precursor, putati…	12
20.2.1	stress.abiotic.heat	gsvivt01001316001|pacid:17817526	Transcript	weakly similar to ( 169) AT4G25200 | Symbols: ATHSP23.6-MITO | ATHSP23.6-MITO (MITOCHONDRION-LOCALIZED SMALL HEAT SHOCK PROTEIN 23.6) | chr4:12917089-12917858 FORWARDweakly similar to ( 170) HS22M_PEA Heat shock 22 kDa protein, mitochondrial precursor - Pisum sativum (Garden pea)weakly similar to ( 115) loc_os02g52150 12002.m10246 protein heat shock 22 kDa protein, mitochondrial precursor, putati…	12
20.2.1	stress.abiotic.heat	gsvivt01001992001|pacid:17817949	Transcript	weakly similar to ( 103) AT5G23240 | Symbols: | DNAJ heat shock N-terminal domain-containing protein | chr5:7826857-7828534 REVERSEweakly similar to ( 136) loc_os06g28050 12006.m32226 protein 3Fe-4S ferredoxin, putative, expressed no original description	5
20.2.1	stress.abiotic.heat	gsvivt01001994001|pacid:17817950	Transcript	weakly similar to ( 155) AT5G23240 | Symbols: | DNAJ heat shock N-terminal domain-containing protein | chr5:7826857-7828534 REVERSEmoderately similar to ( 201) loc_os06g28050 12006.m32226 protein 3Fe-4S ferredoxin, putative, expressedDnaJ no original description	5
20.2.1	stress.abiotic.heat	gsvivt01002382001|pacid:17818085	Transcript	weakly similar to ( 140) AT4G21870 | Symbols: | 26.5 kDa class P-related heat shock protein (HSP26.5-P) | chr4:11603756-11604285 REVERSEvery weakly similar to (83.2) HSP11_MEDSA 18.1 kDa class I heat shock protein (Fragment) - Medicago sativa (Alfalfa)very weakly similar to (99.0) loc_os07g33350 12007.m29352 protein hsp20/alpha crystallin family protein, expressed no original description	4
20.2.1	stress.abiotic.heat	gsvivt01003469001|pacid:17818506	Transcript	highly similar to ( 809) AT5G56030 | Symbols: HSP81-2, ERD8, HSP90.2 | HSP81-2 (HEAT SHOCK PROTEIN 81-2); ATP binding | chr5:22686923-22689433 FORWARDhighly similar to ( 803) HSP81_ORYSA Heat shock protein 81-1 (HSP81-1) (Heat shock protein 82) - Oryza sativa (Rice)highly similar to ( 803) loc_os08g39140 12008.m080203 protein heat shock protein 81-1, putative, expressed PRK05218 HtpG HSP90 no ori…	3
20.2.1	stress.abiotic.heat	gsvivt01003939001|pacid:17818825	Transcript	moderately similar to ( 464) AT3G08970 | Symbols: ATERDJ3A, TMS1 | ATERDJ3A; oxidoreductase | chr3:2737589-2740265 FORWARDmoderately similar to ( 430) loc_os03g18200 12003.m07245 protein heat shock protein binding protein, putative, expressed no original description	3
20.2.1	stress.abiotic.heat	gsvivt01008331001|pacid:17820951	Transcript	highly similar to ( 805) AT4G24280 | Symbols: cpHsc70-1 | cpHsc70-1 (chloroplast heat shock protein 70-1); ATP binding | chr4:12590094-12593437 FORWARDhighly similar to ( 819) HSP7S_PEA Stromal 70 kDa heat shock-related protein, chloroplast precursor - Pisum sativum (Garden pea)highly similar to ( 814) loc_os05g23740 12005.m06668 protein stromal 70 kDa heat shock-related protein, chloroplast prec…	2
20.2.1	stress.abiotic.heat	gsvivt01009143001|pacid:17821615	Transcript	weakly similar to ( 125) AT5G16650 | Symbols: | DNAJ heat shock N-terminal domain-containing protein | chr5:5463446-5465075 REVERSEweakly similar to ( 177) loc_os02g52270 12002.m10258 protein chaperone protein dnaJ, putative, expressedDnaJ DnaJ no original description	2
20.2.1	stress.abiotic.heat	gsvivt01005044001|pacid:17819298	Transcript	highly similar to ( 630) AT5G12430 | Symbols: | DNAJ heat shock N-terminal domain-containing protein | chr5:4028475-4034086 REVERSEmoderately similar to ( 361) loc_os05g31062 12005.m27470 protein heat shock protein binding protein, putative, expressed DnaJ no original description	2
20.2.1	stress.abiotic.heat	gsvivt01008568001|pacid:17821151	Transcript	moderately similar to ( 237) AT5G35753 | Symbols: | FUNCTIONS IN: molecular_function unknown; INVOLVED IN: biological_process unknown; LOCATED IN: cellular_component unknown; CONTAINS InterPro DOMAIN/s: Molecular chaperone, heat shock protein, Hsp40, DnaJ (InterPro:IPR015609); BEST Arabidopsis thaliana protein match is: DNAJ heat shock N-terminal domain-containing protein (TAIR:AT2G05250.1); Has …	2
20.2.1	stress.abiotic.heat	gsvivt01004352001|pacid:17818999	Transcript	moderately similar to ( 327) AT4G21320 | Symbols: HSA32 | HSA32 (HEAT-STRESS-ASSOCIATED 32); catalytic | chr4:11340492-11341732 FORWARDmoderately similar to ( 299) loc_os06g46900 12006.m091765 protein phosphosulfolactate synthase-related protein, putative, expressedComA COG1809 no original description	2
20.2.1	stress.abiotic.heat	gsvivt01009170001|pacid:17821636	Transcript	moderately similar to ( 307) AT2G01710 | Symbols: | DNAJ heat shock N-terminal domain-containing protein | chr2:315836-316771 FORWARDweakly similar to ( 149) loc_os04g31940 12004.m08293 protein heat shock protein binding protein, putative, expressedDnaJ no original description	2
20.2.1	stress.abiotic.heat	gsvivt01006041001|pacid:17819697	Transcript	moderately similar to ( 271) AT4G39960 | Symbols: | DNAJ heat shock family protein | chr4:18534194-18536320 FORWARDmoderately similar to ( 227) loc_os05g26926 12005.m06984 protein chaperone protein dnaJ, putative, expressed DnaJ PRK10767 DnaJ no original description	2
20.2.1	stress.abiotic.heat	gsvivt01008471001|pacid:17821065	Transcript	moderately similar to ( 477) AT3G17830 | Symbols: | DNAJ heat shock family protein | chr3:6101868-6104503 FORWARDweakly similar to ( 119) DNJH_CUCSA DnaJ protein homolog (DNAJ-1) - Cucumis sativus (Cucumber)moderately similar to ( 369) loc_os02g56040 12002.m10628 protein chaperone protein dnaJ, putative, expressed DnaJ PRK10767 PRK10266 DnaJ_C DnaJ DnaJ CbpA DnaJ_CXXCXGXG no original description	2
20.2.1	stress.abiotic.heat	gsvivt01007980001|pacid:17820665	Transcript	highly similar to ( 738) AT1G18700 | Symbols: | DNAJ heat shock N-terminal domain-containing protein | chr1:6437591-6443046 FORWARDhighly similar to ( 666) loc_os07g43870 12007.m079762 protein heat shock protein binding protein, putative, expressed no original description	2
20.2.1	stress.abiotic.heat	gsvivt01009117001|pacid:17821598	Transcript	moderately similar to ( 493) AT1G28210 | Symbols: ATJ1 | ATJ1; heat shock protein binding / nucleic acid binding / unfolded protein binding / zinc ion binding | chr1:9854598-9859977 FORWARDweakly similar to ( 115) DNJH_CUCSA DnaJ protein homolog (DNAJ-1) - Cucumis sativus (Cucumber)moderately similar to ( 406) loc_os06g11440 12006.m32015 protein transposon protein, putative, Mutator sub-class, ex…	2
20.2.1	stress.abiotic.heat	gsvivt01007880001|pacid:17820595	Transcript	nearly identical (1307) AT1G74310 | Symbols: ATHSP101, HSP101, HOT1 | ATHSP101 (ARABIDOPSIS THALIANA HEAT SHOCK PROTEIN 101); ATP binding / ATPase/ nucleoside-triphosphatase/ nucleotide binding / protein binding | chr1:27936715-27939862 REVERSEnearly identical (1252) HS101_ORYSA Heat shock protein 101 - Oryza sativa (Rice)nearly identical (1252) loc_os05g44340 12005.m08560 protein heat shock prot…	2
20.2.1	stress.abiotic.heat	gsvivt01009286001|pacid:17821729	Transcript	weakly similar to ( 198) AT4G07990 | Symbols: | DNAJ heat shock N-terminal domain-containing protein | chr4:4825650-4829608 REVERSEweakly similar to ( 186) loc_os03g51830 12003.m10163 protein heat shock protein binding protein, putative, expressed no original description	2
20.2.1	stress.abiotic.heat	gsvivt01006769001|pacid:17820066	Transcript	highly similar to ( 871) AT5G09590 | Symbols: MTHSC70-2, HSC70-5 | MTHSC70-2 (MITOCHONDRIAL HSP70 2); ATP binding | chr5:2975721-2978508 FORWARDhighly similar to ( 903) HSP7M_PHAVU Heat shock 70 kDa protein, mitochondrial precursor - Phaseolus vulgaris (Kidney bean) (French bean)highly similar to ( 863) loc_os02g53420 12002.m10371 protein heat shock 70 kDa protein, mitochondrial precursor, putati…	2
20.2.1	stress.abiotic.heat	gsvivt01008076001|pacid:17820749	Transcript	moderately similar to ( 378) AT1G59725 | Symbols: | DNAJ heat shock protein, putative | chr1:21950738-21952210 FORWARDvery weakly similar to (96.7) DNJH_CUCSA DnaJ protein homolog (DNAJ-1) - Cucumis sativus (Cucumber)moderately similar to ( 337) loc_os05g48810 12005.m27974 protein dnaJ homolog subfamily B member 5, putative, expressed DnaJ PRK10767 PRK10266 DnaJ CbpA DnaJ DnaJ_C no original descr…	2
20.2.1	stress.abiotic.heat	gsvivt01010500001|pacid:17822656	Transcript	moderately similar to ( 260) AT5G53150 | Symbols: | heat shock protein binding / unfolded protein binding | chr5:21554935-21557202 FORWARDmoderately similar to ( 339) loc_os04g31940 12004.m08293 protein heat shock protein binding protein, putative, expressed RAMP4 no original description	1
20.2.1	stress.abiotic.heat	gsvivt01010595001|pacid:17822710	Transcript	moderately similar to ( 209) AT5G62020 | Symbols: AT-HSFB2A, HSFB2A | AT-HSFB2A; DNA binding / transcription factor | chr5:24916212-24917194 FORWARDweakly similar to ( 195) loc_os09g35790 12009.m060045 protein heat shock factor protein 7, putative, expressed HSF_DNA-bind HSF HSF1 no original description	1
20.2.1	stress.abiotic.heat	gsvivt01011160001|pacid:17823120	Transcript	moderately similar to ( 379) AT3G08910 | Symbols: | DNAJ heat shock protein, putative | chr3:2710402-2711811 REVERSEvery weakly similar to (88.6) DNJH_CUCSA DnaJ protein homolog (DNAJ-1) - Cucumis sativus (Cucumber)moderately similar to ( 296) loc_os05g03630 12005.m04897 protein dnaJ homolog subfamily B member 13, putative, expressed DnaJ PRK10767 PRK10266 DnaJ DnaJ CbpA DnaJ_C no original descri…	1
20.2.1	stress.abiotic.heat	gsvivt01014782001|pacid:17825694	Transcript	weakly similar to ( 111) AT3G13310 | Symbols: | DNAJ heat shock N-terminal domain-containing protein | chr3:4310827-4311300 REVERSEDnaJ no original description	1
20.2.1	stress.abiotic.heat	gsvivt01015441001|pacid:17826205	Transcript	highly similar to ( 630) AT2G26890 | Symbols: GRV2, KAM2 | GRV2 (GRAVITROPISM DEFECTIVE 2); binding / heat shock protein binding | chr2:11462327-11472259 REVERSEhighly similar to ( 568) loc_os10g42439 12010.m06997 protein GRV2, putative, expressed no original description	1
20.2.1	stress.abiotic.heat	gsvivt01012629001|pacid:17824155	Transcript	moderately similar to ( 365) AT1G61770 | Symbols: | DNAJ heat shock N-terminal domain-containing protein | chr1:22810220-22812370 FORWARDmoderately similar to ( 377) loc_os12g15590 12012.m26874 protein dnaJ homolog dnj-2 precursor, putative, expressed DnaJ DnaJ no original description	1
20.2.1	stress.abiotic.heat	gsvivt01015639001|pacid:17826357	Transcript	moderately similar to ( 260) AT5G64360 | Symbols: | DNAJ heat shock N-terminal domain-containing protein | chr5:25737208-25738602 REVERSEweakly similar to ( 157) loc_os03g27460 12003.m35263 protein heat shock protein binding protein, putative, expressed no original description	1
20.2.1	stress.abiotic.heat	gsvivt01013476001|pacid:17824737	Transcript	highly similar to ( 536) AT1G21080 | Symbols: | DNAJ heat shock N-terminal domain-containing protein | chr1:7378822-7380927 REVERSEhighly similar to ( 547) loc_os08g41110 12008.m08089 protein chaperone protein dnaJ 10, putative, expressed DnaJ DnaJ no original description	1
20.2.1	stress.abiotic.heat	gsvivt01011496001|pacid:17823347	Transcript	nearly identical (1258) AT5G15450 | Symbols: APG6, CLPB3, CLPB-P | CLPB3 (CASEIN LYTIC PROTEINASE B3); ATP binding / ATPase/ nucleoside-triphosphatase/ nucleotide binding / protein binding | chr5:5014399-5018255 REVERSEhighly similar to ( 625) HS101_ORYSA Heat shock protein 101 - Oryza sativa (Rice)nearly identical (1251) loc_os03g31300 12003.m34888 protein chaperone clpB 1, putative, expressed c…	1
20.2.1	stress.abiotic.heat	gsvivt01010308001|pacid:17822521	Transcript	weakly similar to ( 120) AT4G27670 | Symbols: HSP21 | HSP21 (HEAT SHOCK PROTEIN 21) | chr4:13819048-13819895 REVERSEweakly similar to ( 115) HS21C_PEA Small heat shock protein, chloroplast precursor - Pisum sativum (Garden pea)weakly similar to ( 140) loc_os05g23140 12005.m06609 protein retrotransposon protein, putative, unclassified, expressed HSP20 alpha-crystallin-Hsps no original description	1
20.2.1	stress.abiotic.heat	gsvivt01013663001|pacid:17824866	Transcript	weakly similar to ( 132) AT1G53540 | Symbols: | 17.6 kDa class I small heat shock protein (HSP17.6C-CI) (AA 1-156) | chr1:19980510-19980983 FORWARDweakly similar to ( 130) HSP12_MEDSA 18.2 kDa class I heat shock protein - Medicago sativa (Alfalfa)weakly similar to ( 125) loc_os03g15960 12003.m101284 protein 17.4 kDa class I heat shock protein 3, putative, expressed HSP20 alpha-crystallin-Hsps Ibp…	1
20.2.1	stress.abiotic.heat	gsvivt01010120001|pacid:17822399	Transcript	nearly identical (1142) AT2G04030 | Symbols: CR88 | CR88; ATP binding | chr2:1281983-1285909 FORWARDhighly similar to ( 528) HSP83_IPONI Heat shock protein 83 - Ipomoea nil (Japanese morning glory) (Pharbitis nil)nearly identical (1084) loc_os09g29840 12009.m06135 protein endoplasmin precursor, putative, expressed PRK05218 HtpG HSP90 no original description	1
20.2.1	stress.abiotic.heat	gsvivt01014582001|pacid:17825538	Transcript	moderately similar to ( 209) AT5G54660 | Symbols: | heat shock protein-related | chr5:22203950-22204986 FORWARDweakly similar to ( 164) loc_os05g42120 12005.m08385 protein expressed protein no original description	1
20.2.1	stress.abiotic.heat	gsvivt01009924001|pacid:17822254	Transcript	very weakly similar to (85.1) AT2G17880 | Symbols: | DNAJ heat shock protein, putative | chr2:7767176-7767658 REVERSE no original description	1
20.2.1	stress.abiotic.heat	gsvivt01009982001|pacid:17822306	Transcript	highly similar to ( 506) AT1G77020 | Symbols: | DNAJ heat shock N-terminal domain-containing protein | chr1:28945056-28946867 REVERSEmoderately similar to ( 461) loc_os02g35000 12002.m08588 protein chaperone protein dnaJ 10, putative, expressed DnaJ DnaJ no original description	1
20.2.1	stress.abiotic.heat	gsvivt01015442001|pacid:17826206	Transcript	nearly identical (2154) AT2G26890 | Symbols: GRV2, KAM2 | GRV2 (GRAVITROPISM DEFECTIVE 2); binding / heat shock protein binding | chr2:11462327-11472259 REVERSEnearly identical (2211) loc_os10g42439 12010.m06997 protein GRV2, putative, expressed no original description	1
20.2.1	stress.abiotic.heat	gsvivt01011760001|pacid:17823543	Transcript	weakly similar to ( 145) AT1G71000 | Symbols: | heat shock protein binding | chr1:26769336-26770111 REVERSEweakly similar to ( 135) loc_os01g42190 12001.m10485 protein dnaJ-like protein, putative, expressedDnaJ DnaJ DnaJ no original description	1
20.2.1	stress.abiotic.heat	gsvivt01009931001|pacid:17822260	Transcript	nearly identical (1072) AT4G24190 | Symbols: SHD | SHD (SHEPHERD); ATP binding / unfolded protein binding | chr4:12551902-12555851 REVERSEnearly identical (1133) ENPL_CATRO Endoplasmin homolog precursor (GRP94 homolog) - Catharanthus roseus (Rosy periwinkle) (Madagascar periwinkle)nearly identical (1056) loc_os06g50300 12006.m31934 protein endoplasmin homolog precursor, putative, expressed HSP90 …	1
20.2.1	stress.abiotic.heat	gsvivt01010501001|pacid:17822657	Transcript	weakly similar to ( 130) AT5G37380 | Symbols: | DNAJ heat shock N-terminal domain-containing protein | chr5:14817035-14818330 REVERSEweakly similar to ( 120) loc_os03g28310 12003.m08152 protein dnaJ domain containing protein, expressed no original description	1
20.2.1	stress.abiotic.heat	gsvivt01013665001|pacid:17824867	Transcript	weakly similar to ( 149) AT1G53540 | Symbols: | 17.6 kDa class I small heat shock protein (HSP17.6C-CI) (AA 1-156) | chr1:19980510-19980983 FORWARDweakly similar to ( 142) HSP12_MEDSA 18.2 kDa class I heat shock protein - Medicago sativa (Alfalfa)weakly similar to ( 138) loc_os03g15960 12003.m101284 protein 17.4 kDa class I heat shock protein 3, putative, expressed HSP20 alpha-crystallin-Hsps Ibp…	1
20.2.1	stress.abiotic.heat	gsvivt01012773001|pacid:17824258	Transcript	moderately similar to ( 236) AT4G09350 | Symbols: | DNAJ heat shock N-terminal domain-containing protein | chr4:5931317-5932152 REVERSEweakly similar to ( 200) loc_os11g10990 12011.m05292 protein heat shock protein binding protein, putative, expressed no original description	1
20.2.1	stress.abiotic.heat	gsvivt01013048001|pacid:17824419	Transcript	moderately similar to ( 247) AT2G35540 | Symbols: | DNAJ heat shock N-terminal domain-containing protein | chr2:14927158-14928930 FORWARDmoderately similar to ( 300) loc_os06g02170 12006.m091578 protein heat shock protein binding protein, putative, expressed no original description	1
20.2.1	stress.abiotic.heat	gsvivt01011867001|pacid:17823628	Transcript	highly similar to ( 616) AT1G68370 | Symbols: ARG1 | ARG1 (ALTERED RESPONSE TO GRAVITY 1); cytoskeletal protein binding | chr1:25632046-25634527 REVERSEhighly similar to ( 596) loc_os01g32870 12001.m43034 protein chaperone protein dnaJ 15, putative, expressed DnaJ DnaJ PRK10767 DnaJ no original description	1
20.2.1	stress.abiotic.heat	gsvivt01015518001|pacid:17826269	Transcript	weakly similar to ( 184) AT3G57340 | Symbols: | DNAJ heat shock N-terminal domain-containing protein | chr3:21219175-21220278 FORWARDweakly similar to ( 179) loc_os01g37560 12001.m150629 protein chaperone protein dnaJ 49, putative, expressed no original description	1
20.2.1	stress.abiotic.heat	gsvivt01028580001|pacid:17835665	Transcript	weakly similar to ( 196) AT3G19820 | Symbols: DWF1, DIM, EVE1, DIM1, CBB1 | DWF1 (DWARF 1); calmodulin binding / catalytic | chr3:6879835-6881616 REVERSEmoderately similar to ( 213) DIM_PEA Cell elongation protein diminuto - Pisum sativum (Garden pea)moderately similar to ( 201) loc_os10g25780 12010.m21783 protein cell elongation protein diminuto, putative, expressed clpA PRK10865 clpC no origina…	-1
20.2.1	stress.abiotic.heat	gsvivt01024335001|pacid:17832563	Transcript	weakly similar to ( 170) AT5G16650 | Symbols: | DNAJ heat shock N-terminal domain-containing protein | chr5:5463446-5465075 REVERSEweakly similar to ( 169) loc_os02g46640 12002.m09701 protein chaperone protein dnaJ, putative, expressed DnaJ DnaJ no original description	-1
20.2.1	stress.abiotic.heat	gsvivt01029410001|pacid:17836237	Transcript	weakly similar to ( 167) AT2G35795 | Symbols: | DNAJ heat shock N-terminal domain-containing protein | chr2:15042321-15043334 FORWARDweakly similar to ( 172) loc_os07g09450 12007.m05400 protein mitochondrial import inner membrane translocase subunit TIM14, putative, expressed no original description	-1
20.2.1	stress.abiotic.heat	gsvivt01025634001|pacid:17833588	Transcript	weakly similar to ( 153) AT2G35795 | Symbols: | DNAJ heat shock N-terminal domain-containing protein | chr2:15042321-15043334 FORWARDweakly similar to ( 148) loc_os07g09450 12007.m05400 protein mitochondrial import inner membrane translocase subunit TIM14, putative, expressed no original description	-1
20.2.1	stress.abiotic.heat	gsvivt01026014001|pacid:17833883	Transcript	highly similar to ( 817) AT5G49910 | Symbols: CPHSC70-2EAT SHOCK PROTEIN 70-2, HSC70-7 | CPHSC70-2EAT SHOCK PROTEIN 70-2 (CHLOROPLAST HEAT SHOCK PROTEIN 70-2); ATP binding / unfolded protein binding | chr5:20303470-20306295 FORWARDhighly similar to ( 826) HSP7S_PEA Stromal 70 kDa heat shock-related protein, chloroplast precursor - Pisum sativum (Garden pea)highly similar to ( 826) loc_os05g23740 …	-1
20.2.1	stress.abiotic.heat	gsvivt01026228001|pacid:17834021	Transcript	moderately similar to ( 458) AT5G23240 | Symbols: | DNAJ heat shock N-terminal domain-containing protein | chr5:7826857-7828534 REVERSEmoderately similar to ( 378) loc_os04g57880 12004.m10672 protein dnaJ domain containing protein, expressed no original description	-1
20.2.1	stress.abiotic.heat	gsvivt01028103001|pacid:17835320	Transcript	highly similar to ( 646) AT4G02100 | Symbols: | DNAJ heat shock N-terminal domain-containing protein | chr4:930228-932049 FORWARDmoderately similar to ( 414) loc_os03g19200 12003.m07337 protein heat shock protein binding protein, putative, expressed no original description	-1
20.2.1	stress.abiotic.heat	gsvivt01024914001|pacid:17833009	Transcript	moderately similar to ( 224) AT5G59610 | Symbols: | DNAJ heat shock N-terminal domain-containing protein | chr5:24013165-24014889 FORWARDweakly similar to ( 176) loc_os03g60790 12003.m10967 protein heat shock protein DnaJ, N-terminal, putative, expressed DnaJ DnaJ no original description	-1
20.2.1	stress.abiotic.heat	gsvivt01030320001|pacid:17836862	Transcript	weakly similar to ( 128) AT1G53540 | Symbols: | 17.6 kDa class I small heat shock protein (HSP17.6C-CI) (AA 1-156) | chr1:19980510-19980983 FORWARDweakly similar to ( 139) HSP11_SOYBN 17.3 kDa class I heat shock protein (HSP 17.3) - Glycine max (Soybean)weakly similar to ( 124) loc_os03g16020 12003.m101285 protein 17.4 kDa class I heat shock protein 2, putative, expressed HSP20 no original descri…	-1
20.2.1	stress.abiotic.heat	gsvivt01026590001|pacid:17834251	Transcript	very weakly similar to (97.4) AT2G18465 | Symbols: | DNAJ heat shock N-terminal domain-containing protein | chr2:8003223-8004742 REVERSEweakly similar to ( 138) loc_os04g59060 12004.m35533 protein dnaJ domain containing protein, expressed no original description	-1
20.2.1	stress.abiotic.heat	gsvivt01025659001|pacid:17833608	Transcript	highly similar to ( 538) AT5G03160 | Symbols: ATP58IPK | ATP58IPK (ARABIDOPSIS HOMOLOG OF MAMALLIAN P58IPK); binding / heat shock protein binding | chr5:750286-752671 FORWARDmoderately similar to ( 488) loc_os01g74580 12001.m43398 protein dnaJ homolog subfamily C member 7, putative, expressed DnaJ PRK10767 DnaJ DnaJ no original description	-1
20.2.1	stress.abiotic.heat	gsvivt01028825001|pacid:17835833	Transcript	nearly identical (1011) AT1G79940 | Symbols: ATERDJ2A | ATERDJ2A; heat shock protein binding / unfolded protein binding | chr1:30070023-30073237 FORWARDhighly similar to ( 959) loc_os04g24180 12004.m101432 protein heat shock protein binding protein, putative, expressed SEC63 SEC63 Sec63 DnaJ DnaJ no original description	-1
20.2.1	stress.abiotic.heat	gsvivt01028708001|pacid:17835743	Transcript	moderately similar to ( 230) AT5G53150 | Symbols: | heat shock protein binding / unfolded protein binding | chr5:21554935-21557202 FORWARDmoderately similar to ( 277) loc_os04g31940 12004.m08293 protein heat shock protein binding protein, putative, expressedDnaJ no original description	-1
20.2.1	stress.abiotic.heat	gsvivt01024057001|pacid:17832348	Transcript	very weakly similar to (99.4) AT2G17880 | Symbols: | DNAJ heat shock protein, putative | chr2:7767176-7767658 REVERSE DnaJ DnaJ no original description	-1
20.2.1	stress.abiotic.heat	gsvivt01028856001|pacid:17835856	Transcript	highly similar to ( 833) AT5G52640 | Symbols: HSP81-1, ATHS83, HSP81.1, HSP83, ATHSP90.1 | ATHSP90.1 (HEAT SHOCK PROTEIN 90.1); ATP binding / unfolded protein binding | chr5:21352542-21355147 FORWARDhighly similar to ( 834) HSP83_IPONI Heat shock protein 83 - Ipomoea nil (Japanese morning glory) (Pharbitis nil)highly similar to ( 793) loc_os04g01740 12004.m05490 protein heat shock protein 82, put…	-1
20.2.1	stress.abiotic.heat	gsvivt01023820001|pacid:17832135	Transcript	moderately similar to ( 459) AT4G39150 | Symbols: | DNAJ heat shock N-terminal domain-containing protein | chr4:18233651-18235740 REVERSEmoderately similar to ( 425) loc_os05g46620 12005.m08785 protein chaperone protein dnaJ 10, putative, expressed DnaJ DnaJ PRK10767 no original description	-1
20.2.1	stress.abiotic.heat	gsvivt01029304001|pacid:17836178	Transcript	highly similar to ( 679) AT4G29920 | Symbols: | heat shock protein-related | chr4:14632653-14635885 REVERSEmoderately similar to ( 405) loc_os04g23220 12004.m07468 protein expressed protein no original description	-1
20.2.1	stress.abiotic.heat	gsvivt01030061001|pacid:17836671	Transcript	moderately similar to ( 342) AT5G35753 | Symbols: | FUNCTIONS IN: molecular_function unknown; INVOLVED IN: biological_process unknown; LOCATED IN: cellular_component unknown; CONTAINS InterPro DOMAIN/s: Molecular chaperone, heat shock protein, Hsp40, DnaJ (InterPro:IPR015609); BEST Arabidopsis thaliana protein match is: DNAJ heat shock N-terminal domain-containing protein (TAIR:AT2G05250.1); Has …	-1
20.2.1	stress.abiotic.heat	gsvivt01030056001|pacid:17836667	Transcript	nearly identical (1051) AT3G07770 | Symbols: | ATP binding | chr3:2479611-2483970 FORWARDhighly similar to ( 514) HSP83_IPONI Heat shock protein 83 - Ipomoea nil (Japanese morning glory) (Pharbitis nil)nearly identical (1011) loc_os12g32986 12012.m27011 protein heat shock protein 83, putative, expressed PRK05218 HtpG HSP90 no original description	-1
20.2.1	stress.abiotic.heat	gsvivt01028094001|pacid:17835314	Transcript	highly similar to ( 553) AT3G62600 | Symbols: ATERDJ3B | ATERDJ3B; heat shock protein binding / unfolded protein binding | chr3:23151038-23153346 REVERSEweakly similar to ( 162) DNJH_CUCSA DnaJ protein homolog (DNAJ-1) - Cucumis sativus (Cucumber)highly similar to ( 520) loc_os05g06440 12005.m05171 protein dnaJ homolog subfamily B member 11 precursor, putative, expressed DnaJ PRK10767 DnaJ PRK102…	-1
20.2.1	stress.abiotic.heat	gsvivt01027028001|pacid:17834559	Transcript	weakly similar to ( 111) AT2G46240 | Symbols: BAG6, ATBAG6 | BAG6 (BCL-2-ASSOCIATED ATHANOGENE 6); calmodulin binding / protein binding | chr2:18986586-18989827 FORWARD no original description	-1
20.2.1	stress.abiotic.heat	gsvivt01025865001|pacid:17833776	Transcript	weakly similar to ( 156) AT2G41000 | Symbols: | heat shock protein binding | chr2:17111673-17112532 FORWARDDnaJ DnaJ no original description	-1
20.2.1	stress.abiotic.heat	gsvivt01024987001|pacid:17833071	Transcript	moderately similar to ( 371) AT5G02500 | Symbols: HSC70-1, HSP70-1, AT-HSC70-1, HSC70 | HSC70-1 (HEAT SHOCK COGNATE PROTEIN 70-1); ATP binding | chr5:554055-556334 REVERSEmoderately similar to ( 381) HSP7C_PETHY Heat shock cognate 70 kDa protein - Petunia hybrida (Petunia)moderately similar to ( 390) loc_os11g47760 12011.m080070 protein heat shock cognate 70 kDa protein 2, putative, expressed HSP…	-1
20.2.1	stress.abiotic.heat	gsvivt01023641001|pacid:17832021	Transcript	moderately similar to ( 246) AT5G02500 | Symbols: HSC70-1, HSP70-1, AT-HSC70-1, HSC70 | HSC70-1 (HEAT SHOCK COGNATE PROTEIN 70-1); ATP binding | chr5:554055-556334 REVERSEmoderately similar to ( 256) HSP70_SOYBN Heat shock 70 kDa protein - Glycine max (Soybean)moderately similar to ( 249) loc_os11g47760 12011.m080070 protein heat shock cognate 70 kDa protein 2, putative, expressed HSP70 DnaK dnaK…	-1
20.2.1	stress.abiotic.heat	gsvivt01031207001|pacid:17837446	Transcript	weakly similar to ( 153) AT1G56300 | Symbols: | DNAJ heat shock N-terminal domain-containing protein | chr1:21079022-21080168 REVERSEweakly similar to ( 114) loc_os03g18870 12003.m07307 protein chaperone protein dnaJ, putative, expressed DnaJ DnaJ no original description	-2
20.2.1	stress.abiotic.heat	gsvivt01032991001|pacid:17838828	Transcript	moderately similar to ( 217) AT5G18750 | Symbols: | DNAJ heat shock N-terminal domain-containing protein | chr5:6255177-6257831 FORWARDmoderately similar to ( 395) loc_os01g70250 12001.m13073 protein dnaJ domain containing protein, expressed no original description	-2
20.2.1	stress.abiotic.heat	gsvivt01031612001|pacid:17837754	Transcript	weakly similar to ( 120) AT5G56030 | Symbols: HSP81-2, ERD8, HSP90.2 | HSP81-2 (HEAT SHOCK PROTEIN 81-2); ATP binding | chr5:22686923-22689433 FORWARDweakly similar to ( 124) HSP82_ORYSA Heat shock protein 81-2 (HSP81-2) (Heat shock protein 90) - Oryza sativa (Rice)weakly similar to ( 124) loc_os09g30412 12009.m60287 protein heat shock protein 81-3, putative, expressed HSP90 no original descripti…	-2
20.2.1	stress.abiotic.heat	gsvivt01033405001|pacid:17839128	Transcript	moderately similar to ( 240) AT5G18140 | Symbols: | DNAJ heat shock N-terminal domain-containing protein | chr5:5998235-5999699 FORWARDvery weakly similar to (80.5) loc_os03g12236 12003.m101247 protein chaperone protein dnaJ, putative, expressed DnaJ DnaJ no original description	-2
20.2.1	stress.abiotic.heat	gsvivt01032247001|pacid:17838231	Transcript	highly similar to ( 590) AT5G57710 | Symbols: | heat shock protein-related | chr5:23384794-23388052 FORWARDmoderately similar to ( 426) loc_os08g15230 12008.m05646 protein expressed protein no original description	-2
20.2.1	stress.abiotic.heat	gsvivt01033339001|pacid:17839071	Transcript	moderately similar to ( 303) AT3G12170 | Symbols: | DNAJ heat shock N-terminal domain-containing protein | chr3:3881021-3882655 FORWARDmoderately similar to ( 286) loc_os02g10220 12002.m33598 protein chaperone protein dnaJ 6, putative, expressed DnaJ DnaJ PRK10767 no original description	-2
20.2.1	stress.abiotic.heat	gsvivt01031545001|pacid:17837708	Transcript	highly similar to ( 832) AT5G12430 | Symbols: | DNAJ heat shock N-terminal domain-containing protein | chr5:4028475-4034086 REVERSEmoderately similar to ( 367) loc_os05g31062 12005.m27470 protein heat shock protein binding protein, putative, expressed DnaJ DnaJ no original description	-2
20.2.1	stress.abiotic.heat	gsvivt01032812001|pacid:17838688	Transcript	highly similar to ( 518) AT2G29970 | Symbols: | heat shock protein-related | chr2:12776601-12779784 FORWARDmoderately similar to ( 411) loc_os11g01330 12011.m04338 protein expressed protein no original description	-2
20.2.1	stress.abiotic.heat	gsvivt01033493001|pacid:17839197	Transcript	weakly similar to ( 187) AT2G42080 | Symbols: | DNAJ heat shock N-terminal domain-containing protein | chr2:17553409-17555475 REVERSEweakly similar to ( 183) loc_os07g28800 12007.m07151 protein dnaJ domain containing protein no original description	-2
20.2.1	stress.abiotic.heat	gsvivt01032875001|pacid:17838739	Transcript	moderately similar to ( 412) loc_os03g21270 12003.m35204 protein expressed protein no original description	-2
20.2.1	stress.abiotic.heat	gsvivt01032045001|pacid:17838086	Transcript	highly similar to ( 516) AT5G48030 | Symbols: GFA2 | GFA2 (GAMETOPHYTIC FACTOR 2); heat shock protein binding / unfolded protein binding | chr5:19466298-19469753 REVERSEweakly similar to ( 134) DNJH_CUCSA DnaJ protein homolog (DNAJ-1) - Cucumis sativus (Cucumber)moderately similar to ( 469) loc_os06g02620 12006.m04995 protein chaperone protein dnaJ, putative, expressed DnaJ PRK10767 DnaJ_C PRK102…	-2
20.2.1	stress.abiotic.heat	gsvivt01031125001|pacid:17837381	Transcript	highly similar to ( 838) AT5G42020 | Symbols: BIP | BIP2; ATP binding | chr5:16807697-16810480 REVERSEhighly similar to ( 821) BIP5_TOBAC Luminal-binding protein 5 precursor (BiP 5) (78 kDa glucose-regulated protein homolog 5) (GRP 78-5) - Nicotiana tabacum (Common tobacco)highly similar to ( 795) loc_os02g02410 12002.m05590 protein luminal-binding protein 3 precursor, putative, expressed HSP70 d…	-2
20.2.1	stress.abiotic.heat	gsvivt01034612001|pacid:17840026	Transcript	highly similar to ( 515) AT3G44110 | Symbols: ATJ3, ATJ | ATJ3; protein binding | chr3:15869179-15871059 REVERSEhighly similar to ( 585) DNJH_CUCSA DnaJ protein homolog (DNAJ-1) - Cucumis sativus (Cucumber)highly similar to ( 547) loc_os03g44620 12003.m34900 protein dnaJ protein, putative, expressed DnaJ PRK10767 DnaJ_CXXCXGXG DnaJ PRK10266 DnaJ no original description	-3
20.2.1	stress.abiotic.heat	gsvivt01033944001|pacid:17839563	Transcript	moderately similar to ( 284) AT3G52490 | Symbols: | heat shock protein-related | chr3:19455850-19458721 REVERSEweakly similar to ( 154) loc_os04g33980 12004.m08492 protein transposon protein, putative, Mutator sub-class, expressed no original description	-3
20.2.1	stress.abiotic.heat	gsvivt01034538001|pacid:17839973	Transcript	very weakly similar to (94.0) AT1G76770 | Symbols: | heat shock protein-related | chr1:28813569-28814378 FORWARD no original description	-3
20.2.1	stress.abiotic.heat	gsvivt01034483001|pacid:17839934	Transcript	moderately similar to ( 435) AT1G65280 | Symbols: | heat shock protein binding | chr1:24245501-24248521 FORWARDmoderately similar to ( 391) loc_os01g33800 12001.m09692 protein heat shock protein binding protein, putative, expressed no original description	-3
20.2.1	stress.abiotic.heat	gsvivt01034648001|pacid:17840052	Transcript	moderately similar to ( 371) AT3G52490 | Symbols: | heat shock protein-related | chr3:19455850-19458721 REVERSEweakly similar to ( 197) loc_os04g33980 12004.m08492 protein transposon protein, putative, Mutator sub-class, expressed no original description	-3
20.2.1	stress.abiotic.heat	gsvivt01035148001|pacid:17840396	Transcript	moderately similar to ( 205) AT5G49060 | Symbols: | DNAJ heat shock N-terminal domain-containing protein | chr5:19886764-19888136 FORWARDweakly similar to ( 136) loc_os05g30130 12005.m07249 protein chaperone protein dnaJ 49, putative, expressed no original description	-4
20.2.1	stress.abiotic.heat	gsvivt01034951001|pacid:17840242	Transcript	highly similar to ( 678) AT5G49580 | Symbols: | DNAJ heat shock N-terminal domain-containing protein | chr5:20123823-20126813 REVERSEhighly similar to ( 583) loc_os03g61730 12003.m11054 protein heat shock protein binding protein, putative, expressed DnaJ no original description	-4
20.2.1	stress.abiotic.heat	gsvivt01035736001|pacid:17840843	Transcript	nearly identical (1053) AT4G16660 | Symbols: | heat shock protein 70, putative / HSP70, putative | chr4:9377225-9381232 FORWARDweakly similar to ( 197) BIP5_TOBAC Luminal-binding protein 5 precursor (BiP 5) (78 kDa glucose-regulated protein homolog 5) (GRP 78-5) - Nicotiana tabacum (Common tobacco)nearly identical (1023) loc_os02g48110 12002.m09845 protein oxygen-regulated protein precursor, puta…	-7
20.2.1	stress.abiotic.heat	gsvivt01036049001|pacid:17841094	Transcript	highly similar to ( 548) AT3G44110 | Symbols: ATJ3, ATJ | ATJ3; protein binding | chr3:15869179-15871059 REVERSEhighly similar to ( 589) DNJH_CUCSA DnaJ protein homolog (DNAJ-1) - Cucumis sativus (Cucumber)highly similar to ( 588) loc_os03g57340 12003.m10652 protein dnaJ protein, putative, expressed DnaJ PRK10767 DnaJ_CXXCXGXG DnaJ PRK10266 DnaJ no original description	-7
20.2.1	stress.abiotic.heat	gsvivt01035454001|pacid:17840609	Transcript	weakly similar to ( 172) AT5G21430 | Symbols: | DNAJ heat shock N-terminal domain-containing protein | chr5:7222294-7223400 FORWARDweakly similar to ( 135) loc_os12g31460 12012.m06955 protein heat shock protein binding protein, putative, expressed no original description	-7
20.2.1	stress.abiotic.heat	gsvivt01035724001|pacid:17840833	Transcript	moderately similar to ( 375) AT5G25530 | Symbols: | DNAJ heat shock protein, putative | chr5:8889665-8890954 REVERSEmoderately similar to ( 347) loc_os08g06460 12008.m080091 protein dnaJ homolog subfamily B member 4, putative, expressed DnaJ PRK10767 DnaJ PRK10266 DnaJ CbpA DnaJ_C no original description	-7
20.2.1	stress.abiotic.heat	gsvivt01035435001|pacid:17840592	Transcript	weakly similar to ( 153) AT5G12020 | Symbols: HSP17.6II | HSP17.6II (17.6 KDA CLASS II HEAT SHOCK PROTEIN) | chr5:3882409-3882876 REVERSEweakly similar to ( 198) HSP21_SOYBN 17.9 kDa class II heat shock protein - Glycine max (Soybean)weakly similar to ( 160) loc_os01g08860 12001.m150501 protein 17.5 kDa class II heat shock protein, putative, expressed HSP20 alpha-crystallin-Hsps IbpA no original …	-7
20.2.1	stress.abiotic.heat	gsvivt01035434001|pacid:17840591	Transcript	weakly similar to ( 139) AT5G12020 | Symbols: HSP17.6II | HSP17.6II (17.6 KDA CLASS II HEAT SHOCK PROTEIN) | chr5:3882409-3882876 REVERSEweakly similar to ( 179) HSP21_SOYBN 17.9 kDa class II heat shock protein - Glycine max (Soybean)weakly similar to ( 151) loc_os01g08860 12001.m150501 protein 17.5 kDa class II heat shock protein, putative, expressed HSP20 alpha-crystallin-Hsps IbpA no original …	-7
20.2.1	stress.abiotic.heat	gsvivt01035900001|pacid:17840980	Transcript	nearly identical (1361) AT2G25140 | Symbols: HSP98.7, CLPB-M, CLPB4 | CLPB4 (CASEIN LYTIC PROTEINASE B4); ATP binding / ATPase/ nucleoside-triphosphatase/ nucleotide binding / protein binding | chr2:10697877-10701998 REVERSEhighly similar to ( 718) HS101_ORYSA Heat shock protein 101 - Oryza sativa (Rice)nearly identical (1182) loc_os03g31300 12003.m34888 protein chaperone clpB 1, putative, expres…	-7
20.2.1	stress.abiotic.heat	gsvivt01035430001|pacid:17840587	Transcript	weakly similar to ( 124) AT5G12020 | Symbols: HSP17.6II | HSP17.6II (17.6 KDA CLASS II HEAT SHOCK PROTEIN) | chr5:3882409-3882876 REVERSEweakly similar to ( 144) HSP21_SOYBN 17.9 kDa class II heat shock protein - Glycine max (Soybean)weakly similar to ( 125) loc_os01g08860 12001.m150501 protein 17.5 kDa class II heat shock protein, putative, expressed HSP20 alpha-crystallin-Hsps IbpA no original …	-7
20.2.1	stress.abiotic.heat	gsvivt01037642001|pacid:17842187	Transcript	moderately similar to ( 369) AT1G11660 | Symbols: | heat shock protein, putative | chr1:3921056-3924347 FORWARDmoderately similar to ( 386) loc_os06g46600 12006.m091760 protein heat shock protein Hsp88, putative, expressed no original description	-13
20.2.1	stress.abiotic.heat	gsvivt01037590001|pacid:17842149	Transcript	moderately similar to ( 281) AT5G22080 | Symbols: | DNAJ heat shock N-terminal domain-containing protein | chr5:7310600-7313540 REVERSEmoderately similar to ( 312) loc_os03g15480 12003.m06985 protein dnaJ homolog subfamily C member 8, putative, expressed no original description	-13
20.2.1	stress.abiotic.heat	gsvivt01037045001|pacid:17841787	Transcript	moderately similar to ( 280) AT5G23590 | Symbols: | DNAJ heat shock N-terminal domain-containing protein | chr5:7953870-7954936 REVERSEweakly similar to ( 169) loc_os03g04400 12003.m05970 protein heat shock protein binding protein, putative, expressed no original description	-13
20.2.1	stress.abiotic.heat	gsvivt01038380001|pacid:17842694	Transcript	nearly identical (1125) AT4G16660 | Symbols: | heat shock protein 70, putative / HSP70, putative | chr4:9377225-9381232 FORWARDmoderately similar to ( 218) BIP5_TOBAC Luminal-binding protein 5 precursor (BiP 5) (78 kDa glucose-regulated protein homolog 5) (GRP 78-5) - Nicotiana tabacum (Common tobacco)nearly identical (1079) loc_os02g48110 12002.m09845 protein oxygen-regulated protein precursor, …	-31
20.2.1	stress.abiotic.heat	gsvivt01038517001|pacid:17842767	Transcript	highly similar to ( 967) AT5G09590 | Symbols: MTHSC70-2, HSC70-5 | MTHSC70-2 (MITOCHONDRIAL HSP70 2); ATP binding | chr5:2975721-2978508 FORWARDhighly similar to ( 999) HSP7M_PHAVU Heat shock 70 kDa protein, mitochondrial precursor - Phaseolus vulgaris (Kidney bean) (French bean)highly similar to ( 970) loc_os02g53420 12002.m10371 protein heat shock 70 kDa protein, mitochondrial precursor, putati…	-31
20.2.1	stress.abiotic.heat	gsvivt01038580001|pacid:17842813	Transcript	nearly identical (1009) AT5G28540 | Symbols: BIP1 | BIP1; ATP binding | chr5:10540665-10543274 REVERSEnearly identical (1040) BIP5_TOBAC Luminal-binding protein 5 precursor (BiP 5) (78 kDa glucose-regulated protein homolog 5) (GRP 78-5) - Nicotiana tabacum (Common tobacco)highly similar to ( 966) loc_os02g02410 12002.m05590 protein luminal-binding protein 3 precursor, putative, expressed HSP70 dn…	-31
20.2.1	stress.abiotic.heat	gsvivt01038631001|pacid:17842854	Transcript	weakly similar to ( 188) AT4G27670 | Symbols: HSP21 | HSP21 (HEAT SHOCK PROTEIN 21) | chr4:13819048-13819895 REVERSEmoderately similar to ( 225) HS22C_PETHY Small heat shock protein, chloroplast precursor - Petunia hybrida (Petunia)weakly similar to ( 168) loc_os03g14180 12003.m06861 protein small heat shock protein, chloroplast precursor, putative, expressed HSP20 alpha-crystallin-Hsps IbpA no o…	-37
20.2.2	stress.abiotic.cold	gsvivt01000179001|pacid:17816776	Transcript	highly similar to ( 637) AT5G67320 | Symbols: HOS15 | HOS15 (high expression of osmotically responsive genes 15) | chr5:26857268-26860974 FORWARDweakly similar to ( 109) PF20_CHLRE Flagellar WD repeat protein PF20 - Chlamydomonas reinhardtiihighly similar to ( 610) loc_os07g22220 12007.m06507 protein F-box-like/WD-repeat-containing protein TBL1XR1-A, putative, expressed WD40 COG2319 no original d…	23
20.2.2	stress.abiotic.cold	gsvivt01003772001|pacid:17818710	Transcript	moderately similar to ( 293) AT3G50830 | Symbols: COR413-PM2, ATCOR413-PM2 | COR413-PM2 (COLD-REGULATED 413-PLASMA MEMBRANE 2) | chr3:18894109-18895355 REVERSEmoderately similar to ( 250) loc_os03g55850 12003.m10496 protein cold acclimation protein COR413-PM1, putative, expressedWCOR413 no original description	3
20.2.2	stress.abiotic.cold	gsvivt01009402001|pacid:17821823	Transcript	moderately similar to ( 356) AT5G67320 | Symbols: HOS15 | HOS15 (high expression of osmotically responsive genes 15) | chr5:26857268-26860974 FORWARDmoderately similar to ( 364) loc_os07g22220 12007.m06507 protein F-box-like/WD-repeat-containing protein TBL1XR1-A, putative, expressed WD40 COG2319 no original description	2
20.2.2	stress.abiotic.cold	gsvivt01009403001|pacid:17821824	Transcript	weakly similar to ( 186) AT5G67320 | Symbols: HOS15 | HOS15 (high expression of osmotically responsive genes 15) | chr5:26857268-26860974 FORWARDmoderately similar to ( 204) loc_os07g22220 12007.m06507 protein F-box-like/WD-repeat-containing protein TBL1XR1-A, putative, expressed no original description	2
20.2.2	stress.abiotic.cold	gsvivt01014763001|pacid:17825681	Transcript	highly similar to ( 593) AT5G56130 | Symbols: | transducin family protein / WD-40 repeat family protein | chr5:22722755-22725065 REVERSEvery weakly similar to (92.4) PF20_CHLRE Flagellar WD repeat protein PF20 - Chlamydomonas reinhardtiihighly similar to ( 504) loc_os09g12710 12009.m04533 protein THO complex subunit 3, putative, expressed WD40 COG2319 no original description	1
20.2.2	stress.abiotic.cold	gsvivt01027920001|pacid:17835182	Transcript	moderately similar to ( 223) AT2G13350 | Symbols: | C2 domain-containing protein | chr2:5536525-5537730 REVERSEvery weakly similar to (94.4) loc_os02g57000 12002.m10722 protein C2 domain containing protein, expressed no original description	-1
20.2.2	stress.abiotic.cold	gsvivt01024787001|pacid:17832912	Transcript	weakly similar to ( 136) AT1G07310 | Symbols: | C2 domain-containing protein | chr1:2247775-2248833 REVERSEweakly similar to ( 138) loc_os01g63470 12001.m12463 protein ras association and pleckstrin homology domains 1 isoform 2, putative, expressed no original description	-1
20.2.2	stress.abiotic.cold	gsvivt01024846001|pacid:17832955	Transcript	weakly similar to ( 192) AT3G53990 | Symbols: | universal stress protein (USP) family protein | chr3:19989658-19991019 REVERSEweakly similar to ( 184) loc_os01g63010 12001.m12419 protein USP family protein, putative, expressedUsp USP_Like no original description	-1
20.2.2	stress.abiotic.cold	gsvivt01024055001|pacid:17832346	Transcript	weakly similar to ( 120) AT2G21060 | Symbols: ATGRP2B | ATGRP2B (GLYCINE-RICH PROTEIN 2B); DNA binding / nucleic acid binding / zinc ion binding | chr2:9036983-9037588 REVERSEweakly similar to ( 130) GRP2_NICSY Glycine-rich protein 2 - Nicotiana sylvestris (Wood tobacco)weakly similar to ( 126) loc_os02g02870 12002.m05637 protein glycine-rich protein 2, putative, expressed CSD CspC cspE no origin…	-1
20.2.2	stress.abiotic.cold	gsvivt01032429001|pacid:17838355	Transcript	very weakly similar to (95.5) loc_os01g07590 12001.m07386 protein universal stress protein family protein, expressed no original description	-2
20.2.2	stress.abiotic.cold	gsvivt01031890001|pacid:17837972	Transcript	moderately similar to ( 210) AT3G50830 | Symbols: COR413-PM2, ATCOR413-PM2 | COR413-PM2 (COLD-REGULATED 413-PLASMA MEMBRANE 2) | chr3:18894109-18895355 REVERSEmoderately similar to ( 206) loc_os03g55850 12003.m10496 protein cold acclimation protein COR413-PM1, putative, expressedWCOR413 no original description	-2
20.2.2	stress.abiotic.cold	gsvivt01034055001|pacid:17839649	Transcript	moderately similar to ( 232) AT3G53990 | Symbols: | universal stress protein (USP) family protein | chr3:19989658-19991019 REVERSEmoderately similar to ( 201) loc_os05g37970 12005.m083738 protein USP family protein, putative, expressedUsp USP_Like no original description	-3
20.2.2	stress.abiotic.cold	gsvivt01035004001|pacid:17840284	Transcript	weakly similar to ( 167) AT3G17020 | Symbols: | universal stress protein (USP) family protein | chr3:5802728-5804063 REVERSEweakly similar to ( 179) loc_os05g06500 12005.m05177 protein USP family protein, putative, expressed no original description	-4
20.2.2	stress.abiotic.cold	gsvivt01035248001|pacid:17840443	Transcript	weakly similar to ( 179) AT3G03270 | Symbols: | universal stress protein (USP) family protein / early nodulin ENOD18 family protein | chr3:762136-763075 REVERSEweakly similar to ( 149) loc_os02g53320 12002.m10361 protein USP family protein, putative, expressedUSP_Like Usp no original description	-5
20.2.2	stress.abiotic.cold	gsvivt01037270001|pacid:17841955	Transcript	moderately similar to ( 318) AT5G12300 | Symbols: | C2 domain-containing protein | chr5:3978508-3979632 REVERSEmoderately similar to ( 251) loc_os03g09840 12003.m35067 protein C2 domain containing protein, expressed no original description	-13
20.2.3	stress.abiotic.drought/salt	gsvivt01000857001|pacid:17817213	Transcript	weakly similar to ( 103) AT2G41430 | Symbols: ERD15, LSR1, CID1 | ERD15 (EARLY RESPONSIVE TO DEHYDRATION 15); protein binding | chr2:17269736-17270314 FORWARDvery weakly similar to (83.6) loc_os03g23010 12003.m35608 protein expressed protein no original description	12
20.2.3	stress.abiotic.drought/salt	gsvivt01000831001|pacid:17817191	Transcript	highly similar to ( 827) AT3G54510 | Symbols: | early-responsive to dehydration protein-related / ERD protein-related | chr3:20180339-20183220 FORWARDhighly similar to ( 692) loc_os01g72210 12001.m150845 protein HYP1, putative, expressed DUF221 COG5594 no original description	12
20.2.3	stress.abiotic.drought/salt	gsvivt01001340001|pacid:17817540	Transcript	weakly similar to ( 124) AT4G20260 | Symbols: ATPCAP1, PCAP1 | DREPP plasma membrane polypeptide family protein | chr4:10941593-10943227 FORWARDvery weakly similar to (89.0) SRS1_ORYSA Salt-stress root protein RS1 - Oryza sativa (Rice)weakly similar to ( 111) loc_os02g18410 12002.m07084 protein DREPP2 protein, putative, expressedDREPP no original description	12
20.2.3	stress.abiotic.drought/salt	gsvivt01008797001|pacid:17821332	Transcript	highly similar to ( 860) AT1G77260 | Symbols: | dehydration-responsive protein-related | chr1:29023961-29026699 REVERSEhighly similar to ( 824) loc_os01g62800 12001.m12400 protein ankyrin-like protein, putative, expressedDUF248 no original description	2
20.2.3	stress.abiotic.drought/salt	gsvivt01007555001|pacid:17820340	Transcript	moderately similar to ( 330) AT3G18030 | Symbols: ATHAL3A, HAL3A, HAL3, ATHAL3 | ATHAL3A; FMN binding / phosphopantothenoylcysteine decarboxylase | chr3:6167883-6168629 REVERSEmoderately similar to ( 303) loc_os06g09910 12006.m32008 protein phosphopantothenoylcysteine decarboxylase, putative, expressed PRK05579 PRK07313 Dfp Flavoprotein no original description	2
20.2.3	stress.abiotic.drought/salt	gsvivt01009282001|pacid:17821725	Transcript	highly similar to ( 794) AT1G58520 | Symbols: RXW8 | hydrolase, acting on ester bonds / lipase | chr1:21729913-21731344 FORWARDhighly similar to ( 781) loc_os12g43720 12012.m08145 protein RXW8, putative, expressed DUF221 COG5594 no original description	2
20.2.3	stress.abiotic.drought/salt	gsvivt01008776001|pacid:17821321	Transcript	highly similar to ( 936) AT5G64030 | Symbols: | dehydration-responsive protein-related | chr5:25624965-25628257 FORWARDhighly similar to ( 878) loc_os01g66110 12001.m42777 protein ankyrin-like protein, putative, expressedDUF248 no original description	2
20.2.3	stress.abiotic.drought/salt	gsvivt01009043001|pacid:17821545	Transcript	highly similar to ( 996) AT1G78240 | Symbols: TSD2, QUA2 | TSD2 (TUMOROUS SHOOT DEVELOPMENT 2); methyltransferase | chr1:29433173-29435815 REVERSEhighly similar to ( 830) loc_os02g51860 12002.m10217 protein ATP binding protein, putative, expressedDUF248 no original description	2
20.2.3	stress.abiotic.drought/salt	gsvivt01008020001|pacid:17820698	Transcript	highly similar to ( 883) AT1G26850 | Symbols: | dehydration-responsive family protein | chr1:9301146-9303432 REVERSEhighly similar to ( 853) loc_os09g24900 12009.m22086 protein ankyrin protein kinase-like, putative, expressedDUF248 no original description	2
20.2.3	stress.abiotic.drought/salt	gsvivt01007639001|pacid:17820405	Transcript	very weakly similar to (95.5) AT1G56280 | Symbols: ATDI19 | ATDI19 | chr1:21073366-21074725 REVERSEweakly similar to ( 137) loc_os01g73960 12001.m43394 protein fb2, putative, expressedDi19 no original description	2
20.2.3	stress.abiotic.drought/salt	gsvivt01011543001|pacid:17823376	Transcript	nearly identical (1068) AT1G32090 | Symbols: | early-responsive to dehydration protein-related / ERD protein-related | chr1:11540244-11544041 REVERSEnearly identical (1015) loc_os10g42820 12010.m065352 protein RXW8, putative, expressed DUF221 COG5594 no original description	1
20.2.3	stress.abiotic.drought/salt	gsvivt01012188001|pacid:17823893	Transcript	highly similar to ( 572) AT2G03480 | Symbols: | dehydration-responsive protein-related | chr2:1051509-1054090 FORWARDmoderately similar to ( 373) loc_os02g51860 12002.m10217 protein ATP binding protein, putative, expressedDUF248 no original description	1
20.2.3	stress.abiotic.drought/salt	gsvivt01015322001|pacid:17826102	Transcript	nearly identical (1159) AT5G19690 | Symbols: STT3A | STT3A (STAUROSPORIN AND TEMPERATURE SENSITIVE 3-LIKE A); oligosaccharyl transferase | chr5:6652649-6658214 FORWARDnearly identical (1108) loc_os05g44360 12005.m27627 protein oligosaccharyl transferase STT3 subunit, putative, expressed STT3 COG1287 no original description	1
20.2.3	stress.abiotic.drought/salt	gsvivt01011097001|pacid:17823075	Transcript	nearly identical (1060) AT4G02900 | Symbols: | early-responsive to dehydration protein-related / ERD protein-related | chr4:1284066-1287747 FORWARDnearly identical (1014) loc_os05g32720 12005.m07505 protein ERD4 protein, putative, expressed DUF221 COG5594 no original description	1
20.2.3	stress.abiotic.drought/salt	gsvivt01010611001|pacid:17822723	Transcript	highly similar to ( 919) AT4G00750 | Symbols: | dehydration-responsive family protein | chr4:314405-317507 FORWARDhighly similar to ( 893) loc_os04g48230 12004.m35188 protein ankyrin protein kinase-like, putative, expressedDUF248 no original description	1
20.2.3	stress.abiotic.drought/salt	gsvivt01012531001|pacid:17824102	Transcript	highly similar to ( 570) AT1G69450 | Symbols: | LOCATED IN: endomembrane system, membrane; EXPRESSED IN: 23 plant structures; EXPRESSED DURING: 13 growth stages; CONTAINS InterPro DOMAIN/s: Protein of unknown function DUF221 (InterPro:IPR003864); BEST Arabidopsis thaliana protein match is: HYP1 (HYPOTHETICAL PROTEIN 1) (TAIR:AT3G01100.1); Has 911 Blast hits to 825 proteins in 137 species: Archae …	1
20.2.3	stress.abiotic.drought/salt	gsvivt01014282001|pacid:17825299	Transcript	very weakly similar to (88.6) AT5G26990 | Symbols: | drought-responsive family protein | chr5:9491366-9493639 FORWARDweakly similar to ( 137) loc_os05g48800 12005.m27973 protein fiber protein Fb2, putative, expressedDi19 no original description	1
20.2.3	stress.abiotic.drought/salt	gsvivt01015390001|pacid:17826161	Transcript	weakly similar to ( 149) AT5G25610 | Symbols: RD22 | RD22; nutrient reservoir | chr5:8914498-8916684 REVERSEweakly similar to ( 163) loc_os01g53240 12001.m11493 protein dehydration-induced protein RD22-like protein 2, putative, expressedBURP no original description	1
20.2.3	stress.abiotic.drought/salt	gsvivt01009709001|pacid:17822069	Transcript	highly similar to ( 879) AT1G19430 | Symbols: | dehydration-responsive protein-related | chr1:6724669-6727533 REVERSEhighly similar to ( 746) loc_os03g56380 12003.m10547 protein ankyrin-like protein, putative, expressedDUF248 no original description	1
20.2.3	stress.abiotic.drought/salt	gsvivt01013233001|pacid:17824551	Transcript	highly similar to ( 892) AT4G18030 | Symbols: | dehydration-responsive family protein | chr4:10012850-10015267 REVERSEhighly similar to ( 822) loc_os09g24900 12009.m22086 protein ankyrin protein kinase-like, putative, expressedDUF248 no original description	1
20.2.3	stress.abiotic.drought/salt	gsvivt01012666001|pacid:17824186	Transcript	nearly identical (1112) AT4G22120 | Symbols: | early-responsive to dehydration protein-related / ERD protein-related | chr4:11715976-11719144 REVERSEnearly identical (1087) loc_os01g35050 12001.m150613 protein HYP1, putative, expressed DUF221 COG5594 no original description	1
20.2.3	stress.abiotic.drought/salt	gsvivt01011464001|pacid:17823320	Transcript	highly similar to ( 670) AT3G01100 | Symbols: HYP1, ATHYP1 | HYP1 (HYPOTHETICAL PROTEIN 1) | chr3:35810-38176 REVERSEhighly similar to ( 591) loc_os12g39320 12012.m07717 protein HYP1, putative, expressed DUF221 COG5594 no original description	1
20.2.3	stress.abiotic.drought/salt	gsvivt01013577001|pacid:17824812	Transcript	highly similar to ( 735) AT2G43200 | Symbols: | dehydration-responsive family protein | chr2:17958230-17960536 FORWARDhighly similar to ( 719) loc_os10g36690 12010.m065310 protein ankyrin protein kinase-like, putative, expressedDUF248 no original description	1
20.2.3	stress.abiotic.drought/salt	gsvivt01028067001|pacid:17835295	Transcript	weakly similar to ( 113) AT3G06760 | Symbols: | INVOLVED IN: response to water deprivation; EXPRESSED IN: 24 plant structures; EXPRESSED DURING: 15 growth stages; CONTAINS InterPro DOMAIN/s: Drought induced 19 (InterPro:IPR008598); BEST Arabidopsis thaliana protein match is: HRB1 (HYPERSENSITIVE TO RED AND BLUE); protein binding (TAIR:AT5G49230.1). | chr3:2132971-2134355 FORWARDvery weakly simila…	-1
20.2.3	stress.abiotic.drought/salt	gsvivt01030477001|pacid:17836971	Transcript	nearly identical (1035) AT3G21620 | Symbols: | early-responsive to dehydration protein-related / ERD protein-related | chr3:7611044-7614041 REVERSEnearly identical (1029) loc_os01g35050 12001.m150613 protein HYP1, putative, expressed DUF221 COG5594 no original description	-1
20.2.3	stress.abiotic.drought/salt	gsvivt01027829001|pacid:17835114	Transcript	highly similar to ( 942) AT1G04430 | Symbols: | dehydration-responsive protein-related | chr1:1198860-1201301 FORWARDhighly similar to ( 857) loc_os10g33720 12010.m21920 protein ankyrin-like protein, putative, expressedDUF248 no original description	-1
20.2.3	stress.abiotic.drought/salt	gsvivt01028356001|pacid:17835520	Transcript	highly similar to ( 945) AT1G04430 | Symbols: | dehydration-responsive protein-related | chr1:1198860-1201301 FORWARDhighly similar to ( 876) loc_os10g33720 12010.m21920 protein ankyrin-like protein, putative, expressedDUF248 no original description	-1
20.2.3	stress.abiotic.drought/salt	gsvivt01026451001|pacid:17834152	Transcript	nearly identical (1052) AT5G64030 | Symbols: | dehydration-responsive protein-related | chr5:25624965-25628257 FORWARDhighly similar to ( 945) loc_os01g66110 12001.m42777 protein ankyrin-like protein, putative, expressedDUF248 no original description	-1
20.2.3	stress.abiotic.drought/salt	gsvivt01027509001|pacid:17834874	Transcript	nearly identical (1019) AT4G00740 | Symbols: | dehydration-responsive protein-related | chr4:307815-310298 REVERSEhighly similar to ( 802) loc_os04g48140 12004.m09752 protein methyltransferase family protein, putative, expressedDUF248 no original description	-1
20.2.3	stress.abiotic.drought/salt	gsvivt01029339001|pacid:17836202	Transcript	moderately similar to ( 483) AT1G34130 | Symbols: STT3B | STT3B (staurosporin and temperature sensitive 3-like b); oligosaccharyl transferase | chr1:12430000-12432985 FORWARDmoderately similar to ( 486) loc_os04g57890 12004.m10673 protein oligosaccharyl transferase STT3 subunit, putative, expressed STT3 COG1287 no original description	-1
20.2.3	stress.abiotic.drought/salt	gsvivt01025946001|pacid:17833836	Transcript	moderately similar to ( 258) AT2G18250 | Symbols: ATCOAD | ATCOAD (4-phosphopantetheine adenylyltransferase); nucleotidyltransferase/ pantetheine-phosphate adenylyltransferase | chr2:7940025-7941499 FORWARDmoderately similar to ( 238) loc_os02g04120 12002.m05761 protein bifunctional coenzyme A synthase, putative, expressed PPAT_CoAS COG1019 PRK00777 no original description	-1
20.2.3	stress.abiotic.drought/salt	gsvivt01027969001|pacid:17835210	Transcript	moderately similar to ( 293) AT3G62730 | Symbols: | unknown protein | chr3:23208003-23209436 REVERSEmoderately similar to ( 268) loc_os03g22470 12003.m07649 protein desiccation-related protein PCC13-62 precursor, putative, expressed no original description	-1
20.2.3	stress.abiotic.drought/salt	gsvivt01027513001|pacid:17834878	Transcript	highly similar to ( 902) AT4G00750 | Symbols: | dehydration-responsive family protein | chr4:314405-317507 FORWARDhighly similar to ( 874) loc_os04g48230 12004.m35188 protein ankyrin protein kinase-like, putative, expressedDUF248 no original description	-1
20.2.3	stress.abiotic.drought/salt	gsvivt01033570001|pacid:17839261	Transcript	highly similar to ( 926) AT5G04060 | Symbols: | dehydration-responsive protein-related | chr5:1099271-1101810 FORWARDhighly similar to ( 862) loc_os05g31480 12005.m27582 protein ankyrin like protein, putative, expressedDUF248 no original description	-2
20.2.3	stress.abiotic.drought/salt	gsvivt01032377001|pacid:17838313	Transcript	highly similar to ( 854) AT5G14430 | Symbols: | dehydration-responsive protein-related | chr5:4653092-4655741 FORWARDhighly similar to ( 830) loc_os06g47294 12006.m91847 protein ankyrin like protein, putative, expressedDUF248 no original description	-2
20.2.3	stress.abiotic.drought/salt	gsvivt01032763001|pacid:17838651	Transcript	highly similar to ( 770) AT2G40280 | Symbols: | dehydration-responsive family protein | chr2:16825707-16828300 REVERSEhighly similar to ( 729) loc_os05g39520 12005.m08130 protein ankyrin-like protein, putative, expressedDUF248 no original description	-2
20.2.3	stress.abiotic.drought/salt	gsvivt01031200001|pacid:17837441	Transcript	moderately similar to ( 236) AT3G05700 | Symbols: | INVOLVED IN: response to water deprivation; CONTAINS InterPro DOMAIN/s: Drought induced 19 (InterPro:IPR008598); BEST Arabidopsis thaliana protein match is: drought-responsive family protein (TAIR:AT5G26990.1); Has 167 Blast hits to 167 proteins in 27 species: Archae - 0; Bacteria - 0; Metazoa - 38; Fungi - 0; Plants - 128; Viruses - 0; Other Eu…	-2
20.2.3	stress.abiotic.drought/salt	gsvivt01035052001|pacid:17840322	Transcript	Di19 no original description	-4
20.2.3	stress.abiotic.drought/salt	gsvivt01035573001|pacid:17840706	Transcript	moderately similar to ( 328) AT1G47980 | Symbols: | unknown protein | chr1:17691985-17693818 REVERSEmoderately similar to ( 368) loc_os03g22470 12003.m07649 protein desiccation-related protein PCC13-62 precursor, putative, expressed no original description	-7
20.2.3	stress.abiotic.drought/salt	gsvivt01037064001|pacid:17841801	Transcript	weakly similar to ( 117) AT5G19690 | Symbols: STT3A | STT3A (STAUROSPORIN AND TEMPERATURE SENSITIVE 3-LIKE A); oligosaccharyl transferase | chr5:6652649-6658214 FORWARDweakly similar to ( 125) loc_os05g44360 12005.m27627 protein oligosaccharyl transferase STT3 subunit, putative, expressed no original description	-13
20.2.4	stress.abiotic.touch/wounding	gsvivt01008808001|pacid:17821342	Transcript	moderately similar to ( 410) AT1G21610 | Symbols: | wound-responsive family protein | chr1:7574104-7578643 FORWARDmoderately similar to ( 312) loc_os05g34900 12005.m07720 protein expressed protein no original description	2
20.2.4	stress.abiotic.touch/wounding	gsvivt01005413001|pacid:17819496	Transcript	moderately similar to ( 276) AT5G66050 | Symbols: | LOCATED IN: chloroplast; EXPRESSED IN: 24 plant structures; EXPRESSED DURING: 15 growth stages; CONTAINS InterPro DOMAIN/s: Protein of unknown function DUF151 (InterPro:IPR003729); BEST Arabidopsis thaliana protein match is: wound-responsive family protein (TAIR:AT1G19660.2); Has 338 Blast hits to 338 proteins in 128 species: Archae - 11; Bacter…	2
20.2.4	stress.abiotic.touch/wounding	gsvivt01009760001|pacid:17822117	Transcript	moderately similar to ( 477) AT1G19660 | Symbols: | wound-responsive family protein | chr1:6800361-6802240 REVERSEmoderately similar to ( 404) loc_os08g26870 12008.m080140 protein wound responsive protein, putative, expressed no original description	1
20.2.4	stress.abiotic.touch/wounding	gsvivt01029998001|pacid:17836623	Transcript	very weakly similar to (85.1) AT4G10270 | Symbols: | wound-responsive family protein | chr4:6374805-6375077 FORWARDvery weakly similar to (82.8) loc_os04g54280 12004.m10320 protein retrotransposon protein, putative, unclassified no original description	-1
20.2.4	stress.abiotic.touch/wounding	gsvivt01030001001|pacid:17836624	Transcript	very weakly similar to (85.5) AT4G10270 | Symbols: | wound-responsive family protein | chr4:6374805-6375077 FORWARD no original description	-1
20.2.4	stress.abiotic.touch/wounding	gsvivt01033095001|pacid:17838902	Transcript	moderately similar to ( 249) AT3G27090 | Symbols: | FUNCTIONS IN: molecular_function unknown; INVOLVED IN: biological_process unknown; LOCATED IN: cellular_component unknown; EXPRESSED IN: 24 plant structures; EXPRESSED DURING: 15 growth stages; CONTAINS InterPro DOMAIN/s: Development and cell death domain (InterPro:IPR013989), Kelch related (InterPro:IPR013089); BEST Arabidopsis thaliana protein…	-2
20.2.5	stress.abiotic.light	gsvivt01008810001|pacid:17821344	Transcript	highly similar to ( 782) AT1G21640 | Symbols: NADK2, ATNADK2 | NADK2; NAD+ kinase/ calmodulin binding | chr1:7588726-7592669 FORWARDhighly similar to ( 754) NADK2_ORYSA Probable NAD kinase 2, chloroplast precursor (EC 2.7.1.23) - Oryza sativa (Rice)highly similar to ( 754) loc_os11g08670 12011.m05064 protein NAD kinase 2, chloroplast precursor, putative, expressed nadF NAD_kinase ppnK ppnK ppnK p…	2
20.2.99	stress.abiotic.unspecified	gsvivt01000067001|pacid:17816681	Transcript	moderately similar to ( 286) AT3G05950 | Symbols: | germin-like protein, putative | chr3:1781130-1781964 REVERSEmoderately similar to ( 211) GLP1_MESCR Germin-like protein precursor - Mesembryanthemum crystallinum (Common ice plant)moderately similar to ( 261) loc_os02g29000 12002.m08044 protein germin-like protein subfamily 1 member 11 precursor, putativeCupin_1 no original description	34
20.2.99	stress.abiotic.unspecified	gsvivt01000102001|pacid:17816710	Transcript	moderately similar to ( 271) AT5G39120 | Symbols: | germin-like protein, putative | chr5:15662705-15663486 REVERSEmoderately similar to ( 205) GLP1_MESCR Germin-like protein precursor - Mesembryanthemum crystallinum (Common ice plant)moderately similar to ( 243) loc_os02g29020 12002.m08046 protein germin-like protein subfamily 1 member 7 precursor, putativeCupin_1 no original description	34
20.2.99	stress.abiotic.unspecified	gsvivt01000060001|pacid:17816674	Transcript	moderately similar to ( 255) AT5G39120 | Symbols: | germin-like protein, putative | chr5:15662705-15663486 REVERSEmoderately similar to ( 204) GLP1_MESCR Germin-like protein precursor - Mesembryanthemum crystallinum (Common ice plant)moderately similar to ( 233) loc_os02g29020 12002.m08046 protein germin-like protein subfamily 1 member 7 precursor, putativeCupin_1 no original description	34
20.2.99	stress.abiotic.unspecified	gsvivt01000095001|pacid:17816704	Transcript	moderately similar to ( 285) AT5G39120 | Symbols: | germin-like protein, putative | chr5:15662705-15663486 REVERSEmoderately similar to ( 213) GLP1_MESCR Germin-like protein precursor - Mesembryanthemum crystallinum (Common ice plant)moderately similar to ( 258) loc_os02g29000 12002.m08044 protein germin-like protein subfamily 1 member 11 precursor, putativeCupin_1 no original description	34
20.2.99	stress.abiotic.unspecified	gsvivt01000100001|pacid:17816708	Transcript	moderately similar to ( 287) AT5G39120 | Symbols: | germin-like protein, putative | chr5:15662705-15663486 REVERSEmoderately similar to ( 208) GLP1_MESCR Germin-like protein precursor - Mesembryanthemum crystallinum (Common ice plant)moderately similar to ( 255) loc_os02g29000 12002.m08044 protein germin-like protein subfamily 1 member 11 precursor, putativeCupin_1 no original description	34
20.2.99	stress.abiotic.unspecified	gsvivt01000068001|pacid:17816682	Transcript	moderately similar to ( 275) AT3G05950 | Symbols: | germin-like protein, putative | chr3:1781130-1781964 REVERSEmoderately similar to ( 209) GLP1_MESCR Germin-like protein precursor - Mesembryanthemum crystallinum (Common ice plant)moderately similar to ( 254) loc_os02g29000 12002.m08044 protein germin-like protein subfamily 1 member 11 precursor, putativeCupin_1 no original description	34
20.2.99	stress.abiotic.unspecified	gsvivt01000071001|pacid:17816685	Transcript	moderately similar to ( 282) AT5G39110 | Symbols: | germin-like protein, putative | chr5:15657802-15658584 REVERSEmoderately similar to ( 206) GLP1_MESCR Germin-like protein precursor - Mesembryanthemum crystallinum (Common ice plant)moderately similar to ( 249) loc_os02g29020 12002.m08046 protein germin-like protein subfamily 1 member 7 precursor, putativeCupin_1 no original description	34
20.2.99	stress.abiotic.unspecified	gsvivt01000101001|pacid:17816709	Transcript	moderately similar to ( 266) AT5G39120 | Symbols: | germin-like protein, putative | chr5:15662705-15663486 REVERSEmoderately similar to ( 207) GLP1_MESCR Germin-like protein precursor - Mesembryanthemum crystallinum (Common ice plant)moderately similar to ( 243) loc_os02g29020 12002.m08046 protein germin-like protein subfamily 1 member 7 precursor, putativeCupin_1 no original description	34
20.2.99	stress.abiotic.unspecified	gsvivt01000098001|pacid:17816706	Transcript	moderately similar to ( 267) AT5G39120 | Symbols: | germin-like protein, putative | chr5:15662705-15663486 REVERSEmoderately similar to ( 205) GLP1_MESCR Germin-like protein precursor - Mesembryanthemum crystallinum (Common ice plant)moderately similar to ( 239) loc_os02g29000 12002.m08044 protein germin-like protein subfamily 1 member 11 precursor, putativeCupin_1 no original description	34
20.2.99	stress.abiotic.unspecified	gsvivt01000063001|pacid:17816677	Transcript	moderately similar to ( 268) AT3G05950 | Symbols: | germin-like protein, putative | chr3:1781130-1781964 REVERSEmoderately similar to ( 206) GLP1_MESCR Germin-like protein precursor - Mesembryanthemum crystallinum (Common ice plant)moderately similar to ( 245) loc_os02g29000 12002.m08044 protein germin-like protein subfamily 1 member 11 precursor, putativeCupin_1 no original description	34
20.2.99	stress.abiotic.unspecified	gsvivt01000070001|pacid:17816684	Transcript	moderately similar to ( 282) AT5G39120 | Symbols: | germin-like protein, putative | chr5:15662705-15663486 REVERSEmoderately similar to ( 213) GLP1_MESCR Germin-like protein precursor - Mesembryanthemum crystallinum (Common ice plant)moderately similar to ( 258) loc_os02g29000 12002.m08044 protein germin-like protein subfamily 1 member 11 precursor, putativeCupin_1 no original description	34
20.2.99	stress.abiotic.unspecified	gsvivt01000443001|pacid:17816946	Transcript	very weakly similar to (92.4) AT1G11360 | Symbols: | universal stress protein (USP) family protein | chr1:3822171-3822899 REVERSEvery weakly similar to (85.1) loc_os07g36600 12007.m28991 protein USP family protein, putative, expressed no original description	23
20.2.99	stress.abiotic.unspecified	gsvivt01003679001|pacid:17818644	Transcript	weakly similar to ( 130) AT1G11360 | Symbols: | universal stress protein (USP) family protein | chr1:3822171-3822899 REVERSEweakly similar to ( 104) loc_os01g57450 12001.m11896 protein USP family protein, putative, expressed no original description	3
20.2.99	stress.abiotic.unspecified	gsvivt01008223001|pacid:17820865	Transcript	weakly similar to ( 125) AT1G48960 | Symbols: | universal stress protein (USP) family protein | chr1:18112552-18113550 FORWARD no original description	2
20.2.99	stress.abiotic.unspecified	gsvivt01008879001|pacid:17821403	Transcript	moderately similar to ( 206) AT1G44760 | Symbols: | universal stress protein (USP) family protein | chr1:16896894-16898427 REVERSEweakly similar to ( 194) loc_os01g65440 12001.m12655 protein universal stress protein family protein, expressed no original description	2
20.2.99	stress.abiotic.unspecified	gsvivt01008141001|pacid:17820802	Transcript	weakly similar to ( 160) AT5G17390 | Symbols: | universal stress protein (USP) family protein | chr5:5727640-5728688 FORWARDweakly similar to ( 147) loc_os12g31710 12012.m06980 protein universal stress protein family protein, expressed no original description	2
20.2.99	stress.abiotic.unspecified	gsvivt01008094001|pacid:17820767	Transcript	weakly similar to ( 183) AT1G18970 | Symbols: GLP4 | GLP4 (GERMIN-LIKE PROTEIN 4); manganese ion binding / nutrient reservoir | chr1:6554702-6555364 REVERSEweakly similar to ( 166) NEC1_NICPL Nectarin-1 precursor (EC 1.15.1.1) (Superoxide dismutase [Mn]) - Nicotiana plumbaginifolia (Leadwort-leaved tobacco)weakly similar to ( 177) loc_os03g48770 12003.m09882 protein oxalate oxidase 2 precursor, p…	2
20.2.99	stress.abiotic.unspecified	gsvivt01007286001|pacid:17820248	Transcript	weakly similar to ( 126) AT2G34700 | Symbols: | pollen Ole e 1 allergen and extensin family protein | chr2:14634298-14635597 REVERSEvery weakly similar to (80.5) PEXLP_TOBAC Pistil-specific extensin-like protein precursor (PELP) - Nicotiana tabacum (Common tobacco)Pollen_Ole_e_I no original description	2
20.2.99	stress.abiotic.unspecified	gsvivt01006374001|pacid:17819868	Transcript	weakly similar to ( 185) AT4G08685 | Symbols: SAH7 | SAH7 | chr4:5550563-5551259 FORWARDweakly similar to ( 137) PSC13_MAIZE Pollen-specific protein C13 precursor - Zea mays (Maize)weakly similar to ( 158) loc_os10g22590 12010.m05266 protein pollen-specific protein C13 precursor, putative, expressedPollen_Ole_e_I no original description	2
20.2.99	stress.abiotic.unspecified	gsvivt01008996001|pacid:17821507	Transcript	weakly similar to ( 183) AT4G08685 | Symbols: SAH7 | SAH7 | chr4:5550563-5551259 FORWARDweakly similar to ( 138) PSC13_MAIZE Pollen-specific protein C13 precursor - Zea mays (Maize)weakly similar to ( 155) loc_os10g22590 12010.m05266 protein pollen-specific protein C13 precursor, putative, expressedPollen_Ole_e_I no original description	2
20.2.99	stress.abiotic.unspecified	gsvivt01011877001|pacid:17823636	Transcript	weakly similar to ( 157) AT1G68300 | Symbols: | universal stress protein (USP) family protein | chr1:25598518-25599261 REVERSEweakly similar to ( 149) loc_os01g32780 12001.m09597 protein ethylene-responsive protein, putative, expressedUSP_Like Usp no original description	1
20.2.99	stress.abiotic.unspecified	gsvivt01013822001|pacid:17824987	Transcript	moderately similar to ( 266) AT3G05950 | Symbols: | germin-like protein, putative | chr3:1781130-1781964 REVERSEmoderately similar to ( 241) GLP1_MESCR Germin-like protein precursor - Mesembryanthemum crystallinum (Common ice plant)moderately similar to ( 280) loc_os02g29000 12002.m08044 protein germin-like protein subfamily 1 member 11 precursor, putativeCupin_1 no original description	1
20.2.99	stress.abiotic.unspecified	gsvivt01011726001|pacid:17823517	Transcript	weakly similar to ( 124) AT1G70840 | Symbols: MLP31 | MLP31 (MLP-LIKE PROTEIN 31) | chr1:26713170-26714014 REVERSEvery weakly similar to (87.4) loc_os04g39150 12004.m35333 protein major latex protein 22, putative, expressedBet_v_I no original description	1
20.2.99	stress.abiotic.unspecified	gsvivt01012253001|pacid:17823954	Transcript	weakly similar to ( 181) AT2G03720 | Symbols: MRH6 | MRH6 (morphogenesis of root hair 6) | chr2:1132364-1133225 FORWARDweakly similar to ( 174) loc_os12g31710 12012.m06980 protein universal stress protein family protein, expressed no original description	1
20.2.99	stress.abiotic.unspecified	gsvivt01011881001|pacid:17823639	Transcript	very weakly similar to (96.3) AT3G11930 | Symbols: | universal stress protein (USP) family protein | chr3:3776371-3777393 FORWARDvery weakly similar to (86.3) loc_os01g32780 12001.m09597 protein ethylene-responsive protein, putative, expressed no original description	1
20.2.99	stress.abiotic.unspecified	gsvivt01011728001|pacid:17823518	Transcript	weakly similar to ( 117) AT1G70840 | Symbols: MLP31 | MLP31 (MLP-LIKE PROTEIN 31) | chr1:26713170-26714014 REVERSEvery weakly similar to (80.9) loc_os04g39150 12004.m35333 protein major latex protein 22, putative, expressedBet_v_I no original description	1
20.2.99	stress.abiotic.unspecified	gsvivt01011879001|pacid:17823638	Transcript	weakly similar to ( 157) AT1G68300 | Symbols: | universal stress protein (USP) family protein | chr1:25598518-25599261 REVERSEweakly similar to ( 150) loc_os01g32780 12001.m09597 protein ethylene-responsive protein, putative, expressedUSP_Like Usp no original description	1
20.2.99	stress.abiotic.unspecified	gsvivt01011718001|pacid:17823514	Transcript	moderately similar to ( 260) AT1G70830 | Symbols: | MLP28 (MLP-LIKE PROTEIN 28) | chr1:26710203-26711395 REVERSEBet_v_I no original description	1
20.2.99	stress.abiotic.unspecified	gsvivt01011733001|pacid:17823521	Transcript	weakly similar to ( 103) AT1G70850 | Symbols: MLP34 | MLP34 (MLP-LIKE PROTEIN 34) | chr1:26715429-26716744 REVERSEvery weakly similar to (98.2) loc_os04g39150 12004.m35333 protein major latex protein 22, putative, expressedBet_v_I no original description	1
20.2.99	stress.abiotic.unspecified	gsvivt01011729001|pacid:17823519	Transcript	weakly similar to ( 114) AT1G70850 | Symbols: MLP34 | MLP34 (MLP-LIKE PROTEIN 34) | chr1:26715429-26716744 REVERSEvery weakly similar to (89.7) loc_os04g39150 12004.m35333 protein major latex protein 22, putative, expressedBet_v_I no original description	1
20.2.99	stress.abiotic.unspecified	gsvivt01011724001|pacid:17823516	Transcript	weakly similar to ( 126) AT1G70890 | Symbols: MLP43 | MLP43 (MLP-LIKE PROTEIN 43) | chr1:26725912-26726489 REVERSEvery weakly similar to (90.1) loc_os04g39150 12004.m35333 protein major latex protein 22, putative, expressedBet_v_I no original description	1
20.2.99	stress.abiotic.unspecified	gsvivt01011719001|pacid:17823515	Transcript	weakly similar to ( 145) AT1G70850 | Symbols: MLP34 | MLP34 (MLP-LIKE PROTEIN 34) | chr1:26715429-26716744 REVERSEBet_v_I no original description	1
20.2.99	stress.abiotic.unspecified	gsvivt01028049001|pacid:17835277	Transcript	weakly similar to ( 135) AT2G47540 | Symbols: | pollen Ole e 1 allergen and extensin family protein | chr2:19505901-19506504 FORWARD no original description	-1
20.2.99	stress.abiotic.unspecified	gsvivt01024582001|pacid:17832750	Transcript	weakly similar to ( 111) AT2G30370 | Symbols: | allergen-related | chr2:12940577-12942167 REVERSEweakly similar to ( 106) loc_os05g39880 12005.m08165 protein expressed protein no original description	-1
20.2.99	stress.abiotic.unspecified	gsvivt01027994001|pacid:17835231	Transcript	moderately similar to ( 208) AT2G47710 | Symbols: | universal stress protein (USP) family protein | chr2:19555045-19555956 REVERSEweakly similar to ( 199) loc_os12g36640 12012.m07450 protein fiber protein Fb19, putative, expressed no original description	-1
20.2.99	stress.abiotic.unspecified	gsvivt01028594001|pacid:17835673	Transcript	moderately similar to ( 202) AT5G20630 | Symbols: GLP3, GLP3A, GLP3B, ATGER3, GER3 | GER3 (GERMIN 3); oxalate oxidase | chr5:6975315-6975950 REVERSEmoderately similar to ( 222) AB19A_PRUPE Auxin-binding protein ABP19a precursor - Prunus persica (Peach)weakly similar to ( 190) loc_os08g35760 12008.m07565 protein auxin-binding protein ABP20 precursor, putative, expressedCupin_1 no original descript…	-1
20.2.99	stress.abiotic.unspecified	gsvivt01025241001|pacid:17833272	Transcript	moderately similar to ( 206) AT1G51405 | Symbols: | myosin-related | chr1:19057780-19059582 FORWARDvery weakly similar to ( 100) loc_os06g02470 12006.m04980 protein ATOZI1, putative, expressedDUF1138 no original description	-1
20.2.99	stress.abiotic.unspecified	gsvivt01027936001|pacid:17835190	Transcript	moderately similar to ( 202) AT4G13450 | Symbols: | universal stress protein (USP) family protein | chr4:7815395-7815904 REVERSEweakly similar to ( 138) loc_os10g32590 12010.m06096 protein expressed protein no original description	-1
20.2.99	stress.abiotic.unspecified	gsvivt01028222001|pacid:17835418	Transcript	moderately similar to ( 285) AT3G62020 | Symbols: GLP10 | GLP10 (GERMIN-LIKE PROTEIN 10); manganese ion binding / nutrient reservoir | chr3:22971443-22972192 REVERSEmoderately similar to ( 265) RHRE_PEA Rhicadhesin receptor precursor (Germin-like protein) - Pisum sativum (Garden pea)moderately similar to ( 282) loc_os05g19670 12005.m06370 protein rhicadhesin receptor precursor, putative, expresse…	-1
20.2.99	stress.abiotic.unspecified	gsvivt01028048001|pacid:17835276	Transcript	weakly similar to ( 122) AT2G47540 | Symbols: | pollen Ole e 1 allergen and extensin family protein | chr2:19505901-19506504 FORWARD no original description	-1
20.2.99	stress.abiotic.unspecified	gsvivt01028220001|pacid:17835416	Transcript	moderately similar to ( 249) AT3G62020 | Symbols: GLP10 | GLP10 (GERMIN-LIKE PROTEIN 10); manganese ion binding / nutrient reservoir | chr3:22971443-22972192 REVERSEmoderately similar to ( 241) NEC1_NICPL Nectarin-1 precursor (EC 1.15.1.1) (Superoxide dismutase [Mn]) - Nicotiana plumbaginifolia (Leadwort-leaved tobacco)moderately similar to ( 254) loc_os05g19670 12005.m06370 protein rhicadhesin r…	-1
20.2.99	stress.abiotic.unspecified	gsvivt01023785001|pacid:17832105	Transcript	weakly similar to ( 177) AT2G21620 | Symbols: RD2 | RD2 | chr2:9248749-9249986 FORWARDweakly similar to ( 151) loc_os02g47650 12002.m09799 protein pathogen induced protein 2-4, putative, expressed no original description	-1
20.2.99	stress.abiotic.unspecified	gsvivt01028047001|pacid:17835275	Transcript	weakly similar to ( 115) AT4G02270 | Symbols: | pollen Ole e 1 allergen and extensin family protein | chr4:992383-992996 REVERSE no original description	-1
20.2.99	stress.abiotic.unspecified	gsvivt01031082001|pacid:17837353	Transcript	moderately similar to ( 282) AT5G39190 | Symbols: GLP2A, ATGER2, GER2 | GER2 (GERMIN-LIKE PROTEIN 2); oxalate oxidase | chr5:15692771-15693546 REVERSEmoderately similar to ( 217) GLP1_MESCR Germin-like protein precursor - Mesembryanthemum crystallinum (Common ice plant)moderately similar to ( 265) loc_os02g29000 12002.m08044 protein germin-like protein subfamily 1 member 11 precursor, putativeCup…	-2
20.2.99	stress.abiotic.unspecified	gsvivt01030965001|pacid:17837281	Transcript	moderately similar to ( 279) AT3G05950 | Symbols: | germin-like protein, putative | chr3:1781130-1781964 REVERSEmoderately similar to ( 233) GLP1_MESCR Germin-like protein precursor - Mesembryanthemum crystallinum (Common ice plant)moderately similar to ( 294) loc_os02g29000 12002.m08044 protein germin-like protein subfamily 1 member 11 precursor, putativeCupin_1 no original description	-2
20.2.99	stress.abiotic.unspecified	gsvivt01033719001|pacid:17839381	Transcript	very weakly similar to (97.8) AT3G09925 | Symbols: | pollen Ole e 1 allergen and extensin family protein | chr3:3051868-3052784 REVERSE no original description	-2
20.2.99	stress.abiotic.unspecified	gsvivt01031080001|pacid:17837351	Transcript	moderately similar to ( 285) AT5G39120 | Symbols: | germin-like protein, putative | chr5:15662705-15663486 REVERSEmoderately similar to ( 206) GLP1_MESCR Germin-like protein precursor - Mesembryanthemum crystallinum (Common ice plant)moderately similar to ( 249) loc_os02g29000 12002.m08044 protein germin-like protein subfamily 1 member 11 precursor, putativeCupin_1 no original description	-2
20.2.99	stress.abiotic.unspecified	gsvivt01031228001|pacid:17837462	Transcript	weakly similar to ( 150) AT3G62550 | Symbols: | universal stress protein (USP) family protein | chr3:23136194-23137074 FORWARDweakly similar to ( 180) loc_os01g19820 12001.m150564 protein universal stress protein, putative, expressedUsp USP_Like no original description	-2
20.2.99	stress.abiotic.unspecified	gsvivt01030968001|pacid:17837283	Transcript	moderately similar to ( 269) AT3G05950 | Symbols: | germin-like protein, putative | chr3:1781130-1781964 REVERSEmoderately similar to ( 227) GLP1_MESCR Germin-like protein precursor - Mesembryanthemum crystallinum (Common ice plant)moderately similar to ( 288) loc_os02g29000 12002.m08044 protein germin-like protein subfamily 1 member 11 precursor, putativeCupin_1 no original description	-2
20.2.99	stress.abiotic.unspecified	gsvivt01032773001|pacid:17838659	Transcript	moderately similar to ( 210) AT5G05500 | Symbols: | pollen Ole e 1 allergen and extensin family protein | chr5:1629716-1630267 FORWARDweakly similar to ( 144) loc_os01g07060 12001.m07333 protein tyrosine-rich hydroxyproline-rich glycoprotein, putative no original description	-2
20.2.99	stress.abiotic.unspecified	gsvivt01033295001|pacid:17839037	Transcript	weakly similar to ( 115) AT1G01170 | Symbols: | ozone-responsive stress-related protein, putative | chr1:74105-74443 REVERSEweakly similar to ( 120) loc_os06g02420 12006.m04975 protein ATOZI1, putative, expressedDUF1138 no original description	-2
20.2.99	stress.abiotic.unspecified	gsvivt01031226001|pacid:17837461	Transcript	weakly similar to ( 155) AT3G62550 | Symbols: | universal stress protein (USP) family protein | chr3:23136194-23137074 FORWARDweakly similar to ( 183) loc_os01g19820 12001.m150564 protein universal stress protein, putative, expressedUsp USP_Like UspA no original description	-2
20.2.99	stress.abiotic.unspecified	gsvivt01032456001|pacid:17838381	Transcript	moderately similar to ( 293) AT5G14680 | Symbols: | universal stress protein (USP) family protein | chr5:4731620-4733025 REVERSEmoderately similar to ( 291) loc_os02g47840 12002.m100812 protein ethylene response protein, putative, expressedUSP_Like no original description	-2
20.2.99	stress.abiotic.unspecified	gsvivt01031351001|pacid:17837565	Transcript	moderately similar to ( 296) AT3G62020 | Symbols: GLP10 | GLP10 (GERMIN-LIKE PROTEIN 10); manganese ion binding / nutrient reservoir | chr3:22971443-22972192 REVERSEmoderately similar to ( 285) NEC1_NICPL Nectarin-1 precursor (EC 1.15.1.1) (Superoxide dismutase [Mn]) - Nicotiana plumbaginifolia (Leadwort-leaved tobacco)moderately similar to ( 301) loc_os05g19670 12005.m06370 protein rhicadhesin r…	-2
20.2.99	stress.abiotic.unspecified	gsvivt01030967001|pacid:17837282	Transcript	moderately similar to ( 278) AT3G05950 | Symbols: | germin-like protein, putative | chr3:1781130-1781964 REVERSEmoderately similar to ( 234) GLP1_MESCR Germin-like protein precursor - Mesembryanthemum crystallinum (Common ice plant)moderately similar to ( 293) loc_os02g29000 12002.m08044 protein germin-like protein subfamily 1 member 11 precursor, putativeCupin_1 no original description	-2
20.2.99	stress.abiotic.unspecified	gsvivt01031085001|pacid:17837355	Transcript	moderately similar to ( 273) AT3G05950 | Symbols: | germin-like protein, putative | chr3:1781130-1781964 REVERSEmoderately similar to ( 223) GLP1_MESCR Germin-like protein precursor - Mesembryanthemum crystallinum (Common ice plant)moderately similar to ( 273) loc_os02g29000 12002.m08044 protein germin-like protein subfamily 1 member 11 precursor, putativeCupin_1 no original description	-2
20.2.99	stress.abiotic.unspecified	gsvivt01034693001|pacid:17840085	Transcript	very weakly similar to (96.3) AT1G01170 | Symbols: | ozone-responsive stress-related protein, putative | chr1:74105-74443 REVERSEweakly similar to ( 106) loc_os02g39620 12002.m09049 protein ATOZI1, putative, expressedDUF1138 no original description	-3
20.2.99	stress.abiotic.unspecified	gsvivt01036097001|pacid:17841131	Transcript	weakly similar to ( 126) AT3G62020 | Symbols: GLP10 | GLP10 (GERMIN-LIKE PROTEIN 10); manganese ion binding / nutrient reservoir | chr3:22971443-22972192 REVERSEweakly similar to ( 122) NEC1_NICPL Nectarin-1 precursor (EC 1.15.1.1) (Superoxide dismutase [Mn]) - Nicotiana plumbaginifolia (Leadwort-leaved tobacco)moderately similar to ( 207) loc_os09g39530 12009.m06891 protein germin-like protein s…	-7
20.2.99	stress.abiotic.unspecified	gsvivt01036543001|pacid:17841457	Transcript	weakly similar to ( 136) AT5G15780 | Symbols: | pollen Ole e 1 allergen and extensin family protein | chr5:5144898-5146297 REVERSE no original description	-7
20.2.99	stress.abiotic.unspecified	gsvivt01036098001|pacid:17841132	Transcript	weakly similar to ( 110) AT1G02335 | Symbols: GL22 | GL22 (GERMIN-LIKE PROTEIN SUBFAMILY 2 MEMBER 2 PRECURSOR.); manganese ion binding / nutrient reservoir | chr1:463979-464876 REVERSEweakly similar to ( 107) NEC1_NICPL Nectarin-1 precursor (EC 1.15.1.1) (Superoxide dismutase [Mn]) - Nicotiana plumbaginifolia (Leadwort-leaved tobacco)moderately similar to ( 203) loc_os09g39530 12009.m06891 protei…	-7
20.2.99	stress.abiotic.unspecified	gsvivt01037612001|pacid:17842163	Transcript	moderately similar to ( 209) AT5G54855 | Symbols: | pollen Ole e 1 allergen and extensin family protein | chr5:22282902-22284251 FORWARDmoderately similar to ( 209) loc_os02g21280 12002.m07368 protein expressed protein no original description	-13
20.2.99	stress.abiotic.unspecified	gsvivt01038545001|pacid:17842783	Transcript	moderately similar to ( 223) AT5G61750 | Symbols: | cupin family protein | chr5:24812804-24813436 REVERSEweakly similar to ( 149) GLP1_MESCR Germin-like protein precursor - Mesembryanthemum crystallinum (Common ice plant)moderately similar to ( 229) loc_os11g33110 12011.m07212 protein germin-like protein subfamily 3 member 4 precursor, putative, expressedCupin_1 no original description	-31
