# Supplementary material for: Transcriptional Modulation in Grapevine by a Biostimulant Treatment for Improved Plant Resilience to Stress Events
Source: Plants (Basel). 2026 Jan 17;15(2):283. doi: 10.3390/plants15020283 (PMC12845150; doi:10.3390/plants15020283)
Supplement: Supplementary file 1 [file plants-15-00283-s001.zip › Table S3.xlsx]

## Sheet: secondary metabolism 6 hpt
Bincode	BinName	id	type	description	Fold change FC
16.1	secondary metabolism.isoprenoids	gsvivt01033426001|pacid:17839146	Transcript	moderately similar to ( 449) AT3G11950 | Symbols: | prenyltransferase/ zinc ion binding | chr3:3783273-3785098 REVERSEmoderately similar to ( 316) loc_os05g23950 12005.m06689 protein prenyltransferase/ zinc ion binding protein, putative, expressed no original description	-2
16.1.1	secondary metabolism.isoprenoids.non-mevalonate pathway	gsvivt01000415001|pacid:17816926	Transcript	highly similar to ( 520) AT3G12070 | Symbols: | geranylgeranyl transferase type II beta subunit, putative / RAB geranylgeranyltransferase beta subunit, putative | chr3:3845420-3847140 REVERSEweakly similar to ( 124) PFTB_PEA Protein farnesyltransferase subunit beta (EC 2.5.1.58) (CAAX farnesyltransferase subunit beta) (RAS proteins prenyltransferase beta) (FTase-beta) - Pisum sativum (Garden pea)…	23
16.1.1	secondary metabolism.isoprenoids.non-mevalonate pathway	gsvivt01009191001|pacid:17821656	Transcript	moderately similar to ( 254) AT4G24490 | Symbols: | protein prenyltransferase | chr4:12655330-12658103 REVERSEmoderately similar to ( 201) loc_os06g46380 12006.m09164 protein rab geranylgeranyl transferase like protein, putative, expressed no original description	2
16.1.1	secondary metabolism.isoprenoids.non-mevalonate pathway	gsvivt01007996001|pacid:17820679	Transcript	highly similar to ( 536) AT1G74470 | Symbols: | geranylgeranyl reductase | chr1:27991248-27992845 FORWARDmoderately similar to ( 498) loc_os02g51080 12002.m33869 protein geranylgeranyl hydrogenase, putative, expressedFixC no original description	2
16.1.1	secondary metabolism.isoprenoids.non-mevalonate pathway	gsvivt01037438001|pacid:17842064	Transcript	weakly similar to ( 115) AT1G74470 | Symbols: | geranylgeranyl reductase | chr1:27991248-27992845 FORWARDweakly similar to ( 110) loc_os01g16020 12001.m08199 protein geranylgeranyl hydrogenase, putative, expressed no original description	-13
16.1.1.1	secondary metabolism.isoprenoids.non-mevalonate pathway.DXS	gsvivt01003955001|pacid:17818840	Transcript	nearly identical (1028) AT4G15560 | Symbols: CLA1, DEF, CLA, DXS, DXPS2 | CLA1 (CLOROPLASTOS ALTERADOS 1); 1-deoxy-D-xylulose-5-phosphate synthase | chr4:8884218-8887254 FORWARDnearly identical (1039) DXS_ORYSA Probable 1-deoxy-D-xylulose-5-phosphate synthase, chloroplast precursor (EC 2.2.1.7) (1-deoxyxylulose-5-phosphate synthase) (DXP synthase) (DXPS) - Oryza sativa (Rice)nearly identical (114…	3
16.1.1.1	secondary metabolism.isoprenoids.non-mevalonate pathway.DXS	gsvivt01029109001|pacid:17836036	Transcript	highly similar to ( 947) AT4G15560 | Symbols: CLA1, DEF, CLA, DXS, DXPS2 | CLA1 (CLOROPLASTOS ALTERADOS 1); 1-deoxy-D-xylulose-5-phosphate synthase | chr4:8884218-8887254 FORWARDhighly similar to ( 957) DXS_ORYSA Probable 1-deoxy-D-xylulose-5-phosphate synthase, chloroplast precursor (EC 2.2.1.7) (1-deoxyxylulose-5-phosphate synthase) (DXP synthase) (DXPS) - Oryza sativa (Rice)nearly identical (1…	-1
16.1.1.1	secondary metabolism.isoprenoids.non-mevalonate pathway.DXS	gsvivt01029169001|pacid:17836081	Transcript	highly similar to ( 972) AT4G15560 | Symbols: CLA1, DEF, CLA, DXS, DXPS2 | CLA1 (CLOROPLASTOS ALTERADOS 1); 1-deoxy-D-xylulose-5-phosphate synthase | chr4:8884218-8887254 FORWARDhighly similar to ( 969) DXS_ORYSA Probable 1-deoxy-D-xylulose-5-phosphate synthase, chloroplast precursor (EC 2.2.1.7) (1-deoxyxylulose-5-phosphate synthase) (DXP synthase) (DXPS) - Oryza sativa (Rice)nearly identical (1…	-1
16.1.1.1	secondary metabolism.isoprenoids.non-mevalonate pathway.DXS	gsvivt01035799001|pacid:17840894	Transcript	highly similar to ( 951) AT5G11380 | Symbols: DXPS3 | DXPS3 (1-deoxy-D-xylulose 5-phosphate synthase 3); 1-deoxy-D-xylulose-5-phosphate synthase | chr5:3630172-3632762 FORWARDhighly similar to ( 790) DXS_CAPAN Probable 1-deoxy-D-xylulose-5-phosphate synthase, chloroplast precursor (EC 2.2.1.7) (1-deoxyxylulose-5-phosphate synthase) (DXP synthase) (DXPS) (CapTKT2) - Capsicum annuum (Bell pepper)hi…	-7
16.1.1.10	secondary metabolism.isoprenoids.non-mevalonate pathway.geranylgeranyl pyrophosphate synthase	gsvivt01014066001|pacid:17825129	Transcript	highly similar to ( 565) AT1G78510 | Symbols: SPS1 | SPS1 (solanesyl diphosphate synthase 1); trans-octaprenyltranstransferase | chr1:29535410-29537042 REVERSEweakly similar to ( 139) GGPPS_HEVBR Geranylgeranyl pyrophosphate synthetase, chloroplast precursor (GGPP synthetase) [Includes: Dimethylallyltranstransferase (EC 2.5.1.1); Geranyltranstransferase (EC 2.5.1.10); Farnesyltranstransferase (EC…	1
16.1.1.10	secondary metabolism.isoprenoids.non-mevalonate pathway.geranylgeranyl pyrophosphate synthase	gsvivt01009654001|pacid:17822024	Transcript	moderately similar to ( 309) AT4G36810 | Symbols: GGPS1 | GGPS1 (GERANYLGERANYL PYROPHOSPHATE SYNTHASE 1); farnesyltranstransferase | chr4:17343513-17344628 FORWARDmoderately similar to ( 318) GGPPS_CATRO Geranylgeranyl pyrophosphate synthetase, chloroplast precursor (GGPP synthetase) (GGPS) [Includes: Dimethylallyltranstransferase (EC 2.5.1.1); Geranyltranstransferase (EC 2.5.1.10); Farnesyltran…	1
16.1.1.10	secondary metabolism.isoprenoids.non-mevalonate pathway.geranylgeranyl pyrophosphate synthase	gsvivt01023957001|pacid:17832259	Transcript	moderately similar to ( 457) AT2G17020 | Symbols: | F-box family protein (FBL10) | chr2:7396559-7398787 REVERSEmoderately similar to ( 235) GGPPS_SINAL Geranylgeranyl pyrophosphate synthetase, chloroplast precursor (GGPP synthetase) (GGPS) [Includes: Dimethylallyltranstransferase (EC 2.5.1.1); Geranyltranstransferase (EC 2.5.1.10); Farnesyltranstransferase (EC 2.5.1.29)] - Sinapis albmoderately s…	-1
16.1.1.2	secondary metabolism.isoprenoids.non-mevalonate pathway.DXR	gsvivt01007752001|pacid:17820493	Transcript	highly similar to ( 766) AT5G62790 | Symbols: DXR, PDE129 | DXR (1-DEOXY-D-XYLULOSE 5-PHOSPHATE REDUCTOISOMERASE); 1-deoxy-D-xylulose-5-phosphate reductoisomerase | chr5:25214358-25217292 REVERSEhighly similar to ( 752) DXR_ORYSA 1-deoxy-D-xylulose 5-phosphate reductoisomerase, chloroplast precursor (EC 1.1.1.267) (DXP reductoisomerase) (1-deoxyxylulose-5-phosphate reductoisomerase) (2-C-methyl-D…	2
16.1.1.4	secondary metabolism.isoprenoids.non-mevalonate pathway.CMK	gsvivt01037382001|pacid:17842021	Transcript	moderately similar to ( 476) AT2G26930 | Symbols: ATCDPMEK, PDE277, ISPE | ATCDPMEK (4-(CYTIDINE 5'-PHOSPHO)-2-C-METHYL-D-ERITHRITOL KINASE); 4-(cytidine 5'-diphospho)-2-C-methyl-D-erythritol kinase | chr2:11491829-11494229 REVERSEmoderately similar to ( 499) loc_os01g58790 12001.m12021 protein 4-diphosphocytidyl-2-C-methyl-D-erythritol kinase, chloroplast precursor, putative, expressedIspE PRK04…	-13
16.1.1.6	secondary metabolism.isoprenoids.non-mevalonate pathway.HDS	gsvivt01025182001|pacid:17833226	Transcript	nearly identical (1277) AT5G60600 | Symbols: GCPE, ISPG, CSB3, CLB4, HDS | HDS (4-HYDROXY-3-METHYLBUT-2-ENYL DIPHOSPHATE SYNTHASE); 4 iron, 4 sulfur cluster binding / 4-hydroxy-3-methylbut-2-en-1-yl diphosphate synthase | chr5:24359447-24363019 FORWARDnearly identical (1210) loc_os02g39160 12002.m09004 protein hydroxymethylbutenyl 4-diphosphate synthase, putative, expressedPRK00694 PRK02048 gcpE …	-1
16.1.1.7	secondary metabolism.isoprenoids.non-mevalonate pathway.HDR	gsvivt01031908001|pacid:17837987	Transcript	highly similar to ( 657) AT4G34350 | Symbols: CLB6, ISPH, HDR | HDR (4-HYDROXY-3-METHYLBUT-2-ENYL DIPHOSPHATE REDUCTASE); 4-hydroxy-3-methylbut-2-en-1-yl diphosphate reductase/ 4-hydroxy-3-methylbut-2-en-1-yl diphosphate synthase | chr4:16428681-16431038 REVERSEhighly similar to ( 654) loc_os03g52170 12003.m10194 protein 4-hydroxy-3-methylbut-2-enyl diphosphate reductase, putative, expressedispH …	-2
16.1.2.1	secondary metabolism.isoprenoids.mevalonate pathway.acetyl-CoA C-acyltransferase	gsvivt01007332001|pacid:17820253	Transcript	highly similar to ( 618) AT5G47720 | Symbols: | acetyl-CoA C-acyltransferase, putative / 3-ketoacyl-CoA thiolase, putative | chr5:19331866-19334009 FORWARDhighly similar to ( 581) loc_os09g07830 12009.m059940 protein acetyl-CoA acetyltransferase, cytosolic 1, putative, expressed thiolase PRK08235 PRK06954 PRK07800 PRK05790 PRK07025 PRK05656 PRK07491 PRK06845 PRK09051 PRK06366 PRK07124 PRK08041 Th…	2
16.1.2.1	secondary metabolism.isoprenoids.mevalonate pathway.acetyl-CoA C-acyltransferase	gsvivt01030112001|pacid:17836706	Transcript	highly similar to ( 608) AT5G48230 | Symbols: EMB1276, ACAT2 | ACAT2 (ACETOACETYL-COA THIOLASE 2); acetyl-CoA C-acetyltransferase/ catalytic | chr5:19552570-19555030 REVERSEhighly similar to ( 587) loc_os09g07830 12009.m059940 protein acetyl-CoA acetyltransferase, cytosolic 1, putative, expressed thiolase PRK08235 PRK06954 PRK07800 PRK05790 PRK07025 PRK05656 PRK07491 PRK06845 PRK08041 PRK09051 Th…	-1
16.1.2.1	secondary metabolism.isoprenoids.mevalonate pathway.acetyl-CoA C-acyltransferase	gsvivt01037169001|pacid:17841878	Transcript	weakly similar to ( 140) AT5G47720 | Symbols: | acetyl-CoA C-acyltransferase, putative / 3-ketoacyl-CoA thiolase, putative | chr5:19331866-19334009 FORWARDweakly similar to ( 139) loc_os01g02020 12001.m150463 protein acetyl-CoA acetyltransferase, cytosolic 2, putative, expressed thiolase PRK06445 PRK08235 PRK06845 PRK09052 PRK06954 PRK09051 no original description	-13
16.1.2.2	secondary metabolism.isoprenoids.mevalonate pathway.HMG-CoA synthase	gsvivt01008388001|pacid:17820996	Transcript	moderately similar to ( 267) AT4G11820 | Symbols: MVA1 | MVA1; acetyl-CoA C-acetyltransferase/ hydroxymethylglutaryl-CoA synthase | chr4:7109124-7111901 REVERSEweakly similar to ( 114) ATR_ORYSA Serine/threonine-protein kinase ATR (EC 2.7.11.1) - Oryza sativa (Rice)moderately similar to ( 265) loc_os03g02710 12003.m05811 protein hydroxymethylglutaryl-CoA synthase, putative, expressed HMG_CoA_synt…	2
16.1.2.2	secondary metabolism.isoprenoids.mevalonate pathway.HMG-CoA synthase	gsvivt01010658001|pacid:17822761	Transcript	highly similar to ( 617) AT4G11820 | Symbols: MVA1 | MVA1; acetyl-CoA C-acetyltransferase/ hydroxymethylglutaryl-CoA synthase | chr4:7109124-7111901 REVERSEhighly similar to ( 624) loc_os08g43170 12008.m08291 protein hydroxymethylglutaryl-CoA synthase, putative, expressed HMG_CoA_synt_C HMG_CoA_synt_N init_cond_enzymes PksG no original description	1
16.1.2.3	secondary metabolism.isoprenoids.mevalonate pathway.HMG-CoA reductase	gsvivt01013435001|pacid:17824701	Transcript	highly similar to ( 701) AT1G76490 | Symbols: HMG1, HMGR1 | HMG1 (HYDROXY METHYLGLUTARYL COA REDUCTASE 1); hydroxymethylglutaryl-CoA reductase | chr1:28695801-28698206 FORWARDhighly similar to ( 722) HMDH1_HEVBR 3-hydroxy-3-methylglutaryl-coenzyme A reductase 1 (EC 1.1.1.34) (HMG-CoA reductase 1) - Hevea brasiliensis (Para rubber tree)highly similar to ( 674) loc_os08g40180 12008.m07998 protein 3…	1
16.1.2.3	secondary metabolism.isoprenoids.mevalonate pathway.HMG-CoA reductase	gsvivt01026444001|pacid:17834145	Transcript	highly similar to ( 824) AT1G76490 | Symbols: HMG1, HMGR1 | HMG1 (HYDROXY METHYLGLUTARYL COA REDUCTASE 1); hydroxymethylglutaryl-CoA reductase | chr1:28695801-28698206 FORWARDhighly similar to ( 848) HMDH3_SOLTU 3-hydroxy-3-methylglutaryl-coenzyme A reductase 3 (EC 1.1.1.34) (HMG-CoA reductase 3) (HMG3.3) - Solanum tuberosum (Potato)highly similar to ( 761) loc_os08g40180 12008.m07998 protein 3-h…	-1
16.1.2.3	secondary metabolism.isoprenoids.mevalonate pathway.HMG-CoA reductase	gsvivt01023852001|pacid:17832165	Transcript	highly similar to ( 752) AT1G76490 | Symbols: HMG1, HMGR1 | HMG1 (HYDROXY METHYLGLUTARYL COA REDUCTASE 1); hydroxymethylglutaryl-CoA reductase | chr1:28695801-28698206 FORWARDhighly similar to ( 788) HMDH3_SOLTU 3-hydroxy-3-methylglutaryl-coenzyme A reductase 3 (EC 1.1.1.34) (HMG-CoA reductase 3) (HMG3.3) - Solanum tuberosum (Potato)highly similar to ( 693) loc_os08g40180 12008.m07998 protein 3-h…	-1
16.1.2.4	secondary metabolism.isoprenoids.mevalonate pathway.mevalonate kinase	gsvivt01000037001|pacid:17816652	Transcript	moderately similar to ( 350) AT5G27450 | Symbols: MVK, MK | MK (MEVALONATE KINASE); mevalonate kinase | chr5:9691051-9692975 FORWARDmoderately similar to ( 328) loc_os10g18220 12010.m04902 protein mevalonate kinase, putative, expressed ERG12 PRK03926 no original description	46
16.1.2.5	secondary metabolism.isoprenoids.mevalonate pathway.phosphomevalonate kinase	gsvivt01013024001|pacid:17824410	Transcript	highly similar to ( 679) AT1G31910 | Symbols: | GHMP kinase family protein | chr1:11459050-11461649 FORWARDhighly similar to ( 627) loc_os03g14830 12003.m06920 protein phosphomevalonate kinase, putative, expressed ERG8 no original description	1
16.1.2.6	secondary metabolism.isoprenoids.mevalonate pathway.mevalonate diphosphate decarboxylase	gsvivt01011287001|pacid:17823188	Transcript	highly similar to ( 683) AT3G54250 | Symbols: | mevalonate diphosphate decarboxylase, putative | chr3:20082468-20084688 REVERSEhighly similar to ( 638) loc_os02g01920 12002.m05542 protein diphosphomevalonate decarboxylase, putative, expressed MVD1 no original description	1
16.1.2.9	secondary metabolism.isoprenoids.mevalonate pathway.farnesyl pyrophosphate synthetase	gsvivt01014738001|pacid:17825661	Transcript	highly similar to ( 577) AT5G47770 | Symbols: FPS1 | FPS1 (FARNESYL DIPHOSPHATE SYNTHASE 1); dimethylallyltranstransferase/ geranyltranstransferase | chr5:19345297-19347415 FORWARDhighly similar to ( 586) FPPS_HELAN Farnesyl pyrophosphate synthetase (FPP synthetase) (FPS) (Farnesyl diphosphate synthetase) [Includes: Dimethylallyltranstransferase (EC 2.5.1.1); Geranyltranstransferase (EC 2.5.1.10)…	1
16.1.3	secondary metabolism.isoprenoids.tocopherol biosynthesis	gsvivt01033422001|pacid:17839143	Transcript	highly similar to ( 517) AT3G11945 | Symbols: ATHST | homogentisate farnesyltransferase/ homogentisate geranylgeranyltransferase/ homogentisate solanesyltransferase | chr3:3780041-3782880 REVERSEmoderately similar to ( 481) loc_os07g38850 12007.m08130 protein prenyltransferase/ zinc ion binding protein, putative, expressedubiA PRK07566 UbiA no original description	-2
16.1.3.2	secondary metabolism.isoprenoids.tocopherol biosynthesis.homogentisate phytyltransferase	gsvivt01029247001|pacid:17836136	Transcript	moderately similar to ( 483) AT2G18950 | Symbols: HPT1, TPT1, ATHPT, VTE2 | HPT1 (HOMOGENTISATE PHYTYLTRANSFERASE 1); homogentisate phytyltransferase/ prenyltransferase | chr2:8207491-8210047 FORWARDmoderately similar to ( 480) loc_os06g44840 12006.m32130 protein homogentisate geranylgeranyl transferase, putative, expressedubiA UbiA no original description	-1
16.1.3.2	secondary metabolism.isoprenoids.tocopherol biosynthesis.homogentisate phytyltransferase	gsvivt01035912001|pacid:17840992	Transcript	moderately similar to ( 326) AT2G18950 | Symbols: HPT1, TPT1, ATHPT, VTE2 | HPT1 (HOMOGENTISATE PHYTYLTRANSFERASE 1); homogentisate phytyltransferase/ prenyltransferase | chr2:8207491-8210047 FORWARDmoderately similar to ( 338) loc_os06g43880 12006.m08918 protein homogentisic acid geranylgeranyl transferase, putative, expressedubiA UbiA no original description	-7
16.1.3.3	secondary metabolism.isoprenoids.tocopherol biosynthesis.MPBQ/MSBQ methyltransferase	gsvivt01003135001|pacid:17818303	Transcript	moderately similar to ( 388) AT3G63410 | Symbols: APG1, VTE3, IEP37, E37 | APG1 (ALBINO OR PALE GREEN MUTANT 1); 2-methyl-6-phytyl-1,4-benzoquinone methyltransferase/ S-adenosylmethionine-dependent methyltransferase/ methyltransferase | chr3:23415816-23417002 REVERSEmoderately similar to ( 400) IN37_SPIOL 37 kDa inner envelope membrane protein, chloroplast precursor (E37) - Spinacia oleracea (Spi…	3
16.1.3.4	secondary metabolism.isoprenoids.tocopherol biosynthesis.tocopherol cyclase	gsvivt01035645001|pacid:17840768	Transcript	highly similar to ( 676) AT4G32770 | Symbols: VTE1, ATSDX1 | VTE1 (VITAMIN E DEFICIENT 1); tocopherol cyclase | chr4:15804981-15807790 FORWARDhighly similar to ( 637) TOCC_MAIZE Probable tocopherol cyclase, chloroplast precursor (Sucrose export defective 1) - Zea mays (Maize)highly similar to ( 639) loc_os02g17650 12002.m33638 protein tocopherol cyclase, chloroplast precursor, putative, expressed…	-7
16.1.3.5	secondary metabolism.isoprenoids.tocopherol biosynthesis.tocopherol methyltransferase	gsvivt01024322001|pacid:17832553	Transcript	moderately similar to ( 378) AT1G64970 | Symbols: G-TMT, TMT1, VTE4 | G-TMT (GAMMA-TOCOPHEROL METHYLTRANSFERASE); tocopherol O-methyltransferase | chr1:24134337-24135993 REVERSEmoderately similar to ( 408) loc_os02g47310 12002.m09766 protein tocopherol O-methyltransferase, chloroplast precursor, putative, expressed Methyltransf_11 PRK08317 Cfa no original description	-1
16.1.4	secondary metabolism.isoprenoids.carotenoids	gsvivt01029706001|pacid:17836421	Transcript	highly similar to ( 520) AT3G09580 | Symbols: | amine oxidase family protein | chr3:2942614-2944047 REVERSEmoderately similar to ( 401) loc_os07g43370 12007.m08565 protein oxidoreductase, putative, expressedAmino_oxidase COG1233 HemY PRK11883 no original description	-1
16.1.4.1	secondary metabolism.isoprenoids.carotenoids.phytoene synthase	gsvivt01025421001|pacid:17833417	Transcript	moderately similar to ( 451) AT5G17230 | Symbols: | phytoene synthase (PSY) / geranylgeranyl-diphosphate geranylgeranyl transferase | chr5:5659839-5662087 REVERSEmoderately similar to ( 454) PSY_CAPAN Phytoene synthase, chloroplast precursor (EC 2.5.1.-) - Capsicum annuum (Bell pepper)moderately similar to ( 449) loc_os06g51290 12006.m31943 protein phytoene synthase, chloroplast precursor, putati…	-1
16.1.4.1	secondary metabolism.isoprenoids.carotenoids.phytoene synthase	gsvivt01035255001|pacid:17840447	Transcript	highly similar to ( 597) AT5G17230 | Symbols: | phytoene synthase (PSY) / geranylgeranyl-diphosphate geranylgeranyl transferase | chr5:5659839-5662087 REVERSEhighly similar to ( 642) PSY_CAPAN Phytoene synthase, chloroplast precursor (EC 2.5.1.-) - Capsicum annuum (Bell pepper)highly similar to ( 565) loc_os06g51290 12006.m31943 protein phytoene synthase, chloroplast precursor, putative, expresse…	-5
16.1.4.2	secondary metabolism.isoprenoids.carotenoids.phytoene dehydrogenase	gsvivt01023990001|pacid:17832291	Transcript	moderately similar to ( 463) loc_os04g47290 12004.m35413 protein expressed proteinCOG3349 Amino_oxidase no original description	-1
16.1.4.21	secondary metabolism.isoprenoids.carotenoids.violaxanthin de-epoxidase	gsvivt01026405001|pacid:17834117	Transcript	highly similar to ( 623) AT1G08550 | Symbols: NPQ1, AVDE1 | NPQ1 (NON-PHOTOCHEMICAL QUENCHING 1); violaxanthin de-epoxidase | chr1:2707462-2709387 FORWARDhighly similar to ( 613) loc_os04g31040 12004.m35285 protein violaxanthin de-epoxidase, putative, expressedVDE no original description	-1
16.1.4.4	secondary metabolism.isoprenoids.carotenoids.lycopene epsilon cyclase	gsvivt01015169001|pacid:17825967	Transcript	highly similar to ( 759) AT5G57030 | Symbols: LUT2 | LUT2 (LUTEIN DEFICIENT 2); lycopene epsilon cyclase | chr5:23077398-23079818 FORWARDmoderately similar to ( 299) LCYB_CAPAN Lycopene beta cyclase, chloroplast precursor (EC 1.14.-.-) - Capsicum annuum (Bell pepper)highly similar to ( 711) loc_os01g39960 12001.m10269 protein lycopene epsilon cyclase, chloroplast precursor, putative, expressedLyc…	1
16.1.4.5	secondary metabolism.isoprenoids.carotenoids.lycopene beta cyclase	gsvivt01033577001|pacid:17839267	Transcript	moderately similar to ( 444) AT3G10230 | Symbols: LYC | LYC (LYCOPENE CYCLASE); lycopene beta cyclase | chr3:3164340-3165449 REVERSEmoderately similar to ( 462) LCYB_CAPAN Lycopene beta cyclase, chloroplast precursor (EC 1.14.-.-) - Capsicum annuum (Bell pepper)moderately similar to ( 428) loc_os02g09750 12002.m06272 protein lycopene beta cyclase, chloroplast precursor, putative, expressedLycopen…	-2
16.1.4.6	secondary metabolism.isoprenoids.carotenoids.carotenoid beta ring hydroxylase	gsvivt01028864001|pacid:17835864	Transcript	moderately similar to ( 347) AT4G25700 | Symbols: BETA-OHASE 1, B1, chy1 | BETA-OHASE 1 (BETA-HYDROXYLASE 1); carotene beta-ring hydroxylase | chr4:13094965-13095866 REVERSEmoderately similar to ( 334) loc_os03g03370 12003.m34991 protein beta-carotene hydroxylase, putative, expressed no original description	-1
16.1.5	secondary metabolism.isoprenoids.terpenoids	gsvivt01000414001|pacid:17816925	Transcript	moderately similar to ( 225) AT1G61680 | Symbols: TPS14, ATTPS14 | TPS14 (TERPENE SYNTHASE 14); S-linalool synthase | chr1:22772455-22774687 REVERSEweakly similar to ( 152) DCS1_GOSHI (+)-delta-cadinene synthase (EC 4.2.3.13) (D-cadinene synthase) - Gossypium hirsutum (Upland cotton)moderately similar to ( 203) loc_os02g02930 12002.m05643 protein terpene synthase 2, putative, expressedTerpene_cyc…	23
16.1.5	secondary metabolism.isoprenoids.terpenoids	gsvivt01000401001|pacid:17816916	Transcript	moderately similar to ( 298) AT3G25830 | Symbols: ATTPS-CIN | ATTPS-CIN (terpene synthase-like sequence-1,8-cineole); (E)-beta-ocimene synthase/ myrcene synthase | chr3:9447545-9450316 FORWARDmoderately similar to ( 264) 5EAS_TOBAC Aristolochene synthase (EC 4.2.3.9) (5-epi-aristolochene synthase) (EAS) - Nicotiana tabacum (Common tobacco)moderately similar to ( 213) loc_os03g24680 12003.m07811 p…	23
16.1.5	secondary metabolism.isoprenoids.terpenoids	gsvivt01000410001|pacid:17816921	Transcript	moderately similar to ( 221) AT4G16730 | Symbols: | lyase/ magnesium ion binding | chr4:9403119-9406003 FORWARDweakly similar to ( 150) DCS1_GOSHI (+)-delta-cadinene synthase (EC 4.2.3.13) (D-cadinene synthase) - Gossypium hirsutum (Upland cotton)weakly similar to ( 197) loc_os02g02930 12002.m05643 protein terpene synthase 2, putative, expressedTerpene_cyclase_plant_C1 Terpene_cyclase_C1 Terpene_…	23
16.1.5	secondary metabolism.isoprenoids.terpenoids	gsvivt01001153001|pacid:17817407	Transcript	highly similar to ( 733) AT4G02780 | Symbols: GA1, ABC33, ATCPS1 | GA1 (GA REQUIRING 1); ent-copalyl diphosphate synthase/ magnesium ion binding | chr4:1237881-1244766 REVERSEhighly similar to ( 840) KSA_PEA Ent-kaurene synthase A, chloroplast precursor (EC 5.5.1.13) (Ent-copalyl diphosphate synthase) (KSA) - Pisum sativum (Garden pea)highly similar to ( 717) loc_os02g17780 12002.m07022 protein e…	12
16.1.5	secondary metabolism.isoprenoids.terpenoids	gsvivt01006955001|pacid:17820121	Transcript	moderately similar to ( 486) AT1G61120 | Symbols: TPS04, GES | TPS04 (TERPENE SYNTHASE 04); (E,E)-geranyllinalool synthase | chr1:22523689-22528598 FORWARDmoderately similar to ( 253) KSB_CUCMA Ent-kaurene synthase B, chloroplast precursor (EC 4.2.3.19) (KSB) - Cucurbita maxima (Pumpkin) (Winter squash)moderately similar to ( 245) loc_os04g52230 12004.m10118 protein ent-kaurene synthase B, chloro…	2
16.1.5	secondary metabolism.isoprenoids.terpenoids	gsvivt01005217001|pacid:17819407	Transcript	moderately similar to ( 282) AT1G61680 | Symbols: TPS14, ATTPS14 | TPS14 (TERPENE SYNTHASE 14); S-linalool synthase | chr1:22772455-22774687 REVERSEmoderately similar to ( 224) DCS1_GOSHI (+)-delta-cadinene synthase (EC 4.2.3.13) (D-cadinene synthase) - Gossypium hirsutum (Upland cotton)moderately similar to ( 221) loc_os02g02930 12002.m05643 protein terpene synthase 2, putative, expressedTerpene…	2
16.1.5	secondary metabolism.isoprenoids.terpenoids	gsvivt01005272001|pacid:17819445	Transcript	moderately similar to ( 400) AT1G61680 | Symbols: TPS14, ATTPS14 | TPS14 (TERPENE SYNTHASE 14); S-linalool synthase | chr1:22772455-22774687 REVERSEmoderately similar to ( 221) CASS_RICCO Casbene synthase, chloroplast precursor (EC 4.2.3.8) - Ricinus communis (Castor bean)moderately similar to ( 298) loc_os02g02930 12002.m05643 protein terpene synthase 2, putative, expressedTerpene_cyclase_plant_…	2
16.1.5	secondary metabolism.isoprenoids.terpenoids	gsvivt01006469001|pacid:17819911	Transcript	very weakly similar to (96.3) AT1G61680 | Symbols: TPS14, ATTPS14 | TPS14 (TERPENE SYNTHASE 14); S-linalool synthase | chr1:22772455-22774687 REVERSEweakly similar to ( 104) CASS_RICCO Casbene synthase, chloroplast precursor (EC 4.2.3.8) - Ricinus communis (Castor bean)very weakly similar to (94.7) loc_os07g11790 12007.m05633 protein terpene synthase 7, putative, expressedTerpene_cyclase_plant_C1…	2
16.1.5	secondary metabolism.isoprenoids.terpenoids	gsvivt01005268001|pacid:17819442	Transcript	moderately similar to ( 493) AT1G61680 | Symbols: TPS14, ATTPS14 | TPS14 (TERPENE SYNTHASE 14); S-linalool synthase | chr1:22772455-22774687 REVERSEmoderately similar to ( 288) CASS_RICCO Casbene synthase, chloroplast precursor (EC 4.2.3.8) - Ricinus communis (Castor bean)moderately similar to ( 382) loc_os02g02930 12002.m05643 protein terpene synthase 2, putative, expressedTerpene_cyclase_plant_…	2
16.1.5	secondary metabolism.isoprenoids.terpenoids	gsvivt01005220001|pacid:17819410	Transcript	very weakly similar to ( 100) AT1G61680 | Symbols: TPS14, ATTPS14 | TPS14 (TERPENE SYNTHASE 14); S-linalool synthase | chr1:22772455-22774687 REVERSEweakly similar to ( 108) CASS_RICCO Casbene synthase, chloroplast precursor (EC 4.2.3.8) - Ricinus communis (Castor bean)very weakly similar to (95.5) loc_os07g11790 12007.m05633 protein terpene synthase 7, putative, expressedTerpene_cyclase_plant_C1…	2
16.1.5	secondary metabolism.isoprenoids.terpenoids	gsvivt01006399001|pacid:17819881	Transcript	moderately similar to ( 396) AT4G16740 | Symbols: ATTPS03 | ATTPS03; (E)-beta-ocimene synthase/ myrcene synthase | chr4:9407856-9409884 FORWARDmoderately similar to ( 306) 5EAS_TOBAC Aristolochene synthase (EC 4.2.3.9) (5-epi-aristolochene synthase) (EAS) - Nicotiana tabacum (Common tobacco)moderately similar to ( 229) loc_os08g04500 12008.m04593 protein terpene synthase 6, putative, expressedTer…	2
16.1.5	secondary metabolism.isoprenoids.terpenoids	gsvivt01006342001|pacid:17819857	Transcript	highly similar to ( 723) AT1G61120 | Symbols: TPS04, GES | TPS04 (TERPENE SYNTHASE 04); (E,E)-geranyllinalool synthase | chr1:22523689-22528598 FORWARDmoderately similar to ( 306) KSB_CUCMA Ent-kaurene synthase B, chloroplast precursor (EC 4.2.3.19) (KSB) - Cucurbita maxima (Pumpkin) (Winter squash)moderately similar to ( 354) loc_os04g52230 12004.m10118 protein ent-kaurene synthase B, chloroplas…	2
16.1.5	secondary metabolism.isoprenoids.terpenoids	gsvivt01014324001|pacid:17825332	Transcript	moderately similar to ( 315) AT5G23960 | Symbols: ATTPS21, TPS21 | TPS21 (TERPENE SYNTHASE 21); (-)-E-beta-caryophyllene synthase/ alpha-humulene synthase | chr5:8092969-8095128 FORWARDmoderately similar to ( 445) DCS1_GOSHI (+)-delta-cadinene synthase (EC 4.2.3.13) (D-cadinene synthase) - Gossypium hirsutum (Upland cotton)moderately similar to ( 260) loc_os08g04500 12008.m04593 protein terpene s…	1
16.1.5	secondary metabolism.isoprenoids.terpenoids	gsvivt01014558001|pacid:17825520	Transcript	moderately similar to ( 416) AT5G23960 | Symbols: ATTPS21, TPS21 | TPS21 (TERPENE SYNTHASE 21); (-)-E-beta-caryophyllene synthase/ alpha-humulene synthase | chr5:8092969-8095128 FORWARDhighly similar to ( 573) DCS1_GOSHI (+)-delta-cadinene synthase (EC 4.2.3.13) (D-cadinene synthase) - Gossypium hirsutum (Upland cotton)moderately similar to ( 365) loc_os01g23530 12001.m08826 protein sesquiterpene…	1
16.1.5	secondary metabolism.isoprenoids.terpenoids	gsvivt01014569001|pacid:17825527	Transcript	moderately similar to ( 417) AT5G23960 | Symbols: ATTPS21, TPS21 | TPS21 (TERPENE SYNTHASE 21); (-)-E-beta-caryophyllene synthase/ alpha-humulene synthase | chr5:8092969-8095128 FORWARDhighly similar to ( 591) DCS1_GOSHI (+)-delta-cadinene synthase (EC 4.2.3.13) (D-cadinene synthase) - Gossypium hirsutum (Upland cotton)moderately similar to ( 383) loc_os01g23530 12001.m08826 protein sesquiterpene…	1
16.1.5	secondary metabolism.isoprenoids.terpenoids	gsvivt01014175001|pacid:17825219	Transcript	moderately similar to ( 411) AT5G23960 | Symbols: ATTPS21, TPS21 | TPS21 (TERPENE SYNTHASE 21); (-)-E-beta-caryophyllene synthase/ alpha-humulene synthase | chr5:8092969-8095128 FORWARDhighly similar to ( 525) DCS1_GOSHI (+)-delta-cadinene synthase (EC 4.2.3.13) (D-cadinene synthase) - Gossypium hirsutum (Upland cotton)moderately similar to ( 335) loc_os08g04500 12008.m04593 protein terpene synth…	1
16.1.5	secondary metabolism.isoprenoids.terpenoids	gsvivt01013517001|pacid:17824766	Transcript	moderately similar to ( 414) AT3G25830 | Symbols: ATTPS-CIN | ATTPS-CIN (terpene synthase-like sequence-1,8-cineole); (E)-beta-ocimene synthase/ myrcene synthase | chr3:9447545-9450316 FORWARDmoderately similar to ( 225) DCS1_GOSHI (+)-delta-cadinene synthase (EC 4.2.3.13) (D-cadinene synthase) - Gossypium hirsutum (Upland cotton)weakly similar to ( 176) loc_os02g02930 12002.m05643 protein terpen…	1
16.1.5	secondary metabolism.isoprenoids.terpenoids	gsvivt01014323001|pacid:17825331	Transcript	moderately similar to ( 372) AT5G23960 | Symbols: ATTPS21, TPS21 | TPS21 (TERPENE SYNTHASE 21); (-)-E-beta-caryophyllene synthase/ alpha-humulene synthase | chr5:8092969-8095128 FORWARDhighly similar to ( 527) DCS1_GOSHI (+)-delta-cadinene synthase (EC 4.2.3.13) (D-cadinene synthase) - Gossypium hirsutum (Upland cotton)moderately similar to ( 337) loc_os01g23530 12001.m08826 protein sesquiterpene…	1
16.1.5	secondary metabolism.isoprenoids.terpenoids	gsvivt01014325001|pacid:17825333	Transcript	moderately similar to ( 441) AT5G23960 | Symbols: ATTPS21, TPS21 | TPS21 (TERPENE SYNTHASE 21); (-)-E-beta-caryophyllene synthase/ alpha-humulene synthase | chr5:8092969-8095128 FORWARDhighly similar to ( 599) DCS1_GOSHI (+)-delta-cadinene synthase (EC 4.2.3.13) (D-cadinene synthase) - Gossypium hirsutum (Upland cotton)moderately similar to ( 384) loc_os08g04500 12008.m04593 protein terpene synth…	1
16.1.5	secondary metabolism.isoprenoids.terpenoids	gsvivt01014174001|pacid:17825218	Transcript	moderately similar to ( 374) AT5G23960 | Symbols: ATTPS21, TPS21 | TPS21 (TERPENE SYNTHASE 21); (-)-E-beta-caryophyllene synthase/ alpha-humulene synthase | chr5:8092969-8095128 FORWARDhighly similar to ( 523) DCS1_GOSHI (+)-delta-cadinene synthase (EC 4.2.3.13) (D-cadinene synthase) - Gossypium hirsutum (Upland cotton)moderately similar to ( 342) loc_os08g04500 12008.m04593 protein terpene synth…	1
16.1.5	secondary metabolism.isoprenoids.terpenoids	gsvivt01014557001|pacid:17825519	Transcript	moderately similar to ( 408) AT5G23960 | Symbols: ATTPS21, TPS21 | TPS21 (TERPENE SYNTHASE 21); (-)-E-beta-caryophyllene synthase/ alpha-humulene synthase | chr5:8092969-8095128 FORWARDhighly similar to ( 574) DCS1_GOSHI (+)-delta-cadinene synthase (EC 4.2.3.13) (D-cadinene synthase) - Gossypium hirsutum (Upland cotton)moderately similar to ( 362) loc_os01g23530 12001.m08826 protein sesquiterpene…	1
16.1.5	secondary metabolism.isoprenoids.terpenoids	gsvivt01014566001|pacid:17825526	Transcript	moderately similar to ( 408) AT5G23960 | Symbols: ATTPS21, TPS21 | TPS21 (TERPENE SYNTHASE 21); (-)-E-beta-caryophyllene synthase/ alpha-humulene synthase | chr5:8092969-8095128 FORWARDhighly similar to ( 575) DCS1_GOSHI (+)-delta-cadinene synthase (EC 4.2.3.13) (D-cadinene synthase) - Gossypium hirsutum (Upland cotton)moderately similar to ( 367) loc_os01g23530 12001.m08826 protein sesquiterpene…	1
16.1.5	secondary metabolism.isoprenoids.terpenoids	gsvivt01012363001|pacid:17824001	Transcript	weakly similar to ( 128) AT3G25810 | Symbols: | myrcene/ocimene synthase, putative | chr3:9430805-9433844 FORWARDTerpene_cyclase_plant_C1 Terpene_cyclase_C1 no original description	1
16.1.5	secondary metabolism.isoprenoids.terpenoids	gsvivt01029525001|pacid:17836323	Transcript	nearly identical (1182) AT2G07050 | Symbols: CAS1 | CAS1 (cycloartenol synthase 1); cycloartenol synthase | chr2:2924629-2930295 FORWARDnearly identical (1150) loc_os02g04710 12002.m33547 protein cycloartenol synthase, putative, expressed SQCY_1 SQCY SqhC ISOPREN_C2_like no original description	-1
16.1.5	secondary metabolism.isoprenoids.terpenoids	gsvivt01029507001|pacid:17836308	Transcript	moderately similar to ( 434) AT2G07050 | Symbols: CAS1 | CAS1 (cycloartenol synthase 1); cycloartenol synthase | chr2:2924629-2930295 FORWARDmoderately similar to ( 416) loc_os02g04710 12002.m33547 protein cycloartenol synthase, putative, expressed SQCY_1 SQCY no original description	-1
16.1.5	secondary metabolism.isoprenoids.terpenoids	gsvivt01029514001|pacid:17836314	Transcript	nearly identical (1176) AT2G07050 | Symbols: CAS1 | CAS1 (cycloartenol synthase 1); cycloartenol synthase | chr2:2924629-2930295 FORWARDnearly identical (1147) loc_os02g04710 12002.m33547 protein cycloartenol synthase, putative, expressed SQCY_1 SQCY SqhC ISOPREN_C2_like no original description	-1
16.1.5	secondary metabolism.isoprenoids.terpenoids	gsvivt01029527001|pacid:17836325	Transcript	nearly identical (1251) AT2G07050 | Symbols: CAS1 | CAS1 (cycloartenol synthase 1); cycloartenol synthase | chr2:2924629-2930295 FORWARDnearly identical (1201) loc_os02g04710 12002.m33547 protein cycloartenol synthase, putative, expressed SQCY_1 SQCY SqhC ISOPREN_C2_like no original description	-1
16.1.5	secondary metabolism.isoprenoids.terpenoids	gsvivt01029468001|pacid:17836281	Transcript	highly similar to ( 974) AT2G07050 | Symbols: CAS1 | CAS1 (cycloartenol synthase 1); cycloartenol synthase | chr2:2924629-2930295 FORWARDhighly similar to ( 941) loc_os02g04710 12002.m33547 protein cycloartenol synthase, putative, expressed SQCY_1 SQCY SqhC ISOPREN_C2_like no original description	-1
16.1.5	secondary metabolism.isoprenoids.terpenoids	gsvivt01029482001|pacid:17836289	Transcript	highly similar to ( 606) AT1G78955 | Symbols: CAMS1 | CAMS1 (Camelliol C synthase 1); beta-amyrin synthase | chr1:29689153-29694255 REVERSEmoderately similar to ( 485) loc_os02g04710 12002.m33547 protein cycloartenol synthase, putative, expressed SQCY_1 SQCY SqhC ISOPREN_C2_like no original description	-1
16.1.5	secondary metabolism.isoprenoids.terpenoids	gsvivt01029508001|pacid:17836309	Transcript	nearly identical (1157) AT1G78950 | Symbols: | beta-amyrin synthase, putative | chr1:29684558-29688673 REVERSEhighly similar to ( 898) loc_os02g04710 12002.m33547 protein cycloartenol synthase, putative, expressed SQCY_1 SQCY SqhC ISOPREN_C2_like no original description	-1
16.1.5	secondary metabolism.isoprenoids.terpenoids	gsvivt01029510001|pacid:17836311	Transcript	nearly identical (1115) AT1G78950 | Symbols: | beta-amyrin synthase, putative | chr1:29684558-29688673 REVERSEhighly similar to ( 900) loc_os02g04710 12002.m33547 protein cycloartenol synthase, putative, expressed SQCY_1 SQCY SqhC ISOPREN_C2_like no original description	-1
16.1.5	secondary metabolism.isoprenoids.terpenoids	gsvivt01029488001|pacid:17836295	Transcript	nearly identical (1198) AT1G78950 | Symbols: | beta-amyrin synthase, putative | chr1:29684558-29688673 REVERSEhighly similar to ( 937) loc_os02g04710 12002.m33547 protein cycloartenol synthase, putative, expressed SQCY_1 SQCY SqhC ISOPREN_C2_like no original description	-1
16.1.5	secondary metabolism.isoprenoids.terpenoids	gsvivt01029474001|pacid:17836285	Transcript	nearly identical (1205) AT1G78950 | Symbols: | beta-amyrin synthase, putative | chr1:29684558-29688673 REVERSEhighly similar to ( 932) loc_os02g04710 12002.m33547 protein cycloartenol synthase, putative, expressed SQCY_1 SQCY SqhC ISOPREN_C2_like no original description	-1
16.1.5	secondary metabolism.isoprenoids.terpenoids	gsvivt01029489001|pacid:17836296	Transcript	nearly identical (1191) AT1G78950 | Symbols: | beta-amyrin synthase, putative | chr1:29684558-29688673 REVERSEhighly similar to ( 933) loc_os02g04710 12002.m33547 protein cycloartenol synthase, putative, expressed SQCY_1 SQCY SqhC ISOPREN_C2_like no original description	-1
16.1.5	secondary metabolism.isoprenoids.terpenoids	gsvivt01029509001|pacid:17836310	Transcript	nearly identical (1225) AT1G78950 | Symbols: | beta-amyrin synthase, putative | chr1:29684558-29688673 REVERSEhighly similar to ( 971) loc_os02g04710 12002.m33547 protein cycloartenol synthase, putative, expressed SQCY_1 SQCY SqhC ISOPREN_C2_like no original description	-1
16.1.5	secondary metabolism.isoprenoids.terpenoids	gsvivt01032217001|pacid:17838216	Transcript	nearly identical (1008) AT2G07050 | Symbols: CAS1 | CAS1 (cycloartenol synthase 1); cycloartenol synthase | chr2:2924629-2930295 FORWARDhighly similar to ( 986) loc_os02g04710 12002.m33547 protein cycloartenol synthase, putative, expressed SQCY_1 SQCY SqhC ISOPREN_C2_like no original description	-2
16.1.5	secondary metabolism.isoprenoids.terpenoids	gsvivt01032285001|pacid:17838255	Transcript	nearly identical (1356) AT2G07050 | Symbols: CAS1 | CAS1 (cycloartenol synthase 1); cycloartenol synthase | chr2:2924629-2930295 FORWARDnearly identical (1221) loc_os02g04710 12002.m33547 protein cycloartenol synthase, putative, expressed SQCY_1 SQCY SqhC ISOPREN_C2_like no original description	-2
16.1.5	secondary metabolism.isoprenoids.terpenoids	gsvivt01030647001|pacid:17837112	Transcript	moderately similar to ( 224) AT4G16740 | Symbols: ATTPS03 | ATTPS03; (E)-beta-ocimene synthase/ myrcene synthase | chr4:9407856-9409884 FORWARDmoderately similar to ( 242) 5EAS_TOBAC Aristolochene synthase (EC 4.2.3.9) (5-epi-aristolochene synthase) (EAS) - Nicotiana tabacum (Common tobacco)moderately similar to ( 207) loc_os02g26014 12002.m07744 protein sesquiterpene cyclase, putative, expressed…	-2
16.1.5	secondary metabolism.isoprenoids.terpenoids	gsvivt01030646001|pacid:17837111	Transcript	moderately similar to ( 253) AT2G24210 | Symbols: TPS10 | TPS10 (terpene synthase 10); (E)-beta-ocimene synthase/ myrcene synthase | chr2:10294330-10297401 FORWARDmoderately similar to ( 246) 5EAS_TOBAC Aristolochene synthase (EC 4.2.3.9) (5-epi-aristolochene synthase) (EAS) - Nicotiana tabacum (Common tobacco)moderately similar to ( 227) loc_os08g07100 12008.m04848 protein terpene synthase 10, p…	-2
16.1.5	secondary metabolism.isoprenoids.terpenoids	gsvivt01036361001|pacid:17841316	Transcript	moderately similar to ( 420) AT5G23960 | Symbols: ATTPS21, TPS21 | TPS21 (TERPENE SYNTHASE 21); (-)-E-beta-caryophyllene synthase/ alpha-humulene synthase | chr5:8092969-8095128 FORWARDhighly similar to ( 557) DCS1_GOSHI (+)-delta-cadinene synthase (EC 4.2.3.13) (D-cadinene synthase) - Gossypium hirsutum (Upland cotton)moderately similar to ( 388) loc_os01g23530 12001.m08826 protein sesquiterpene…	-7
16.1.5	secondary metabolism.isoprenoids.terpenoids	gsvivt01036374001|pacid:17841328	Transcript	moderately similar to ( 379) AT5G23960 | Symbols: ATTPS21, TPS21 | TPS21 (TERPENE SYNTHASE 21); (-)-E-beta-caryophyllene synthase/ alpha-humulene synthase | chr5:8092969-8095128 FORWARDhighly similar to ( 506) DCS1_GOSHI (+)-delta-cadinene synthase (EC 4.2.3.13) (D-cadinene synthase) - Gossypium hirsutum (Upland cotton)moderately similar to ( 357) loc_os08g04500 12008.m04593 protein terpene synth…	-7
16.1.5	secondary metabolism.isoprenoids.terpenoids	gsvivt01036366001|pacid:17841320	Transcript	moderately similar to ( 432) AT5G23960 | Symbols: ATTPS21, TPS21 | TPS21 (TERPENE SYNTHASE 21); (-)-E-beta-caryophyllene synthase/ alpha-humulene synthase | chr5:8092969-8095128 FORWARDhighly similar to ( 586) DCS1_GOSHI (+)-delta-cadinene synthase (EC 4.2.3.13) (D-cadinene synthase) - Gossypium hirsutum (Upland cotton)moderately similar to ( 400) loc_os08g04500 12008.m04593 protein terpene synth…	-7
16.1.5	secondary metabolism.isoprenoids.terpenoids	gsvivt01036308001|pacid:17841277	Transcript	moderately similar to ( 451) AT5G23960 | Symbols: ATTPS21, TPS21 | TPS21 (TERPENE SYNTHASE 21); (-)-E-beta-caryophyllene synthase/ alpha-humulene synthase | chr5:8092969-8095128 FORWARDhighly similar to ( 623) DCS1_GOSHI (+)-delta-cadinene synthase (EC 4.2.3.13) (D-cadinene synthase) - Gossypium hirsutum (Upland cotton)moderately similar to ( 420) loc_os08g04500 12008.m04593 protein terpene synth…	-7
16.1.5	secondary metabolism.isoprenoids.terpenoids	gsvivt01036312001|pacid:17841281	Transcript	moderately similar to ( 372) AT5G23960 | Symbols: ATTPS21, TPS21 | TPS21 (TERPENE SYNTHASE 21); (-)-E-beta-caryophyllene synthase/ alpha-humulene synthase | chr5:8092969-8095128 FORWARDhighly similar to ( 548) DCS1_GOSHI (+)-delta-cadinene synthase (EC 4.2.3.13) (D-cadinene synthase) - Gossypium hirsutum (Upland cotton)moderately similar to ( 366) loc_os08g04500 12008.m04593 protein terpene synth…	-7
16.1.5	secondary metabolism.isoprenoids.terpenoids	gsvivt01036307001|pacid:17841276	Transcript	no original description	-7
16.1.5	secondary metabolism.isoprenoids.terpenoids	gsvivt01036348001|pacid:17841309	Transcript	moderately similar to ( 438) AT5G23960 | Symbols: ATTPS21, TPS21 | TPS21 (TERPENE SYNTHASE 21); (-)-E-beta-caryophyllene synthase/ alpha-humulene synthase | chr5:8092969-8095128 FORWARDhighly similar to ( 601) DCS1_GOSHI (+)-delta-cadinene synthase (EC 4.2.3.13) (D-cadinene synthase) - Gossypium hirsutum (Upland cotton)moderately similar to ( 397) loc_os08g04500 12008.m04593 protein terpene synth…	-7
16.1.5	secondary metabolism.isoprenoids.terpenoids	gsvivt01036343001|pacid:17841305	Transcript	moderately similar to ( 431) AT5G23960 | Symbols: ATTPS21, TPS21 | TPS21 (TERPENE SYNTHASE 21); (-)-E-beta-caryophyllene synthase/ alpha-humulene synthase | chr5:8092969-8095128 FORWARDhighly similar to ( 590) DCS1_GOSHI (+)-delta-cadinene synthase (EC 4.2.3.13) (D-cadinene synthase) - Gossypium hirsutum (Upland cotton)moderately similar to ( 378) loc_os08g04500 12008.m04593 protein terpene synth…	-7
16.1.5	secondary metabolism.isoprenoids.terpenoids	gsvivt01036338001|pacid:17841301	Transcript	weakly similar to ( 114) AT5G23960 | Symbols: ATTPS21, TPS21 | TPS21 (TERPENE SYNTHASE 21); (-)-E-beta-caryophyllene synthase/ alpha-humulene synthase | chr5:8092969-8095128 FORWARDweakly similar to ( 146) DCS1_GOSHI (+)-delta-cadinene synthase (EC 4.2.3.13) (D-cadinene synthase) - Gossypium hirsutum (Upland cotton)very weakly similar to (80.1) loc_os04g01810 12004.m05497 protein aristolchene syn…	-7
16.1.5	secondary metabolism.isoprenoids.terpenoids	gsvivt01036322001|pacid:17841289	Transcript	moderately similar to ( 452) AT5G23960 | Symbols: ATTPS21, TPS21 | TPS21 (TERPENE SYNTHASE 21); (-)-E-beta-caryophyllene synthase/ alpha-humulene synthase | chr5:8092969-8095128 FORWARDhighly similar to ( 587) DCS1_GOSHI (+)-delta-cadinene synthase (EC 4.2.3.13) (D-cadinene synthase) - Gossypium hirsutum (Upland cotton)moderately similar to ( 404) loc_os08g04500 12008.m04593 protein terpene synth…	-7
16.1.5	secondary metabolism.isoprenoids.terpenoids	gsvivt01036310001|pacid:17841279	Transcript	very weakly similar to (90.5) AT5G23960 | Symbols: ATTPS21, TPS21 | TPS21 (TERPENE SYNTHASE 21); (-)-E-beta-caryophyllene synthase/ alpha-humulene synthase | chr5:8092969-8095128 FORWARDweakly similar to ( 125) DCS1_GOSHI (+)-delta-cadinene synthase (EC 4.2.3.13) (D-cadinene synthase) - Gossypium hirsutum (Upland cotton)very weakly similar to (92.0) loc_os08g04500 12008.m04593 protein terpene syn…	-7
16.1.5	secondary metabolism.isoprenoids.terpenoids	gsvivt01036360001|pacid:17841315	Transcript	moderately similar to ( 451) AT5G23960 | Symbols: ATTPS21, TPS21 | TPS21 (TERPENE SYNTHASE 21); (-)-E-beta-caryophyllene synthase/ alpha-humulene synthase | chr5:8092969-8095128 FORWARDhighly similar to ( 605) DCS1_GOSHI (+)-delta-cadinene synthase (EC 4.2.3.13) (D-cadinene synthase) - Gossypium hirsutum (Upland cotton)moderately similar to ( 397) loc_os08g04500 12008.m04593 protein terpene synth…	-7
16.1.5	secondary metabolism.isoprenoids.terpenoids	gsvivt01036315001|pacid:17841283	Transcript	moderately similar to ( 387) AT5G23960 | Symbols: ATTPS21, TPS21 | TPS21 (TERPENE SYNTHASE 21); (-)-E-beta-caryophyllene synthase/ alpha-humulene synthase | chr5:8092969-8095128 FORWARDhighly similar to ( 529) DCS1_GOSHI (+)-delta-cadinene synthase (EC 4.2.3.13) (D-cadinene synthase) - Gossypium hirsutum (Upland cotton)moderately similar to ( 354) loc_os01g23530 12001.m08826 protein sesquiterpene…	-7
16.1.5	secondary metabolism.isoprenoids.terpenoids	gsvivt01036376001|pacid:17841330	Transcript	moderately similar to ( 375) AT5G23960 | Symbols: ATTPS21, TPS21 | TPS21 (TERPENE SYNTHASE 21); (-)-E-beta-caryophyllene synthase/ alpha-humulene synthase | chr5:8092969-8095128 FORWARDmoderately similar to ( 490) DCS1_GOSHI (+)-delta-cadinene synthase (EC 4.2.3.13) (D-cadinene synthase) - Gossypium hirsutum (Upland cotton)moderately similar to ( 342) loc_os08g04500 12008.m04593 protein terpene s…	-7
16.1.5	secondary metabolism.isoprenoids.terpenoids	gsvivt01036344001|pacid:17841306	Transcript	moderately similar to ( 389) AT5G23960 | Symbols: ATTPS21, TPS21 | TPS21 (TERPENE SYNTHASE 21); (-)-E-beta-caryophyllene synthase/ alpha-humulene synthase | chr5:8092969-8095128 FORWARDhighly similar to ( 528) DCS1_GOSHI (+)-delta-cadinene synthase (EC 4.2.3.13) (D-cadinene synthase) - Gossypium hirsutum (Upland cotton)moderately similar to ( 354) loc_os01g23530 12001.m08826 protein sesquiterpene…	-7
16.1.5	secondary metabolism.isoprenoids.terpenoids	gsvivt01036724001|pacid:17841581	Transcript	highly similar to ( 880) AT1G79460 | Symbols: GA2, KS, ATKS | GA2 (GA REQUIRING 2); ent-kaurene synthase | chr1:29890568-29894436 FORWARDhighly similar to ( 902) KSB_CUCMA Ent-kaurene synthase B, chloroplast precursor (EC 4.2.3.19) (KSB) - Cucurbita maxima (Pumpkin) (Winter squash)highly similar to ( 734) loc_os04g52230 12004.m10118 protein ent-kaurene synthase B, chloroplast precursor, putative,…	-7
16.10	secondary metabolism.simple phenols	gsvivt01001603001|pacid:17817700	Transcript	highly similar to ( 635) AT5G09360 | Symbols: LAC14 | LAC14 (laccase 14); laccase | chr5:2906426-2908658 REVERSEmoderately similar to ( 233) ASO_CUCSA L-ascorbate oxidase precursor (EC 1.10.3.3) (Ascorbase) (ASO) - Cucumis sativus (Cucumber)highly similar to ( 592) loc_os02g51440 12002.m10178 protein laccase, putative Cu-oxidase_3 Cu-oxidase_2 Cu-oxidase SufI no original description	6
16.10	secondary metabolism.simple phenols	gsvivt01001614001|pacid:17817703	Transcript	highly similar to ( 515) AT5G09360 | Symbols: LAC14 | LAC14 (laccase 14); laccase | chr5:2906426-2908658 REVERSEweakly similar to ( 173) ASO_CUCSA L-ascorbate oxidase precursor (EC 1.10.3.3) (Ascorbase) (ASO) - Cucumis sativus (Cucumber)moderately similar to ( 480) loc_os02g51440 12002.m10178 protein laccase, putative Cu-oxidase Cu-oxidase_3 SufI Cu-oxidase_2 no original description	6
16.10	secondary metabolism.simple phenols	gsvivt01001604001|pacid:17817701	Transcript	highly similar to ( 513) AT5G09360 | Symbols: LAC14 | LAC14 (laccase 14); laccase | chr5:2906426-2908658 REVERSEweakly similar to ( 178) ASO_CUCSA L-ascorbate oxidase precursor (EC 1.10.3.3) (Ascorbase) (ASO) - Cucumis sativus (Cucumber)moderately similar to ( 484) loc_os02g51440 12002.m10178 protein laccase, putative Cu-oxidase Cu-oxidase_3 Cu-oxidase_2 SufI no original description	6
16.10	secondary metabolism.simple phenols	gsvivt01001601001|pacid:17817699	Transcript	weakly similar to ( 145) AT5G03260 | Symbols: LAC11 | LAC11 (laccase 11); laccase | chr5:777198-779338 REVERSEvery weakly similar to (94.4) ASO_CUCSA L-ascorbate oxidase precursor (EC 1.10.3.3) (Ascorbase) (ASO) - Cucumis sativus (Cucumber)weakly similar to ( 146) loc_os10g30140 12010.m05876 protein laccase, putative Cu-oxidase_2 Cu-oxidase no original description	6
16.10	secondary metabolism.simple phenols	gsvivt01008406001|pacid:17821012	Transcript	highly similar to ( 643) AT1G18140 | Symbols: LAC1, ATLAC1 | LAC1 (Laccase 1); laccase | chr1:6238986-6241393 REVERSEweakly similar to ( 152) ASO_CUCSA L-ascorbate oxidase precursor (EC 1.10.3.3) (Ascorbase) (ASO) - Cucumis sativus (Cucumber)moderately similar to ( 471) loc_os01g62480 12001.m12370 protein L-ascorbate oxidase precursor, putative, expressed Cu-oxidase_3 Cu-oxidase SufI no original …	2
16.10	secondary metabolism.simple phenols	gsvivt01012346001|pacid:17823994	Transcript	highly similar to ( 548) AT5G09360 | Symbols: LAC14 | LAC14 (laccase 14); laccase | chr5:2906426-2908658 REVERSEweakly similar to ( 190) ASO_CUCSA L-ascorbate oxidase precursor (EC 1.10.3.3) (Ascorbase) (ASO) - Cucumis sativus (Cucumber)highly similar to ( 532) loc_os02g51440 12002.m10178 protein laccase, putative Cu-oxidase Cu-oxidase_2 Cu-oxidase_3 SufI no original description	1
16.10	secondary metabolism.simple phenols	gsvivt01012329001|pacid:17823987	Transcript	highly similar to ( 624) AT5G09360 | Symbols: LAC14 | LAC14 (laccase 14); laccase | chr5:2906426-2908658 REVERSEmoderately similar to ( 236) ASO_CUCSA L-ascorbate oxidase precursor (EC 1.10.3.3) (Ascorbase) (ASO) - Cucumis sativus (Cucumber)highly similar to ( 592) loc_os11g47390 12011.m08519 protein laccase, putative, expressed Cu-oxidase_3 Cu-oxidase_2 Cu-oxidase SufI no original description	1
16.10	secondary metabolism.simple phenols	gsvivt01013695001|pacid:17824891	Transcript	highly similar to ( 519) AT5G09360 | Symbols: LAC14 | LAC14 (laccase 14); laccase | chr5:2906426-2908658 REVERSEmoderately similar to ( 233) ASO_CUCSA L-ascorbate oxidase precursor (EC 1.10.3.3) (Ascorbase) (ASO) - Cucumis sativus (Cucumber)highly similar to ( 548) loc_os11g47390 12011.m08519 protein laccase, putative, expressed Cu-oxidase_3 Cu-oxidase_2 SufI Cu-oxidase no original description	1
16.10	secondary metabolism.simple phenols	gsvivt01012359001|pacid:17823999	Transcript	highly similar to ( 530) AT5G09360 | Symbols: LAC14 | LAC14 (laccase 14); laccase | chr5:2906426-2908658 REVERSEweakly similar to ( 169) ASO_CUCSA L-ascorbate oxidase precursor (EC 1.10.3.3) (Ascorbase) (ASO) - Cucumis sativus (Cucumber)highly similar to ( 511) loc_os02g51440 12002.m10178 protein laccase, putative Cu-oxidase Cu-oxidase_2 Cu-oxidase_3 no original description	1
16.10	secondary metabolism.simple phenols	gsvivt01013689001|pacid:17824887	Transcript	highly similar to ( 556) AT5G09360 | Symbols: LAC14 | LAC14 (laccase 14); laccase | chr5:2906426-2908658 REVERSEmoderately similar to ( 231) ASO_CUCSA L-ascorbate oxidase precursor (EC 1.10.3.3) (Ascorbase) (ASO) - Cucumis sativus (Cucumber)highly similar to ( 546) loc_os11g47390 12011.m08519 protein laccase, putative, expressed Cu-oxidase_3 SufI Cu-oxidase Cu-oxidase_2 no original description	1
16.10	secondary metabolism.simple phenols	gsvivt01012332001|pacid:17823988	Transcript	highly similar to ( 543) AT5G09360 | Symbols: LAC14 | LAC14 (laccase 14); laccase | chr5:2906426-2908658 REVERSEmoderately similar to ( 205) ASO_CUCSA L-ascorbate oxidase precursor (EC 1.10.3.3) (Ascorbase) (ASO) - Cucumis sativus (Cucumber)highly similar to ( 572) loc_os02g51440 12002.m10178 protein laccase, putative Cu-oxidase_3 Cu-oxidase_2 Cu-oxidase SufI no original description	1
16.10	secondary metabolism.simple phenols	gsvivt01013694001|pacid:17824890	Transcript	highly similar to ( 501) AT5G09360 | Symbols: LAC14 | LAC14 (laccase 14); laccase | chr5:2906426-2908658 REVERSEmoderately similar to ( 230) ASO_CUCSA L-ascorbate oxidase precursor (EC 1.10.3.3) (Ascorbase) (ASO) - Cucumis sativus (Cucumber)highly similar to ( 517) loc_os11g47390 12011.m08519 protein laccase, putative, expressed Cu-oxidase_3 Cu-oxidase_2 SufI Cu-oxidase no original description	1
16.10	secondary metabolism.simple phenols	gsvivt01012343001|pacid:17823993	Transcript	highly similar to ( 644) AT5G09360 | Symbols: LAC14 | LAC14 (laccase 14); laccase | chr5:2906426-2908658 REVERSEmoderately similar to ( 222) ASO_CUCMA L-ascorbate oxidase precursor (EC 1.10.3.3) (Ascorbase) (ASO) - Cucurbita maxima (Pumpkin) (Winter squash)highly similar to ( 618) loc_os02g51440 12002.m10178 protein laccase, putative Cu-oxidase_3 Cu-oxidase Cu-oxidase_2 SufI no original descripti…	1
16.10	secondary metabolism.simple phenols	gsvivt01013687001|pacid:17824885	Transcript	moderately similar to ( 409) AT5G09360 | Symbols: LAC14 | LAC14 (laccase 14); laccase | chr5:2906426-2908658 REVERSEweakly similar to ( 164) ASO_CUCSA L-ascorbate oxidase precursor (EC 1.10.3.3) (Ascorbase) (ASO) - Cucumis sativus (Cucumber)moderately similar to ( 391) loc_os11g47390 12011.m08519 protein laccase, putative, expressed Cu-oxidase Cu-oxidase_2 SufI no original description	1
16.10	secondary metabolism.simple phenols	gsvivt01011363001|pacid:17823235	Transcript	weakly similar to ( 123) loc_os07g05280 12007.m04992 protein retrotransposon protein, putative, unclassifiedPQQ_DH Gcd no original description	1
16.10	secondary metabolism.simple phenols	gsvivt01025046001|pacid:17833116	Transcript	highly similar to ( 863) AT5G60020 | Symbols: LAC17, ATLAC17 | LAC17 (laccase 17); laccase | chr5:24168072-24170223 FORWARDweakly similar to ( 192) ASO_CUCMA L-ascorbate oxidase precursor (EC 1.10.3.3) (Ascorbase) (ASO) - Cucurbita maxima (Pumpkin) (Winter squash)highly similar to ( 802) loc_os01g62480 12001.m12370 protein L-ascorbate oxidase precursor, putative, expressed Cu-oxidase_3 Cu-oxidase…	-1
16.10	secondary metabolism.simple phenols	gsvivt01025077001|pacid:17833141	Transcript	highly similar to ( 848) AT5G60020 | Symbols: LAC17, ATLAC17 | LAC17 (laccase 17); laccase | chr5:24168072-24170223 FORWARDweakly similar to ( 200) ASO_CUCMA L-ascorbate oxidase precursor (EC 1.10.3.3) (Ascorbase) (ASO) - Cucurbita maxima (Pumpkin) (Winter squash)highly similar to ( 796) loc_os01g62480 12001.m12370 protein L-ascorbate oxidase precursor, putative, expressed Cu-oxidase_3 Cu-oxidase…	-1
16.10	secondary metabolism.simple phenols	gsvivt01027179001|pacid:17834673	Transcript	highly similar to ( 843) AT2G46570 | Symbols: LAC6 | LAC6 (laccase 6); laccase | chr2:19126872-19129069 FORWARDmoderately similar to ( 234) ASO_CUCSA L-ascorbate oxidase precursor (EC 1.10.3.3) (Ascorbase) (ASO) - Cucumis sativus (Cucumber)highly similar to ( 544) loc_os11g48060 12011.m08604 protein monocopper oxidase-like protein SKS1 precursor, putative, expressed Cu-oxidase_3 Cu-oxidase_2 Cu-o…	-1
16.10	secondary metabolism.simple phenols	gsvivt01024634001|pacid:17832790	Transcript	nearly identical (1263) AT5G58450 | Symbols: | binding | chr5:23626826-23632071 FORWARDmoderately similar to ( 244) ASO_CUCSA L-ascorbate oxidase precursor (EC 1.10.3.3) (Ascorbase) (ASO) - Cucumis sativus (Cucumber)nearly identical (1001) loc_os05g27870 12005.m07075 protein expressed protein Cu-oxidase_3 SufI Cu-oxidase_2 Cu-oxidase no original description	-1
16.10	secondary metabolism.simple phenols	gsvivt01024795001|pacid:17832919	Transcript	highly similar to ( 844) AT2G38080 | Symbols: IRX12, LAC4 | IRX12 (IRREGULAR XYLEM 12); laccase | chr2:15934540-15937352 FORWARDmoderately similar to ( 224) ASO_CUCSA L-ascorbate oxidase precursor (EC 1.10.3.3) (Ascorbase) (ASO) - Cucumis sativus (Cucumber)highly similar to ( 821) loc_os11g48060 12011.m08604 protein monocopper oxidase-like protein SKS1 precursor, putative, expressed Cu-oxidase_3 …	-1
16.10	secondary metabolism.simple phenols	gsvivt01025694001|pacid:17833633	Transcript	highly similar to ( 931) AT5G03260 | Symbols: LAC11 | LAC11 (laccase 11); laccase | chr5:777198-779338 REVERSEmoderately similar to ( 239) ASO_TOBAC L-ascorbate oxidase precursor (EC 1.10.3.3) (Ascorbase) (ASO) - Nicotiana tabacum (Common tobacco)highly similar to ( 836) loc_os01g44330 12001.m10689 protein L-ascorbate oxidase precursor, putative, expressed Cu-oxidase_3 Cu-oxidase Cu-oxidase_2 Suf…	-1
16.10	secondary metabolism.simple phenols	gsvivt01033501001|pacid:17839204	Transcript	highly similar to ( 919) AT5G03260 | Symbols: LAC11 | LAC11 (laccase 11); laccase | chr5:777198-779338 REVERSEmoderately similar to ( 236) ASO_CUCSA L-ascorbate oxidase precursor (EC 1.10.3.3) (Ascorbase) (ASO) - Cucumis sativus (Cucumber)highly similar to ( 834) loc_os01g44330 12001.m10689 protein L-ascorbate oxidase precursor, putative, expressed Cu-oxidase_3 Cu-oxidase Cu-oxidase_2 SufI no ori…	-2
16.10	secondary metabolism.simple phenols	gsvivt01032744001|pacid:17838634	Transcript	highly similar to ( 878) AT5G05390 | Symbols: LAC12 | LAC12 (laccase 12); laccase | chr5:1594753-1597042 FORWARDmoderately similar to ( 218) ASO_CUCSA L-ascorbate oxidase precursor (EC 1.10.3.3) (Ascorbase) (ASO) - Cucumis sativus (Cucumber)highly similar to ( 806) loc_os01g61160 12001.m12243 protein L-ascorbate oxidase precursor, putative, expressed Cu-oxidase_3 Cu-oxidase_2 Cu-oxidase SufI no o…	-2
16.10	secondary metabolism.simple phenols	gsvivt01034146001|pacid:17839719	Transcript	highly similar to ( 786) AT5G60020 | Symbols: LAC17, ATLAC17 | LAC17 (laccase 17); laccase | chr5:24168072-24170223 FORWARDmoderately similar to ( 201) ASO_TOBAC L-ascorbate oxidase precursor (EC 1.10.3.3) (Ascorbase) (ASO) - Nicotiana tabacum (Common tobacco)highly similar to ( 774) loc_os01g62480 12001.m12370 protein L-ascorbate oxidase precursor, putative, expressed Cu-oxidase_3 Cu-oxidase_2 C…	-3
16.10	secondary metabolism.simple phenols	gsvivt01034138001|pacid:17839712	Transcript	highly similar to ( 837) AT5G60020 | Symbols: LAC17, ATLAC17 | LAC17 (laccase 17); laccase | chr5:24168072-24170223 FORWARDmoderately similar to ( 231) ASO_CUCMA L-ascorbate oxidase precursor (EC 1.10.3.3) (Ascorbase) (ASO) - Cucurbita maxima (Pumpkin) (Winter squash)highly similar to ( 808) loc_os01g62480 12001.m12370 protein L-ascorbate oxidase precursor, putative, expressed Cu-oxidase_3 Cu-oxi…	-3
16.10	secondary metabolism.simple phenols	gsvivt01034842001|pacid:17840173	Transcript	highly similar to ( 605) AT5G09360 | Symbols: LAC14 | LAC14 (laccase 14); laccase | chr5:2906426-2908658 REVERSEmoderately similar to ( 226) ASO_TOBAC L-ascorbate oxidase precursor (EC 1.10.3.3) (Ascorbase) (ASO) - Nicotiana tabacum (Common tobacco)highly similar to ( 613) loc_os02g51440 12002.m10178 protein laccase, putative Cu-oxidase_3 Cu-oxidase Cu-oxidase_2 SufI no original description	-3
16.10	secondary metabolism.simple phenols	gsvivt01034783001|pacid:17840144	Transcript	highly similar to ( 564) AT5G09360 | Symbols: LAC14 | LAC14 (laccase 14); laccase | chr5:2906426-2908658 REVERSEmoderately similar to ( 219) ASO_CUCSA L-ascorbate oxidase precursor (EC 1.10.3.3) (Ascorbase) (ASO) - Cucumis sativus (Cucumber)highly similar to ( 572) loc_os02g51440 12002.m10178 protein laccase, putative Cu-oxidase_3 Cu-oxidase Cu-oxidase_2 SufI no original description	-3
16.10	secondary metabolism.simple phenols	gsvivt01034828001|pacid:17840165	Transcript	highly similar to ( 528) AT5G09360 | Symbols: LAC14 | LAC14 (laccase 14); laccase | chr5:2906426-2908658 REVERSEweakly similar to ( 174) ASO_TOBAC L-ascorbate oxidase precursor (EC 1.10.3.3) (Ascorbase) (ASO) - Nicotiana tabacum (Common tobacco)moderately similar to ( 497) loc_os02g51440 12002.m10178 protein laccase, putative Cu-oxidase Cu-oxidase_2 no original description	-3
16.10	secondary metabolism.simple phenols	gsvivt01034003001|pacid:17839607	Transcript	highly similar to ( 838) AT2G38080 | Symbols: IRX12, LAC4 | IRX12 (IRREGULAR XYLEM 12); laccase | chr2:15934540-15937352 FORWARDmoderately similar to ( 210) ASO_CUCSA L-ascorbate oxidase precursor (EC 1.10.3.3) (Ascorbase) (ASO) - Cucumis sativus (Cucumber)highly similar to ( 798) loc_os11g48060 12011.m08604 protein monocopper oxidase-like protein SKS1 precursor, putative, expressed Cu-oxidase_3 …	-3
16.10	secondary metabolism.simple phenols	gsvivt01034040001|pacid:17839639	Transcript	highly similar to ( 660) AT3G09220 | Symbols: LAC7 | LAC7 (laccase 7); laccase | chr3:2827434-2830477 REVERSEmoderately similar to ( 217) ASO_TOBAC L-ascorbate oxidase precursor (EC 1.10.3.3) (Ascorbase) (ASO) - Nicotiana tabacum (Common tobacco)highly similar to ( 571) loc_os01g61160 12001.m12243 protein L-ascorbate oxidase precursor, putative, expressed SufI Cu-oxidase_3 Cu-oxidase Cu-oxidase_2…	-3
16.10	secondary metabolism.simple phenols	gsvivt01034137001|pacid:17839711	Transcript	highly similar to ( 827) AT5G60020 | Symbols: LAC17, ATLAC17 | LAC17 (laccase 17); laccase | chr5:24168072-24170223 FORWARDmoderately similar to ( 213) ASO_TOBAC L-ascorbate oxidase precursor (EC 1.10.3.3) (Ascorbase) (ASO) - Nicotiana tabacum (Common tobacco)highly similar to ( 796) loc_os01g62480 12001.m12370 protein L-ascorbate oxidase precursor, putative, expressed Cu-oxidase_3 Cu-oxidase Cu-…	-3
16.10	secondary metabolism.simple phenols	gsvivt01037479001|pacid:17842089	Transcript	highly similar to ( 655) AT5G21105 | Symbols: | L-ascorbate oxidase/ copper ion binding / oxidoreductase | chr5:7174321-7177409 FORWARDhighly similar to ( 822) ASO_TOBAC L-ascorbate oxidase precursor (EC 1.10.3.3) (Ascorbase) (ASO) - Nicotiana tabacum (Common tobacco)highly similar to ( 554) loc_os06g37080 12006.m08243 protein L-ascorbate oxidase precursor, putative, expressed SufI Cu-oxidase_3 C…	-13
16.2	secondary metabolism.phenylpropanoids	gsvivt01003277001|pacid:17818401	Transcript	weakly similar to ( 183) AT5G41040 | Symbols: | transferase family protein | chr5:16431582-16433086 FORWARDweakly similar to ( 144) HCBT1_DIACA Anthranilate N-benzoyltransferase protein 1 (EC 2.3.1.144) (Anthranilate N-hydroxycinnamoyl/benzoyltransferase 1) - Dianthus caryophyllus (Carnation) (Clove pink)weakly similar to ( 164) loc_os11g31090 12011.m07014 protein transferase, putative, expressed…	3
16.2	secondary metabolism.phenylpropanoids	gsvivt01003748001|pacid:17818692	Transcript	moderately similar to ( 365) AT1G65450 | Symbols: | transferase family protein | chr1:24318035-24318895 FORWARDweakly similar to ( 162) HCBT1_DIACA Anthranilate N-benzoyltransferase protein 1 (EC 2.3.1.144) (Anthranilate N-hydroxycinnamoyl/benzoyltransferase 1) - Dianthus caryophyllus (Carnation) (Clove pink)weakly similar to ( 191) loc_os11g31090 12011.m07014 protein transferase, putative, expre…	3
16.2	secondary metabolism.phenylpropanoids	gsvivt01009185001|pacid:17821650	Transcript	highly similar to ( 920) AT4G24520 | Symbols: ATR1, AR1 | ATR1 (ARABIDOPSIS P450 REDUCTASE 1); NADPH-hemoprotein reductase | chr4:12663065-12667066 REVERSEhighly similar to ( 996) NCPR_PHAAU NADPH--cytochrome P450 reductase (EC 1.6.2.4) (CPR) (P450R) - Phaseolus aureus (Mung bean) (Vigna radiata)highly similar to ( 870) loc_os09g38620 12009.m06803 protein NADPH--cytochrome P450 reductase, putativ…	2
16.2	secondary metabolism.phenylpropanoids	gsvivt01004475001|pacid:17819048	Transcript	moderately similar to ( 309) AT2G22570 | Symbols: ATNIC1, NIC1 | NIC1 (NICOTINAMIDASE 1); catalytic/ nicotinamidase | chr2:9590021-9590846 REVERSEmoderately similar to ( 298) loc_os02g39400 12002.m09028 protein isochorismatase hydrolase, putative, expressedcysteine_hydrolases no original description	2
16.2	secondary metabolism.phenylpropanoids	gsvivt01009456001|pacid:17821865	Transcript	moderately similar to ( 233) AT5G42830 | Symbols: | transferase family protein | chr5:17176384-17177906 FORWARDweakly similar to ( 123) loc_os07g04970 12007.m04963 protein transferase, putative, expressedTransferase no original description	2
16.2	secondary metabolism.phenylpropanoids	gsvivt01008900001|pacid:17821421	Transcript	highly similar to ( 694) AT1G77670 | Symbols: | aminotransferase class I and II family protein | chr1:29189043-29190901 REVERSEhighly similar to ( 693) loc_os09g28050 12009.m22116 protein asparate aminotransferase, putative, expressed PRK07777 PRK09082 PRK08912 COG0436 PRK07212 PRK12414 PRK08362 PRK07683 PRK05794 PRK07682 PRK07367 PRK07309 Aminotran_1_2 PRK05764 PRK06108 PRK08069 PRK08443 PRK0754…	2
16.2	secondary metabolism.phenylpropanoids	gsvivt01010312001|pacid:17822524	Transcript	moderately similar to ( 387) AT1G24430 | Symbols: | transferase/ transferase, transferring acyl groups other than amino-acyl groups | chr1:8658190-8659497 REVERSEweakly similar to ( 107) HCBT1_DIACA Anthranilate N-benzoyltransferase protein 1 (EC 2.3.1.144) (Anthranilate N-hydroxycinnamoyl/benzoyltransferase 1) - Dianthus caryophyllus (Carnation) (Clove pink)weakly similar to ( 135) loc_os04g4225…	1
16.2	secondary metabolism.phenylpropanoids	gsvivt01010912001|pacid:17822931	Transcript	highly similar to ( 615) AT2G19070 | Symbols: SHT | SHT (SPERMIDINE HYDROXYCINNAMOYL TRANSFERASE); N-acyltransferase/ hydroxycinnamoyltransferase/ spermidine:caffeoyl CoA N-acyltransferase/ spermidine:coumaroyl CoA N-acyltransferase/ spermidine:feruloyl CoA N-acyltransferase/ spermidine:sinapoyl CoA N-acyl | chr2:8260185-8261958 REVERSEmoderately similar to ( 256) HCBT2_DIACA Anthranilate N-benzo…	1
16.2	secondary metabolism.phenylpropanoids	gsvivt01015439001|pacid:17826203	Transcript	highly similar to ( 596) AT1G03390 | Symbols: | transferase family protein | chr1:841033-842418 REVERSEweakly similar to ( 181) HCBT1_DIACA Anthranilate N-benzoyltransferase protein 1 (EC 2.3.1.144) (Anthranilate N-hydroxycinnamoyl/benzoyltransferase 1) - Dianthus caryophyllus (Carnation) (Clove pink)moderately similar to ( 234) loc_os11g31090 12011.m07014 protein transferase, putative, expressed…	1
16.2	secondary metabolism.phenylpropanoids	gsvivt01009763001|pacid:17822120	Transcript	highly similar to ( 504) AT1G27620 | Symbols: | transferase family protein | chr1:9608444-9610432 FORWARDweakly similar to ( 136) HCBT1_DIACA Anthranilate N-benzoyltransferase protein 1 (EC 2.3.1.144) (Anthranilate N-hydroxycinnamoyl/benzoyltransferase 1) - Dianthus caryophyllus (Carnation) (Clove pink)moderately similar to ( 357) loc_os01g28474 12001.m09289 protein transferase, putative, express…	1
16.2	secondary metabolism.phenylpropanoids	gsvivt01023631001|pacid:17832017	Transcript	moderately similar to ( 484) AT5G48930 | Symbols: HCT | HCT (HYDROXYCINNAMOYL-COA SHIKIMATE/QUINATE HYDROXYCINNAMOYL TRANSFERASE); quinate O-hydroxycinnamoyltransferase/ shikimate O-hydroxycinnamoyltransferase/ transferase | chr5:19836654-19838092 REVERSEmoderately similar to ( 323) HCBT1_DIACA Anthranilate N-benzoyltransferase protein 1 (EC 2.3.1.144) (Anthranilate N-hydroxycinnamoyl/benzoyltran…	-1
16.2	secondary metabolism.phenylpropanoids	gsvivt01024259001|pacid:17832509	Transcript	moderately similar to ( 457) AT5G17540 | Symbols: | transferase family protein | chr5:5782061-5783682 REVERSEweakly similar to ( 140) HCBT1_DIACA Anthranilate N-benzoyltransferase protein 1 (EC 2.3.1.144) (Anthranilate N-hydroxycinnamoyl/benzoyltransferase 1) - Dianthus caryophyllus (Carnation) (Clove pink)highly similar to ( 526) loc_os10g35950 12010.m06411 protein 10-deacetylbaccatin III 10-O-a…	-1
16.2	secondary metabolism.phenylpropanoids	gsvivt01029213001|pacid:17836111	Transcript	nearly identical (1049) AT4G30210 | Symbols: ATR2, AR2 | ATR2 (ARABIDOPSIS P450 REDUCTASE 2); NADPH-hemoprotein reductase | chr4:14796900-14800578 FORWARDnearly identical (1021) NCPR_CATRO NADPH--cytochrome P450 reductase (EC 1.6.2.4) (CPR) (P450R) - Catharanthus roseus (Rosy periwinkle) (Madagascar periwinkle)nearly identical (1013) loc_os09g38620 12009.m06803 protein NADPH--cytochrome P450 redu…	-1
16.2	secondary metabolism.phenylpropanoids	gsvivt01029451001|pacid:17836267	Transcript	moderately similar to ( 235) AT1G78990 | Symbols: | transferase family protein | chr1:29713531-29714969 REVERSEweakly similar to ( 134) loc_os04g51980 12004.m10093 protein transferase, putative, expressedTransferase no original description	-1
16.2	secondary metabolism.phenylpropanoids	gsvivt01029447001|pacid:17836264	Transcript	moderately similar to ( 475) AT1G32910 | Symbols: | transferase family protein | chr1:11925426-11926908 FORWARDweakly similar to ( 117) HCBT1_DIACA Anthranilate N-benzoyltransferase protein 1 (EC 2.3.1.144) (Anthranilate N-hydroxycinnamoyl/benzoyltransferase 1) - Dianthus caryophyllus (Carnation) (Clove pink)moderately similar to ( 304) loc_os04g51980 12004.m10093 protein transferase, putative, e…	-1
16.2	secondary metabolism.phenylpropanoids	gsvivt01026803001|pacid:17834375	Transcript	weakly similar to ( 162) AT4G35160 | Symbols: | O-methyltransferase family 2 protein | chr4:16730989-16732808 REVERSEmoderately similar to ( 259) 7OMT8_MEDSA Isoflavone-7-O-methyltransferase 8 (EC 2.1.1.150) (Isoflavone-O-methyltransferase 8) (7-IOMT-8) - Medicago sativa (Alfalfa)moderately similar to ( 246) loc_os08g35310 12008.m07520 protein isoflavone-7-O-methytransferase 9, putative Methyltra…	-1
16.2	secondary metabolism.phenylpropanoids	gsvivt01023651001|pacid:17832026	Transcript	moderately similar to ( 445) AT2G19070 | Symbols: SHT | SHT (SPERMIDINE HYDROXYCINNAMOYL TRANSFERASE); N-acyltransferase/ hydroxycinnamoyltransferase/ spermidine:caffeoyl CoA N-acyltransferase/ spermidine:coumaroyl CoA N-acyltransferase/ spermidine:feruloyl CoA N-acyltransferase/ spermidine:sinapoyl CoA N-acyl | chr2:8260185-8261958 REVERSEmoderately similar to ( 264) HCBT2_DIACA Anthranilate N-b…	-1
16.2	secondary metabolism.phenylpropanoids	gsvivt01028891001|pacid:17835886	Transcript	highly similar to ( 551) AT5G23940 | Symbols: EMB3009 | EMB3009 (embryo defective 3009); transferase/ transferase, transferring acyl groups other than amino-acyl groups | chr5:8076616-8079677 REVERSEweakly similar to ( 101) HCBT2_DIACA Anthranilate N-benzoyltransferase protein 2 (EC 2.3.1.144) (Anthranilate N-hydroxycinnamoyl/benzoyltransferase 2) - Dianthus caryophyllus (Carnation) (Clove pink)m…	-1
16.2	secondary metabolism.phenylpropanoids	gsvivt01028889001|pacid:17835885	Transcript	highly similar to ( 551) AT5G23940 | Symbols: EMB3009 | EMB3009 (embryo defective 3009); transferase/ transferase, transferring acyl groups other than amino-acyl groups | chr5:8076616-8079677 REVERSEweakly similar to ( 105) HCBT2_DIACA Anthranilate N-benzoyltransferase protein 2 (EC 2.3.1.144) (Anthranilate N-hydroxycinnamoyl/benzoyltransferase 2) - Dianthus caryophyllus (Carnation) (Clove pink)m…	-1
16.2	secondary metabolism.phenylpropanoids	gsvivt01026240001|pacid:17834027	Transcript	very weakly similar to (87.4) AT5G23230 | Symbols: NIC2 | NIC2 (NICOTINAMIDASE 2); catalytic/ nicotinamidase | chr5:7826005-7826601 REVERSEvery weakly similar to (94.0) loc_os04g44420 12004.m09401 protein isochorismatase, putative, expressedcysteine_hydrolases Isochorismatase EntB no original description	-1
16.2	secondary metabolism.phenylpropanoids	gsvivt01032784001|pacid:17838668	Transcript	highly similar to ( 562) AT2G40230 | Symbols: | transferase family protein | chr2:16803285-16804586 REVERSEweakly similar to ( 171) HCBT1_DIACA Anthranilate N-benzoyltransferase protein 1 (EC 2.3.1.144) (Anthranilate N-hydroxycinnamoyl/benzoyltransferase 1) - Dianthus caryophyllus (Carnation) (Clove pink)moderately similar to ( 260) loc_os01g01520 12001.m06797 protein anthranilate N-benzoyltransf…	-2
16.2	secondary metabolism.phenylpropanoids	gsvivt01030845001|pacid:17837208	Transcript	moderately similar to ( 294) AT3G03480 | Symbols: CHAT | CHAT (acetyl CoA:(Z)-3-hexen-1-ol acetyltransferase); acetyl CoA:(Z)-3-hexen-1-ol acetyltransferase | chr3:828400-829863 REVERSEweakly similar to ( 135) HCBT1_DIACA Anthranilate N-benzoyltransferase protein 1 (EC 2.3.1.144) (Anthranilate N-hydroxycinnamoyl/benzoyltransferase 1) - Dianthus caryophyllus (Carnation) (Clove pink)moderately simi…	-2
16.2	secondary metabolism.phenylpropanoids	gsvivt01033999001|pacid:17839605	Transcript	highly similar to ( 613) AT5G01210 | Symbols: | transferase family protein | chr5:84554-85981 FORWARDweakly similar to ( 102) HCBT1_DIACA Anthranilate N-benzoyltransferase protein 1 (EC 2.3.1.144) (Anthranilate N-hydroxycinnamoyl/benzoyltransferase 1) - Dianthus caryophyllus (Carnation) (Clove pink)moderately similar to ( 437) loc_os01g63480 12001.m12464 protein AER, putative, expressedTransferas…	-3
16.2	secondary metabolism.phenylpropanoids	gsvivt01035902001|pacid:17840982	Transcript	moderately similar to ( 418) AT4G31910 | Symbols: | transferase family protein | chr4:15441125-15443696 FORWARDweakly similar to ( 137) HCBT2_DIACA Anthranilate N-benzoyltransferase protein 2 (EC 2.3.1.144) (Anthranilate N-hydroxycinnamoyl/benzoyltransferase 2) - Dianthus caryophyllus (Carnation) (Clove pink)weakly similar to ( 162) loc_os11g31090 12011.m07014 protein transferase, putative, expre…	-7
16.2	secondary metabolism.phenylpropanoids	gsvivt01036905001|pacid:17841689	Transcript	moderately similar to ( 323) AT5G17540 | Symbols: | transferase family protein | chr5:5782061-5783682 REVERSEweakly similar to ( 133) HCBT3_DIACA Anthranilate N-benzoyltransferase protein 3 (EC 2.3.1.144) (Anthranilate N-hydroxycinnamoyl/benzoyltransferase 3) - Dianthus caryophyllus (Carnation) (Clove pink)moderately similar to ( 376) loc_os10g35950 12010.m06411 protein 10-deacetylbaccatin III 10…	-13
16.2	secondary metabolism.phenylpropanoids	gsvivt01036917001|pacid:17841698	Transcript	highly similar to ( 523) AT1G31490 | Symbols: | transferase family protein | chr1:11271744-11273078 REVERSEvery weakly similar to (88.2) HCBT1_DIACA Anthranilate N-benzoyltransferase protein 1 (EC 2.3.1.144) (Anthranilate N-hydroxycinnamoyl/benzoyltransferase 1) - Dianthus caryophyllus (Carnation) (Clove pink)weakly similar to ( 199) loc_os01g15709 12001.m08169 protein transferase, putativeTransf…	-13
16.2	secondary metabolism.phenylpropanoids	gsvivt01038410001|pacid:17842714	Transcript	moderately similar to ( 263) AT1G78990 | Symbols: | transferase family protein | chr1:29713531-29714969 REVERSEweakly similar to ( 142) loc_os04g51990 12004.m10094 protein transferase, putative, expressedTransferase no original description	-31
16.2.1.1	secondary metabolism.phenylpropanoids.lignin biosynthesis.PAL	gsvivt01015124001|pacid:17825932	Transcript	highly similar to ( 528) AT3G10340 | Symbols: PAL4 | PAL4 (Phenylalanine ammonia-lyase 4); ammonia ligase/ ammonia-lyase/ catalytic | chr3:3204260-3207809 FORWARDhighly similar to ( 548) PAL2_IPOBA Phenylalanine ammonia-lyase (EC 4.3.1.5) - Ipomoea batatas (Sweet potato) (Batate)moderately similar to ( 499) loc_os04g43800 12004.m09339 protein phenylalanine ammonia-lyase, putative, expressed PAL-H…	1
16.2.1.1	secondary metabolism.phenylpropanoids.lignin biosynthesis.PAL	gsvivt01025214001|pacid:17833253	Transcript	highly similar to ( 543) AT2G37040 | Symbols: pal1, ATPAL1 | pal1 (Phe ammonia lyase 1); phenylalanine ammonia-lyase | chr2:15557602-15560237 REVERSEhighly similar to ( 731) PAL2_CICAR Phenylalanine ammonia-lyase 2 (EC 4.3.1.5) - Cicer arietinum (Chickpea) (Garbanzo)highly similar to ( 506) loc_os04g43800 12004.m09339 protein phenylalanine ammonia-lyase, putative, expressed PAL-HAL PAL HutH PRK09…	-1
16.2.1.1	secondary metabolism.phenylpropanoids.lignin biosynthesis.PAL	gsvivt01025703001|pacid:17833642	Transcript	highly similar to ( 527) AT5G04230 | Symbols: PAL3, ATPAL3 | PAL3 (PHENYL ALANINE AMMONIA-LYASE 3); phenylalanine ammonia-lyase | chr5:1160831-1163707 FORWARDhighly similar to ( 684) PAL1_SOYBN Phenylalanine ammonia-lyase 1 (EC 4.3.1.5) - Glycine max (Soybean)moderately similar to ( 458) loc_os04g43800 12004.m09339 protein phenylalanine ammonia-lyase, putative, expressed PAL-HAL PAL HutH PRK09367…	-1
16.2.1.1	secondary metabolism.phenylpropanoids.lignin biosynthesis.PAL	gsvivt01024306001|pacid:17832545	Transcript	highly similar to ( 642) AT5G04230 | Symbols: PAL3, ATPAL3 | PAL3 (PHENYL ALANINE AMMONIA-LYASE 3); phenylalanine ammonia-lyase | chr5:1160831-1163707 FORWARDhighly similar to ( 822) PAL1_SOYBN Phenylalanine ammonia-lyase 1 (EC 4.3.1.5) - Glycine max (Soybean)moderately similar to ( 464) loc_os04g43800 12004.m09339 protein phenylalanine ammonia-lyase, putative, expressed PAL-HAL PAL HutH PRK09367…	-1
16.2.1.10	secondary metabolism.phenylpropanoids.lignin biosynthesis.CAD	gsvivt01000216001|pacid:17816800	Transcript	moderately similar to ( 379) AT3G19450 | Symbols: CAD4, ATCAD4, CAD, CAD-C | ATCAD4; cinnamyl-alcohol dehydrogenase | chr3:6744859-6747005 FORWARDmoderately similar to ( 401) CADH_POPDE Cinnamyl alcohol dehydrogenase (EC 1.1.1.195) (CAD) - Populus deltoides (Poplar)moderately similar to ( 398) loc_os02g09490 12002.m06246 protein cinnamyl alcohol dehydrogenase, putative, expressed AdhP PRK09422 Td…	23
16.2.1.10	secondary metabolism.phenylpropanoids.lignin biosynthesis.CAD	gsvivt01001913001|pacid:17817899	Transcript	moderately similar to ( 478) AT1G72680 | Symbols: ATCAD1, CAD1 | cinnamyl-alcohol dehydrogenase, putative | chr1:27359346-27360876 REVERSEmoderately similar to ( 347) MTDH_MESCR Probable mannitol dehydrogenase (EC 1.1.1.255) (NAD-dependent mannitol dehydrogenase) - Mesembryanthemum crystallinum (Common ice plant)moderately similar to ( 452) loc_os10g11810 12010.m21843 protein mannitol dehydrogena…	5
16.2.1.10	secondary metabolism.phenylpropanoids.lignin biosynthesis.CAD	gsvivt01002109001|pacid:17818007	Transcript	moderately similar to ( 445) AT4G37980 | Symbols: ELI3-1, ELI3, ATCAD7, CAD7 | ELI3-1 (ELICITOR-ACTIVATED GENE 3-1); binding / catalytic/ oxidoreductase/ zinc ion binding | chr4:17852670-17853914 FORWARDhighly similar to ( 511) MTDH_FRAAN Probable mannitol dehydrogenase (EC 1.1.1.255) (NAD-dependent mannitol dehydrogenase) - Fragaria ananassa (Strawberry)moderately similar to ( 392) loc_os10g2947…	4
16.2.1.10	secondary metabolism.phenylpropanoids.lignin biosynthesis.CAD	gsvivt01002106001|pacid:17818005	Transcript	moderately similar to ( 479) AT4G39330 | Symbols: ATCAD9, CAD9 | CAD9 (CINNAMYL ALCOHOL DEHYDROGENASE 9); binding / catalytic/ oxidoreductase/ zinc ion binding | chr4:18291268-18292740 FORWARDhighly similar to ( 551) MTDH_FRAAN Probable mannitol dehydrogenase (EC 1.1.1.255) (NAD-dependent mannitol dehydrogenase) - Fragaria ananassa (Strawberry)moderately similar to ( 414) loc_os10g29470 12010.m05…	4
16.2.1.10	secondary metabolism.phenylpropanoids.lignin biosynthesis.CAD	gsvivt01003150001|pacid:17818314	Transcript	moderately similar to ( 461) AT3G19450 | Symbols: CAD4, ATCAD4, CAD, CAD-C | ATCAD4; cinnamyl-alcohol dehydrogenase | chr3:6744859-6747005 FORWARDmoderately similar to ( 497) CADH4_TOBAC Cinnamyl alcohol dehydrogenase (EC 1.1.1.195) (CAD) - Nicotiana tabacum (Common tobacco)moderately similar to ( 445) loc_os02g09490 12002.m06246 protein cinnamyl alcohol dehydrogenase, putative, expressed AdhP PR…	3
16.2.1.10	secondary metabolism.phenylpropanoids.lignin biosynthesis.CAD	gsvivt01003153001|pacid:17818316	Transcript	moderately similar to ( 425) AT3G19450 | Symbols: CAD4, ATCAD4, CAD, CAD-C | ATCAD4; cinnamyl-alcohol dehydrogenase | chr3:6744859-6747005 FORWARDmoderately similar to ( 458) CADH9_TOBAC Cinnamyl alcohol dehydrogenase (EC 1.1.1.195) (CAD) - Nicotiana tabacum (Common tobacco)moderately similar to ( 409) loc_os02g09490 12002.m06246 protein cinnamyl alcohol dehydrogenase, putative, expressed AdhP PR…	3
16.2.1.10	secondary metabolism.phenylpropanoids.lignin biosynthesis.CAD	gsvivt01008765001|pacid:17821312	Transcript	weakly similar to ( 147) AT4G39330 | Symbols: ATCAD9, CAD9 | CAD9 (CINNAMYL ALCOHOL DEHYDROGENASE 9); binding / catalytic/ oxidoreductase/ zinc ion binding | chr4:18291268-18292740 FORWARDweakly similar to ( 137) MTDH_PETCR Mannitol dehydrogenase (EC 1.1.1.255) (NAD-dependent mannitol dehydrogenase) (Fragment) - Petroselinum crispum (Parsley) (Petroselinum hortense)weakly similar to ( 179) loc_os…	2
16.2.1.10	secondary metabolism.phenylpropanoids.lignin biosynthesis.CAD	gsvivt01006459001|pacid:17819901	Transcript	moderately similar to ( 355) AT4G37990 | Symbols: ELI3-2, ELI3, ATCAD8, CAD-B2 | ELI3-2 (ELICITOR-ACTIVATED GENE 3-2); aryl-alcohol dehydrogenase/ mannitol dehydrogenase | chr4:17855964-17857388 FORWARDmoderately similar to ( 405) MTDH_FRAAN Probable mannitol dehydrogenase (EC 1.1.1.255) (NAD-dependent mannitol dehydrogenase) - Fragaria ananassa (Strawberry)moderately similar to ( 322) loc_os10g2…	2
16.2.1.10	secondary metabolism.phenylpropanoids.lignin biosynthesis.CAD	gsvivt01004508001|pacid:17819056	Transcript	moderately similar to ( 484) AT4G37990 | Symbols: ELI3-2, ELI3, ATCAD8, CAD-B2 | ELI3-2 (ELICITOR-ACTIVATED GENE 3-2); aryl-alcohol dehydrogenase/ mannitol dehydrogenase | chr4:17855964-17857388 FORWARDhighly similar to ( 545) MTDH_FRAAN Probable mannitol dehydrogenase (EC 1.1.1.255) (NAD-dependent mannitol dehydrogenase) - Fragaria ananassa (Strawberry)moderately similar to ( 411) loc_os10g29470…	2
16.2.1.10	secondary metabolism.phenylpropanoids.lignin biosynthesis.CAD	gsvivt01006306001|pacid:17819836	Transcript	moderately similar to ( 457) AT4G37990 | Symbols: ELI3-2, ELI3, ATCAD8, CAD-B2 | ELI3-2 (ELICITOR-ACTIVATED GENE 3-2); aryl-alcohol dehydrogenase/ mannitol dehydrogenase | chr4:17855964-17857388 FORWARDhighly similar to ( 517) MTDH_FRAAN Probable mannitol dehydrogenase (EC 1.1.1.255) (NAD-dependent mannitol dehydrogenase) - Fragaria ananassa (Strawberry)moderately similar to ( 407) loc_os10g29470…	2
16.2.1.10	secondary metabolism.phenylpropanoids.lignin biosynthesis.CAD	gsvivt01006458001|pacid:17819900	Transcript	highly similar to ( 511) AT4G37990 | Symbols: ELI3-2, ELI3, ATCAD8, CAD-B2 | ELI3-2 (ELICITOR-ACTIVATED GENE 3-2); aryl-alcohol dehydrogenase/ mannitol dehydrogenase | chr4:17855964-17857388 FORWARDhighly similar to ( 579) MTDH_FRAAN Probable mannitol dehydrogenase (EC 1.1.1.255) (NAD-dependent mannitol dehydrogenase) - Fragaria ananassa (Strawberry)moderately similar to ( 444) loc_os10g29470 120…	2
16.2.1.10	secondary metabolism.phenylpropanoids.lignin biosynthesis.CAD	gsvivt01006462001|pacid:17819904	Transcript	moderately similar to ( 427) AT4G39330 | Symbols: ATCAD9, CAD9 | CAD9 (CINNAMYL ALCOHOL DEHYDROGENASE 9); binding / catalytic/ oxidoreductase/ zinc ion binding | chr4:18291268-18292740 FORWARDmoderately similar to ( 478) MTDH_FRAAN Probable mannitol dehydrogenase (EC 1.1.1.255) (NAD-dependent mannitol dehydrogenase) - Fragaria ananassa (Strawberry)moderately similar to ( 379) loc_os10g29470 12010…	2
16.2.1.10	secondary metabolism.phenylpropanoids.lignin biosynthesis.CAD	gsvivt01013448001|pacid:17824712	Transcript	moderately similar to ( 445) AT4G37970 | Symbols: ATCAD6, CAD6 | CAD6 (CINNAMYL ALCOHOL DEHYDROGENASE 6); binding / catalytic/ oxidoreductase/ zinc ion binding | chr4:17849672-17852145 FORWARDmoderately similar to ( 487) MTDH_FRAAN Probable mannitol dehydrogenase (EC 1.1.1.255) (NAD-dependent mannitol dehydrogenase) - Fragaria ananassa (Strawberry)moderately similar to ( 397) loc_os10g29470 12010…	1
16.2.1.10	secondary metabolism.phenylpropanoids.lignin biosynthesis.CAD	gsvivt01009972001|pacid:17822297	Transcript	moderately similar to ( 419) AT4G39330 | Symbols: ATCAD9, CAD9 | CAD9 (CINNAMYL ALCOHOL DEHYDROGENASE 9); binding / catalytic/ oxidoreductase/ zinc ion binding | chr4:18291268-18292740 FORWARDmoderately similar to ( 399) MTDH_FRAAN Probable mannitol dehydrogenase (EC 1.1.1.255) (NAD-dependent mannitol dehydrogenase) - Fragaria ananassa (Strawberry)highly similar to ( 541) loc_os04g15920 12004.m06…	1
16.2.1.10	secondary metabolism.phenylpropanoids.lignin biosynthesis.CAD	gsvivt01026629001|pacid:17834278	Transcript	highly similar to ( 540) AT4G39330 | Symbols: ATCAD9, CAD9 | CAD9 (CINNAMYL ALCOHOL DEHYDROGENASE 9); binding / catalytic/ oxidoreductase/ zinc ion binding | chr4:18291268-18292740 FORWARDmoderately similar to ( 475) MTDH_MEDSA Probable mannitol dehydrogenase (EC 1.1.1.255) (NAD-dependent mannitol dehydrogenase) - Medicago sativa (Alfalfa)moderately similar to ( 404) loc_os10g29470 12010.m05819 p…	-1
16.2.1.10	secondary metabolism.phenylpropanoids.lignin biosynthesis.CAD	gsvivt01026631001|pacid:17834280	Transcript	highly similar to ( 556) AT4G39330 | Symbols: ATCAD9, CAD9 | CAD9 (CINNAMYL ALCOHOL DEHYDROGENASE 9); binding / catalytic/ oxidoreductase/ zinc ion binding | chr4:18291268-18292740 FORWARDhighly similar to ( 537) MTDH_MEDSA Probable mannitol dehydrogenase (EC 1.1.1.255) (NAD-dependent mannitol dehydrogenase) - Medicago sativa (Alfalfa)moderately similar to ( 434) loc_os10g29470 12010.m05819 prote…	-1
16.2.1.3	secondary metabolism.phenylpropanoids.lignin biosynthesis.4CL	gsvivt01001826001|pacid:17817836	Transcript	moderately similar to ( 476) AT5G63380 | Symbols: | 4-coumarate--CoA ligase family protein / 4-coumaroyl-CoA synthase family protein | chr5:25387581-25390026 REVERSEmoderately similar to ( 326) 4CL1_TOBAC 4-coumarate--CoA ligase 1 (EC 6.2.1.12) (4CL 1) (4-coumaroyl-CoA synthase 1) - Nicotiana tabacum (Common tobacco)moderately similar to ( 434) loc_os01g67530 12001.m12857 protein 4-coumarate--CoA…	5
16.2.1.3	secondary metabolism.phenylpropanoids.lignin biosynthesis.4CL	gsvivt01001827001|pacid:17817837	Transcript	moderately similar to ( 496) AT5G63380 | Symbols: | 4-coumarate--CoA ligase family protein / 4-coumaroyl-CoA synthase family protein | chr5:25387581-25390026 REVERSEmoderately similar to ( 307) 4CL1_TOBAC 4-coumarate--CoA ligase 1 (EC 6.2.1.12) (4CL 1) (4-coumaroyl-CoA synthase 1) - Nicotiana tabacum (Common tobacco)moderately similar to ( 436) loc_os01g67530 12001.m12857 protein 4-coumarate--CoA…	5
16.2.1.3	secondary metabolism.phenylpropanoids.lignin biosynthesis.4CL	gsvivt01008498001|pacid:17821089	Transcript	highly similar to ( 572) AT5G63380 | Symbols: | 4-coumarate--CoA ligase family protein / 4-coumaroyl-CoA synthase family protein | chr5:25387581-25390026 REVERSEmoderately similar to ( 303) 4CL2_ORYSA 4-coumarate--CoA ligase 2 (EC 6.2.1.12) (4CL 2) (4-coumaroyl-CoA synthase 2) - Oryza sativa (Rice)moderately similar to ( 475) loc_os01g67530 12001.m12857 protein 4-coumarate--CoA ligase 2, putative…	2
16.2.1.3	secondary metabolism.phenylpropanoids.lignin biosynthesis.4CL	gsvivt01008693001|pacid:17821255	Transcript	highly similar to ( 716) AT1G20510 | Symbols: OPCL1 | OPCL1 (OPC-8:0 COA LIGASE1); 4-coumarate-CoA ligase | chr1:7103939-7105856 REVERSEmoderately similar to ( 336) 4CL1_TOBAC 4-coumarate--CoA ligase 1 (EC 6.2.1.12) (4CL 1) (4-coumaroyl-CoA synthase 1) - Nicotiana tabacum (Common tobacco)highly similar to ( 587) loc_os03g04000 12003.m05932 protein 4-coumarate--CoA ligase 1, putative, expressed Ca…	2
16.2.1.3	secondary metabolism.phenylpropanoids.lignin biosynthesis.4CL	gsvivt01008694001|pacid:17821256	Transcript	highly similar to ( 746) AT1G20510 | Symbols: OPCL1 | OPCL1 (OPC-8:0 COA LIGASE1); 4-coumarate-CoA ligase | chr1:7103939-7105856 REVERSEmoderately similar to ( 304) 4CL1_TOBAC 4-coumarate--CoA ligase 1 (EC 6.2.1.12) (4CL 1) (4-coumaroyl-CoA synthase 1) - Nicotiana tabacum (Common tobacco)highly similar to ( 620) loc_os03g04000 12003.m05932 protein 4-coumarate--CoA ligase 1, putative, expressed Ca…	2
16.2.1.3	secondary metabolism.phenylpropanoids.lignin biosynthesis.4CL	gsvivt01010497001|pacid:17822653	Transcript	highly similar to ( 761) AT1G62940 | Symbols: ACOS5 | ACOS5 (ACYL-COA SYNTHETASE 5); 4-coumarate-CoA ligase/ long-chain-fatty-acid-CoA ligase/ medium-chain-fatty-acid-CoA ligase | chr1:23310554-23312747 FORWARDmoderately similar to ( 350) 4CL1_SOLTU 4-coumarate--CoA ligase 1 (EC 6.2.1.12) (4CL 1) (4-coumaroyl-CoA synthase 1) - Solanum tuberosum (Potato)highly similar to ( 659) loc_os04g24530 1200…	1
16.2.1.3	secondary metabolism.phenylpropanoids.lignin biosynthesis.4CL	gsvivt01010358001|pacid:17822563	Transcript	highly similar to ( 513) AT5G63380 | Symbols: | 4-coumarate--CoA ligase family protein / 4-coumaroyl-CoA synthase family protein | chr5:25387581-25390026 REVERSEmoderately similar to ( 308) 4CL1_TOBAC 4-coumarate--CoA ligase 1 (EC 6.2.1.12) (4CL 1) (4-coumaroyl-CoA synthase 1) - Nicotiana tabacum (Common tobacco)moderately similar to ( 442) loc_os07g17970 12007.m06237 protein 4-coumarate--CoA lig…	1
16.2.1.3	secondary metabolism.phenylpropanoids.lignin biosynthesis.4CL	gsvivt01011541001|pacid:17823374	Transcript	highly similar to ( 640) AT4G19010 | Symbols: | 4-coumarate--CoA ligase family protein / 4-coumaroyl-CoA synthase family protein | chr4:10411715-10414221 REVERSEmoderately similar to ( 311) 4CL1_TOBAC 4-coumarate--CoA ligase 1 (EC 6.2.1.12) (4CL 1) (4-coumaroyl-CoA synthase 1) - Nicotiana tabacum (Common tobacco)highly similar to ( 501) loc_os08g04770 12008.m04620 protein 4-coumarate--CoA ligase …	1
16.2.1.3	secondary metabolism.phenylpropanoids.lignin biosynthesis.4CL	gsvivt01023483001|pacid:17831924	Transcript	highly similar to ( 507) loc_os05g50300 12005.m09099 protein POLYKETIDE SYNTHASE PROTEIN, putative, expressed PRK05850 PRK12476 PRK05691 PRK07769 PRK09192 CaiC AMP-binding PRK07768 PRK05851 Acs no original description	-1
16.2.1.3	secondary metabolism.phenylpropanoids.lignin biosynthesis.4CL	gsvivt01029183001|pacid:17836094	Transcript	moderately similar to ( 394) AT3G21240 | Symbols: 4CL2, AT4CL2 | 4CL2 (4-COUMARATE:COA LIGASE 2); 4-coumarate-CoA ligase | chr3:7454497-7457314 REVERSEmoderately similar to ( 427) 4CL1_TOBAC 4-coumarate--CoA ligase 1 (EC 6.2.1.12) (4CL 1) (4-coumaroyl-CoA synthase 1) - Nicotiana tabacum (Common tobacco)moderately similar to ( 388) loc_os02g08100 12002.m06156 protein 4-coumarate--CoA ligase 1, put…	-1
16.2.1.3	secondary metabolism.phenylpropanoids.lignin biosynthesis.4CL	gsvivt01025332001|pacid:17833349	Transcript	very weakly similar to (82.4) AT1G20480 | Symbols: | 4-coumarate--CoA ligase family protein / 4-coumaroyl-CoA synthase family protein | chr1:7094978-7097073 REVERSEnearly identical (1443) loc_os04g39780 12004.m08964 protein AMP-binding enzyme family protein, expressed PRK05691 PRK05850 CaiC PRK07769 PRK09192 PRK12476 AMP-binding PRK07768 PRK05851 PRK08314 Acs PRK05605 EntF PRK08315 FAA1 PRK05677 …	-1
16.2.1.3	secondary metabolism.phenylpropanoids.lignin biosynthesis.4CL	gsvivt01024400001|pacid:17832610	Transcript	highly similar to ( 721) AT1G65060 | Symbols: 4CL3 | 4CL3; 4-coumarate-CoA ligase | chr1:24167927-24171457 REVERSEhighly similar to ( 779) 4CL2_SOYBN 4-coumarate--CoA ligase 2 (EC 6.2.1.12) (4CL 2) (4-coumaroyl-CoA synthase 2) (Clone 4CL16) - Glycine max (Soybean)highly similar to ( 684) loc_os02g46970 12002.m09733 protein 4-coumarate--CoA ligase 2, putative, expressed CaiC AMP-binding PRK07770 P…	-1
16.2.1.3	secondary metabolism.phenylpropanoids.lignin biosynthesis.4CL	gsvivt01029182001|pacid:17836093	Transcript	highly similar to ( 714) AT1G51680 | Symbols: 4CL1, 4CL.1, AT4CL1 | 4CL1 (4-COUMARATE:COA LIGASE 1); 4-coumarate-CoA ligase | chr1:19159080-19161464 REVERSEhighly similar to ( 822) 4CL1_TOBAC 4-coumarate--CoA ligase 1 (EC 6.2.1.12) (4CL 1) (4-coumaroyl-CoA synthase 1) - Nicotiana tabacum (Common tobacco)highly similar to ( 723) loc_os02g08100 12002.m06156 protein 4-coumarate--CoA ligase 1, putati…	-1
16.2.1.3	secondary metabolism.phenylpropanoids.lignin biosynthesis.4CL	gsvivt01033646001|pacid:17839323	Transcript	moderately similar to ( 382) AT4G05160 | Symbols: | 4-coumarate--CoA ligase, putative / 4-coumaroyl-CoA synthase, putative | chr4:2664451-2666547 FORWARDmoderately similar to ( 214) 4CL1_TOBAC 4-coumarate--CoA ligase 1 (EC 6.2.1.12) (4CL 1) (4-coumaroyl-CoA synthase 1) - Nicotiana tabacum (Common tobacco)moderately similar to ( 287) loc_os03g05780 12003.m06100 protein 4-coumarate--CoA ligase 2, p…	-2
16.2.1.3	secondary metabolism.phenylpropanoids.lignin biosynthesis.4CL	gsvivt01031500001|pacid:17837679	Transcript	moderately similar to ( 353) AT4G05160 | Symbols: | 4-coumarate--CoA ligase, putative / 4-coumaroyl-CoA synthase, putative | chr4:2664451-2666547 FORWARDmoderately similar to ( 233) 4CL1_TOBAC 4-coumarate--CoA ligase 1 (EC 6.2.1.12) (4CL 1) (4-coumaroyl-CoA synthase 1) - Nicotiana tabacum (Common tobacco)moderately similar to ( 314) loc_os03g05780 12003.m06100 protein 4-coumarate--CoA ligase 2, p…	-2
16.2.1.6	secondary metabolism.phenylpropanoids.lignin biosynthesis.CCoAOMT	gsvivt01015246001|pacid:17826037	Transcript	moderately similar to ( 302) AT4G26220 | Symbols: | caffeoyl-CoA 3-O-methyltransferase, putative | chr4:13284179-13285146 FORWARDmoderately similar to ( 294) CAMT_MESCR Caffeoyl-CoA O-methyltransferase (EC 2.1.1.104) (Trans-caffeoyl-CoA 3-O-methyltransferase) (CCoAMT) (CCoAOMT) - Mesembryanthemum crystallinum (Common ice plant)moderately similar to ( 284) loc_os06g06980 12006.m31989 protein caffe…	1
16.2.1.6	secondary metabolism.phenylpropanoids.lignin biosynthesis.CCoAOMT	gsvivt01010466001|pacid:17822629	Transcript	moderately similar to ( 269) AT1G67980 | Symbols: CCOAMT | CCoAMT; caffeoyl-CoA O-methyltransferase | chr1:25488239-25488934 FORWARDmoderately similar to ( 253) CAMT_VITVI Caffeoyl-CoA O-methyltransferase (EC 2.1.1.104) (Trans-caffeoyl-CoA 3-O-methyltransferase) (CCOAMT) (CCOAOMT) - Vitis vinifera (Grape)moderately similar to ( 241) loc_os06g06980 12006.m31989 protein caffeoyl-CoA O-methyltransfe…	1
16.2.1.6	secondary metabolism.phenylpropanoids.lignin biosynthesis.CCoAOMT	gsvivt01010469001|pacid:17822632	Transcript	moderately similar to ( 276) AT1G67980 | Symbols: CCOAMT | CCoAMT; caffeoyl-CoA O-methyltransferase | chr1:25488239-25488934 FORWARDmoderately similar to ( 258) CAMT_PETCR Caffeoyl-CoA O-methyltransferase (EC 2.1.1.104) (Trans-caffeoyl-CoA 3-O-methyltransferase) (CCOAMT) (CCOAOMT) - Petroselinum crispum (Parsley) (Petroselinum hortense)moderately similar to ( 244) loc_os06g06980 12006.m31989 prot…	1
16.2.1.6	secondary metabolism.phenylpropanoids.lignin biosynthesis.CCoAOMT	gsvivt01015245001|pacid:17826036	Transcript	moderately similar to ( 300) AT4G26220 | Symbols: | caffeoyl-CoA 3-O-methyltransferase, putative | chr4:13284179-13285146 FORWARDmoderately similar to ( 278) CAMT_MESCR Caffeoyl-CoA O-methyltransferase (EC 2.1.1.104) (Trans-caffeoyl-CoA 3-O-methyltransferase) (CCoAMT) (CCoAOMT) - Mesembryanthemum crystallinum (Common ice plant)moderately similar to ( 269) loc_os06g06980 12006.m31989 protein caffe…	1
16.2.1.6	secondary metabolism.phenylpropanoids.lignin biosynthesis.CCoAOMT	gsvivt01027486001|pacid:17834855	Transcript	moderately similar to ( 389) AT3G62000 | Symbols: | O-methyltransferase family 3 protein | chr3:22959441-22961180 REVERSEweakly similar to ( 162) CAMT2_MAIZE Caffeoyl-CoA O-methyltransferase 2 (EC 2.1.1.104) (Trans-caffeoyl-CoA 3-O-methyltransferase 2) (CCoAMT-2) (CCoAOMT-2) - Zea mays (Maize)moderately similar to ( 331) loc_os08g05790 12008.m080088 protein caffeoyl-CoA O-methyltransferase 1, put…	-1
16.2.1.6	secondary metabolism.phenylpropanoids.lignin biosynthesis.CCoAOMT	gsvivt01031715001|pacid:17837829	Transcript	moderately similar to ( 451) AT4G34050 | Symbols: | caffeoyl-CoA 3-O-methyltransferase, putative | chr4:16310844-16311973 FORWARDmoderately similar to ( 496) CAMT_VITVI Caffeoyl-CoA O-methyltransferase (EC 2.1.1.104) (Trans-caffeoyl-CoA 3-O-methyltransferase) (CCOAMT) (CCOAOMT) - Vitis vinifera (Grape)moderately similar to ( 420) loc_os06g06980 12006.m31989 protein caffeoyl-CoA O-methyltransferas…	-2
16.4.1	secondary metabolism.N misc.alkaloid-like	gsvivt01003820001|pacid:17818743	Transcript	moderately similar to ( 416) AT3G51430 | Symbols: YLS2 | YLS2; strictosidine synthase | chr3:19086548-19087909 FORWARDvery weakly similar to (82.0) STSY_CATRO Strictosidine synthase precursor (EC 4.3.3.2) - Catharanthus roseus (Rosy periwinkle) (Madagascar periwinkle)moderately similar to ( 376) loc_os10g39710 12010.m21960 protein strictosidine synthase, putative, expressed Str_synth COG3386 no o…	3
16.4.1	secondary metabolism.N misc.alkaloid-like	gsvivt01003827001|pacid:17818749	Transcript	moderately similar to ( 201) AT3G51430 | Symbols: YLS2 | YLS2; strictosidine synthase | chr3:19086548-19087909 FORWARDweakly similar to ( 178) loc_os10g39710 12010.m21960 protein strictosidine synthase, putative, expressed no original description	3
16.4.1	secondary metabolism.N misc.alkaloid-like	gsvivt01003823001|pacid:17818746	Transcript	moderately similar to ( 421) AT3G51430 | Symbols: YLS2 | YLS2; strictosidine synthase | chr3:19086548-19087909 FORWARDvery weakly similar to (80.5) STSY_CATRO Strictosidine synthase precursor (EC 4.3.3.2) - Catharanthus roseus (Rosy periwinkle) (Madagascar periwinkle)moderately similar to ( 381) loc_os10g39710 12010.m21960 protein strictosidine synthase, putative, expressed Str_synth COG3386 no o…	3
16.4.1	secondary metabolism.N misc.alkaloid-like	gsvivt01003830001|pacid:17818752	Transcript	moderately similar to ( 424) AT3G51430 | Symbols: YLS2 | YLS2; strictosidine synthase | chr3:19086548-19087909 FORWARDvery weakly similar to (84.0) STSY_CATRO Strictosidine synthase precursor (EC 4.3.3.2) - Catharanthus roseus (Rosy periwinkle) (Madagascar periwinkle)moderately similar to ( 402) loc_os10g39710 12010.m21960 protein strictosidine synthase, putative, expressed Str_synth COG3386 no o…	3
16.4.1	secondary metabolism.N misc.alkaloid-like	gsvivt01003821001|pacid:17818744	Transcript	moderately similar to ( 282) AT3G51420 | Symbols: SSL4, ATSSL4 | SSL4 (STRICTOSIDINE SYNTHASE-LIKE 4); strictosidine synthase | chr3:19084082-19085451 FORWARDmoderately similar to ( 265) loc_os10g39710 12010.m21960 protein strictosidine synthase, putative, expressed Str_synth no original description	3
16.4.1	secondary metabolism.N misc.alkaloid-like	gsvivt01007473001|pacid:17820309	Transcript	moderately similar to ( 279) AT3G57030 | Symbols: | strictosidine synthase family protein | chr3:21101653-21103204 REVERSEweakly similar to ( 189) STSY_CATRO Strictosidine synthase precursor (EC 4.3.3.2) - Catharanthus roseus (Rosy periwinkle) (Madagascar periwinkle)moderately similar to ( 254) loc_os09g20684 12009.m05275 protein strictosidine synthase 3 precursor, putative, expressed Str_synth n…	2
16.4.1	secondary metabolism.N misc.alkaloid-like	gsvivt01008193001|pacid:17820841	Transcript	weakly similar to ( 129) AT3G57030 | Symbols: | strictosidine synthase family protein | chr3:21101653-21103204 REVERSEweakly similar to ( 125) STSY_CATRO Strictosidine synthase precursor (EC 4.3.3.2) - Catharanthus roseus (Rosy periwinkle) (Madagascar periwinkle)weakly similar to ( 140) loc_os09g20700 12009.m05277 protein strictosidine synthase 3 precursor, putative no original description	2
16.4.1	secondary metabolism.N misc.alkaloid-like	gsvivt01008191001|pacid:17820839	Transcript	moderately similar to ( 243) AT1G74010 | Symbols: | strictosidine synthase family protein | chr1:27832432-27834017 REVERSEmoderately similar to ( 226) STSY_CATRO Strictosidine synthase precursor (EC 4.3.3.2) - Catharanthus roseus (Rosy periwinkle) (Madagascar periwinkle)moderately similar to ( 219) loc_os08g07810 12008.m04918 protein strictosidine synthase 1 precursor, putative Str_synth no origi…	2
16.4.1	secondary metabolism.N misc.alkaloid-like	gsvivt01008192001|pacid:17820840	Transcript	moderately similar to ( 258) AT3G57030 | Symbols: | strictosidine synthase family protein | chr3:21101653-21103204 REVERSEmoderately similar to ( 228) STSY_CATRO Strictosidine synthase precursor (EC 4.3.3.2) - Catharanthus roseus (Rosy periwinkle) (Madagascar periwinkle)moderately similar to ( 227) loc_os06g41850 12006.m08717 protein strictosidine synthase 3 precursor, putative Str_synth no origi…	2
16.4.1	secondary metabolism.N misc.alkaloid-like	gsvivt01007474001|pacid:17820310	Transcript	moderately similar to ( 297) AT3G57030 | Symbols: | strictosidine synthase family protein | chr3:21101653-21103204 REVERSEmoderately similar to ( 206) STSY_CATRO Strictosidine synthase precursor (EC 4.3.3.2) - Catharanthus roseus (Rosy periwinkle) (Madagascar periwinkle)moderately similar to ( 259) loc_os09g20684 12009.m05275 protein strictosidine synthase 3 precursor, putative, expressed Str_syn…	2
16.4.1	secondary metabolism.N misc.alkaloid-like	gsvivt01005814001|pacid:17819597	Transcript	weakly similar to ( 132) AT4G16770 | Symbols: | iron ion binding / oxidoreductase/ oxidoreductase, acting on paired donors, with incorporation or reduction of molecular oxygen, 2-oxoglutarate as one donor, and incorporation of one atom each of oxygen into both donors | chr4:9435116-9437168 REVERSEweakly similar to ( 130) loc_os10g37899 12010.m06575 protein transposon protein, putative, unclassifi…	2
16.4.1	secondary metabolism.N misc.alkaloid-like	gsvivt01015058001|pacid:17825877	Transcript	weakly similar to ( 183) AT3G51420 | Symbols: SSL4, ATSSL4 | SSL4 (STRICTOSIDINE SYNTHASE-LIKE 4); strictosidine synthase | chr3:19084082-19085451 FORWARDmoderately similar to ( 309) loc_os07g42250 12007.m08460 protein strictosidine synthase 1 precursor, putative, expressed COG3386 Str_synth no original description	1
16.4.1	secondary metabolism.N misc.alkaloid-like	gsvivt01010807001|pacid:17822867	Transcript	highly similar to ( 583) AT3G59530 | Symbols: | strictosidine synthase family protein | chr3:21993710-21995164 FORWARDweakly similar to ( 166) STSY_CATRO Strictosidine synthase precursor (EC 4.3.3.2) - Catharanthus roseus (Rosy periwinkle) (Madagascar periwinkle)moderately similar to ( 487) loc_os03g15710 12003.m07008 protein strictosidine synthase 1 precursor, putative, expressed Str_synth COG33…	1
16.4.1	secondary metabolism.N misc.alkaloid-like	gsvivt01015059001|pacid:17825878	Transcript	weakly similar to ( 173) AT3G51430 | Symbols: YLS2 | YLS2; strictosidine synthase | chr3:19086548-19087909 FORWARDmoderately similar to ( 311) loc_os07g42250 12007.m08460 protein strictosidine synthase 1 precursor, putative, expressed Str_synth COG3386 no original description	1
16.4.1	secondary metabolism.N misc.alkaloid-like	gsvivt01015060001|pacid:17825879	Transcript	weakly similar to ( 184) AT3G51420 | Symbols: SSL4, ATSSL4 | SSL4 (STRICTOSIDINE SYNTHASE-LIKE 4); strictosidine synthase | chr3:19084082-19085451 FORWARDmoderately similar to ( 313) loc_os07g42250 12007.m08460 protein strictosidine synthase 1 precursor, putative, expressed Str_synth COG3386 no original description	1
16.4.1	secondary metabolism.N misc.alkaloid-like	gsvivt01026384001|pacid:17834108	Transcript	moderately similar to ( 411) AT2G20340 | Symbols: | tyrosine decarboxylase, putative | chr2:8779804-8782490 FORWARDmoderately similar to ( 451) TYDC4_PETCR Tyrosine decarboxylase 4 (EC 4.1.1.25) - Petroselinum crispum (Parsley) (Petroselinum hortense)moderately similar to ( 437) loc_os10g26110 12010.m05554 protein tyrosine decarboxylase 4, putative, expressed Pyridoxal_deC GadB no original descri…	-1
16.4.1	secondary metabolism.N misc.alkaloid-like	gsvivt01026388001|pacid:17834109	Transcript	moderately similar to ( 414) AT2G20340 | Symbols: | tyrosine decarboxylase, putative | chr2:8779804-8782490 FORWARDmoderately similar to ( 456) TYDC4_PETCR Tyrosine decarboxylase 4 (EC 4.1.1.25) - Petroselinum crispum (Parsley) (Petroselinum hortense)moderately similar to ( 439) loc_os10g26110 12010.m05554 protein tyrosine decarboxylase 4, putative, expressed Pyridoxal_deC GadB no original descri…	-1
16.4.1	secondary metabolism.N misc.alkaloid-like	gsvivt01026129001|pacid:17833962	Transcript	moderately similar to ( 291) AT3G57030 | Symbols: | strictosidine synthase family protein | chr3:21101653-21103204 REVERSEmoderately similar to ( 202) STSY_CATRO Strictosidine synthase precursor (EC 4.3.3.2) - Catharanthus roseus (Rosy periwinkle) (Madagascar periwinkle)moderately similar to ( 263) loc_os09g20684 12009.m05275 protein strictosidine synthase 3 precursor, putative, expressed Str_syn…	-1
16.4.1	secondary metabolism.N misc.alkaloid-like	gsvivt01028441001|pacid:17835588	Transcript	highly similar to ( 781) AT2G20340 | Symbols: | tyrosine decarboxylase, putative | chr2:8779804-8782490 FORWARDhighly similar to ( 741) TYDC1_ORYSA Tyrosine decarboxylase 1 (EC 4.1.1.25) - Oryza sativa (Rice)highly similar to ( 741) loc_os07g25590 12007.m06837 protein tyrosine decarboxylase 1, putative, expressed Pyridoxal_deC GadB no original description	-1
16.4.1	secondary metabolism.N misc.alkaloid-like	gsvivt01033611001|pacid:17839291	Transcript	moderately similar to ( 322) AT3G57030 | Symbols: | strictosidine synthase family protein | chr3:21101653-21103204 REVERSEweakly similar to ( 125) STSY_CATRO Strictosidine synthase precursor (EC 4.3.3.2) - Catharanthus roseus (Rosy periwinkle) (Madagascar periwinkle)weakly similar to ( 200) loc_os03g53950 12003.m10360 protein strictosidine synthase precursor, putative, expressed Str_synth no orig…	-2
16.4.1	secondary metabolism.N misc.alkaloid-like	gsvivt01033612001|pacid:17839292	Transcript	moderately similar to ( 335) AT2G41290 | Symbols: | strictosidine synthase family protein | chr2:17210599-17212904 REVERSEweakly similar to ( 170) STSY_CATRO Strictosidine synthase precursor (EC 4.3.3.2) - Catharanthus roseus (Rosy periwinkle) (Madagascar periwinkle)moderately similar to ( 312) loc_os12g04424 12012.m56468 protein strictosidine synthase 3 precursor, putative, expressed Str_synth n…	-2
16.4.1	secondary metabolism.N misc.alkaloid-like	gsvivt01034451001|pacid:17839915	Transcript	moderately similar to ( 303) AT3G57030 | Symbols: | strictosidine synthase family protein | chr3:21101653-21103204 REVERSEmoderately similar to ( 206) STSY_CATRO Strictosidine synthase precursor (EC 4.3.3.2) - Catharanthus roseus (Rosy periwinkle) (Madagascar periwinkle)moderately similar to ( 261) loc_os09g20684 12009.m05275 protein strictosidine synthase 3 precursor, putative, expressed Str_syn…	-3
16.4.1	secondary metabolism.N misc.alkaloid-like	gsvivt01034671001|pacid:17840067	Transcript	moderately similar to ( 303) AT3G57030 | Symbols: | strictosidine synthase family protein | chr3:21101653-21103204 REVERSEweakly similar to ( 197) STSY_CATRO Strictosidine synthase precursor (EC 4.3.3.2) - Catharanthus roseus (Rosy periwinkle) (Madagascar periwinkle)moderately similar to ( 265) loc_os09g20684 12009.m05275 protein strictosidine synthase 3 precursor, putative, expressed Str_synth n…	-3
16.4.1	secondary metabolism.N misc.alkaloid-like	gsvivt01034422001|pacid:17839905	Transcript	moderately similar to ( 282) AT3G57030 | Symbols: | strictosidine synthase family protein | chr3:21101653-21103204 REVERSEmoderately similar to ( 201) STSY_CATRO Strictosidine synthase precursor (EC 4.3.3.2) - Catharanthus roseus (Rosy periwinkle) (Madagascar periwinkle)moderately similar to ( 244) loc_os12g04424 12012.m56468 protein strictosidine synthase 3 precursor, putative, expressed Str_syn…	-3
16.4.1	secondary metabolism.N misc.alkaloid-like	gsvivt01037538001|pacid:17842125	Transcript	moderately similar to ( 499) AT1G08470 | Symbols: | strictosidine synthase family protein | chr1:2682262-2683977 REVERSEweakly similar to ( 164) STSY_CATRO Strictosidine synthase precursor (EC 4.3.3.2) - Catharanthus roseus (Rosy periwinkle) (Madagascar periwinkle)moderately similar to ( 450) loc_os03g53950 12003.m10360 protein strictosidine synthase precursor, putative, expressed Str_synth COG33…	-13
16.4.3.1	secondary metabolism.N misc.cyanogenic glycosides.cyanase	gsvivt01027874001|pacid:17835148	Transcript	weakly similar to ( 143) AT3G23490 | Symbols: CYN | CYN (CYANASE); DNA binding / cyanate hydratase/ hydro-lyase | chr3:8423238-8424415 REVERSEweakly similar to ( 132) CYNS_ORYSA Cyanate hydratase (EC 4.2.1.104) (Cyanase) (Cyanate lyase) (Cyanate hydrolase) - Oryza sativa (Rice)weakly similar to ( 132) loc_os10g33270 12010.m06157 protein cyanate hydratase, putative, expressedCyanate_lyase Cyanase_…	-1
16.5.1.3.3	secondary metabolism.sulfur-containing.glucosinolates.degradation.nitrilase	gsvivt01011519001|pacid:17823363	Transcript	moderately similar to ( 454) AT5G22300 | Symbols: NIT4 | NIT4 (NITRILASE 4); 3-cyanoalanine hydratase/ cyanoalanine nitrilase/ indole-3-acetonitrile nitrilase/ nitrilase/ nitrile hydratase | chr5:7379401-7381764 FORWARDmoderately similar to ( 466) NRL4_TOBAC Nitrilase 4 (EC 3.5.5.1) - Nicotiana tabacum (Common tobacco)moderately similar to ( 453) loc_os02g42350 12002.m100293 protein nitrilase 4, …	1
16.5.1.3.3	secondary metabolism.sulfur-containing.glucosinolates.degradation.nitrilase	gsvivt01036075001|pacid:17841113	Transcript	moderately similar to ( 244) AT5G22300 | Symbols: NIT4 | NIT4 (NITRILASE 4); 3-cyanoalanine hydratase/ cyanoalanine nitrilase/ indole-3-acetonitrile nitrilase/ nitrilase/ nitrile hydratase | chr5:7379401-7381764 FORWARDmoderately similar to ( 268) NRL4_TOBAC Nitrilase 4 (EC 3.5.5.1) - Nicotiana tabacum (Common tobacco)moderately similar to ( 254) loc_os02g42350 12002.m100293 protein nitrilase 4, …	-7
16.5.99.1	secondary metabolism.sulfur-containing.misc.alliinase	gsvivt01001419001|pacid:17817598	Transcript	highly similar to ( 520) AT1G34060 | Symbols: | alliinase family protein | chr1:12396561-12398299 REVERSEmoderately similar to ( 476) loc_os01g52010 12001.m11376 protein alliin lyase precursor, putative, expressedAlliinase_C EGF_alliinase no original description	12
16.5.99.1	secondary metabolism.sulfur-containing.misc.alliinase	gsvivt01001413001|pacid:17817594	Transcript	highly similar to ( 501) AT1G34060 | Symbols: | alliinase family protein | chr1:12396561-12398299 REVERSEmoderately similar to ( 466) loc_os01g52010 12001.m11376 protein alliin lyase precursor, putative, expressedAlliinase_C EGF_alliinase no original description	12
16.5.99.1	secondary metabolism.sulfur-containing.misc.alliinase	gsvivt01001418001|pacid:17817597	Transcript	moderately similar to ( 498) AT1G34060 | Symbols: | alliinase family protein | chr1:12396561-12398299 REVERSEmoderately similar to ( 447) loc_os01g52010 12001.m11376 protein alliin lyase precursor, putative, expressedAlliinase_C EGF_alliinase COG0436 no original description	12
16.5.99.1	secondary metabolism.sulfur-containing.misc.alliinase	gsvivt01001422001|pacid:17817600	Transcript	highly similar to ( 506) AT1G34060 | Symbols: | alliinase family protein | chr1:12396561-12398299 REVERSEmoderately similar to ( 466) loc_os01g52010 12001.m11376 protein alliin lyase precursor, putative, expressedAlliinase_C EGF_alliinase no original description	12
16.5.99.1	secondary metabolism.sulfur-containing.misc.alliinase	gsvivt01001412001|pacid:17817593	Transcript	highly similar to ( 515) AT1G34060 | Symbols: | alliinase family protein | chr1:12396561-12398299 REVERSEmoderately similar to ( 479) loc_os01g52010 12001.m11376 protein alliin lyase precursor, putative, expressedAlliinase_C EGF_alliinase COG0436 no original description	12
16.5.99.1	secondary metabolism.sulfur-containing.misc.alliinase	gsvivt01007679001|pacid:17820438	Transcript	highly similar to ( 514) AT4G24670 | Symbols: TAR2 | TAR2 (TRYPTOPHAN AMINOTRANSFERASE RELATED 2); L-tryptophan:2-oxoglutarate aminotransferase/ L-tryptophan:pyruvate aminotransferase/ carbon-sulfur lyase | chr4:12727940-12730694 REVERSEmoderately similar to ( 469) loc_os01g07500 12001.m07376 protein alliin lyase precursor, putative, expressedAlliinase_C COG0436 no original description	2
16.5.99.1	secondary metabolism.sulfur-containing.misc.alliinase	gsvivt01006656001|pacid:17820000	Transcript	moderately similar to ( 445) AT1G70560 | Symbols: WEI8, TAA1, SAV3 | TAA1 (TRYPTOPHAN AMINOTRANSFERASE OF ARABIDOPSIS 1); L-alanine:2-oxoglutarate aminotransferase/ L-glutamine:2-oxoglutarate aminotransferase/ L-leucine:2-oxoglutarate aminotransferase/ L-methionine:2-oxoglutarate aminotransferase/ L-phenylalanine:2-oxoglut | chr1:26604894-26607319 FORWARDmoderately similar to ( 401) loc_os05g0772…	2
16.5.99.1	secondary metabolism.sulfur-containing.misc.alliinase	gsvivt01004095001|pacid:17818931	Transcript	moderately similar to ( 445) AT1G70560 | Symbols: WEI8, TAA1, SAV3 | TAA1 (TRYPTOPHAN AMINOTRANSFERASE OF ARABIDOPSIS 1); L-alanine:2-oxoglutarate aminotransferase/ L-glutamine:2-oxoglutarate aminotransferase/ L-leucine:2-oxoglutarate aminotransferase/ L-methionine:2-oxoglutarate aminotransferase/ L-phenylalanine:2-oxoglut | chr1:26604894-26607319 FORWARDmoderately similar to ( 394) loc_os05g0772…	2
16.7	secondary metabolism.wax	gsvivt01006103001|pacid:17819730	Transcript	moderately similar to ( 294) AT3G51970 | Symbols: AtSAT1 | AtSAT1 (Arabidopsis thaliana sterol O-acyltransferase 1); acyltransferase | chr3:19284420-19285457 FORWARDmoderately similar to ( 202) loc_os02g25700 12002.m07714 protein acyltransferase, putative, expressed no original description	2
16.7	secondary metabolism.wax	gsvivt01026806001|pacid:17834378	Transcript	highly similar to ( 784) AT1G02205 | Symbols: CER1 | CER1 (ECERIFERUM 1); octadecanal decarbonylase | chr1:418818-422154 FORWARDhighly similar to ( 688) loc_os10g33250 12010.m21915 protein CER1, putative, expressed no original description	-1
16.7	secondary metabolism.wax	gsvivt01026810001|pacid:17834379	Transcript	highly similar to ( 784) AT1G02205 | Symbols: CER1 | CER1 (ECERIFERUM 1); octadecanal decarbonylase | chr1:418818-422154 FORWARDhighly similar to ( 701) loc_os10g33250 12010.m21915 protein CER1, putative, expressed no original description	-1
16.7	secondary metabolism.wax	gsvivt01023740001|pacid:17832083	Transcript	highly similar to ( 905) AT5G57800 | Symbols: FLP1, YRE, CER3, WAX2 | CER3 (ECERIFERUM 3); binding / catalytic/ iron ion binding / oxidoreductase | chr5:23420589-23423832 FORWARDhighly similar to ( 835) loc_os09g25850 12009.m05737 protein gl1 protein, putative, expressed no original description	-1
16.7	secondary metabolism.wax	gsvivt01037746001|pacid:17842269	Transcript	moderately similar to ( 263) AT5G55340 | Symbols: | long-chain-alcohol O-fatty-acyltransferase family protein / wax synthase family protein | chr5:22439985-22440986 REVERSEweakly similar to ( 195) loc_os02g25700 12002.m07714 protein acyltransferase, putative, expressed no original description	-19
16.7	secondary metabolism.wax	gsvivt01037748001|pacid:17842270	Transcript	moderately similar to ( 252) AT5G55340 | Symbols: | long-chain-alcohol O-fatty-acyltransferase family protein / wax synthase family protein | chr5:22439985-22440986 REVERSEmoderately similar to ( 204) loc_os02g25700 12002.m07714 protein acyltransferase, putative, expressed no original description	-19
16.8.1.12	secondary metabolism.flavonoids.anthocyanins.anthocyanidin 3-O-glucosyltransferase	gsvivt01015165001|pacid:17825964	Transcript	very weakly similar to (87.8) AT5G49690 | Symbols: | UDP-glucoronosyl/UDP-glucosyl transferase family protein | chr5:20189968-20191350 REVERSE no original description	1
16.8.1.12	secondary metabolism.flavonoids.anthocyanins.anthocyanidin 3-O-glucosyltransferase	gsvivt01034736001|pacid:17840112	Transcript	very weakly similar to (89.7) AT5G49690 | Symbols: | UDP-glucoronosyl/UDP-glucosyl transferase family protein | chr5:20189968-20191350 REVERSEweakly similar to ( 140) loc_os07g47550 12007.m08972 protein anthocyanidin 3-O-glucosyltransferase, putative, expressed no original description	-3
16.8.1.2	secondary metabolism.flavonoids.anthocyanins.anthocyanidin reductase	gsvivt01006395001|pacid:17819878	Transcript	very weakly similar to ( 100) AT1G61720 | Symbols: BAN | BAN (BANYULS); oxidoreductase | chr1:22791326-22792757 REVERSEvery weakly similar to (82.8) loc_os04g53810 12004.m10273 protein leucoanthocyanidin reductase, putative, expressed no original description	2
16.8.1.21	secondary metabolism.flavonoids.anthocyanins.anthocyanin 5-aromatic acyltransferase	gsvivt01000461001|pacid:17816961	Transcript	moderately similar to ( 269) AT1G03495 | Symbols: | transferase/ transferase, transferring acyl groups other than amino-acyl groups | chr1:873436-874832 FORWARDmoderately similar to ( 216) loc_os02g57480 12002.m10770 protein anthocyanin 5-aromatic acyltransferase, putative, expressedTransferase no original description	12
16.8.1.21	secondary metabolism.flavonoids.anthocyanins.anthocyanin 5-aromatic acyltransferase	gsvivt01000472001|pacid:17816968	Transcript	moderately similar to ( 293) AT1G03940 | Symbols: | transferase family protein | chr1:1009542-1010951 REVERSEvery weakly similar to (83.2) HCBT1_DIACA Anthranilate N-benzoyltransferase protein 1 (EC 2.3.1.144) (Anthranilate N-hydroxycinnamoyl/benzoyltransferase 1) - Dianthus caryophyllus (Carnation) (Clove pink)moderately similar to ( 270) loc_os02g57480 12002.m10770 protein anthocyanin 5-aromati…	12
16.8.1.21	secondary metabolism.flavonoids.anthocyanins.anthocyanin 5-aromatic acyltransferase	gsvivt01000469001|pacid:17816966	Transcript	weakly similar to ( 173) AT1G03495 | Symbols: | transferase/ transferase, transferring acyl groups other than amino-acyl groups | chr1:873436-874832 FORWARDweakly similar to ( 134) loc_os02g57480 12002.m10770 protein anthocyanin 5-aromatic acyltransferase, putative, expressedTransferase no original description	12
16.8.1.21	secondary metabolism.flavonoids.anthocyanins.anthocyanin 5-aromatic acyltransferase	gsvivt01000468001|pacid:17816965	Transcript	weakly similar to ( 185) AT1G03495 | Symbols: | transferase/ transferase, transferring acyl groups other than amino-acyl groups | chr1:873436-874832 FORWARDweakly similar to ( 149) loc_os07g23150 12007.m06597 protein anthocyanin 5-aromatic acyltransferase, putative, expressedTransferase no original description	12
16.8.2	secondary metabolism.flavonoids.chalcones	gsvivt01014069001|pacid:17825132	Transcript	moderately similar to ( 288) AT1G53520 | Symbols: | chalcone-flavanone isomerase-related | chr1:19976485-19977915 REVERSEweakly similar to ( 183) loc_os02g21520 12002.m07391 protein chalcone isomerase 3, putative, expressed no original description	1
16.8.2	secondary metabolism.flavonoids.chalcones	gsvivt01010572001|pacid:17822694	Transcript	highly similar to ( 587) AT5G13930 | Symbols: CHS, TT4, ATCHS | TT4 (TRANSPARENT TESTA 4); naringenin-chalcone synthase | chr5:4488762-4490035 FORWARDhighly similar to ( 730) THS1_VITVI Stilbene synthase 1 (EC 2.3.1.95) (Resveratrol synthase 1) (Trihydroxystilbene synthase 1) (PSV25) - Vitis vinifera (Grape)highly similar to ( 616) loc_os11g32650 12011.m07166 protein chalcone synthase, putative, …	1
16.8.2	secondary metabolism.flavonoids.chalcones	gsvivt01010590001|pacid:17822705	Transcript	highly similar to ( 591) AT5G13930 | Symbols: CHS, TT4, ATCHS | TT4 (TRANSPARENT TESTA 4); naringenin-chalcone synthase | chr5:4488762-4490035 FORWARDhighly similar to ( 777) THS1_VITVI Stilbene synthase 1 (EC 2.3.1.95) (Resveratrol synthase 1) (Trihydroxystilbene synthase 1) (PSV25) - Vitis vinifera (Grape)highly similar to ( 620) loc_os11g32650 12011.m07166 protein chalcone synthase, putative, …	1
16.8.2	secondary metabolism.flavonoids.chalcones	gsvivt01010574001|pacid:17822695	Transcript	moderately similar to ( 499) AT5G13930 | Symbols: CHS, TT4, ATCHS | TT4 (TRANSPARENT TESTA 4); naringenin-chalcone synthase | chr5:4488762-4490035 FORWARDhighly similar to ( 613) THS1_VITVI Stilbene synthase 1 (EC 2.3.1.95) (Resveratrol synthase 1) (Trihydroxystilbene synthase 1) (PSV25) - Vitis vinifera (Grape)highly similar to ( 516) loc_os11g32650 12011.m07166 protein chalcone synthase, putati…	1
16.8.2	secondary metabolism.flavonoids.chalcones	gsvivt01010582001|pacid:17822700	Transcript	highly similar to ( 520) AT5G13930 | Symbols: CHS, TT4, ATCHS | TT4 (TRANSPARENT TESTA 4); naringenin-chalcone synthase | chr5:4488762-4490035 FORWARDhighly similar to ( 644) THS1_VITVI Stilbene synthase 1 (EC 2.3.1.95) (Resveratrol synthase 1) (Trihydroxystilbene synthase 1) (PSV25) - Vitis vinifera (Grape)highly similar to ( 539) loc_os11g32650 12011.m07166 protein chalcone synthase, putative, …	1
16.8.2	secondary metabolism.flavonoids.chalcones	gsvivt01010589001|pacid:17822704	Transcript	highly similar to ( 570) AT5G13930 | Symbols: CHS, TT4, ATCHS | TT4 (TRANSPARENT TESTA 4); naringenin-chalcone synthase | chr5:4488762-4490035 FORWARDhighly similar to ( 742) THS1_VITVI Stilbene synthase 1 (EC 2.3.1.95) (Resveratrol synthase 1) (Trihydroxystilbene synthase 1) (PSV25) - Vitis vinifera (Grape)highly similar to ( 595) loc_os11g32650 12011.m07166 protein chalcone synthase, putative, …	1
16.8.2	secondary metabolism.flavonoids.chalcones	gsvivt01010565001|pacid:17822690	Transcript	moderately similar to ( 487) AT5G13930 | Symbols: CHS, TT4, ATCHS | TT4 (TRANSPARENT TESTA 4); naringenin-chalcone synthase | chr5:4488762-4490035 FORWARDhighly similar to ( 612) THS1_VITVI Stilbene synthase 1 (EC 2.3.1.95) (Resveratrol synthase 1) (Trihydroxystilbene synthase 1) (PSV25) - Vitis vinifera (Grape)moderately similar to ( 500) loc_os11g32650 12011.m07166 protein chalcone synthase, pu…	1
16.8.2	secondary metabolism.flavonoids.chalcones	gsvivt01010563001|pacid:17822689	Transcript	moderately similar to ( 461) AT5G13930 | Symbols: CHS, TT4, ATCHS | TT4 (TRANSPARENT TESTA 4); naringenin-chalcone synthase | chr5:4488762-4490035 FORWARDhighly similar to ( 586) THS1_VITVI Stilbene synthase 1 (EC 2.3.1.95) (Resveratrol synthase 1) (Trihydroxystilbene synthase 1) (PSV25) - Vitis vinifera (Grape)moderately similar to ( 479) loc_os11g32650 12011.m07166 protein chalcone synthase, pu…	1
16.8.2	secondary metabolism.flavonoids.chalcones	gsvivt01010580001|pacid:17822698	Transcript	highly similar to ( 521) AT5G13930 | Symbols: CHS, TT4, ATCHS | TT4 (TRANSPARENT TESTA 4); naringenin-chalcone synthase | chr5:4488762-4490035 FORWARDhighly similar to ( 650) THS1_VITVI Stilbene synthase 1 (EC 2.3.1.95) (Resveratrol synthase 1) (Trihydroxystilbene synthase 1) (PSV25) - Vitis vinifera (Grape)highly similar to ( 536) loc_os11g32650 12011.m07166 protein chalcone synthase, putative, …	1
16.8.2	secondary metabolism.flavonoids.chalcones	gsvivt01024107001|pacid:17832386	Transcript	moderately similar to ( 309) AT4G34850 | Symbols: | chalcone and stilbene synthase family protein | chr4:16608349-16609720 FORWARDweakly similar to ( 177) CHS2_SOLTU Chalcone synthase 2 (EC 2.3.1.74) (Naringenin-chalcone synthase 2) - Solanum tuberosum (Potato)moderately similar to ( 263) loc_os07g22850 12007.m06568 protein chalcone synthase, putative, expressedCHS_like Chal_sti_synt_C BcsA Chal_…	-1
16.8.2	secondary metabolism.flavonoids.chalcones	gsvivt01032619001|pacid:17838523	Transcript	moderately similar to ( 289) AT3G55120 | Symbols: TT5, A11, CFI | TT5 (TRANSPARENT TESTA 5); chalcone isomerase | chr3:20430248-20431415 REVERSEmoderately similar to ( 435) CFI_VITVI Chalcone--flavonone isomerase (EC 5.5.1.6) (Chalcone isomerase) - Vitis vinifera (Grape)moderately similar to ( 263) loc_os03g60509 12003.m10939 protein expressed proteinChalcone no original description	-2
16.8.2	secondary metabolism.flavonoids.chalcones	gsvivt01032968001|pacid:17838809	Transcript	highly similar to ( 544) AT5G13930 | Symbols: CHS, TT4, ATCHS | TT4 (TRANSPARENT TESTA 4); naringenin-chalcone synthase | chr5:4488762-4490035 FORWARDhighly similar to ( 576) CHSY_VITVI Chalcone synthase (EC 2.3.1.74) (Naringenin-chalcone synthase) - Vitis vinifera (Grape)highly similar to ( 534) loc_os11g32650 12011.m07166 protein chalcone synthase, putative, expressedCHS_like Chal_sti_synt_N Ch…	-2
16.8.2	secondary metabolism.flavonoids.chalcones	gsvivt01032685001|pacid:17838582	Transcript	moderately similar to ( 256) AT5G05270 | Symbols: | chalcone-flavanone isomerase family protein | chr5:1563543-1564827 FORWARDmoderately similar to ( 246) loc_os12g02370 12012.m26805 protein chalcone--flavonone isomerase, putative, expressedChalcone no original description	-2
16.8.3	secondary metabolism.flavonoids.dihydroflavonols	gsvivt01014269001|pacid:17825289	Transcript	moderately similar to ( 466) AT5G53990 | Symbols: | glycosyltransferase family protein | chr5:21915707-21917050 REVERSEmoderately similar to ( 278) UFOG_PETHY Anthocyanidin 3-O-glucosyltransferase (EC 2.4.1.115) (Flavonol 3-O-glucosyltransferase) (UDP-glucose flavonoid 3-O-glucosyltransferase) (Anthocyanin rhamnosyl transferase) - Petunia hybrida (Petunia)moderately similar to ( 202) loc_os11g269…	1
16.8.3	secondary metabolism.flavonoids.dihydroflavonols	gsvivt01014272001|pacid:17825292	Transcript	moderately similar to ( 403) AT5G53990 | Symbols: | glycosyltransferase family protein | chr5:21915707-21917050 REVERSEmoderately similar to ( 239) UFOG_PETHY Anthocyanidin 3-O-glucosyltransferase (EC 2.4.1.115) (Flavonol 3-O-glucosyltransferase) (UDP-glucose flavonoid 3-O-glucosyltransferase) (Anthocyanin rhamnosyl transferase) - Petunia hybrida (Petunia)weakly similar to ( 164) loc_os11g26950 1…	1
16.8.3	secondary metabolism.flavonoids.dihydroflavonols	gsvivt01014271001|pacid:17825291	Transcript	moderately similar to ( 244) AT4G27570 | Symbols: | glycosyltransferase family protein | chr4:13763657-13765018 REVERSEweakly similar to ( 147) UFOG_PETHY Anthocyanidin 3-O-glucosyltransferase (EC 2.4.1.115) (Flavonol 3-O-glucosyltransferase) (UDP-glucose flavonoid 3-O-glucosyltransferase) (Anthocyanin rhamnosyl transferase) - Petunia hybrida (Petunia)weakly similar to ( 107) loc_os11g26950 12011…	1
16.8.3	secondary metabolism.flavonoids.dihydroflavonols	gsvivt01014270001|pacid:17825290	Transcript	moderately similar to ( 429) AT5G53990 | Symbols: | glycosyltransferase family protein | chr5:21915707-21917050 REVERSEmoderately similar to ( 241) UFOG_PETHY Anthocyanidin 3-O-glucosyltransferase (EC 2.4.1.115) (Flavonol 3-O-glucosyltransferase) (UDP-glucose flavonoid 3-O-glucosyltransferase) (Anthocyanin rhamnosyl transferase) - Petunia hybrida (Petunia)weakly similar to ( 168) loc_os11g26950 1…	1
16.8.3.1	secondary metabolism.flavonoids.dihydroflavonols.dihydroflavonol 4-reductase	gsvivt01000822001|pacid:17817183	Transcript	moderately similar to ( 338) AT2G33590 | Symbols: | cinnamoyl-CoA reductase family | chr2:14224622-14226365 FORWARDweakly similar to ( 196) DFRA_VITVI Dihydroflavonol-4-reductase (EC 1.1.1.219) (DFR) (Dihydrokaempferol 4-reductase) - Vitis vinifera (Grape)moderately similar to ( 333) loc_os06g41810 12006.m08713 protein dihydroflavonol-4-reductase, putative, expressed WcaG Epimerase no original de…	12
16.8.3.1	secondary metabolism.flavonoids.dihydroflavonols.dihydroflavonol 4-reductase	gsvivt01000844001|pacid:17817201	Transcript	moderately similar to ( 328) AT2G33590 | Symbols: | cinnamoyl-CoA reductase family | chr2:14224622-14226365 FORWARDweakly similar to ( 189) DFRA_VITVI Dihydroflavonol-4-reductase (EC 1.1.1.219) (DFR) (Dihydrokaempferol 4-reductase) - Vitis vinifera (Grape)moderately similar to ( 319) loc_os06g41810 12006.m08713 protein dihydroflavonol-4-reductase, putative, expressed WcaG Epimerase 3Beta_HSD no o…	12
16.8.3.1	secondary metabolism.flavonoids.dihydroflavonols.dihydroflavonol 4-reductase	gsvivt01000812001|pacid:17817176	Transcript	moderately similar to ( 333) AT1G76470 | Symbols: | 3-beta-hydroxy-delta5-steroid dehydrogenase/ binding / catalytic/ cinnamoyl-CoA reductase | chr1:28689955-28691405 REVERSEweakly similar to ( 172) DFRA_VITVI Dihydroflavonol-4-reductase (EC 1.1.1.219) (DFR) (Dihydrokaempferol 4-reductase) - Vitis vinifera (Grape)moderately similar to ( 319) loc_os06g41810 12006.m08713 protein dihydroflavonol-4-r…	12
16.8.3.1	secondary metabolism.flavonoids.dihydroflavonols.dihydroflavonol 4-reductase	gsvivt01006396001|pacid:17819879	Transcript	moderately similar to ( 428) AT1G61720 | Symbols: BAN | BAN (BANYULS); oxidoreductase | chr1:22791326-22792757 REVERSEmoderately similar to ( 281) DFRA_VITVI Dihydroflavonol-4-reductase (EC 1.1.1.219) (DFR) (Dihydrokaempferol 4-reductase) - Vitis vinifera (Grape)moderately similar to ( 330) loc_os04g53920 12004.m10284 protein leucoanthocyanidin reductase, putative WcaG Epimerase no original descr…	2
16.8.3.1	secondary metabolism.flavonoids.dihydroflavonols.dihydroflavonol 4-reductase	gsvivt01013433001|pacid:17824699	Transcript	moderately similar to ( 350) AT2G33590 | Symbols: | cinnamoyl-CoA reductase family | chr2:14224622-14226365 FORWARDweakly similar to ( 184) DFRA_VITVI Dihydroflavonol-4-reductase (EC 1.1.1.219) (DFR) (Dihydrokaempferol 4-reductase) - Vitis vinifera (Grape)moderately similar to ( 332) loc_os06g41810 12006.m08713 protein dihydroflavonol-4-reductase, putative, expressed WcaG Epimerase no original de…	1
16.8.3.1	secondary metabolism.flavonoids.dihydroflavonols.dihydroflavonol 4-reductase	gsvivt01013434001|pacid:17824700	Transcript	moderately similar to ( 436) AT2G33590 | Symbols: | cinnamoyl-CoA reductase family | chr2:14224622-14226365 FORWARDmoderately similar to ( 218) DFRA_VITVI Dihydroflavonol-4-reductase (EC 1.1.1.219) (DFR) (Dihydrokaempferol 4-reductase) - Vitis vinifera (Grape)moderately similar to ( 388) loc_os06g41810 12006.m08713 protein dihydroflavonol-4-reductase, putative, expressed WcaG Epimerase no origina…	1
16.8.3.1	secondary metabolism.flavonoids.dihydroflavonols.dihydroflavonol 4-reductase	gsvivt01012306001|pacid:17823977	Transcript	moderately similar to ( 488) AT5G19440 | Symbols: | cinnamyl-alcohol dehydrogenase, putative (CAD) | chr5:6556493-6558123 FORWARDmoderately similar to ( 232) DFRA_DIACA Dihydroflavonol-4-reductase (EC 1.1.1.219) (DFR) (Dihydrokaempferol 4-reductase) - Dianthus caryophyllus (Carnation) (Clove pink)moderately similar to ( 456) loc_os01g34480 12001.m150871 protein dihydroflavonol-4-reductase, putati…	1
16.8.3.1	secondary metabolism.flavonoids.dihydroflavonols.dihydroflavonol 4-reductase	gsvivt01013432001|pacid:17824698	Transcript	moderately similar to ( 384) AT2G33590 | Symbols: | cinnamoyl-CoA reductase family | chr2:14224622-14226365 FORWARDweakly similar to ( 179) DFRA_VITVI Dihydroflavonol-4-reductase (EC 1.1.1.219) (DFR) (Dihydrokaempferol 4-reductase) - Vitis vinifera (Grape)moderately similar to ( 340) loc_os06g41810 12006.m08713 protein dihydroflavonol-4-reductase, putative, expressed WcaG Epimerase no original de…	1
16.8.3.1	secondary metabolism.flavonoids.dihydroflavonols.dihydroflavonol 4-reductase	gsvivt01009745001|pacid:17822103	Transcript	moderately similar to ( 393) AT5G42800 | Symbols: DFR, TT3, M318 | DFR (DIHYDROFLAVONOL 4-REDUCTASE); dihydrokaempferol 4-reductase | chr5:17164296-17165864 REVERSEmoderately similar to ( 392) DFRA_VITVI Dihydroflavonol-4-reductase (EC 1.1.1.219) (DFR) (Dihydrokaempferol 4-reductase) - Vitis vinifera (Grape)moderately similar to ( 230) loc_os01g44260 12001.m10683 protein dihydroflavonol-4-reducta…	1
16.8.3.1	secondary metabolism.flavonoids.dihydroflavonols.dihydroflavonol 4-reductase	gsvivt01012388001|pacid:17824014	Transcript	moderately similar to ( 441) AT5G19440 | Symbols: | cinnamyl-alcohol dehydrogenase, putative (CAD) | chr5:6556493-6558123 FORWARDmoderately similar to ( 207) DFRA_DIACA Dihydroflavonol-4-reductase (EC 1.1.1.219) (DFR) (Dihydrokaempferol 4-reductase) - Dianthus caryophyllus (Carnation) (Clove pink)moderately similar to ( 402) loc_os01g34480 12001.m150871 protein dihydroflavonol-4-reductase, putati…	1
16.8.3.1	secondary metabolism.flavonoids.dihydroflavonols.dihydroflavonol 4-reductase	gsvivt01013135001|pacid:17824474	Transcript	moderately similar to ( 263) AT2G23910 | Symbols: | cinnamoyl-CoA reductase-related | chr2:10177902-10179789 FORWARDvery weakly similar to (94.4) DFRA_MAIZE Dihydroflavonol-4-reductase (EC 1.1.1.219) (DFR) (Dihydrokaempferol 4-reductase) - Zea mays (Maize)moderately similar to ( 280) loc_os10g42620 12010.m07015 protein dihydroflavonol-4-reductase, putative, expressed no original description	1
16.8.3.1	secondary metabolism.flavonoids.dihydroflavonols.dihydroflavonol 4-reductase	gsvivt01012378001|pacid:17824006	Transcript	moderately similar to ( 454) AT5G19440 | Symbols: | cinnamyl-alcohol dehydrogenase, putative (CAD) | chr5:6556493-6558123 FORWARDmoderately similar to ( 224) DFRA_DIACA Dihydroflavonol-4-reductase (EC 1.1.1.219) (DFR) (Dihydrokaempferol 4-reductase) - Dianthus caryophyllus (Carnation) (Clove pink)moderately similar to ( 414) loc_os01g34480 12001.m150871 protein dihydroflavonol-4-reductase, putati…	1
16.8.3.1	secondary metabolism.flavonoids.dihydroflavonols.dihydroflavonol 4-reductase	gsvivt01012383001|pacid:17824010	Transcript	moderately similar to ( 453) AT5G19440 | Symbols: | cinnamyl-alcohol dehydrogenase, putative (CAD) | chr5:6556493-6558123 FORWARDmoderately similar to ( 224) DFRA_DIACA Dihydroflavonol-4-reductase (EC 1.1.1.219) (DFR) (Dihydrokaempferol 4-reductase) - Dianthus caryophyllus (Carnation) (Clove pink)moderately similar to ( 413) loc_os01g34480 12001.m150871 protein dihydroflavonol-4-reductase, putati…	1
16.8.3.1	secondary metabolism.flavonoids.dihydroflavonols.dihydroflavonol 4-reductase	gsvivt01011901001|pacid:17823656	Transcript	moderately similar to ( 447) AT1G68540 | Symbols: | oxidoreductase family protein | chr1:25720066-25721282 FORWARDweakly similar to ( 163) DFRA_HORVU Dihydroflavonol-4-reductase (EC 1.1.1.219) (DFR) (Dihydrokaempferol 4-reductase) - Hordeum vulgare (Barley)moderately similar to ( 353) loc_os01g03670 12001.m07005 protein dihydroflavonol-4-reductase, putative, expressed WcaG Epimerase no original d…	1
16.8.3.1	secondary metabolism.flavonoids.dihydroflavonols.dihydroflavonol 4-reductase	gsvivt01014573001|pacid:17825531	Transcript	moderately similar to ( 372) AT4G27250 | Symbols: | dihydroflavonol 4-reductase family / dihydrokaempferol 4-reductase family | chr4:13642803-13644425 REVERSEmoderately similar to ( 237) DFRA_VITVI Dihydroflavonol-4-reductase (EC 1.1.1.219) (DFR) (Dihydrokaempferol 4-reductase) - Vitis vinifera (Grape)moderately similar to ( 318) loc_os06g46920 12006.m09218 protein dihydroflavonol-4-reductase, pu…	1
16.8.3.1	secondary metabolism.flavonoids.dihydroflavonols.dihydroflavonol 4-reductase	gsvivt01009743001|pacid:17822102	Transcript	highly similar to ( 553) AT5G42800 | Symbols: DFR, TT3, M318 | DFR (DIHYDROFLAVONOL 4-REDUCTASE); dihydrokaempferol 4-reductase | chr5:17164296-17165864 REVERSEhighly similar to ( 709) DFRA_VITVI Dihydroflavonol-4-reductase (EC 1.1.1.219) (DFR) (Dihydrokaempferol 4-reductase) - Vitis vinifera (Grape)moderately similar to ( 336) loc_os01g44260 12001.m10683 protein dihydroflavonol-4-reductase, puta…	1
16.8.3.1	secondary metabolism.flavonoids.dihydroflavonols.dihydroflavonol 4-reductase	gsvivt01011313001|pacid:17823202	Transcript	moderately similar to ( 441) AT5G19440 | Symbols: | cinnamyl-alcohol dehydrogenase, putative (CAD) | chr5:6556493-6558123 FORWARDmoderately similar to ( 204) DFRA_DIACA Dihydroflavonol-4-reductase (EC 1.1.1.219) (DFR) (Dihydrokaempferol 4-reductase) - Dianthus caryophyllus (Carnation) (Clove pink)moderately similar to ( 396) loc_os01g34480 12001.m150871 protein dihydroflavonol-4-reductase, putati…	1
16.8.3.1	secondary metabolism.flavonoids.dihydroflavonols.dihydroflavonol 4-reductase	gsvivt01027603001|pacid:17834954	Transcript	moderately similar to ( 333) AT2G45400 | Symbols: BEN1 | BEN1; binding / catalytic/ coenzyme binding / oxidoreductase, acting on CH-OH group of donors | chr2:18703960-18706235 REVERSEmoderately similar to ( 316) DFRA_HORVU Dihydroflavonol-4-reductase (EC 1.1.1.219) (DFR) (Dihydrokaempferol 4-reductase) - Hordeum vulgare (Barley)moderately similar to ( 218) loc_os04g53810 12004.m10273 protein leuc…	-1
16.8.3.1	secondary metabolism.flavonoids.dihydroflavonols.dihydroflavonol 4-reductase	gsvivt01025240001|pacid:17833271	Transcript	moderately similar to ( 484) AT5G19440 | Symbols: | cinnamyl-alcohol dehydrogenase, putative (CAD) | chr5:6556493-6558123 FORWARDmoderately similar to ( 214) DFRA_VITVI Dihydroflavonol-4-reductase (EC 1.1.1.219) (DFR) (Dihydrokaempferol 4-reductase) - Vitis vinifera (Grape)moderately similar to ( 442) loc_os01g34480 12001.m150871 protein dihydroflavonol-4-reductase, putative, expressed WcaG Epime…	-1
16.8.3.1	secondary metabolism.flavonoids.dihydroflavonols.dihydroflavonol 4-reductase	gsvivt01024672001|pacid:17832819	Transcript	highly similar to ( 501) AT5G58490 | Symbols: | cinnamoyl-CoA reductase family | chr5:23643068-23644455 FORWARDweakly similar to ( 187) DFRA_DIACA Dihydroflavonol-4-reductase (EC 1.1.1.219) (DFR) (Dihydrokaempferol 4-reductase) - Dianthus caryophyllus (Carnation) (Clove pink)moderately similar to ( 395) loc_os03g60380 12003.m10928 protein dihydroflavonol-4-reductase, putative, expressed WcaG Epim…	-1
16.8.3.1	secondary metabolism.flavonoids.dihydroflavonols.dihydroflavonol 4-reductase	gsvivt01023841001|pacid:17832155	Transcript	highly similar to ( 501) AT4G35420 | Symbols: | dihydroflavonol 4-reductase family / dihydrokaempferol 4-reductase family | chr4:16834091-16835611 REVERSEmoderately similar to ( 230) DFRA_VITVI Dihydroflavonol-4-reductase (EC 1.1.1.219) (DFR) (Dihydrokaempferol 4-reductase) - Vitis vinifera (Grape)moderately similar to ( 355) loc_os08g40440 12008.m08023 protein dihydroflavonol-4-reductase, putati…	-1
16.8.3.1	secondary metabolism.flavonoids.dihydroflavonols.dihydroflavonol 4-reductase	gsvivt01027601001|pacid:17834953	Transcript	moderately similar to ( 329) AT2G45400 | Symbols: BEN1 | BEN1; binding / catalytic/ coenzyme binding / oxidoreductase, acting on CH-OH group of donors | chr2:18703960-18706235 REVERSEmoderately similar to ( 311) DFRA_HORVU Dihydroflavonol-4-reductase (EC 1.1.1.219) (DFR) (Dihydrokaempferol 4-reductase) - Hordeum vulgare (Barley)moderately similar to ( 221) loc_os04g53810 12004.m10273 protein leuc…	-1
16.8.3.1	secondary metabolism.flavonoids.dihydroflavonols.dihydroflavonol 4-reductase	gsvivt01027067001|pacid:17834589	Transcript	weakly similar to ( 174) AT4G27250 | Symbols: | dihydroflavonol 4-reductase family / dihydrokaempferol 4-reductase family | chr4:13642803-13644425 REVERSEweakly similar to ( 175) DFRA_PETHY Dihydroflavonol-4-reductase (EC 1.1.1.219) (DFR) (Dihydrokaempferol 4-reductase) - Petunia hybrida (Petunia)moderately similar to ( 314) loc_os07g40986 12007.m79911 protein dihydroflavonol-4-reductase, putativ…	-1
16.8.3.1	secondary metabolism.flavonoids.dihydroflavonols.dihydroflavonol 4-reductase	gsvivt01027066001|pacid:17834588	Transcript	weakly similar to ( 187) AT4G27250 | Symbols: | dihydroflavonol 4-reductase family / dihydrokaempferol 4-reductase family | chr4:13642803-13644425 REVERSEweakly similar to ( 178) DFRA_VITVI Dihydroflavonol-4-reductase (EC 1.1.1.219) (DFR) (Dihydrokaempferol 4-reductase) - Vitis vinifera (Grape)moderately similar to ( 327) loc_os07g40986 12007.m79911 protein dihydroflavonol-4-reductase, putative, …	-1
16.8.3.1	secondary metabolism.flavonoids.dihydroflavonols.dihydroflavonol 4-reductase	gsvivt01027600001|pacid:17834952	Transcript	moderately similar to ( 342) AT2G45400 | Symbols: BEN1 | BEN1; binding / catalytic/ coenzyme binding / oxidoreductase, acting on CH-OH group of donors | chr2:18703960-18706235 REVERSEmoderately similar to ( 317) DFRA_HORVU Dihydroflavonol-4-reductase (EC 1.1.1.219) (DFR) (Dihydrokaempferol 4-reductase) - Hordeum vulgare (Barley)moderately similar to ( 211) loc_os08g40440 12008.m08023 protein dihy…	-1
16.8.3.1	secondary metabolism.flavonoids.dihydroflavonols.dihydroflavonol 4-reductase	gsvivt01024349001|pacid:17832577	Transcript	moderately similar to ( 259) AT2G23910 | Symbols: | cinnamoyl-CoA reductase-related | chr2:10177902-10179789 FORWARDweakly similar to ( 103) DFRA_VITVI Dihydroflavonol-4-reductase (EC 1.1.1.219) (DFR) (Dihydrokaempferol 4-reductase) - Vitis vinifera (Grape)moderately similar to ( 313) loc_os10g42620 12010.m07015 protein dihydroflavonol-4-reductase, putative, expressed no original description	-1
16.8.3.1	secondary metabolism.flavonoids.dihydroflavonols.dihydroflavonol 4-reductase	gsvivt01027246001|pacid:17834714	Transcript	moderately similar to ( 477) AT5G19440 | Symbols: | cinnamyl-alcohol dehydrogenase, putative (CAD) | chr5:6556493-6558123 FORWARDmoderately similar to ( 230) DFRA_DIACA Dihydroflavonol-4-reductase (EC 1.1.1.219) (DFR) (Dihydrokaempferol 4-reductase) - Dianthus caryophyllus (Carnation) (Clove pink)moderately similar to ( 452) loc_os01g34480 12001.m150871 protein dihydroflavonol-4-reductase, putati…	-1
16.8.3.1	secondary metabolism.flavonoids.dihydroflavonols.dihydroflavonol 4-reductase	gsvivt01027237001|pacid:17834711	Transcript	moderately similar to ( 479) AT5G19440 | Symbols: | cinnamyl-alcohol dehydrogenase, putative (CAD) | chr5:6556493-6558123 FORWARDmoderately similar to ( 228) DFRA_DIACA Dihydroflavonol-4-reductase (EC 1.1.1.219) (DFR) (Dihydrokaempferol 4-reductase) - Dianthus caryophyllus (Carnation) (Clove pink)moderately similar to ( 453) loc_os01g34480 12001.m150871 protein dihydroflavonol-4-reductase, putati…	-1
16.8.3.1	secondary metabolism.flavonoids.dihydroflavonols.dihydroflavonol 4-reductase	gsvivt01023718001|pacid:17832070	Transcript	moderately similar to ( 344) AT2G23910 | Symbols: | cinnamoyl-CoA reductase-related | chr2:10177902-10179789 FORWARDvery weakly similar to (89.0) DFRA_VITVI Dihydroflavonol-4-reductase (EC 1.1.1.219) (DFR) (Dihydrokaempferol 4-reductase) - Vitis vinifera (Grape)weakly similar to ( 189) loc_os10g42620 12010.m07015 protein dihydroflavonol-4-reductase, putative, expressed no original description	-1
16.8.3.1	secondary metabolism.flavonoids.dihydroflavonols.dihydroflavonol 4-reductase	gsvivt01025239001|pacid:17833270	Transcript	highly similar to ( 534) AT5G19440 | Symbols: | cinnamyl-alcohol dehydrogenase, putative (CAD) | chr5:6556493-6558123 FORWARDmoderately similar to ( 230) DFRA_VITVI Dihydroflavonol-4-reductase (EC 1.1.1.219) (DFR) (Dihydrokaempferol 4-reductase) - Vitis vinifera (Grape)moderately similar to ( 484) loc_os01g34480 12001.m150871 protein dihydroflavonol-4-reductase, putative, expressed WcaG Epimerase…	-1
16.8.3.1	secondary metabolism.flavonoids.dihydroflavonols.dihydroflavonol 4-reductase	gsvivt01032178001|pacid:17838188	Transcript	moderately similar to ( 472) AT5G19440 | Symbols: | cinnamyl-alcohol dehydrogenase, putative (CAD) | chr5:6556493-6558123 FORWARDmoderately similar to ( 229) DFRA_DIACA Dihydroflavonol-4-reductase (EC 1.1.1.219) (DFR) (Dihydrokaempferol 4-reductase) - Dianthus caryophyllus (Carnation) (Clove pink)moderately similar to ( 437) loc_os01g34480 12001.m150871 protein dihydroflavonol-4-reductase, putati…	-2
16.8.3.1	secondary metabolism.flavonoids.dihydroflavonols.dihydroflavonol 4-reductase	gsvivt01032458001|pacid:17838382	Transcript	moderately similar to ( 327) AT5G14700 | Symbols: | cinnamoyl-CoA reductase-related | chr5:4740502-4743327 REVERSEweakly similar to ( 103) DFRA_VITVI Dihydroflavonol-4-reductase (EC 1.1.1.219) (DFR) (Dihydrokaempferol 4-reductase) - Vitis vinifera (Grape)moderately similar to ( 290) loc_os05g50250 12005.m09094 protein dihydroflavonol-4-reductase, putative, expressed no original description	-2
16.8.3.1	secondary metabolism.flavonoids.dihydroflavonols.dihydroflavonol 4-reductase	gsvivt01034241001|pacid:17839786	Transcript	highly similar to ( 508) AT1G15950 | Symbols: CCR1, IRX4, ATCCR1 | CCR1 (CINNAMOYL COA REDUCTASE 1); cinnamoyl-CoA reductase | chr1:5478855-5481949 FORWARDmoderately similar to ( 224) DFRA_DIACA Dihydroflavonol-4-reductase (EC 1.1.1.219) (DFR) (Dihydrokaempferol 4-reductase) - Dianthus caryophyllus (Carnation) (Clove pink)moderately similar to ( 479) loc_os08g34280 12008.m07417 protein dihydrofla…	-3
16.8.3.1	secondary metabolism.flavonoids.dihydroflavonols.dihydroflavonol 4-reductase	gsvivt01036464001|pacid:17841398	Transcript	moderately similar to ( 232) AT5G14700 | Symbols: | cinnamoyl-CoA reductase-related | chr5:4740502-4743327 REVERSEweakly similar to ( 103) DFRA_VITVI Dihydroflavonol-4-reductase (EC 1.1.1.219) (DFR) (Dihydrokaempferol 4-reductase) - Vitis vinifera (Grape)moderately similar to ( 248) loc_os01g45200 12001.m10725 protein dihydroflavonol-4-reductase, putative, expressed no original description	-7
16.8.4	secondary metabolism.flavonoids.flavonols	gsvivt01009520001|pacid:17821910	Transcript	highly similar to ( 524) AT4G33360 | Symbols: | terpene cyclase/mutase-related | chr4:16068123-16069374 REVERSEmoderately similar to ( 424) loc_os03g08624 12003.m101676 protein dihydroflavonol-4-reductase, putative, expressed WcaG Epimerase NAD_binding_4 3Beta_HSD no original description	2
16.8.5.1	secondary metabolism.flavonoids.isoflavones.isoflavone reductase	gsvivt01008238001|pacid:17820876	Transcript	moderately similar to ( 229) AT1G75290 | Symbols: | oxidoreductase, acting on NADH or NADPH | chr1:28253890-28255173 FORWARDmoderately similar to ( 244) IFRH_TOBAC Isoflavone reductase homolog A622 (EC 1.3.1.-) - Nicotiana tabacum (Common tobacco)moderately similar to ( 371) loc_os03g15360 12003.m06973 protein leucoanthocyanidin reductase, putativeNmrA no original description	2
16.8.5.1	secondary metabolism.flavonoids.isoflavones.isoflavone reductase	gsvivt01009731001|pacid:17822091	Transcript	moderately similar to ( 474) AT1G75280 | Symbols: | isoflavone reductase, putative | chr1:28252030-28253355 FORWARDmoderately similar to ( 455) IFRH_SOLTU Isoflavone reductase homolog (EC 1.3.1.-) (CP100) - Solanum tuberosum (Potato)moderately similar to ( 412) loc_os06g27770 12006.m07322 protein isoflavone reductase, putative, expressedNmrA no original description	1
16.8.5.1	secondary metabolism.flavonoids.isoflavones.isoflavone reductase	gsvivt01011958001|pacid:17823703	Transcript	moderately similar to ( 228) AT1G75290 | Symbols: | oxidoreductase, acting on NADH or NADPH | chr1:28253890-28255173 FORWARDmoderately similar to ( 252) IFRH_TOBAC Isoflavone reductase homolog A622 (EC 1.3.1.-) - Nicotiana tabacum (Common tobacco)moderately similar to ( 407) loc_os03g15360 12003.m06973 protein leucoanthocyanidin reductase, putativeNmrA no original description	1
16.8.5.1	secondary metabolism.flavonoids.isoflavones.isoflavone reductase	gsvivt01023796001|pacid:17832114	Transcript	weakly similar to ( 112) AT1G75300 | Symbols: | isoflavone reductase, putative | chr1:28255552-28256927 FORWARDweakly similar to ( 121) IFRH_SOLTU Isoflavone reductase homolog (EC 1.3.1.-) (CP100) - Solanum tuberosum (Potato)very weakly similar to (94.7) loc_os01g01660 12001.m06810 protein isoflavone reductase homolog IRL, putative, expressedNmrA no original description	-1
16.8.5.1	secondary metabolism.flavonoids.isoflavones.isoflavone reductase	gsvivt01025822001|pacid:17833740	Transcript	moderately similar to ( 340) AT1G32100 | Symbols: ATPRR1, PRR1 | PRR1 (PINORESINOL REDUCTASE 1); pinoresinol reductase | chr1:11546472-11547953 REVERSEmoderately similar to ( 229) IFRH_SOLTU Isoflavone reductase homolog (EC 1.3.1.-) (CP100) - Solanum tuberosum (Potato)moderately similar to ( 366) loc_os12g16410 12012.m26884 protein isoflavone reductase, putative, expressedNmrA no original descrip…	-1
16.8.5.1	secondary metabolism.flavonoids.isoflavones.isoflavone reductase	gsvivt01023795001|pacid:17832113	Transcript	moderately similar to ( 475) AT4G39230 | Symbols: | isoflavone reductase, putative | chr4:18266024-18267604 REVERSEmoderately similar to ( 473) IFRH_SOLTU Isoflavone reductase homolog (EC 1.3.1.-) (CP100) - Solanum tuberosum (Potato)moderately similar to ( 431) loc_os06g27770 12006.m07322 protein isoflavone reductase, putative, expressedNmrA no original description	-1
16.8.5.1	secondary metabolism.flavonoids.isoflavones.isoflavone reductase	gsvivt01023800001|pacid:17832117	Transcript	moderately similar to ( 456) AT4G39230 | Symbols: | isoflavone reductase, putative | chr4:18266024-18267604 REVERSEmoderately similar to ( 455) IFRH_SOLTU Isoflavone reductase homolog (EC 1.3.1.-) (CP100) - Solanum tuberosum (Potato)moderately similar to ( 414) loc_os06g27770 12006.m07322 protein isoflavone reductase, putative, expressedNmrA no original description	-1
16.8.5.1	secondary metabolism.flavonoids.isoflavones.isoflavone reductase	gsvivt01029357001|pacid:17836212	Transcript	moderately similar to ( 453) AT1G32100 | Symbols: ATPRR1, PRR1 | PRR1 (PINORESINOL REDUCTASE 1); pinoresinol reductase | chr1:11546472-11547953 REVERSEmoderately similar to ( 278) IFRH_TOBAC Isoflavone reductase homolog A622 (EC 1.3.1.-) - Nicotiana tabacum (Common tobacco)highly similar to ( 503) loc_os12g16410 12012.m26884 protein isoflavone reductase, putative, expressedNmrA no original descri…	-1
16.8.5.1	secondary metabolism.flavonoids.isoflavones.isoflavone reductase	gsvivt01023790001|pacid:17832110	Transcript	moderately similar to ( 472) AT4G39230 | Symbols: | isoflavone reductase, putative | chr4:18266024-18267604 REVERSEmoderately similar to ( 472) IFRH_SOLTU Isoflavone reductase homolog (EC 1.3.1.-) (CP100) - Solanum tuberosum (Potato)moderately similar to ( 419) loc_os06g27770 12006.m07322 protein isoflavone reductase, putative, expressedNmrA no original description	-1
16.8.5.1	secondary metabolism.flavonoids.isoflavones.isoflavone reductase	gsvivt01025819001|pacid:17833739	Transcript	moderately similar to ( 361) AT1G32100 | Symbols: ATPRR1, PRR1 | PRR1 (PINORESINOL REDUCTASE 1); pinoresinol reductase | chr1:11546472-11547953 REVERSEmoderately similar to ( 243) IFRH_SOLTU Isoflavone reductase homolog (EC 1.3.1.-) (CP100) - Solanum tuberosum (Potato)moderately similar to ( 374) loc_os12g16220 12012.m26875 protein isoflavone reductase, putative, expressedNmrA no original descrip…	-1
16.8.5.1	secondary metabolism.flavonoids.isoflavones.isoflavone reductase	gsvivt01023793001|pacid:17832112	Transcript	moderately similar to ( 461) AT4G39230 | Symbols: | isoflavone reductase, putative | chr4:18266024-18267604 REVERSEmoderately similar to ( 456) IFRH_SOLTU Isoflavone reductase homolog (EC 1.3.1.-) (CP100) - Solanum tuberosum (Potato)moderately similar to ( 409) loc_os06g27770 12006.m07322 protein isoflavone reductase, putative, expressedNmrA no original description	-1
16.8.5.1	secondary metabolism.flavonoids.isoflavones.isoflavone reductase	gsvivt01023789001|pacid:17832109	Transcript	moderately similar to ( 407) AT4G34540 | Symbols: | isoflavone reductase family protein | chr4:16500506-16501932 FORWARDmoderately similar to ( 309) IFRH_TOBAC Isoflavone reductase homolog A622 (EC 1.3.1.-) - Nicotiana tabacum (Common tobacco)moderately similar to ( 375) loc_os02g47610 12002.m09795 protein isoflavone reductase, putative, expressedNmrA no original description	-1
16.8.5.1	secondary metabolism.flavonoids.isoflavones.isoflavone reductase	gsvivt01037077001|pacid:17841813	Transcript	weakly similar to ( 189) AT1G75280 | Symbols: | isoflavone reductase, putative | chr1:28252030-28253355 FORWARDweakly similar to ( 186) IFRH_SOLTU Isoflavone reductase homolog (EC 1.3.1.-) (CP100) - Solanum tuberosum (Potato)weakly similar to ( 182) loc_os06g27770 12006.m07322 protein isoflavone reductase, putative, expressedNmrA no original description	-13
16.8.5.1	secondary metabolism.flavonoids.isoflavones.isoflavone reductase	gsvivt01037073001|pacid:17841809	Transcript	moderately similar to ( 204) AT1G75280 | Symbols: | isoflavone reductase, putative | chr1:28252030-28253355 FORWARDmoderately similar to ( 202) IFRH_SOLTU Isoflavone reductase homolog (EC 1.3.1.-) (CP100) - Solanum tuberosum (Potato)weakly similar to ( 199) loc_os06g27770 12006.m07322 protein isoflavone reductase, putative, expressedNmrA no original description	-13
16.99	secondary metabolism.unspecified	gsvivt01028828001|pacid:17835836	Transcript	very weakly similar to (96.7) AT5G52810 | Symbols: | ornithine cyclodeaminase/mu-crystallin family protein | chr5:21399524-21400501 FORWARD PRK06141 no original description	-1
16.99	secondary metabolism.unspecified	gsvivt01029151001|pacid:17836065	Transcript	nearly identical (1093) AT5G57590 | Symbols: BIO1 | BIO1 (biotin auxotroph 1); adenosylmethionine-8-amino-7-oxononanoate transaminase | chr5:23318593-23322687 REVERSEhighly similar to ( 932) loc_os08g14770 12008.m05600 protein BIO1, putative, expressed BioA PRK05964 PRK07030 PRK09044 PRK06916 PRK08742 PRK08466 PRK07894 Aminotran_3 PRK05630 PRK06173 PRK07986 PRK07481 GabT PRK06943 PRK06105 PRK0767…	-1

## Sheet: secondary metabolism 24 hpt
Bincode	BinName	id	type	description	Fold change FC
16.1	secondary metabolism.isoprenoids	gsvivt01033426001|pacid:17839146	Transcript	moderately similar to ( 449) AT3G11950 | Symbols: | prenyltransferase/ zinc ion binding | chr3:3783273-3785098 REVERSEmoderately similar to ( 316) loc_os05g23950 12005.m06689 protein prenyltransferase/ zinc ion binding protein, putative, expressed no original description	-2
16.1.1	secondary metabolism.isoprenoids.non-mevalonate pathway	gsvivt01000415001|pacid:17816926	Transcript	highly similar to ( 520) AT3G12070 | Symbols: | geranylgeranyl transferase type II beta subunit, putative / RAB geranylgeranyltransferase beta subunit, putative | chr3:3845420-3847140 REVERSEweakly similar to ( 124) PFTB_PEA Protein farnesyltransferase subunit beta (EC 2.5.1.58) (CAAX farnesyltransferase subunit beta) (RAS proteins prenyltransferase beta) (FTase-beta) - Pisum sativum (Garden pea)…	23
16.1.1	secondary metabolism.isoprenoids.non-mevalonate pathway	gsvivt01009191001|pacid:17821656	Transcript	moderately similar to ( 254) AT4G24490 | Symbols: | protein prenyltransferase | chr4:12655330-12658103 REVERSEmoderately similar to ( 201) loc_os06g46380 12006.m09164 protein rab geranylgeranyl transferase like protein, putative, expressed no original description	2
16.1.1	secondary metabolism.isoprenoids.non-mevalonate pathway	gsvivt01007996001|pacid:17820679	Transcript	highly similar to ( 536) AT1G74470 | Symbols: | geranylgeranyl reductase | chr1:27991248-27992845 FORWARDmoderately similar to ( 498) loc_os02g51080 12002.m33869 protein geranylgeranyl hydrogenase, putative, expressedFixC no original description	2
16.1.1	secondary metabolism.isoprenoids.non-mevalonate pathway	gsvivt01037438001|pacid:17842064	Transcript	weakly similar to ( 115) AT1G74470 | Symbols: | geranylgeranyl reductase | chr1:27991248-27992845 FORWARDweakly similar to ( 110) loc_os01g16020 12001.m08199 protein geranylgeranyl hydrogenase, putative, expressed no original description	-13
16.1.1.1	secondary metabolism.isoprenoids.non-mevalonate pathway.DXS	gsvivt01003955001|pacid:17818840	Transcript	nearly identical (1028) AT4G15560 | Symbols: CLA1, DEF, CLA, DXS, DXPS2 | CLA1 (CLOROPLASTOS ALTERADOS 1); 1-deoxy-D-xylulose-5-phosphate synthase | chr4:8884218-8887254 FORWARDnearly identical (1039) DXS_ORYSA Probable 1-deoxy-D-xylulose-5-phosphate synthase, chloroplast precursor (EC 2.2.1.7) (1-deoxyxylulose-5-phosphate synthase) (DXP synthase) (DXPS) - Oryza sativa (Rice)nearly identical (114…	3
16.1.1.1	secondary metabolism.isoprenoids.non-mevalonate pathway.DXS	gsvivt01029109001|pacid:17836036	Transcript	highly similar to ( 947) AT4G15560 | Symbols: CLA1, DEF, CLA, DXS, DXPS2 | CLA1 (CLOROPLASTOS ALTERADOS 1); 1-deoxy-D-xylulose-5-phosphate synthase | chr4:8884218-8887254 FORWARDhighly similar to ( 957) DXS_ORYSA Probable 1-deoxy-D-xylulose-5-phosphate synthase, chloroplast precursor (EC 2.2.1.7) (1-deoxyxylulose-5-phosphate synthase) (DXP synthase) (DXPS) - Oryza sativa (Rice)nearly identical (1…	-1
16.1.1.1	secondary metabolism.isoprenoids.non-mevalonate pathway.DXS	gsvivt01029169001|pacid:17836081	Transcript	highly similar to ( 972) AT4G15560 | Symbols: CLA1, DEF, CLA, DXS, DXPS2 | CLA1 (CLOROPLASTOS ALTERADOS 1); 1-deoxy-D-xylulose-5-phosphate synthase | chr4:8884218-8887254 FORWARDhighly similar to ( 969) DXS_ORYSA Probable 1-deoxy-D-xylulose-5-phosphate synthase, chloroplast precursor (EC 2.2.1.7) (1-deoxyxylulose-5-phosphate synthase) (DXP synthase) (DXPS) - Oryza sativa (Rice)nearly identical (1…	-1
16.1.1.1	secondary metabolism.isoprenoids.non-mevalonate pathway.DXS	gsvivt01035799001|pacid:17840894	Transcript	highly similar to ( 951) AT5G11380 | Symbols: DXPS3 | DXPS3 (1-deoxy-D-xylulose 5-phosphate synthase 3); 1-deoxy-D-xylulose-5-phosphate synthase | chr5:3630172-3632762 FORWARDhighly similar to ( 790) DXS_CAPAN Probable 1-deoxy-D-xylulose-5-phosphate synthase, chloroplast precursor (EC 2.2.1.7) (1-deoxyxylulose-5-phosphate synthase) (DXP synthase) (DXPS) (CapTKT2) - Capsicum annuum (Bell pepper)hi…	-7
16.1.1.10	secondary metabolism.isoprenoids.non-mevalonate pathway.geranylgeranyl pyrophosphate synthase	gsvivt01014066001|pacid:17825129	Transcript	highly similar to ( 565) AT1G78510 | Symbols: SPS1 | SPS1 (solanesyl diphosphate synthase 1); trans-octaprenyltranstransferase | chr1:29535410-29537042 REVERSEweakly similar to ( 139) GGPPS_HEVBR Geranylgeranyl pyrophosphate synthetase, chloroplast precursor (GGPP synthetase) [Includes: Dimethylallyltranstransferase (EC 2.5.1.1); Geranyltranstransferase (EC 2.5.1.10); Farnesyltranstransferase (EC…	1
16.1.1.10	secondary metabolism.isoprenoids.non-mevalonate pathway.geranylgeranyl pyrophosphate synthase	gsvivt01009654001|pacid:17822024	Transcript	moderately similar to ( 309) AT4G36810 | Symbols: GGPS1 | GGPS1 (GERANYLGERANYL PYROPHOSPHATE SYNTHASE 1); farnesyltranstransferase | chr4:17343513-17344628 FORWARDmoderately similar to ( 318) GGPPS_CATRO Geranylgeranyl pyrophosphate synthetase, chloroplast precursor (GGPP synthetase) (GGPS) [Includes: Dimethylallyltranstransferase (EC 2.5.1.1); Geranyltranstransferase (EC 2.5.1.10); Farnesyltran…	1
16.1.1.10	secondary metabolism.isoprenoids.non-mevalonate pathway.geranylgeranyl pyrophosphate synthase	gsvivt01023957001|pacid:17832259	Transcript	moderately similar to ( 457) AT2G17020 | Symbols: | F-box family protein (FBL10) | chr2:7396559-7398787 REVERSEmoderately similar to ( 235) GGPPS_SINAL Geranylgeranyl pyrophosphate synthetase, chloroplast precursor (GGPP synthetase) (GGPS) [Includes: Dimethylallyltranstransferase (EC 2.5.1.1); Geranyltranstransferase (EC 2.5.1.10); Farnesyltranstransferase (EC 2.5.1.29)] - Sinapis albmoderately s…	-1
16.1.1.2	secondary metabolism.isoprenoids.non-mevalonate pathway.DXR	gsvivt01007752001|pacid:17820493	Transcript	highly similar to ( 766) AT5G62790 | Symbols: DXR, PDE129 | DXR (1-DEOXY-D-XYLULOSE 5-PHOSPHATE REDUCTOISOMERASE); 1-deoxy-D-xylulose-5-phosphate reductoisomerase | chr5:25214358-25217292 REVERSEhighly similar to ( 752) DXR_ORYSA 1-deoxy-D-xylulose 5-phosphate reductoisomerase, chloroplast precursor (EC 1.1.1.267) (DXP reductoisomerase) (1-deoxyxylulose-5-phosphate reductoisomerase) (2-C-methyl-D…	2
16.1.1.4	secondary metabolism.isoprenoids.non-mevalonate pathway.CMK	gsvivt01037382001|pacid:17842021	Transcript	moderately similar to ( 476) AT2G26930 | Symbols: ATCDPMEK, PDE277, ISPE | ATCDPMEK (4-(CYTIDINE 5'-PHOSPHO)-2-C-METHYL-D-ERITHRITOL KINASE); 4-(cytidine 5'-diphospho)-2-C-methyl-D-erythritol kinase | chr2:11491829-11494229 REVERSEmoderately similar to ( 499) loc_os01g58790 12001.m12021 protein 4-diphosphocytidyl-2-C-methyl-D-erythritol kinase, chloroplast precursor, putative, expressedIspE PRK04…	-13
16.1.1.6	secondary metabolism.isoprenoids.non-mevalonate pathway.HDS	gsvivt01025182001|pacid:17833226	Transcript	nearly identical (1277) AT5G60600 | Symbols: GCPE, ISPG, CSB3, CLB4, HDS | HDS (4-HYDROXY-3-METHYLBUT-2-ENYL DIPHOSPHATE SYNTHASE); 4 iron, 4 sulfur cluster binding / 4-hydroxy-3-methylbut-2-en-1-yl diphosphate synthase | chr5:24359447-24363019 FORWARDnearly identical (1210) loc_os02g39160 12002.m09004 protein hydroxymethylbutenyl 4-diphosphate synthase, putative, expressedPRK00694 PRK02048 gcpE …	-1
16.1.1.7	secondary metabolism.isoprenoids.non-mevalonate pathway.HDR	gsvivt01031908001|pacid:17837987	Transcript	highly similar to ( 657) AT4G34350 | Symbols: CLB6, ISPH, HDR | HDR (4-HYDROXY-3-METHYLBUT-2-ENYL DIPHOSPHATE REDUCTASE); 4-hydroxy-3-methylbut-2-en-1-yl diphosphate reductase/ 4-hydroxy-3-methylbut-2-en-1-yl diphosphate synthase | chr4:16428681-16431038 REVERSEhighly similar to ( 654) loc_os03g52170 12003.m10194 protein 4-hydroxy-3-methylbut-2-enyl diphosphate reductase, putative, expressedispH …	-2
16.1.2.1	secondary metabolism.isoprenoids.mevalonate pathway.acetyl-CoA C-acyltransferase	gsvivt01007332001|pacid:17820253	Transcript	highly similar to ( 618) AT5G47720 | Symbols: | acetyl-CoA C-acyltransferase, putative / 3-ketoacyl-CoA thiolase, putative | chr5:19331866-19334009 FORWARDhighly similar to ( 581) loc_os09g07830 12009.m059940 protein acetyl-CoA acetyltransferase, cytosolic 1, putative, expressed thiolase PRK08235 PRK06954 PRK07800 PRK05790 PRK07025 PRK05656 PRK07491 PRK06845 PRK09051 PRK06366 PRK07124 PRK08041 Th…	2
16.1.2.1	secondary metabolism.isoprenoids.mevalonate pathway.acetyl-CoA C-acyltransferase	gsvivt01030112001|pacid:17836706	Transcript	highly similar to ( 608) AT5G48230 | Symbols: EMB1276, ACAT2 | ACAT2 (ACETOACETYL-COA THIOLASE 2); acetyl-CoA C-acetyltransferase/ catalytic | chr5:19552570-19555030 REVERSEhighly similar to ( 587) loc_os09g07830 12009.m059940 protein acetyl-CoA acetyltransferase, cytosolic 1, putative, expressed thiolase PRK08235 PRK06954 PRK07800 PRK05790 PRK07025 PRK05656 PRK07491 PRK06845 PRK08041 PRK09051 Th…	-1
16.1.2.1	secondary metabolism.isoprenoids.mevalonate pathway.acetyl-CoA C-acyltransferase	gsvivt01037169001|pacid:17841878	Transcript	weakly similar to ( 140) AT5G47720 | Symbols: | acetyl-CoA C-acyltransferase, putative / 3-ketoacyl-CoA thiolase, putative | chr5:19331866-19334009 FORWARDweakly similar to ( 139) loc_os01g02020 12001.m150463 protein acetyl-CoA acetyltransferase, cytosolic 2, putative, expressed thiolase PRK06445 PRK08235 PRK06845 PRK09052 PRK06954 PRK09051 no original description	-13
16.1.2.2	secondary metabolism.isoprenoids.mevalonate pathway.HMG-CoA synthase	gsvivt01008388001|pacid:17820996	Transcript	moderately similar to ( 267) AT4G11820 | Symbols: MVA1 | MVA1; acetyl-CoA C-acetyltransferase/ hydroxymethylglutaryl-CoA synthase | chr4:7109124-7111901 REVERSEweakly similar to ( 114) ATR_ORYSA Serine/threonine-protein kinase ATR (EC 2.7.11.1) - Oryza sativa (Rice)moderately similar to ( 265) loc_os03g02710 12003.m05811 protein hydroxymethylglutaryl-CoA synthase, putative, expressed HMG_CoA_synt…	2
16.1.2.2	secondary metabolism.isoprenoids.mevalonate pathway.HMG-CoA synthase	gsvivt01010658001|pacid:17822761	Transcript	highly similar to ( 617) AT4G11820 | Symbols: MVA1 | MVA1; acetyl-CoA C-acetyltransferase/ hydroxymethylglutaryl-CoA synthase | chr4:7109124-7111901 REVERSEhighly similar to ( 624) loc_os08g43170 12008.m08291 protein hydroxymethylglutaryl-CoA synthase, putative, expressed HMG_CoA_synt_C HMG_CoA_synt_N init_cond_enzymes PksG no original description	1
16.1.2.3	secondary metabolism.isoprenoids.mevalonate pathway.HMG-CoA reductase	gsvivt01013435001|pacid:17824701	Transcript	highly similar to ( 701) AT1G76490 | Symbols: HMG1, HMGR1 | HMG1 (HYDROXY METHYLGLUTARYL COA REDUCTASE 1); hydroxymethylglutaryl-CoA reductase | chr1:28695801-28698206 FORWARDhighly similar to ( 722) HMDH1_HEVBR 3-hydroxy-3-methylglutaryl-coenzyme A reductase 1 (EC 1.1.1.34) (HMG-CoA reductase 1) - Hevea brasiliensis (Para rubber tree)highly similar to ( 674) loc_os08g40180 12008.m07998 protein 3…	1
16.1.2.3	secondary metabolism.isoprenoids.mevalonate pathway.HMG-CoA reductase	gsvivt01026444001|pacid:17834145	Transcript	highly similar to ( 824) AT1G76490 | Symbols: HMG1, HMGR1 | HMG1 (HYDROXY METHYLGLUTARYL COA REDUCTASE 1); hydroxymethylglutaryl-CoA reductase | chr1:28695801-28698206 FORWARDhighly similar to ( 848) HMDH3_SOLTU 3-hydroxy-3-methylglutaryl-coenzyme A reductase 3 (EC 1.1.1.34) (HMG-CoA reductase 3) (HMG3.3) - Solanum tuberosum (Potato)highly similar to ( 761) loc_os08g40180 12008.m07998 protein 3-h…	-1
16.1.2.3	secondary metabolism.isoprenoids.mevalonate pathway.HMG-CoA reductase	gsvivt01023852001|pacid:17832165	Transcript	highly similar to ( 752) AT1G76490 | Symbols: HMG1, HMGR1 | HMG1 (HYDROXY METHYLGLUTARYL COA REDUCTASE 1); hydroxymethylglutaryl-CoA reductase | chr1:28695801-28698206 FORWARDhighly similar to ( 788) HMDH3_SOLTU 3-hydroxy-3-methylglutaryl-coenzyme A reductase 3 (EC 1.1.1.34) (HMG-CoA reductase 3) (HMG3.3) - Solanum tuberosum (Potato)highly similar to ( 693) loc_os08g40180 12008.m07998 protein 3-h…	-1
16.1.2.4	secondary metabolism.isoprenoids.mevalonate pathway.mevalonate kinase	gsvivt01000037001|pacid:17816652	Transcript	moderately similar to ( 350) AT5G27450 | Symbols: MVK, MK | MK (MEVALONATE KINASE); mevalonate kinase | chr5:9691051-9692975 FORWARDmoderately similar to ( 328) loc_os10g18220 12010.m04902 protein mevalonate kinase, putative, expressed ERG12 PRK03926 no original description	46
16.1.2.5	secondary metabolism.isoprenoids.mevalonate pathway.phosphomevalonate kinase	gsvivt01013024001|pacid:17824410	Transcript	highly similar to ( 679) AT1G31910 | Symbols: | GHMP kinase family protein | chr1:11459050-11461649 FORWARDhighly similar to ( 627) loc_os03g14830 12003.m06920 protein phosphomevalonate kinase, putative, expressed ERG8 no original description	1
16.1.2.6	secondary metabolism.isoprenoids.mevalonate pathway.mevalonate diphosphate decarboxylase	gsvivt01011287001|pacid:17823188	Transcript	highly similar to ( 683) AT3G54250 | Symbols: | mevalonate diphosphate decarboxylase, putative | chr3:20082468-20084688 REVERSEhighly similar to ( 638) loc_os02g01920 12002.m05542 protein diphosphomevalonate decarboxylase, putative, expressed MVD1 no original description	1
16.1.2.9	secondary metabolism.isoprenoids.mevalonate pathway.farnesyl pyrophosphate synthetase	gsvivt01014738001|pacid:17825661	Transcript	highly similar to ( 577) AT5G47770 | Symbols: FPS1 | FPS1 (FARNESYL DIPHOSPHATE SYNTHASE 1); dimethylallyltranstransferase/ geranyltranstransferase | chr5:19345297-19347415 FORWARDhighly similar to ( 586) FPPS_HELAN Farnesyl pyrophosphate synthetase (FPP synthetase) (FPS) (Farnesyl diphosphate synthetase) [Includes: Dimethylallyltranstransferase (EC 2.5.1.1); Geranyltranstransferase (EC 2.5.1.10)…	1
16.1.3	secondary metabolism.isoprenoids.tocopherol biosynthesis	gsvivt01033422001|pacid:17839143	Transcript	highly similar to ( 517) AT3G11945 | Symbols: ATHST | homogentisate farnesyltransferase/ homogentisate geranylgeranyltransferase/ homogentisate solanesyltransferase | chr3:3780041-3782880 REVERSEmoderately similar to ( 481) loc_os07g38850 12007.m08130 protein prenyltransferase/ zinc ion binding protein, putative, expressedubiA PRK07566 UbiA no original description	-2
16.1.3.2	secondary metabolism.isoprenoids.tocopherol biosynthesis.homogentisate phytyltransferase	gsvivt01029247001|pacid:17836136	Transcript	moderately similar to ( 483) AT2G18950 | Symbols: HPT1, TPT1, ATHPT, VTE2 | HPT1 (HOMOGENTISATE PHYTYLTRANSFERASE 1); homogentisate phytyltransferase/ prenyltransferase | chr2:8207491-8210047 FORWARDmoderately similar to ( 480) loc_os06g44840 12006.m32130 protein homogentisate geranylgeranyl transferase, putative, expressedubiA UbiA no original description	-1
16.1.3.2	secondary metabolism.isoprenoids.tocopherol biosynthesis.homogentisate phytyltransferase	gsvivt01035912001|pacid:17840992	Transcript	moderately similar to ( 326) AT2G18950 | Symbols: HPT1, TPT1, ATHPT, VTE2 | HPT1 (HOMOGENTISATE PHYTYLTRANSFERASE 1); homogentisate phytyltransferase/ prenyltransferase | chr2:8207491-8210047 FORWARDmoderately similar to ( 338) loc_os06g43880 12006.m08918 protein homogentisic acid geranylgeranyl transferase, putative, expressedubiA UbiA no original description	-7
16.1.3.3	secondary metabolism.isoprenoids.tocopherol biosynthesis.MPBQ/MSBQ methyltransferase	gsvivt01003135001|pacid:17818303	Transcript	moderately similar to ( 388) AT3G63410 | Symbols: APG1, VTE3, IEP37, E37 | APG1 (ALBINO OR PALE GREEN MUTANT 1); 2-methyl-6-phytyl-1,4-benzoquinone methyltransferase/ S-adenosylmethionine-dependent methyltransferase/ methyltransferase | chr3:23415816-23417002 REVERSEmoderately similar to ( 400) IN37_SPIOL 37 kDa inner envelope membrane protein, chloroplast precursor (E37) - Spinacia oleracea (Spi…	3
16.1.3.4	secondary metabolism.isoprenoids.tocopherol biosynthesis.tocopherol cyclase	gsvivt01035645001|pacid:17840768	Transcript	highly similar to ( 676) AT4G32770 | Symbols: VTE1, ATSDX1 | VTE1 (VITAMIN E DEFICIENT 1); tocopherol cyclase | chr4:15804981-15807790 FORWARDhighly similar to ( 637) TOCC_MAIZE Probable tocopherol cyclase, chloroplast precursor (Sucrose export defective 1) - Zea mays (Maize)highly similar to ( 639) loc_os02g17650 12002.m33638 protein tocopherol cyclase, chloroplast precursor, putative, expressed…	-7
16.1.3.5	secondary metabolism.isoprenoids.tocopherol biosynthesis.tocopherol methyltransferase	gsvivt01024322001|pacid:17832553	Transcript	moderately similar to ( 378) AT1G64970 | Symbols: G-TMT, TMT1, VTE4 | G-TMT (GAMMA-TOCOPHEROL METHYLTRANSFERASE); tocopherol O-methyltransferase | chr1:24134337-24135993 REVERSEmoderately similar to ( 408) loc_os02g47310 12002.m09766 protein tocopherol O-methyltransferase, chloroplast precursor, putative, expressed Methyltransf_11 PRK08317 Cfa no original description	-1
16.1.4	secondary metabolism.isoprenoids.carotenoids	gsvivt01029706001|pacid:17836421	Transcript	highly similar to ( 520) AT3G09580 | Symbols: | amine oxidase family protein | chr3:2942614-2944047 REVERSEmoderately similar to ( 401) loc_os07g43370 12007.m08565 protein oxidoreductase, putative, expressedAmino_oxidase COG1233 HemY PRK11883 no original description	-1
16.1.4.1	secondary metabolism.isoprenoids.carotenoids.phytoene synthase	gsvivt01025421001|pacid:17833417	Transcript	moderately similar to ( 451) AT5G17230 | Symbols: | phytoene synthase (PSY) / geranylgeranyl-diphosphate geranylgeranyl transferase | chr5:5659839-5662087 REVERSEmoderately similar to ( 454) PSY_CAPAN Phytoene synthase, chloroplast precursor (EC 2.5.1.-) - Capsicum annuum (Bell pepper)moderately similar to ( 449) loc_os06g51290 12006.m31943 protein phytoene synthase, chloroplast precursor, putati…	-1
16.1.4.1	secondary metabolism.isoprenoids.carotenoids.phytoene synthase	gsvivt01035255001|pacid:17840447	Transcript	highly similar to ( 597) AT5G17230 | Symbols: | phytoene synthase (PSY) / geranylgeranyl-diphosphate geranylgeranyl transferase | chr5:5659839-5662087 REVERSEhighly similar to ( 642) PSY_CAPAN Phytoene synthase, chloroplast precursor (EC 2.5.1.-) - Capsicum annuum (Bell pepper)highly similar to ( 565) loc_os06g51290 12006.m31943 protein phytoene synthase, chloroplast precursor, putative, expresse…	-5
16.1.4.2	secondary metabolism.isoprenoids.carotenoids.phytoene dehydrogenase	gsvivt01023990001|pacid:17832291	Transcript	moderately similar to ( 463) loc_os04g47290 12004.m35413 protein expressed proteinCOG3349 Amino_oxidase no original description	-1
16.1.4.21	secondary metabolism.isoprenoids.carotenoids.violaxanthin de-epoxidase	gsvivt01026405001|pacid:17834117	Transcript	highly similar to ( 623) AT1G08550 | Symbols: NPQ1, AVDE1 | NPQ1 (NON-PHOTOCHEMICAL QUENCHING 1); violaxanthin de-epoxidase | chr1:2707462-2709387 FORWARDhighly similar to ( 613) loc_os04g31040 12004.m35285 protein violaxanthin de-epoxidase, putative, expressedVDE no original description	-1
16.1.4.4	secondary metabolism.isoprenoids.carotenoids.lycopene epsilon cyclase	gsvivt01015169001|pacid:17825967	Transcript	highly similar to ( 759) AT5G57030 | Symbols: LUT2 | LUT2 (LUTEIN DEFICIENT 2); lycopene epsilon cyclase | chr5:23077398-23079818 FORWARDmoderately similar to ( 299) LCYB_CAPAN Lycopene beta cyclase, chloroplast precursor (EC 1.14.-.-) - Capsicum annuum (Bell pepper)highly similar to ( 711) loc_os01g39960 12001.m10269 protein lycopene epsilon cyclase, chloroplast precursor, putative, expressedLyc…	1
16.1.4.5	secondary metabolism.isoprenoids.carotenoids.lycopene beta cyclase	gsvivt01033577001|pacid:17839267	Transcript	moderately similar to ( 444) AT3G10230 | Symbols: LYC | LYC (LYCOPENE CYCLASE); lycopene beta cyclase | chr3:3164340-3165449 REVERSEmoderately similar to ( 462) LCYB_CAPAN Lycopene beta cyclase, chloroplast precursor (EC 1.14.-.-) - Capsicum annuum (Bell pepper)moderately similar to ( 428) loc_os02g09750 12002.m06272 protein lycopene beta cyclase, chloroplast precursor, putative, expressedLycopen…	-2
16.1.4.6	secondary metabolism.isoprenoids.carotenoids.carotenoid beta ring hydroxylase	gsvivt01028864001|pacid:17835864	Transcript	moderately similar to ( 347) AT4G25700 | Symbols: BETA-OHASE 1, B1, chy1 | BETA-OHASE 1 (BETA-HYDROXYLASE 1); carotene beta-ring hydroxylase | chr4:13094965-13095866 REVERSEmoderately similar to ( 334) loc_os03g03370 12003.m34991 protein beta-carotene hydroxylase, putative, expressed no original description	-1
16.1.5	secondary metabolism.isoprenoids.terpenoids	gsvivt01000414001|pacid:17816925	Transcript	moderately similar to ( 225) AT1G61680 | Symbols: TPS14, ATTPS14 | TPS14 (TERPENE SYNTHASE 14); S-linalool synthase | chr1:22772455-22774687 REVERSEweakly similar to ( 152) DCS1_GOSHI (+)-delta-cadinene synthase (EC 4.2.3.13) (D-cadinene synthase) - Gossypium hirsutum (Upland cotton)moderately similar to ( 203) loc_os02g02930 12002.m05643 protein terpene synthase 2, putative, expressedTerpene_cyc…	23
16.1.5	secondary metabolism.isoprenoids.terpenoids	gsvivt01000401001|pacid:17816916	Transcript	moderately similar to ( 298) AT3G25830 | Symbols: ATTPS-CIN | ATTPS-CIN (terpene synthase-like sequence-1,8-cineole); (E)-beta-ocimene synthase/ myrcene synthase | chr3:9447545-9450316 FORWARDmoderately similar to ( 264) 5EAS_TOBAC Aristolochene synthase (EC 4.2.3.9) (5-epi-aristolochene synthase) (EAS) - Nicotiana tabacum (Common tobacco)moderately similar to ( 213) loc_os03g24680 12003.m07811 p…	23
16.1.5	secondary metabolism.isoprenoids.terpenoids	gsvivt01000410001|pacid:17816921	Transcript	moderately similar to ( 221) AT4G16730 | Symbols: | lyase/ magnesium ion binding | chr4:9403119-9406003 FORWARDweakly similar to ( 150) DCS1_GOSHI (+)-delta-cadinene synthase (EC 4.2.3.13) (D-cadinene synthase) - Gossypium hirsutum (Upland cotton)weakly similar to ( 197) loc_os02g02930 12002.m05643 protein terpene synthase 2, putative, expressedTerpene_cyclase_plant_C1 Terpene_cyclase_C1 Terpene_…	23
16.1.5	secondary metabolism.isoprenoids.terpenoids	gsvivt01001153001|pacid:17817407	Transcript	highly similar to ( 733) AT4G02780 | Symbols: GA1, ABC33, ATCPS1 | GA1 (GA REQUIRING 1); ent-copalyl diphosphate synthase/ magnesium ion binding | chr4:1237881-1244766 REVERSEhighly similar to ( 840) KSA_PEA Ent-kaurene synthase A, chloroplast precursor (EC 5.5.1.13) (Ent-copalyl diphosphate synthase) (KSA) - Pisum sativum (Garden pea)highly similar to ( 717) loc_os02g17780 12002.m07022 protein e…	12
16.1.5	secondary metabolism.isoprenoids.terpenoids	gsvivt01006955001|pacid:17820121	Transcript	moderately similar to ( 486) AT1G61120 | Symbols: TPS04, GES | TPS04 (TERPENE SYNTHASE 04); (E,E)-geranyllinalool synthase | chr1:22523689-22528598 FORWARDmoderately similar to ( 253) KSB_CUCMA Ent-kaurene synthase B, chloroplast precursor (EC 4.2.3.19) (KSB) - Cucurbita maxima (Pumpkin) (Winter squash)moderately similar to ( 245) loc_os04g52230 12004.m10118 protein ent-kaurene synthase B, chloro…	2
16.1.5	secondary metabolism.isoprenoids.terpenoids	gsvivt01005217001|pacid:17819407	Transcript	moderately similar to ( 282) AT1G61680 | Symbols: TPS14, ATTPS14 | TPS14 (TERPENE SYNTHASE 14); S-linalool synthase | chr1:22772455-22774687 REVERSEmoderately similar to ( 224) DCS1_GOSHI (+)-delta-cadinene synthase (EC 4.2.3.13) (D-cadinene synthase) - Gossypium hirsutum (Upland cotton)moderately similar to ( 221) loc_os02g02930 12002.m05643 protein terpene synthase 2, putative, expressedTerpene…	2
16.1.5	secondary metabolism.isoprenoids.terpenoids	gsvivt01005272001|pacid:17819445	Transcript	moderately similar to ( 400) AT1G61680 | Symbols: TPS14, ATTPS14 | TPS14 (TERPENE SYNTHASE 14); S-linalool synthase | chr1:22772455-22774687 REVERSEmoderately similar to ( 221) CASS_RICCO Casbene synthase, chloroplast precursor (EC 4.2.3.8) - Ricinus communis (Castor bean)moderately similar to ( 298) loc_os02g02930 12002.m05643 protein terpene synthase 2, putative, expressedTerpene_cyclase_plant_…	2
16.1.5	secondary metabolism.isoprenoids.terpenoids	gsvivt01006469001|pacid:17819911	Transcript	very weakly similar to (96.3) AT1G61680 | Symbols: TPS14, ATTPS14 | TPS14 (TERPENE SYNTHASE 14); S-linalool synthase | chr1:22772455-22774687 REVERSEweakly similar to ( 104) CASS_RICCO Casbene synthase, chloroplast precursor (EC 4.2.3.8) - Ricinus communis (Castor bean)very weakly similar to (94.7) loc_os07g11790 12007.m05633 protein terpene synthase 7, putative, expressedTerpene_cyclase_plant_C1…	2
16.1.5	secondary metabolism.isoprenoids.terpenoids	gsvivt01005268001|pacid:17819442	Transcript	moderately similar to ( 493) AT1G61680 | Symbols: TPS14, ATTPS14 | TPS14 (TERPENE SYNTHASE 14); S-linalool synthase | chr1:22772455-22774687 REVERSEmoderately similar to ( 288) CASS_RICCO Casbene synthase, chloroplast precursor (EC 4.2.3.8) - Ricinus communis (Castor bean)moderately similar to ( 382) loc_os02g02930 12002.m05643 protein terpene synthase 2, putative, expressedTerpene_cyclase_plant_…	2
16.1.5	secondary metabolism.isoprenoids.terpenoids	gsvivt01005220001|pacid:17819410	Transcript	very weakly similar to ( 100) AT1G61680 | Symbols: TPS14, ATTPS14 | TPS14 (TERPENE SYNTHASE 14); S-linalool synthase | chr1:22772455-22774687 REVERSEweakly similar to ( 108) CASS_RICCO Casbene synthase, chloroplast precursor (EC 4.2.3.8) - Ricinus communis (Castor bean)very weakly similar to (95.5) loc_os07g11790 12007.m05633 protein terpene synthase 7, putative, expressedTerpene_cyclase_plant_C1…	2
16.1.5	secondary metabolism.isoprenoids.terpenoids	gsvivt01006399001|pacid:17819881	Transcript	moderately similar to ( 396) AT4G16740 | Symbols: ATTPS03 | ATTPS03; (E)-beta-ocimene synthase/ myrcene synthase | chr4:9407856-9409884 FORWARDmoderately similar to ( 306) 5EAS_TOBAC Aristolochene synthase (EC 4.2.3.9) (5-epi-aristolochene synthase) (EAS) - Nicotiana tabacum (Common tobacco)moderately similar to ( 229) loc_os08g04500 12008.m04593 protein terpene synthase 6, putative, expressedTer…	2
16.1.5	secondary metabolism.isoprenoids.terpenoids	gsvivt01006342001|pacid:17819857	Transcript	highly similar to ( 723) AT1G61120 | Symbols: TPS04, GES | TPS04 (TERPENE SYNTHASE 04); (E,E)-geranyllinalool synthase | chr1:22523689-22528598 FORWARDmoderately similar to ( 306) KSB_CUCMA Ent-kaurene synthase B, chloroplast precursor (EC 4.2.3.19) (KSB) - Cucurbita maxima (Pumpkin) (Winter squash)moderately similar to ( 354) loc_os04g52230 12004.m10118 protein ent-kaurene synthase B, chloroplas…	2
16.1.5	secondary metabolism.isoprenoids.terpenoids	gsvivt01014324001|pacid:17825332	Transcript	moderately similar to ( 315) AT5G23960 | Symbols: ATTPS21, TPS21 | TPS21 (TERPENE SYNTHASE 21); (-)-E-beta-caryophyllene synthase/ alpha-humulene synthase | chr5:8092969-8095128 FORWARDmoderately similar to ( 445) DCS1_GOSHI (+)-delta-cadinene synthase (EC 4.2.3.13) (D-cadinene synthase) - Gossypium hirsutum (Upland cotton)moderately similar to ( 260) loc_os08g04500 12008.m04593 protein terpene s…	1
16.1.5	secondary metabolism.isoprenoids.terpenoids	gsvivt01014558001|pacid:17825520	Transcript	moderately similar to ( 416) AT5G23960 | Symbols: ATTPS21, TPS21 | TPS21 (TERPENE SYNTHASE 21); (-)-E-beta-caryophyllene synthase/ alpha-humulene synthase | chr5:8092969-8095128 FORWARDhighly similar to ( 573) DCS1_GOSHI (+)-delta-cadinene synthase (EC 4.2.3.13) (D-cadinene synthase) - Gossypium hirsutum (Upland cotton)moderately similar to ( 365) loc_os01g23530 12001.m08826 protein sesquiterpene…	1
16.1.5	secondary metabolism.isoprenoids.terpenoids	gsvivt01014569001|pacid:17825527	Transcript	moderately similar to ( 417) AT5G23960 | Symbols: ATTPS21, TPS21 | TPS21 (TERPENE SYNTHASE 21); (-)-E-beta-caryophyllene synthase/ alpha-humulene synthase | chr5:8092969-8095128 FORWARDhighly similar to ( 591) DCS1_GOSHI (+)-delta-cadinene synthase (EC 4.2.3.13) (D-cadinene synthase) - Gossypium hirsutum (Upland cotton)moderately similar to ( 383) loc_os01g23530 12001.m08826 protein sesquiterpene…	1
16.1.5	secondary metabolism.isoprenoids.terpenoids	gsvivt01014175001|pacid:17825219	Transcript	moderately similar to ( 411) AT5G23960 | Symbols: ATTPS21, TPS21 | TPS21 (TERPENE SYNTHASE 21); (-)-E-beta-caryophyllene synthase/ alpha-humulene synthase | chr5:8092969-8095128 FORWARDhighly similar to ( 525) DCS1_GOSHI (+)-delta-cadinene synthase (EC 4.2.3.13) (D-cadinene synthase) - Gossypium hirsutum (Upland cotton)moderately similar to ( 335) loc_os08g04500 12008.m04593 protein terpene synth…	1
16.1.5	secondary metabolism.isoprenoids.terpenoids	gsvivt01013517001|pacid:17824766	Transcript	moderately similar to ( 414) AT3G25830 | Symbols: ATTPS-CIN | ATTPS-CIN (terpene synthase-like sequence-1,8-cineole); (E)-beta-ocimene synthase/ myrcene synthase | chr3:9447545-9450316 FORWARDmoderately similar to ( 225) DCS1_GOSHI (+)-delta-cadinene synthase (EC 4.2.3.13) (D-cadinene synthase) - Gossypium hirsutum (Upland cotton)weakly similar to ( 176) loc_os02g02930 12002.m05643 protein terpen…	1
16.1.5	secondary metabolism.isoprenoids.terpenoids	gsvivt01014323001|pacid:17825331	Transcript	moderately similar to ( 372) AT5G23960 | Symbols: ATTPS21, TPS21 | TPS21 (TERPENE SYNTHASE 21); (-)-E-beta-caryophyllene synthase/ alpha-humulene synthase | chr5:8092969-8095128 FORWARDhighly similar to ( 527) DCS1_GOSHI (+)-delta-cadinene synthase (EC 4.2.3.13) (D-cadinene synthase) - Gossypium hirsutum (Upland cotton)moderately similar to ( 337) loc_os01g23530 12001.m08826 protein sesquiterpene…	1
16.1.5	secondary metabolism.isoprenoids.terpenoids	gsvivt01014325001|pacid:17825333	Transcript	moderately similar to ( 441) AT5G23960 | Symbols: ATTPS21, TPS21 | TPS21 (TERPENE SYNTHASE 21); (-)-E-beta-caryophyllene synthase/ alpha-humulene synthase | chr5:8092969-8095128 FORWARDhighly similar to ( 599) DCS1_GOSHI (+)-delta-cadinene synthase (EC 4.2.3.13) (D-cadinene synthase) - Gossypium hirsutum (Upland cotton)moderately similar to ( 384) loc_os08g04500 12008.m04593 protein terpene synth…	1
16.1.5	secondary metabolism.isoprenoids.terpenoids	gsvivt01014174001|pacid:17825218	Transcript	moderately similar to ( 374) AT5G23960 | Symbols: ATTPS21, TPS21 | TPS21 (TERPENE SYNTHASE 21); (-)-E-beta-caryophyllene synthase/ alpha-humulene synthase | chr5:8092969-8095128 FORWARDhighly similar to ( 523) DCS1_GOSHI (+)-delta-cadinene synthase (EC 4.2.3.13) (D-cadinene synthase) - Gossypium hirsutum (Upland cotton)moderately similar to ( 342) loc_os08g04500 12008.m04593 protein terpene synth…	1
16.1.5	secondary metabolism.isoprenoids.terpenoids	gsvivt01014557001|pacid:17825519	Transcript	moderately similar to ( 408) AT5G23960 | Symbols: ATTPS21, TPS21 | TPS21 (TERPENE SYNTHASE 21); (-)-E-beta-caryophyllene synthase/ alpha-humulene synthase | chr5:8092969-8095128 FORWARDhighly similar to ( 574) DCS1_GOSHI (+)-delta-cadinene synthase (EC 4.2.3.13) (D-cadinene synthase) - Gossypium hirsutum (Upland cotton)moderately similar to ( 362) loc_os01g23530 12001.m08826 protein sesquiterpene…	1
16.1.5	secondary metabolism.isoprenoids.terpenoids	gsvivt01014566001|pacid:17825526	Transcript	moderately similar to ( 408) AT5G23960 | Symbols: ATTPS21, TPS21 | TPS21 (TERPENE SYNTHASE 21); (-)-E-beta-caryophyllene synthase/ alpha-humulene synthase | chr5:8092969-8095128 FORWARDhighly similar to ( 575) DCS1_GOSHI (+)-delta-cadinene synthase (EC 4.2.3.13) (D-cadinene synthase) - Gossypium hirsutum (Upland cotton)moderately similar to ( 367) loc_os01g23530 12001.m08826 protein sesquiterpene…	1
16.1.5	secondary metabolism.isoprenoids.terpenoids	gsvivt01012363001|pacid:17824001	Transcript	weakly similar to ( 128) AT3G25810 | Symbols: | myrcene/ocimene synthase, putative | chr3:9430805-9433844 FORWARDTerpene_cyclase_plant_C1 Terpene_cyclase_C1 no original description	1
16.1.5	secondary metabolism.isoprenoids.terpenoids	gsvivt01029525001|pacid:17836323	Transcript	nearly identical (1182) AT2G07050 | Symbols: CAS1 | CAS1 (cycloartenol synthase 1); cycloartenol synthase | chr2:2924629-2930295 FORWARDnearly identical (1150) loc_os02g04710 12002.m33547 protein cycloartenol synthase, putative, expressed SQCY_1 SQCY SqhC ISOPREN_C2_like no original description	-1
16.1.5	secondary metabolism.isoprenoids.terpenoids	gsvivt01029507001|pacid:17836308	Transcript	moderately similar to ( 434) AT2G07050 | Symbols: CAS1 | CAS1 (cycloartenol synthase 1); cycloartenol synthase | chr2:2924629-2930295 FORWARDmoderately similar to ( 416) loc_os02g04710 12002.m33547 protein cycloartenol synthase, putative, expressed SQCY_1 SQCY no original description	-1
16.1.5	secondary metabolism.isoprenoids.terpenoids	gsvivt01029514001|pacid:17836314	Transcript	nearly identical (1176) AT2G07050 | Symbols: CAS1 | CAS1 (cycloartenol synthase 1); cycloartenol synthase | chr2:2924629-2930295 FORWARDnearly identical (1147) loc_os02g04710 12002.m33547 protein cycloartenol synthase, putative, expressed SQCY_1 SQCY SqhC ISOPREN_C2_like no original description	-1
16.1.5	secondary metabolism.isoprenoids.terpenoids	gsvivt01029527001|pacid:17836325	Transcript	nearly identical (1251) AT2G07050 | Symbols: CAS1 | CAS1 (cycloartenol synthase 1); cycloartenol synthase | chr2:2924629-2930295 FORWARDnearly identical (1201) loc_os02g04710 12002.m33547 protein cycloartenol synthase, putative, expressed SQCY_1 SQCY SqhC ISOPREN_C2_like no original description	-1
16.1.5	secondary metabolism.isoprenoids.terpenoids	gsvivt01029468001|pacid:17836281	Transcript	highly similar to ( 974) AT2G07050 | Symbols: CAS1 | CAS1 (cycloartenol synthase 1); cycloartenol synthase | chr2:2924629-2930295 FORWARDhighly similar to ( 941) loc_os02g04710 12002.m33547 protein cycloartenol synthase, putative, expressed SQCY_1 SQCY SqhC ISOPREN_C2_like no original description	-1
16.1.5	secondary metabolism.isoprenoids.terpenoids	gsvivt01029482001|pacid:17836289	Transcript	highly similar to ( 606) AT1G78955 | Symbols: CAMS1 | CAMS1 (Camelliol C synthase 1); beta-amyrin synthase | chr1:29689153-29694255 REVERSEmoderately similar to ( 485) loc_os02g04710 12002.m33547 protein cycloartenol synthase, putative, expressed SQCY_1 SQCY SqhC ISOPREN_C2_like no original description	-1
16.1.5	secondary metabolism.isoprenoids.terpenoids	gsvivt01029508001|pacid:17836309	Transcript	nearly identical (1157) AT1G78950 | Symbols: | beta-amyrin synthase, putative | chr1:29684558-29688673 REVERSEhighly similar to ( 898) loc_os02g04710 12002.m33547 protein cycloartenol synthase, putative, expressed SQCY_1 SQCY SqhC ISOPREN_C2_like no original description	-1
16.1.5	secondary metabolism.isoprenoids.terpenoids	gsvivt01029510001|pacid:17836311	Transcript	nearly identical (1115) AT1G78950 | Symbols: | beta-amyrin synthase, putative | chr1:29684558-29688673 REVERSEhighly similar to ( 900) loc_os02g04710 12002.m33547 protein cycloartenol synthase, putative, expressed SQCY_1 SQCY SqhC ISOPREN_C2_like no original description	-1
16.1.5	secondary metabolism.isoprenoids.terpenoids	gsvivt01029488001|pacid:17836295	Transcript	nearly identical (1198) AT1G78950 | Symbols: | beta-amyrin synthase, putative | chr1:29684558-29688673 REVERSEhighly similar to ( 937) loc_os02g04710 12002.m33547 protein cycloartenol synthase, putative, expressed SQCY_1 SQCY SqhC ISOPREN_C2_like no original description	-1
16.1.5	secondary metabolism.isoprenoids.terpenoids	gsvivt01029474001|pacid:17836285	Transcript	nearly identical (1205) AT1G78950 | Symbols: | beta-amyrin synthase, putative | chr1:29684558-29688673 REVERSEhighly similar to ( 932) loc_os02g04710 12002.m33547 protein cycloartenol synthase, putative, expressed SQCY_1 SQCY SqhC ISOPREN_C2_like no original description	-1
16.1.5	secondary metabolism.isoprenoids.terpenoids	gsvivt01029489001|pacid:17836296	Transcript	nearly identical (1191) AT1G78950 | Symbols: | beta-amyrin synthase, putative | chr1:29684558-29688673 REVERSEhighly similar to ( 933) loc_os02g04710 12002.m33547 protein cycloartenol synthase, putative, expressed SQCY_1 SQCY SqhC ISOPREN_C2_like no original description	-1
16.1.5	secondary metabolism.isoprenoids.terpenoids	gsvivt01029509001|pacid:17836310	Transcript	nearly identical (1225) AT1G78950 | Symbols: | beta-amyrin synthase, putative | chr1:29684558-29688673 REVERSEhighly similar to ( 971) loc_os02g04710 12002.m33547 protein cycloartenol synthase, putative, expressed SQCY_1 SQCY SqhC ISOPREN_C2_like no original description	-1
16.1.5	secondary metabolism.isoprenoids.terpenoids	gsvivt01032217001|pacid:17838216	Transcript	nearly identical (1008) AT2G07050 | Symbols: CAS1 | CAS1 (cycloartenol synthase 1); cycloartenol synthase | chr2:2924629-2930295 FORWARDhighly similar to ( 986) loc_os02g04710 12002.m33547 protein cycloartenol synthase, putative, expressed SQCY_1 SQCY SqhC ISOPREN_C2_like no original description	-2
16.1.5	secondary metabolism.isoprenoids.terpenoids	gsvivt01032285001|pacid:17838255	Transcript	nearly identical (1356) AT2G07050 | Symbols: CAS1 | CAS1 (cycloartenol synthase 1); cycloartenol synthase | chr2:2924629-2930295 FORWARDnearly identical (1221) loc_os02g04710 12002.m33547 protein cycloartenol synthase, putative, expressed SQCY_1 SQCY SqhC ISOPREN_C2_like no original description	-2
16.1.5	secondary metabolism.isoprenoids.terpenoids	gsvivt01030647001|pacid:17837112	Transcript	moderately similar to ( 224) AT4G16740 | Symbols: ATTPS03 | ATTPS03; (E)-beta-ocimene synthase/ myrcene synthase | chr4:9407856-9409884 FORWARDmoderately similar to ( 242) 5EAS_TOBAC Aristolochene synthase (EC 4.2.3.9) (5-epi-aristolochene synthase) (EAS) - Nicotiana tabacum (Common tobacco)moderately similar to ( 207) loc_os02g26014 12002.m07744 protein sesquiterpene cyclase, putative, expressed…	-2
16.1.5	secondary metabolism.isoprenoids.terpenoids	gsvivt01030646001|pacid:17837111	Transcript	moderately similar to ( 253) AT2G24210 | Symbols: TPS10 | TPS10 (terpene synthase 10); (E)-beta-ocimene synthase/ myrcene synthase | chr2:10294330-10297401 FORWARDmoderately similar to ( 246) 5EAS_TOBAC Aristolochene synthase (EC 4.2.3.9) (5-epi-aristolochene synthase) (EAS) - Nicotiana tabacum (Common tobacco)moderately similar to ( 227) loc_os08g07100 12008.m04848 protein terpene synthase 10, p…	-2
16.1.5	secondary metabolism.isoprenoids.terpenoids	gsvivt01036361001|pacid:17841316	Transcript	moderately similar to ( 420) AT5G23960 | Symbols: ATTPS21, TPS21 | TPS21 (TERPENE SYNTHASE 21); (-)-E-beta-caryophyllene synthase/ alpha-humulene synthase | chr5:8092969-8095128 FORWARDhighly similar to ( 557) DCS1_GOSHI (+)-delta-cadinene synthase (EC 4.2.3.13) (D-cadinene synthase) - Gossypium hirsutum (Upland cotton)moderately similar to ( 388) loc_os01g23530 12001.m08826 protein sesquiterpene…	-7
16.1.5	secondary metabolism.isoprenoids.terpenoids	gsvivt01036374001|pacid:17841328	Transcript	moderately similar to ( 379) AT5G23960 | Symbols: ATTPS21, TPS21 | TPS21 (TERPENE SYNTHASE 21); (-)-E-beta-caryophyllene synthase/ alpha-humulene synthase | chr5:8092969-8095128 FORWARDhighly similar to ( 506) DCS1_GOSHI (+)-delta-cadinene synthase (EC 4.2.3.13) (D-cadinene synthase) - Gossypium hirsutum (Upland cotton)moderately similar to ( 357) loc_os08g04500 12008.m04593 protein terpene synth…	-7
16.1.5	secondary metabolism.isoprenoids.terpenoids	gsvivt01036366001|pacid:17841320	Transcript	moderately similar to ( 432) AT5G23960 | Symbols: ATTPS21, TPS21 | TPS21 (TERPENE SYNTHASE 21); (-)-E-beta-caryophyllene synthase/ alpha-humulene synthase | chr5:8092969-8095128 FORWARDhighly similar to ( 586) DCS1_GOSHI (+)-delta-cadinene synthase (EC 4.2.3.13) (D-cadinene synthase) - Gossypium hirsutum (Upland cotton)moderately similar to ( 400) loc_os08g04500 12008.m04593 protein terpene synth…	-7
16.1.5	secondary metabolism.isoprenoids.terpenoids	gsvivt01036308001|pacid:17841277	Transcript	moderately similar to ( 451) AT5G23960 | Symbols: ATTPS21, TPS21 | TPS21 (TERPENE SYNTHASE 21); (-)-E-beta-caryophyllene synthase/ alpha-humulene synthase | chr5:8092969-8095128 FORWARDhighly similar to ( 623) DCS1_GOSHI (+)-delta-cadinene synthase (EC 4.2.3.13) (D-cadinene synthase) - Gossypium hirsutum (Upland cotton)moderately similar to ( 420) loc_os08g04500 12008.m04593 protein terpene synth…	-7
16.1.5	secondary metabolism.isoprenoids.terpenoids	gsvivt01036312001|pacid:17841281	Transcript	moderately similar to ( 372) AT5G23960 | Symbols: ATTPS21, TPS21 | TPS21 (TERPENE SYNTHASE 21); (-)-E-beta-caryophyllene synthase/ alpha-humulene synthase | chr5:8092969-8095128 FORWARDhighly similar to ( 548) DCS1_GOSHI (+)-delta-cadinene synthase (EC 4.2.3.13) (D-cadinene synthase) - Gossypium hirsutum (Upland cotton)moderately similar to ( 366) loc_os08g04500 12008.m04593 protein terpene synth…	-7
16.1.5	secondary metabolism.isoprenoids.terpenoids	gsvivt01036307001|pacid:17841276	Transcript	no original description	-7
16.1.5	secondary metabolism.isoprenoids.terpenoids	gsvivt01036348001|pacid:17841309	Transcript	moderately similar to ( 438) AT5G23960 | Symbols: ATTPS21, TPS21 | TPS21 (TERPENE SYNTHASE 21); (-)-E-beta-caryophyllene synthase/ alpha-humulene synthase | chr5:8092969-8095128 FORWARDhighly similar to ( 601) DCS1_GOSHI (+)-delta-cadinene synthase (EC 4.2.3.13) (D-cadinene synthase) - Gossypium hirsutum (Upland cotton)moderately similar to ( 397) loc_os08g04500 12008.m04593 protein terpene synth…	-7
16.1.5	secondary metabolism.isoprenoids.terpenoids	gsvivt01036343001|pacid:17841305	Transcript	moderately similar to ( 431) AT5G23960 | Symbols: ATTPS21, TPS21 | TPS21 (TERPENE SYNTHASE 21); (-)-E-beta-caryophyllene synthase/ alpha-humulene synthase | chr5:8092969-8095128 FORWARDhighly similar to ( 590) DCS1_GOSHI (+)-delta-cadinene synthase (EC 4.2.3.13) (D-cadinene synthase) - Gossypium hirsutum (Upland cotton)moderately similar to ( 378) loc_os08g04500 12008.m04593 protein terpene synth…	-7
16.1.5	secondary metabolism.isoprenoids.terpenoids	gsvivt01036338001|pacid:17841301	Transcript	weakly similar to ( 114) AT5G23960 | Symbols: ATTPS21, TPS21 | TPS21 (TERPENE SYNTHASE 21); (-)-E-beta-caryophyllene synthase/ alpha-humulene synthase | chr5:8092969-8095128 FORWARDweakly similar to ( 146) DCS1_GOSHI (+)-delta-cadinene synthase (EC 4.2.3.13) (D-cadinene synthase) - Gossypium hirsutum (Upland cotton)very weakly similar to (80.1) loc_os04g01810 12004.m05497 protein aristolchene syn…	-7
16.1.5	secondary metabolism.isoprenoids.terpenoids	gsvivt01036322001|pacid:17841289	Transcript	moderately similar to ( 452) AT5G23960 | Symbols: ATTPS21, TPS21 | TPS21 (TERPENE SYNTHASE 21); (-)-E-beta-caryophyllene synthase/ alpha-humulene synthase | chr5:8092969-8095128 FORWARDhighly similar to ( 587) DCS1_GOSHI (+)-delta-cadinene synthase (EC 4.2.3.13) (D-cadinene synthase) - Gossypium hirsutum (Upland cotton)moderately similar to ( 404) loc_os08g04500 12008.m04593 protein terpene synth…	-7
16.1.5	secondary metabolism.isoprenoids.terpenoids	gsvivt01036310001|pacid:17841279	Transcript	very weakly similar to (90.5) AT5G23960 | Symbols: ATTPS21, TPS21 | TPS21 (TERPENE SYNTHASE 21); (-)-E-beta-caryophyllene synthase/ alpha-humulene synthase | chr5:8092969-8095128 FORWARDweakly similar to ( 125) DCS1_GOSHI (+)-delta-cadinene synthase (EC 4.2.3.13) (D-cadinene synthase) - Gossypium hirsutum (Upland cotton)very weakly similar to (92.0) loc_os08g04500 12008.m04593 protein terpene syn…	-7
16.1.5	secondary metabolism.isoprenoids.terpenoids	gsvivt01036360001|pacid:17841315	Transcript	moderately similar to ( 451) AT5G23960 | Symbols: ATTPS21, TPS21 | TPS21 (TERPENE SYNTHASE 21); (-)-E-beta-caryophyllene synthase/ alpha-humulene synthase | chr5:8092969-8095128 FORWARDhighly similar to ( 605) DCS1_GOSHI (+)-delta-cadinene synthase (EC 4.2.3.13) (D-cadinene synthase) - Gossypium hirsutum (Upland cotton)moderately similar to ( 397) loc_os08g04500 12008.m04593 protein terpene synth…	-7
16.1.5	secondary metabolism.isoprenoids.terpenoids	gsvivt01036315001|pacid:17841283	Transcript	moderately similar to ( 387) AT5G23960 | Symbols: ATTPS21, TPS21 | TPS21 (TERPENE SYNTHASE 21); (-)-E-beta-caryophyllene synthase/ alpha-humulene synthase | chr5:8092969-8095128 FORWARDhighly similar to ( 529) DCS1_GOSHI (+)-delta-cadinene synthase (EC 4.2.3.13) (D-cadinene synthase) - Gossypium hirsutum (Upland cotton)moderately similar to ( 354) loc_os01g23530 12001.m08826 protein sesquiterpene…	-7
16.1.5	secondary metabolism.isoprenoids.terpenoids	gsvivt01036376001|pacid:17841330	Transcript	moderately similar to ( 375) AT5G23960 | Symbols: ATTPS21, TPS21 | TPS21 (TERPENE SYNTHASE 21); (-)-E-beta-caryophyllene synthase/ alpha-humulene synthase | chr5:8092969-8095128 FORWARDmoderately similar to ( 490) DCS1_GOSHI (+)-delta-cadinene synthase (EC 4.2.3.13) (D-cadinene synthase) - Gossypium hirsutum (Upland cotton)moderately similar to ( 342) loc_os08g04500 12008.m04593 protein terpene s…	-7
16.1.5	secondary metabolism.isoprenoids.terpenoids	gsvivt01036344001|pacid:17841306	Transcript	moderately similar to ( 389) AT5G23960 | Symbols: ATTPS21, TPS21 | TPS21 (TERPENE SYNTHASE 21); (-)-E-beta-caryophyllene synthase/ alpha-humulene synthase | chr5:8092969-8095128 FORWARDhighly similar to ( 528) DCS1_GOSHI (+)-delta-cadinene synthase (EC 4.2.3.13) (D-cadinene synthase) - Gossypium hirsutum (Upland cotton)moderately similar to ( 354) loc_os01g23530 12001.m08826 protein sesquiterpene…	-7
16.1.5	secondary metabolism.isoprenoids.terpenoids	gsvivt01036724001|pacid:17841581	Transcript	highly similar to ( 880) AT1G79460 | Symbols: GA2, KS, ATKS | GA2 (GA REQUIRING 2); ent-kaurene synthase | chr1:29890568-29894436 FORWARDhighly similar to ( 902) KSB_CUCMA Ent-kaurene synthase B, chloroplast precursor (EC 4.2.3.19) (KSB) - Cucurbita maxima (Pumpkin) (Winter squash)highly similar to ( 734) loc_os04g52230 12004.m10118 protein ent-kaurene synthase B, chloroplast precursor, putative,…	-7
16.10	secondary metabolism.simple phenols	gsvivt01001603001|pacid:17817700	Transcript	highly similar to ( 635) AT5G09360 | Symbols: LAC14 | LAC14 (laccase 14); laccase | chr5:2906426-2908658 REVERSEmoderately similar to ( 233) ASO_CUCSA L-ascorbate oxidase precursor (EC 1.10.3.3) (Ascorbase) (ASO) - Cucumis sativus (Cucumber)highly similar to ( 592) loc_os02g51440 12002.m10178 protein laccase, putative Cu-oxidase_3 Cu-oxidase_2 Cu-oxidase SufI no original description	6
16.10	secondary metabolism.simple phenols	gsvivt01001614001|pacid:17817703	Transcript	highly similar to ( 515) AT5G09360 | Symbols: LAC14 | LAC14 (laccase 14); laccase | chr5:2906426-2908658 REVERSEweakly similar to ( 173) ASO_CUCSA L-ascorbate oxidase precursor (EC 1.10.3.3) (Ascorbase) (ASO) - Cucumis sativus (Cucumber)moderately similar to ( 480) loc_os02g51440 12002.m10178 protein laccase, putative Cu-oxidase Cu-oxidase_3 SufI Cu-oxidase_2 no original description	6
16.10	secondary metabolism.simple phenols	gsvivt01001604001|pacid:17817701	Transcript	highly similar to ( 513) AT5G09360 | Symbols: LAC14 | LAC14 (laccase 14); laccase | chr5:2906426-2908658 REVERSEweakly similar to ( 178) ASO_CUCSA L-ascorbate oxidase precursor (EC 1.10.3.3) (Ascorbase) (ASO) - Cucumis sativus (Cucumber)moderately similar to ( 484) loc_os02g51440 12002.m10178 protein laccase, putative Cu-oxidase Cu-oxidase_3 Cu-oxidase_2 SufI no original description	6
16.10	secondary metabolism.simple phenols	gsvivt01001601001|pacid:17817699	Transcript	weakly similar to ( 145) AT5G03260 | Symbols: LAC11 | LAC11 (laccase 11); laccase | chr5:777198-779338 REVERSEvery weakly similar to (94.4) ASO_CUCSA L-ascorbate oxidase precursor (EC 1.10.3.3) (Ascorbase) (ASO) - Cucumis sativus (Cucumber)weakly similar to ( 146) loc_os10g30140 12010.m05876 protein laccase, putative Cu-oxidase_2 Cu-oxidase no original description	6
16.10	secondary metabolism.simple phenols	gsvivt01008406001|pacid:17821012	Transcript	highly similar to ( 643) AT1G18140 | Symbols: LAC1, ATLAC1 | LAC1 (Laccase 1); laccase | chr1:6238986-6241393 REVERSEweakly similar to ( 152) ASO_CUCSA L-ascorbate oxidase precursor (EC 1.10.3.3) (Ascorbase) (ASO) - Cucumis sativus (Cucumber)moderately similar to ( 471) loc_os01g62480 12001.m12370 protein L-ascorbate oxidase precursor, putative, expressed Cu-oxidase_3 Cu-oxidase SufI no original …	2
16.10	secondary metabolism.simple phenols	gsvivt01012346001|pacid:17823994	Transcript	highly similar to ( 548) AT5G09360 | Symbols: LAC14 | LAC14 (laccase 14); laccase | chr5:2906426-2908658 REVERSEweakly similar to ( 190) ASO_CUCSA L-ascorbate oxidase precursor (EC 1.10.3.3) (Ascorbase) (ASO) - Cucumis sativus (Cucumber)highly similar to ( 532) loc_os02g51440 12002.m10178 protein laccase, putative Cu-oxidase Cu-oxidase_2 Cu-oxidase_3 SufI no original description	1
16.10	secondary metabolism.simple phenols	gsvivt01012329001|pacid:17823987	Transcript	highly similar to ( 624) AT5G09360 | Symbols: LAC14 | LAC14 (laccase 14); laccase | chr5:2906426-2908658 REVERSEmoderately similar to ( 236) ASO_CUCSA L-ascorbate oxidase precursor (EC 1.10.3.3) (Ascorbase) (ASO) - Cucumis sativus (Cucumber)highly similar to ( 592) loc_os11g47390 12011.m08519 protein laccase, putative, expressed Cu-oxidase_3 Cu-oxidase_2 Cu-oxidase SufI no original description	1
16.10	secondary metabolism.simple phenols	gsvivt01013695001|pacid:17824891	Transcript	highly similar to ( 519) AT5G09360 | Symbols: LAC14 | LAC14 (laccase 14); laccase | chr5:2906426-2908658 REVERSEmoderately similar to ( 233) ASO_CUCSA L-ascorbate oxidase precursor (EC 1.10.3.3) (Ascorbase) (ASO) - Cucumis sativus (Cucumber)highly similar to ( 548) loc_os11g47390 12011.m08519 protein laccase, putative, expressed Cu-oxidase_3 Cu-oxidase_2 SufI Cu-oxidase no original description	1
16.10	secondary metabolism.simple phenols	gsvivt01012359001|pacid:17823999	Transcript	highly similar to ( 530) AT5G09360 | Symbols: LAC14 | LAC14 (laccase 14); laccase | chr5:2906426-2908658 REVERSEweakly similar to ( 169) ASO_CUCSA L-ascorbate oxidase precursor (EC 1.10.3.3) (Ascorbase) (ASO) - Cucumis sativus (Cucumber)highly similar to ( 511) loc_os02g51440 12002.m10178 protein laccase, putative Cu-oxidase Cu-oxidase_2 Cu-oxidase_3 no original description	1
16.10	secondary metabolism.simple phenols	gsvivt01013689001|pacid:17824887	Transcript	highly similar to ( 556) AT5G09360 | Symbols: LAC14 | LAC14 (laccase 14); laccase | chr5:2906426-2908658 REVERSEmoderately similar to ( 231) ASO_CUCSA L-ascorbate oxidase precursor (EC 1.10.3.3) (Ascorbase) (ASO) - Cucumis sativus (Cucumber)highly similar to ( 546) loc_os11g47390 12011.m08519 protein laccase, putative, expressed Cu-oxidase_3 SufI Cu-oxidase Cu-oxidase_2 no original description	1
16.10	secondary metabolism.simple phenols	gsvivt01012332001|pacid:17823988	Transcript	highly similar to ( 543) AT5G09360 | Symbols: LAC14 | LAC14 (laccase 14); laccase | chr5:2906426-2908658 REVERSEmoderately similar to ( 205) ASO_CUCSA L-ascorbate oxidase precursor (EC 1.10.3.3) (Ascorbase) (ASO) - Cucumis sativus (Cucumber)highly similar to ( 572) loc_os02g51440 12002.m10178 protein laccase, putative Cu-oxidase_3 Cu-oxidase_2 Cu-oxidase SufI no original description	1
16.10	secondary metabolism.simple phenols	gsvivt01013694001|pacid:17824890	Transcript	highly similar to ( 501) AT5G09360 | Symbols: LAC14 | LAC14 (laccase 14); laccase | chr5:2906426-2908658 REVERSEmoderately similar to ( 230) ASO_CUCSA L-ascorbate oxidase precursor (EC 1.10.3.3) (Ascorbase) (ASO) - Cucumis sativus (Cucumber)highly similar to ( 517) loc_os11g47390 12011.m08519 protein laccase, putative, expressed Cu-oxidase_3 Cu-oxidase_2 SufI Cu-oxidase no original description	1
16.10	secondary metabolism.simple phenols	gsvivt01012343001|pacid:17823993	Transcript	highly similar to ( 644) AT5G09360 | Symbols: LAC14 | LAC14 (laccase 14); laccase | chr5:2906426-2908658 REVERSEmoderately similar to ( 222) ASO_CUCMA L-ascorbate oxidase precursor (EC 1.10.3.3) (Ascorbase) (ASO) - Cucurbita maxima (Pumpkin) (Winter squash)highly similar to ( 618) loc_os02g51440 12002.m10178 protein laccase, putative Cu-oxidase_3 Cu-oxidase Cu-oxidase_2 SufI no original descripti…	1
16.10	secondary metabolism.simple phenols	gsvivt01013687001|pacid:17824885	Transcript	moderately similar to ( 409) AT5G09360 | Symbols: LAC14 | LAC14 (laccase 14); laccase | chr5:2906426-2908658 REVERSEweakly similar to ( 164) ASO_CUCSA L-ascorbate oxidase precursor (EC 1.10.3.3) (Ascorbase) (ASO) - Cucumis sativus (Cucumber)moderately similar to ( 391) loc_os11g47390 12011.m08519 protein laccase, putative, expressed Cu-oxidase Cu-oxidase_2 SufI no original description	1
16.10	secondary metabolism.simple phenols	gsvivt01011363001|pacid:17823235	Transcript	weakly similar to ( 123) loc_os07g05280 12007.m04992 protein retrotransposon protein, putative, unclassifiedPQQ_DH Gcd no original description	1
16.10	secondary metabolism.simple phenols	gsvivt01025046001|pacid:17833116	Transcript	highly similar to ( 863) AT5G60020 | Symbols: LAC17, ATLAC17 | LAC17 (laccase 17); laccase | chr5:24168072-24170223 FORWARDweakly similar to ( 192) ASO_CUCMA L-ascorbate oxidase precursor (EC 1.10.3.3) (Ascorbase) (ASO) - Cucurbita maxima (Pumpkin) (Winter squash)highly similar to ( 802) loc_os01g62480 12001.m12370 protein L-ascorbate oxidase precursor, putative, expressed Cu-oxidase_3 Cu-oxidase…	-1
16.10	secondary metabolism.simple phenols	gsvivt01025077001|pacid:17833141	Transcript	highly similar to ( 848) AT5G60020 | Symbols: LAC17, ATLAC17 | LAC17 (laccase 17); laccase | chr5:24168072-24170223 FORWARDweakly similar to ( 200) ASO_CUCMA L-ascorbate oxidase precursor (EC 1.10.3.3) (Ascorbase) (ASO) - Cucurbita maxima (Pumpkin) (Winter squash)highly similar to ( 796) loc_os01g62480 12001.m12370 protein L-ascorbate oxidase precursor, putative, expressed Cu-oxidase_3 Cu-oxidase…	-1
16.10	secondary metabolism.simple phenols	gsvivt01027179001|pacid:17834673	Transcript	highly similar to ( 843) AT2G46570 | Symbols: LAC6 | LAC6 (laccase 6); laccase | chr2:19126872-19129069 FORWARDmoderately similar to ( 234) ASO_CUCSA L-ascorbate oxidase precursor (EC 1.10.3.3) (Ascorbase) (ASO) - Cucumis sativus (Cucumber)highly similar to ( 544) loc_os11g48060 12011.m08604 protein monocopper oxidase-like protein SKS1 precursor, putative, expressed Cu-oxidase_3 Cu-oxidase_2 Cu-o…	-1
16.10	secondary metabolism.simple phenols	gsvivt01024634001|pacid:17832790	Transcript	nearly identical (1263) AT5G58450 | Symbols: | binding | chr5:23626826-23632071 FORWARDmoderately similar to ( 244) ASO_CUCSA L-ascorbate oxidase precursor (EC 1.10.3.3) (Ascorbase) (ASO) - Cucumis sativus (Cucumber)nearly identical (1001) loc_os05g27870 12005.m07075 protein expressed protein Cu-oxidase_3 SufI Cu-oxidase_2 Cu-oxidase no original description	-1
16.10	secondary metabolism.simple phenols	gsvivt01024795001|pacid:17832919	Transcript	highly similar to ( 844) AT2G38080 | Symbols: IRX12, LAC4 | IRX12 (IRREGULAR XYLEM 12); laccase | chr2:15934540-15937352 FORWARDmoderately similar to ( 224) ASO_CUCSA L-ascorbate oxidase precursor (EC 1.10.3.3) (Ascorbase) (ASO) - Cucumis sativus (Cucumber)highly similar to ( 821) loc_os11g48060 12011.m08604 protein monocopper oxidase-like protein SKS1 precursor, putative, expressed Cu-oxidase_3 …	-1
16.10	secondary metabolism.simple phenols	gsvivt01025694001|pacid:17833633	Transcript	highly similar to ( 931) AT5G03260 | Symbols: LAC11 | LAC11 (laccase 11); laccase | chr5:777198-779338 REVERSEmoderately similar to ( 239) ASO_TOBAC L-ascorbate oxidase precursor (EC 1.10.3.3) (Ascorbase) (ASO) - Nicotiana tabacum (Common tobacco)highly similar to ( 836) loc_os01g44330 12001.m10689 protein L-ascorbate oxidase precursor, putative, expressed Cu-oxidase_3 Cu-oxidase Cu-oxidase_2 Suf…	-1
16.10	secondary metabolism.simple phenols	gsvivt01033501001|pacid:17839204	Transcript	highly similar to ( 919) AT5G03260 | Symbols: LAC11 | LAC11 (laccase 11); laccase | chr5:777198-779338 REVERSEmoderately similar to ( 236) ASO_CUCSA L-ascorbate oxidase precursor (EC 1.10.3.3) (Ascorbase) (ASO) - Cucumis sativus (Cucumber)highly similar to ( 834) loc_os01g44330 12001.m10689 protein L-ascorbate oxidase precursor, putative, expressed Cu-oxidase_3 Cu-oxidase Cu-oxidase_2 SufI no ori…	-2
16.10	secondary metabolism.simple phenols	gsvivt01032744001|pacid:17838634	Transcript	highly similar to ( 878) AT5G05390 | Symbols: LAC12 | LAC12 (laccase 12); laccase | chr5:1594753-1597042 FORWARDmoderately similar to ( 218) ASO_CUCSA L-ascorbate oxidase precursor (EC 1.10.3.3) (Ascorbase) (ASO) - Cucumis sativus (Cucumber)highly similar to ( 806) loc_os01g61160 12001.m12243 protein L-ascorbate oxidase precursor, putative, expressed Cu-oxidase_3 Cu-oxidase_2 Cu-oxidase SufI no o…	-2
16.10	secondary metabolism.simple phenols	gsvivt01034146001|pacid:17839719	Transcript	highly similar to ( 786) AT5G60020 | Symbols: LAC17, ATLAC17 | LAC17 (laccase 17); laccase | chr5:24168072-24170223 FORWARDmoderately similar to ( 201) ASO_TOBAC L-ascorbate oxidase precursor (EC 1.10.3.3) (Ascorbase) (ASO) - Nicotiana tabacum (Common tobacco)highly similar to ( 774) loc_os01g62480 12001.m12370 protein L-ascorbate oxidase precursor, putative, expressed Cu-oxidase_3 Cu-oxidase_2 C…	-3
16.10	secondary metabolism.simple phenols	gsvivt01034138001|pacid:17839712	Transcript	highly similar to ( 837) AT5G60020 | Symbols: LAC17, ATLAC17 | LAC17 (laccase 17); laccase | chr5:24168072-24170223 FORWARDmoderately similar to ( 231) ASO_CUCMA L-ascorbate oxidase precursor (EC 1.10.3.3) (Ascorbase) (ASO) - Cucurbita maxima (Pumpkin) (Winter squash)highly similar to ( 808) loc_os01g62480 12001.m12370 protein L-ascorbate oxidase precursor, putative, expressed Cu-oxidase_3 Cu-oxi…	-3
16.10	secondary metabolism.simple phenols	gsvivt01034842001|pacid:17840173	Transcript	highly similar to ( 605) AT5G09360 | Symbols: LAC14 | LAC14 (laccase 14); laccase | chr5:2906426-2908658 REVERSEmoderately similar to ( 226) ASO_TOBAC L-ascorbate oxidase precursor (EC 1.10.3.3) (Ascorbase) (ASO) - Nicotiana tabacum (Common tobacco)highly similar to ( 613) loc_os02g51440 12002.m10178 protein laccase, putative Cu-oxidase_3 Cu-oxidase Cu-oxidase_2 SufI no original description	-3
16.10	secondary metabolism.simple phenols	gsvivt01034783001|pacid:17840144	Transcript	highly similar to ( 564) AT5G09360 | Symbols: LAC14 | LAC14 (laccase 14); laccase | chr5:2906426-2908658 REVERSEmoderately similar to ( 219) ASO_CUCSA L-ascorbate oxidase precursor (EC 1.10.3.3) (Ascorbase) (ASO) - Cucumis sativus (Cucumber)highly similar to ( 572) loc_os02g51440 12002.m10178 protein laccase, putative Cu-oxidase_3 Cu-oxidase Cu-oxidase_2 SufI no original description	-3
16.10	secondary metabolism.simple phenols	gsvivt01034828001|pacid:17840165	Transcript	highly similar to ( 528) AT5G09360 | Symbols: LAC14 | LAC14 (laccase 14); laccase | chr5:2906426-2908658 REVERSEweakly similar to ( 174) ASO_TOBAC L-ascorbate oxidase precursor (EC 1.10.3.3) (Ascorbase) (ASO) - Nicotiana tabacum (Common tobacco)moderately similar to ( 497) loc_os02g51440 12002.m10178 protein laccase, putative Cu-oxidase Cu-oxidase_2 no original description	-3
16.10	secondary metabolism.simple phenols	gsvivt01034003001|pacid:17839607	Transcript	highly similar to ( 838) AT2G38080 | Symbols: IRX12, LAC4 | IRX12 (IRREGULAR XYLEM 12); laccase | chr2:15934540-15937352 FORWARDmoderately similar to ( 210) ASO_CUCSA L-ascorbate oxidase precursor (EC 1.10.3.3) (Ascorbase) (ASO) - Cucumis sativus (Cucumber)highly similar to ( 798) loc_os11g48060 12011.m08604 protein monocopper oxidase-like protein SKS1 precursor, putative, expressed Cu-oxidase_3 …	-3
16.10	secondary metabolism.simple phenols	gsvivt01034040001|pacid:17839639	Transcript	highly similar to ( 660) AT3G09220 | Symbols: LAC7 | LAC7 (laccase 7); laccase | chr3:2827434-2830477 REVERSEmoderately similar to ( 217) ASO_TOBAC L-ascorbate oxidase precursor (EC 1.10.3.3) (Ascorbase) (ASO) - Nicotiana tabacum (Common tobacco)highly similar to ( 571) loc_os01g61160 12001.m12243 protein L-ascorbate oxidase precursor, putative, expressed SufI Cu-oxidase_3 Cu-oxidase Cu-oxidase_2…	-3
16.10	secondary metabolism.simple phenols	gsvivt01034137001|pacid:17839711	Transcript	highly similar to ( 827) AT5G60020 | Symbols: LAC17, ATLAC17 | LAC17 (laccase 17); laccase | chr5:24168072-24170223 FORWARDmoderately similar to ( 213) ASO_TOBAC L-ascorbate oxidase precursor (EC 1.10.3.3) (Ascorbase) (ASO) - Nicotiana tabacum (Common tobacco)highly similar to ( 796) loc_os01g62480 12001.m12370 protein L-ascorbate oxidase precursor, putative, expressed Cu-oxidase_3 Cu-oxidase Cu-…	-3
16.10	secondary metabolism.simple phenols	gsvivt01037479001|pacid:17842089	Transcript	highly similar to ( 655) AT5G21105 | Symbols: | L-ascorbate oxidase/ copper ion binding / oxidoreductase | chr5:7174321-7177409 FORWARDhighly similar to ( 822) ASO_TOBAC L-ascorbate oxidase precursor (EC 1.10.3.3) (Ascorbase) (ASO) - Nicotiana tabacum (Common tobacco)highly similar to ( 554) loc_os06g37080 12006.m08243 protein L-ascorbate oxidase precursor, putative, expressed SufI Cu-oxidase_3 C…	-13
16.2	secondary metabolism.phenylpropanoids	gsvivt01003277001|pacid:17818401	Transcript	weakly similar to ( 183) AT5G41040 | Symbols: | transferase family protein | chr5:16431582-16433086 FORWARDweakly similar to ( 144) HCBT1_DIACA Anthranilate N-benzoyltransferase protein 1 (EC 2.3.1.144) (Anthranilate N-hydroxycinnamoyl/benzoyltransferase 1) - Dianthus caryophyllus (Carnation) (Clove pink)weakly similar to ( 164) loc_os11g31090 12011.m07014 protein transferase, putative, expressed…	3
16.2	secondary metabolism.phenylpropanoids	gsvivt01003748001|pacid:17818692	Transcript	moderately similar to ( 365) AT1G65450 | Symbols: | transferase family protein | chr1:24318035-24318895 FORWARDweakly similar to ( 162) HCBT1_DIACA Anthranilate N-benzoyltransferase protein 1 (EC 2.3.1.144) (Anthranilate N-hydroxycinnamoyl/benzoyltransferase 1) - Dianthus caryophyllus (Carnation) (Clove pink)weakly similar to ( 191) loc_os11g31090 12011.m07014 protein transferase, putative, expre…	3
16.2	secondary metabolism.phenylpropanoids	gsvivt01009185001|pacid:17821650	Transcript	highly similar to ( 920) AT4G24520 | Symbols: ATR1, AR1 | ATR1 (ARABIDOPSIS P450 REDUCTASE 1); NADPH-hemoprotein reductase | chr4:12663065-12667066 REVERSEhighly similar to ( 996) NCPR_PHAAU NADPH--cytochrome P450 reductase (EC 1.6.2.4) (CPR) (P450R) - Phaseolus aureus (Mung bean) (Vigna radiata)highly similar to ( 870) loc_os09g38620 12009.m06803 protein NADPH--cytochrome P450 reductase, putativ…	2
16.2	secondary metabolism.phenylpropanoids	gsvivt01004475001|pacid:17819048	Transcript	moderately similar to ( 309) AT2G22570 | Symbols: ATNIC1, NIC1 | NIC1 (NICOTINAMIDASE 1); catalytic/ nicotinamidase | chr2:9590021-9590846 REVERSEmoderately similar to ( 298) loc_os02g39400 12002.m09028 protein isochorismatase hydrolase, putative, expressedcysteine_hydrolases no original description	2
16.2	secondary metabolism.phenylpropanoids	gsvivt01009456001|pacid:17821865	Transcript	moderately similar to ( 233) AT5G42830 | Symbols: | transferase family protein | chr5:17176384-17177906 FORWARDweakly similar to ( 123) loc_os07g04970 12007.m04963 protein transferase, putative, expressedTransferase no original description	2
16.2	secondary metabolism.phenylpropanoids	gsvivt01008900001|pacid:17821421	Transcript	highly similar to ( 694) AT1G77670 | Symbols: | aminotransferase class I and II family protein | chr1:29189043-29190901 REVERSEhighly similar to ( 693) loc_os09g28050 12009.m22116 protein asparate aminotransferase, putative, expressed PRK07777 PRK09082 PRK08912 COG0436 PRK07212 PRK12414 PRK08362 PRK07683 PRK05794 PRK07682 PRK07367 PRK07309 Aminotran_1_2 PRK05764 PRK06108 PRK08069 PRK08443 PRK0754…	2
16.2	secondary metabolism.phenylpropanoids	gsvivt01010312001|pacid:17822524	Transcript	moderately similar to ( 387) AT1G24430 | Symbols: | transferase/ transferase, transferring acyl groups other than amino-acyl groups | chr1:8658190-8659497 REVERSEweakly similar to ( 107) HCBT1_DIACA Anthranilate N-benzoyltransferase protein 1 (EC 2.3.1.144) (Anthranilate N-hydroxycinnamoyl/benzoyltransferase 1) - Dianthus caryophyllus (Carnation) (Clove pink)weakly similar to ( 135) loc_os04g4225…	1
16.2	secondary metabolism.phenylpropanoids	gsvivt01010912001|pacid:17822931	Transcript	highly similar to ( 615) AT2G19070 | Symbols: SHT | SHT (SPERMIDINE HYDROXYCINNAMOYL TRANSFERASE); N-acyltransferase/ hydroxycinnamoyltransferase/ spermidine:caffeoyl CoA N-acyltransferase/ spermidine:coumaroyl CoA N-acyltransferase/ spermidine:feruloyl CoA N-acyltransferase/ spermidine:sinapoyl CoA N-acyl | chr2:8260185-8261958 REVERSEmoderately similar to ( 256) HCBT2_DIACA Anthranilate N-benzo…	1
16.2	secondary metabolism.phenylpropanoids	gsvivt01015439001|pacid:17826203	Transcript	highly similar to ( 596) AT1G03390 | Symbols: | transferase family protein | chr1:841033-842418 REVERSEweakly similar to ( 181) HCBT1_DIACA Anthranilate N-benzoyltransferase protein 1 (EC 2.3.1.144) (Anthranilate N-hydroxycinnamoyl/benzoyltransferase 1) - Dianthus caryophyllus (Carnation) (Clove pink)moderately similar to ( 234) loc_os11g31090 12011.m07014 protein transferase, putative, expressed…	1
16.2	secondary metabolism.phenylpropanoids	gsvivt01009763001|pacid:17822120	Transcript	highly similar to ( 504) AT1G27620 | Symbols: | transferase family protein | chr1:9608444-9610432 FORWARDweakly similar to ( 136) HCBT1_DIACA Anthranilate N-benzoyltransferase protein 1 (EC 2.3.1.144) (Anthranilate N-hydroxycinnamoyl/benzoyltransferase 1) - Dianthus caryophyllus (Carnation) (Clove pink)moderately similar to ( 357) loc_os01g28474 12001.m09289 protein transferase, putative, express…	1
16.2	secondary metabolism.phenylpropanoids	gsvivt01023631001|pacid:17832017	Transcript	moderately similar to ( 484) AT5G48930 | Symbols: HCT | HCT (HYDROXYCINNAMOYL-COA SHIKIMATE/QUINATE HYDROXYCINNAMOYL TRANSFERASE); quinate O-hydroxycinnamoyltransferase/ shikimate O-hydroxycinnamoyltransferase/ transferase | chr5:19836654-19838092 REVERSEmoderately similar to ( 323) HCBT1_DIACA Anthranilate N-benzoyltransferase protein 1 (EC 2.3.1.144) (Anthranilate N-hydroxycinnamoyl/benzoyltran…	-1
16.2	secondary metabolism.phenylpropanoids	gsvivt01024259001|pacid:17832509	Transcript	moderately similar to ( 457) AT5G17540 | Symbols: | transferase family protein | chr5:5782061-5783682 REVERSEweakly similar to ( 140) HCBT1_DIACA Anthranilate N-benzoyltransferase protein 1 (EC 2.3.1.144) (Anthranilate N-hydroxycinnamoyl/benzoyltransferase 1) - Dianthus caryophyllus (Carnation) (Clove pink)highly similar to ( 526) loc_os10g35950 12010.m06411 protein 10-deacetylbaccatin III 10-O-a…	-1
16.2	secondary metabolism.phenylpropanoids	gsvivt01029213001|pacid:17836111	Transcript	nearly identical (1049) AT4G30210 | Symbols: ATR2, AR2 | ATR2 (ARABIDOPSIS P450 REDUCTASE 2); NADPH-hemoprotein reductase | chr4:14796900-14800578 FORWARDnearly identical (1021) NCPR_CATRO NADPH--cytochrome P450 reductase (EC 1.6.2.4) (CPR) (P450R) - Catharanthus roseus (Rosy periwinkle) (Madagascar periwinkle)nearly identical (1013) loc_os09g38620 12009.m06803 protein NADPH--cytochrome P450 redu…	-1
16.2	secondary metabolism.phenylpropanoids	gsvivt01029451001|pacid:17836267	Transcript	moderately similar to ( 235) AT1G78990 | Symbols: | transferase family protein | chr1:29713531-29714969 REVERSEweakly similar to ( 134) loc_os04g51980 12004.m10093 protein transferase, putative, expressedTransferase no original description	-1
16.2	secondary metabolism.phenylpropanoids	gsvivt01029447001|pacid:17836264	Transcript	moderately similar to ( 475) AT1G32910 | Symbols: | transferase family protein | chr1:11925426-11926908 FORWARDweakly similar to ( 117) HCBT1_DIACA Anthranilate N-benzoyltransferase protein 1 (EC 2.3.1.144) (Anthranilate N-hydroxycinnamoyl/benzoyltransferase 1) - Dianthus caryophyllus (Carnation) (Clove pink)moderately similar to ( 304) loc_os04g51980 12004.m10093 protein transferase, putative, e…	-1
16.2	secondary metabolism.phenylpropanoids	gsvivt01026803001|pacid:17834375	Transcript	weakly similar to ( 162) AT4G35160 | Symbols: | O-methyltransferase family 2 protein | chr4:16730989-16732808 REVERSEmoderately similar to ( 259) 7OMT8_MEDSA Isoflavone-7-O-methyltransferase 8 (EC 2.1.1.150) (Isoflavone-O-methyltransferase 8) (7-IOMT-8) - Medicago sativa (Alfalfa)moderately similar to ( 246) loc_os08g35310 12008.m07520 protein isoflavone-7-O-methytransferase 9, putative Methyltra…	-1
16.2	secondary metabolism.phenylpropanoids	gsvivt01023651001|pacid:17832026	Transcript	moderately similar to ( 445) AT2G19070 | Symbols: SHT | SHT (SPERMIDINE HYDROXYCINNAMOYL TRANSFERASE); N-acyltransferase/ hydroxycinnamoyltransferase/ spermidine:caffeoyl CoA N-acyltransferase/ spermidine:coumaroyl CoA N-acyltransferase/ spermidine:feruloyl CoA N-acyltransferase/ spermidine:sinapoyl CoA N-acyl | chr2:8260185-8261958 REVERSEmoderately similar to ( 264) HCBT2_DIACA Anthranilate N-b…	-1
16.2	secondary metabolism.phenylpropanoids	gsvivt01028891001|pacid:17835886	Transcript	highly similar to ( 551) AT5G23940 | Symbols: EMB3009 | EMB3009 (embryo defective 3009); transferase/ transferase, transferring acyl groups other than amino-acyl groups | chr5:8076616-8079677 REVERSEweakly similar to ( 101) HCBT2_DIACA Anthranilate N-benzoyltransferase protein 2 (EC 2.3.1.144) (Anthranilate N-hydroxycinnamoyl/benzoyltransferase 2) - Dianthus caryophyllus (Carnation) (Clove pink)m…	-1
16.2	secondary metabolism.phenylpropanoids	gsvivt01028889001|pacid:17835885	Transcript	highly similar to ( 551) AT5G23940 | Symbols: EMB3009 | EMB3009 (embryo defective 3009); transferase/ transferase, transferring acyl groups other than amino-acyl groups | chr5:8076616-8079677 REVERSEweakly similar to ( 105) HCBT2_DIACA Anthranilate N-benzoyltransferase protein 2 (EC 2.3.1.144) (Anthranilate N-hydroxycinnamoyl/benzoyltransferase 2) - Dianthus caryophyllus (Carnation) (Clove pink)m…	-1
16.2	secondary metabolism.phenylpropanoids	gsvivt01026240001|pacid:17834027	Transcript	very weakly similar to (87.4) AT5G23230 | Symbols: NIC2 | NIC2 (NICOTINAMIDASE 2); catalytic/ nicotinamidase | chr5:7826005-7826601 REVERSEvery weakly similar to (94.0) loc_os04g44420 12004.m09401 protein isochorismatase, putative, expressedcysteine_hydrolases Isochorismatase EntB no original description	-1
16.2	secondary metabolism.phenylpropanoids	gsvivt01032784001|pacid:17838668	Transcript	highly similar to ( 562) AT2G40230 | Symbols: | transferase family protein | chr2:16803285-16804586 REVERSEweakly similar to ( 171) HCBT1_DIACA Anthranilate N-benzoyltransferase protein 1 (EC 2.3.1.144) (Anthranilate N-hydroxycinnamoyl/benzoyltransferase 1) - Dianthus caryophyllus (Carnation) (Clove pink)moderately similar to ( 260) loc_os01g01520 12001.m06797 protein anthranilate N-benzoyltransf…	-2
16.2	secondary metabolism.phenylpropanoids	gsvivt01030845001|pacid:17837208	Transcript	moderately similar to ( 294) AT3G03480 | Symbols: CHAT | CHAT (acetyl CoA:(Z)-3-hexen-1-ol acetyltransferase); acetyl CoA:(Z)-3-hexen-1-ol acetyltransferase | chr3:828400-829863 REVERSEweakly similar to ( 135) HCBT1_DIACA Anthranilate N-benzoyltransferase protein 1 (EC 2.3.1.144) (Anthranilate N-hydroxycinnamoyl/benzoyltransferase 1) - Dianthus caryophyllus (Carnation) (Clove pink)moderately simi…	-2
16.2	secondary metabolism.phenylpropanoids	gsvivt01033999001|pacid:17839605	Transcript	highly similar to ( 613) AT5G01210 | Symbols: | transferase family protein | chr5:84554-85981 FORWARDweakly similar to ( 102) HCBT1_DIACA Anthranilate N-benzoyltransferase protein 1 (EC 2.3.1.144) (Anthranilate N-hydroxycinnamoyl/benzoyltransferase 1) - Dianthus caryophyllus (Carnation) (Clove pink)moderately similar to ( 437) loc_os01g63480 12001.m12464 protein AER, putative, expressedTransferas…	-3
16.2	secondary metabolism.phenylpropanoids	gsvivt01035902001|pacid:17840982	Transcript	moderately similar to ( 418) AT4G31910 | Symbols: | transferase family protein | chr4:15441125-15443696 FORWARDweakly similar to ( 137) HCBT2_DIACA Anthranilate N-benzoyltransferase protein 2 (EC 2.3.1.144) (Anthranilate N-hydroxycinnamoyl/benzoyltransferase 2) - Dianthus caryophyllus (Carnation) (Clove pink)weakly similar to ( 162) loc_os11g31090 12011.m07014 protein transferase, putative, expre…	-7
16.2	secondary metabolism.phenylpropanoids	gsvivt01036905001|pacid:17841689	Transcript	moderately similar to ( 323) AT5G17540 | Symbols: | transferase family protein | chr5:5782061-5783682 REVERSEweakly similar to ( 133) HCBT3_DIACA Anthranilate N-benzoyltransferase protein 3 (EC 2.3.1.144) (Anthranilate N-hydroxycinnamoyl/benzoyltransferase 3) - Dianthus caryophyllus (Carnation) (Clove pink)moderately similar to ( 376) loc_os10g35950 12010.m06411 protein 10-deacetylbaccatin III 10…	-13
16.2	secondary metabolism.phenylpropanoids	gsvivt01036917001|pacid:17841698	Transcript	highly similar to ( 523) AT1G31490 | Symbols: | transferase family protein | chr1:11271744-11273078 REVERSEvery weakly similar to (88.2) HCBT1_DIACA Anthranilate N-benzoyltransferase protein 1 (EC 2.3.1.144) (Anthranilate N-hydroxycinnamoyl/benzoyltransferase 1) - Dianthus caryophyllus (Carnation) (Clove pink)weakly similar to ( 199) loc_os01g15709 12001.m08169 protein transferase, putativeTransf…	-13
16.2	secondary metabolism.phenylpropanoids	gsvivt01038410001|pacid:17842714	Transcript	moderately similar to ( 263) AT1G78990 | Symbols: | transferase family protein | chr1:29713531-29714969 REVERSEweakly similar to ( 142) loc_os04g51990 12004.m10094 protein transferase, putative, expressedTransferase no original description	-31
16.2.1.1	secondary metabolism.phenylpropanoids.lignin biosynthesis.PAL	gsvivt01015124001|pacid:17825932	Transcript	highly similar to ( 528) AT3G10340 | Symbols: PAL4 | PAL4 (Phenylalanine ammonia-lyase 4); ammonia ligase/ ammonia-lyase/ catalytic | chr3:3204260-3207809 FORWARDhighly similar to ( 548) PAL2_IPOBA Phenylalanine ammonia-lyase (EC 4.3.1.5) - Ipomoea batatas (Sweet potato) (Batate)moderately similar to ( 499) loc_os04g43800 12004.m09339 protein phenylalanine ammonia-lyase, putative, expressed PAL-H…	1
16.2.1.1	secondary metabolism.phenylpropanoids.lignin biosynthesis.PAL	gsvivt01025214001|pacid:17833253	Transcript	highly similar to ( 543) AT2G37040 | Symbols: pal1, ATPAL1 | pal1 (Phe ammonia lyase 1); phenylalanine ammonia-lyase | chr2:15557602-15560237 REVERSEhighly similar to ( 731) PAL2_CICAR Phenylalanine ammonia-lyase 2 (EC 4.3.1.5) - Cicer arietinum (Chickpea) (Garbanzo)highly similar to ( 506) loc_os04g43800 12004.m09339 protein phenylalanine ammonia-lyase, putative, expressed PAL-HAL PAL HutH PRK09…	-1
16.2.1.1	secondary metabolism.phenylpropanoids.lignin biosynthesis.PAL	gsvivt01025703001|pacid:17833642	Transcript	highly similar to ( 527) AT5G04230 | Symbols: PAL3, ATPAL3 | PAL3 (PHENYL ALANINE AMMONIA-LYASE 3); phenylalanine ammonia-lyase | chr5:1160831-1163707 FORWARDhighly similar to ( 684) PAL1_SOYBN Phenylalanine ammonia-lyase 1 (EC 4.3.1.5) - Glycine max (Soybean)moderately similar to ( 458) loc_os04g43800 12004.m09339 protein phenylalanine ammonia-lyase, putative, expressed PAL-HAL PAL HutH PRK09367…	-1
16.2.1.1	secondary metabolism.phenylpropanoids.lignin biosynthesis.PAL	gsvivt01024306001|pacid:17832545	Transcript	highly similar to ( 642) AT5G04230 | Symbols: PAL3, ATPAL3 | PAL3 (PHENYL ALANINE AMMONIA-LYASE 3); phenylalanine ammonia-lyase | chr5:1160831-1163707 FORWARDhighly similar to ( 822) PAL1_SOYBN Phenylalanine ammonia-lyase 1 (EC 4.3.1.5) - Glycine max (Soybean)moderately similar to ( 464) loc_os04g43800 12004.m09339 protein phenylalanine ammonia-lyase, putative, expressed PAL-HAL PAL HutH PRK09367…	-1
16.2.1.10	secondary metabolism.phenylpropanoids.lignin biosynthesis.CAD	gsvivt01000216001|pacid:17816800	Transcript	moderately similar to ( 379) AT3G19450 | Symbols: CAD4, ATCAD4, CAD, CAD-C | ATCAD4; cinnamyl-alcohol dehydrogenase | chr3:6744859-6747005 FORWARDmoderately similar to ( 401) CADH_POPDE Cinnamyl alcohol dehydrogenase (EC 1.1.1.195) (CAD) - Populus deltoides (Poplar)moderately similar to ( 398) loc_os02g09490 12002.m06246 protein cinnamyl alcohol dehydrogenase, putative, expressed AdhP PRK09422 Td…	23
16.2.1.10	secondary metabolism.phenylpropanoids.lignin biosynthesis.CAD	gsvivt01001913001|pacid:17817899	Transcript	moderately similar to ( 478) AT1G72680 | Symbols: ATCAD1, CAD1 | cinnamyl-alcohol dehydrogenase, putative | chr1:27359346-27360876 REVERSEmoderately similar to ( 347) MTDH_MESCR Probable mannitol dehydrogenase (EC 1.1.1.255) (NAD-dependent mannitol dehydrogenase) - Mesembryanthemum crystallinum (Common ice plant)moderately similar to ( 452) loc_os10g11810 12010.m21843 protein mannitol dehydrogena…	5
16.2.1.10	secondary metabolism.phenylpropanoids.lignin biosynthesis.CAD	gsvivt01002109001|pacid:17818007	Transcript	moderately similar to ( 445) AT4G37980 | Symbols: ELI3-1, ELI3, ATCAD7, CAD7 | ELI3-1 (ELICITOR-ACTIVATED GENE 3-1); binding / catalytic/ oxidoreductase/ zinc ion binding | chr4:17852670-17853914 FORWARDhighly similar to ( 511) MTDH_FRAAN Probable mannitol dehydrogenase (EC 1.1.1.255) (NAD-dependent mannitol dehydrogenase) - Fragaria ananassa (Strawberry)moderately similar to ( 392) loc_os10g2947…	4
16.2.1.10	secondary metabolism.phenylpropanoids.lignin biosynthesis.CAD	gsvivt01002106001|pacid:17818005	Transcript	moderately similar to ( 479) AT4G39330 | Symbols: ATCAD9, CAD9 | CAD9 (CINNAMYL ALCOHOL DEHYDROGENASE 9); binding / catalytic/ oxidoreductase/ zinc ion binding | chr4:18291268-18292740 FORWARDhighly similar to ( 551) MTDH_FRAAN Probable mannitol dehydrogenase (EC 1.1.1.255) (NAD-dependent mannitol dehydrogenase) - Fragaria ananassa (Strawberry)moderately similar to ( 414) loc_os10g29470 12010.m05…	4
16.2.1.10	secondary metabolism.phenylpropanoids.lignin biosynthesis.CAD	gsvivt01003150001|pacid:17818314	Transcript	moderately similar to ( 461) AT3G19450 | Symbols: CAD4, ATCAD4, CAD, CAD-C | ATCAD4; cinnamyl-alcohol dehydrogenase | chr3:6744859-6747005 FORWARDmoderately similar to ( 497) CADH4_TOBAC Cinnamyl alcohol dehydrogenase (EC 1.1.1.195) (CAD) - Nicotiana tabacum (Common tobacco)moderately similar to ( 445) loc_os02g09490 12002.m06246 protein cinnamyl alcohol dehydrogenase, putative, expressed AdhP PR…	3
16.2.1.10	secondary metabolism.phenylpropanoids.lignin biosynthesis.CAD	gsvivt01003153001|pacid:17818316	Transcript	moderately similar to ( 425) AT3G19450 | Symbols: CAD4, ATCAD4, CAD, CAD-C | ATCAD4; cinnamyl-alcohol dehydrogenase | chr3:6744859-6747005 FORWARDmoderately similar to ( 458) CADH9_TOBAC Cinnamyl alcohol dehydrogenase (EC 1.1.1.195) (CAD) - Nicotiana tabacum (Common tobacco)moderately similar to ( 409) loc_os02g09490 12002.m06246 protein cinnamyl alcohol dehydrogenase, putative, expressed AdhP PR…	3
16.2.1.10	secondary metabolism.phenylpropanoids.lignin biosynthesis.CAD	gsvivt01008765001|pacid:17821312	Transcript	weakly similar to ( 147) AT4G39330 | Symbols: ATCAD9, CAD9 | CAD9 (CINNAMYL ALCOHOL DEHYDROGENASE 9); binding / catalytic/ oxidoreductase/ zinc ion binding | chr4:18291268-18292740 FORWARDweakly similar to ( 137) MTDH_PETCR Mannitol dehydrogenase (EC 1.1.1.255) (NAD-dependent mannitol dehydrogenase) (Fragment) - Petroselinum crispum (Parsley) (Petroselinum hortense)weakly similar to ( 179) loc_os…	2
16.2.1.10	secondary metabolism.phenylpropanoids.lignin biosynthesis.CAD	gsvivt01006459001|pacid:17819901	Transcript	moderately similar to ( 355) AT4G37990 | Symbols: ELI3-2, ELI3, ATCAD8, CAD-B2 | ELI3-2 (ELICITOR-ACTIVATED GENE 3-2); aryl-alcohol dehydrogenase/ mannitol dehydrogenase | chr4:17855964-17857388 FORWARDmoderately similar to ( 405) MTDH_FRAAN Probable mannitol dehydrogenase (EC 1.1.1.255) (NAD-dependent mannitol dehydrogenase) - Fragaria ananassa (Strawberry)moderately similar to ( 322) loc_os10g2…	2
16.2.1.10	secondary metabolism.phenylpropanoids.lignin biosynthesis.CAD	gsvivt01004508001|pacid:17819056	Transcript	moderately similar to ( 484) AT4G37990 | Symbols: ELI3-2, ELI3, ATCAD8, CAD-B2 | ELI3-2 (ELICITOR-ACTIVATED GENE 3-2); aryl-alcohol dehydrogenase/ mannitol dehydrogenase | chr4:17855964-17857388 FORWARDhighly similar to ( 545) MTDH_FRAAN Probable mannitol dehydrogenase (EC 1.1.1.255) (NAD-dependent mannitol dehydrogenase) - Fragaria ananassa (Strawberry)moderately similar to ( 411) loc_os10g29470…	2
16.2.1.10	secondary metabolism.phenylpropanoids.lignin biosynthesis.CAD	gsvivt01006306001|pacid:17819836	Transcript	moderately similar to ( 457) AT4G37990 | Symbols: ELI3-2, ELI3, ATCAD8, CAD-B2 | ELI3-2 (ELICITOR-ACTIVATED GENE 3-2); aryl-alcohol dehydrogenase/ mannitol dehydrogenase | chr4:17855964-17857388 FORWARDhighly similar to ( 517) MTDH_FRAAN Probable mannitol dehydrogenase (EC 1.1.1.255) (NAD-dependent mannitol dehydrogenase) - Fragaria ananassa (Strawberry)moderately similar to ( 407) loc_os10g29470…	2
16.2.1.10	secondary metabolism.phenylpropanoids.lignin biosynthesis.CAD	gsvivt01006458001|pacid:17819900	Transcript	highly similar to ( 511) AT4G37990 | Symbols: ELI3-2, ELI3, ATCAD8, CAD-B2 | ELI3-2 (ELICITOR-ACTIVATED GENE 3-2); aryl-alcohol dehydrogenase/ mannitol dehydrogenase | chr4:17855964-17857388 FORWARDhighly similar to ( 579) MTDH_FRAAN Probable mannitol dehydrogenase (EC 1.1.1.255) (NAD-dependent mannitol dehydrogenase) - Fragaria ananassa (Strawberry)moderately similar to ( 444) loc_os10g29470 120…	2
16.2.1.10	secondary metabolism.phenylpropanoids.lignin biosynthesis.CAD	gsvivt01006462001|pacid:17819904	Transcript	moderately similar to ( 427) AT4G39330 | Symbols: ATCAD9, CAD9 | CAD9 (CINNAMYL ALCOHOL DEHYDROGENASE 9); binding / catalytic/ oxidoreductase/ zinc ion binding | chr4:18291268-18292740 FORWARDmoderately similar to ( 478) MTDH_FRAAN Probable mannitol dehydrogenase (EC 1.1.1.255) (NAD-dependent mannitol dehydrogenase) - Fragaria ananassa (Strawberry)moderately similar to ( 379) loc_os10g29470 12010…	2
16.2.1.10	secondary metabolism.phenylpropanoids.lignin biosynthesis.CAD	gsvivt01013448001|pacid:17824712	Transcript	moderately similar to ( 445) AT4G37970 | Symbols: ATCAD6, CAD6 | CAD6 (CINNAMYL ALCOHOL DEHYDROGENASE 6); binding / catalytic/ oxidoreductase/ zinc ion binding | chr4:17849672-17852145 FORWARDmoderately similar to ( 487) MTDH_FRAAN Probable mannitol dehydrogenase (EC 1.1.1.255) (NAD-dependent mannitol dehydrogenase) - Fragaria ananassa (Strawberry)moderately similar to ( 397) loc_os10g29470 12010…	1
16.2.1.10	secondary metabolism.phenylpropanoids.lignin biosynthesis.CAD	gsvivt01009972001|pacid:17822297	Transcript	moderately similar to ( 419) AT4G39330 | Symbols: ATCAD9, CAD9 | CAD9 (CINNAMYL ALCOHOL DEHYDROGENASE 9); binding / catalytic/ oxidoreductase/ zinc ion binding | chr4:18291268-18292740 FORWARDmoderately similar to ( 399) MTDH_FRAAN Probable mannitol dehydrogenase (EC 1.1.1.255) (NAD-dependent mannitol dehydrogenase) - Fragaria ananassa (Strawberry)highly similar to ( 541) loc_os04g15920 12004.m06…	1
16.2.1.10	secondary metabolism.phenylpropanoids.lignin biosynthesis.CAD	gsvivt01026629001|pacid:17834278	Transcript	highly similar to ( 540) AT4G39330 | Symbols: ATCAD9, CAD9 | CAD9 (CINNAMYL ALCOHOL DEHYDROGENASE 9); binding / catalytic/ oxidoreductase/ zinc ion binding | chr4:18291268-18292740 FORWARDmoderately similar to ( 475) MTDH_MEDSA Probable mannitol dehydrogenase (EC 1.1.1.255) (NAD-dependent mannitol dehydrogenase) - Medicago sativa (Alfalfa)moderately similar to ( 404) loc_os10g29470 12010.m05819 p…	-1
16.2.1.10	secondary metabolism.phenylpropanoids.lignin biosynthesis.CAD	gsvivt01026631001|pacid:17834280	Transcript	highly similar to ( 556) AT4G39330 | Symbols: ATCAD9, CAD9 | CAD9 (CINNAMYL ALCOHOL DEHYDROGENASE 9); binding / catalytic/ oxidoreductase/ zinc ion binding | chr4:18291268-18292740 FORWARDhighly similar to ( 537) MTDH_MEDSA Probable mannitol dehydrogenase (EC 1.1.1.255) (NAD-dependent mannitol dehydrogenase) - Medicago sativa (Alfalfa)moderately similar to ( 434) loc_os10g29470 12010.m05819 prote…	-1
16.2.1.3	secondary metabolism.phenylpropanoids.lignin biosynthesis.4CL	gsvivt01001826001|pacid:17817836	Transcript	moderately similar to ( 476) AT5G63380 | Symbols: | 4-coumarate--CoA ligase family protein / 4-coumaroyl-CoA synthase family protein | chr5:25387581-25390026 REVERSEmoderately similar to ( 326) 4CL1_TOBAC 4-coumarate--CoA ligase 1 (EC 6.2.1.12) (4CL 1) (4-coumaroyl-CoA synthase 1) - Nicotiana tabacum (Common tobacco)moderately similar to ( 434) loc_os01g67530 12001.m12857 protein 4-coumarate--CoA…	5
16.2.1.3	secondary metabolism.phenylpropanoids.lignin biosynthesis.4CL	gsvivt01001827001|pacid:17817837	Transcript	moderately similar to ( 496) AT5G63380 | Symbols: | 4-coumarate--CoA ligase family protein / 4-coumaroyl-CoA synthase family protein | chr5:25387581-25390026 REVERSEmoderately similar to ( 307) 4CL1_TOBAC 4-coumarate--CoA ligase 1 (EC 6.2.1.12) (4CL 1) (4-coumaroyl-CoA synthase 1) - Nicotiana tabacum (Common tobacco)moderately similar to ( 436) loc_os01g67530 12001.m12857 protein 4-coumarate--CoA…	5
16.2.1.3	secondary metabolism.phenylpropanoids.lignin biosynthesis.4CL	gsvivt01008498001|pacid:17821089	Transcript	highly similar to ( 572) AT5G63380 | Symbols: | 4-coumarate--CoA ligase family protein / 4-coumaroyl-CoA synthase family protein | chr5:25387581-25390026 REVERSEmoderately similar to ( 303) 4CL2_ORYSA 4-coumarate--CoA ligase 2 (EC 6.2.1.12) (4CL 2) (4-coumaroyl-CoA synthase 2) - Oryza sativa (Rice)moderately similar to ( 475) loc_os01g67530 12001.m12857 protein 4-coumarate--CoA ligase 2, putative…	2
16.2.1.3	secondary metabolism.phenylpropanoids.lignin biosynthesis.4CL	gsvivt01008693001|pacid:17821255	Transcript	highly similar to ( 716) AT1G20510 | Symbols: OPCL1 | OPCL1 (OPC-8:0 COA LIGASE1); 4-coumarate-CoA ligase | chr1:7103939-7105856 REVERSEmoderately similar to ( 336) 4CL1_TOBAC 4-coumarate--CoA ligase 1 (EC 6.2.1.12) (4CL 1) (4-coumaroyl-CoA synthase 1) - Nicotiana tabacum (Common tobacco)highly similar to ( 587) loc_os03g04000 12003.m05932 protein 4-coumarate--CoA ligase 1, putative, expressed Ca…	2
16.2.1.3	secondary metabolism.phenylpropanoids.lignin biosynthesis.4CL	gsvivt01008694001|pacid:17821256	Transcript	highly similar to ( 746) AT1G20510 | Symbols: OPCL1 | OPCL1 (OPC-8:0 COA LIGASE1); 4-coumarate-CoA ligase | chr1:7103939-7105856 REVERSEmoderately similar to ( 304) 4CL1_TOBAC 4-coumarate--CoA ligase 1 (EC 6.2.1.12) (4CL 1) (4-coumaroyl-CoA synthase 1) - Nicotiana tabacum (Common tobacco)highly similar to ( 620) loc_os03g04000 12003.m05932 protein 4-coumarate--CoA ligase 1, putative, expressed Ca…	2
16.2.1.3	secondary metabolism.phenylpropanoids.lignin biosynthesis.4CL	gsvivt01010497001|pacid:17822653	Transcript	highly similar to ( 761) AT1G62940 | Symbols: ACOS5 | ACOS5 (ACYL-COA SYNTHETASE 5); 4-coumarate-CoA ligase/ long-chain-fatty-acid-CoA ligase/ medium-chain-fatty-acid-CoA ligase | chr1:23310554-23312747 FORWARDmoderately similar to ( 350) 4CL1_SOLTU 4-coumarate--CoA ligase 1 (EC 6.2.1.12) (4CL 1) (4-coumaroyl-CoA synthase 1) - Solanum tuberosum (Potato)highly similar to ( 659) loc_os04g24530 1200…	1
16.2.1.3	secondary metabolism.phenylpropanoids.lignin biosynthesis.4CL	gsvivt01010358001|pacid:17822563	Transcript	highly similar to ( 513) AT5G63380 | Symbols: | 4-coumarate--CoA ligase family protein / 4-coumaroyl-CoA synthase family protein | chr5:25387581-25390026 REVERSEmoderately similar to ( 308) 4CL1_TOBAC 4-coumarate--CoA ligase 1 (EC 6.2.1.12) (4CL 1) (4-coumaroyl-CoA synthase 1) - Nicotiana tabacum (Common tobacco)moderately similar to ( 442) loc_os07g17970 12007.m06237 protein 4-coumarate--CoA lig…	1
16.2.1.3	secondary metabolism.phenylpropanoids.lignin biosynthesis.4CL	gsvivt01011541001|pacid:17823374	Transcript	highly similar to ( 640) AT4G19010 | Symbols: | 4-coumarate--CoA ligase family protein / 4-coumaroyl-CoA synthase family protein | chr4:10411715-10414221 REVERSEmoderately similar to ( 311) 4CL1_TOBAC 4-coumarate--CoA ligase 1 (EC 6.2.1.12) (4CL 1) (4-coumaroyl-CoA synthase 1) - Nicotiana tabacum (Common tobacco)highly similar to ( 501) loc_os08g04770 12008.m04620 protein 4-coumarate--CoA ligase …	1
16.2.1.3	secondary metabolism.phenylpropanoids.lignin biosynthesis.4CL	gsvivt01023483001|pacid:17831924	Transcript	highly similar to ( 507) loc_os05g50300 12005.m09099 protein POLYKETIDE SYNTHASE PROTEIN, putative, expressed PRK05850 PRK12476 PRK05691 PRK07769 PRK09192 CaiC AMP-binding PRK07768 PRK05851 Acs no original description	-1
16.2.1.3	secondary metabolism.phenylpropanoids.lignin biosynthesis.4CL	gsvivt01029183001|pacid:17836094	Transcript	moderately similar to ( 394) AT3G21240 | Symbols: 4CL2, AT4CL2 | 4CL2 (4-COUMARATE:COA LIGASE 2); 4-coumarate-CoA ligase | chr3:7454497-7457314 REVERSEmoderately similar to ( 427) 4CL1_TOBAC 4-coumarate--CoA ligase 1 (EC 6.2.1.12) (4CL 1) (4-coumaroyl-CoA synthase 1) - Nicotiana tabacum (Common tobacco)moderately similar to ( 388) loc_os02g08100 12002.m06156 protein 4-coumarate--CoA ligase 1, put…	-1
16.2.1.3	secondary metabolism.phenylpropanoids.lignin biosynthesis.4CL	gsvivt01025332001|pacid:17833349	Transcript	very weakly similar to (82.4) AT1G20480 | Symbols: | 4-coumarate--CoA ligase family protein / 4-coumaroyl-CoA synthase family protein | chr1:7094978-7097073 REVERSEnearly identical (1443) loc_os04g39780 12004.m08964 protein AMP-binding enzyme family protein, expressed PRK05691 PRK05850 CaiC PRK07769 PRK09192 PRK12476 AMP-binding PRK07768 PRK05851 PRK08314 Acs PRK05605 EntF PRK08315 FAA1 PRK05677 …	-1
16.2.1.3	secondary metabolism.phenylpropanoids.lignin biosynthesis.4CL	gsvivt01024400001|pacid:17832610	Transcript	highly similar to ( 721) AT1G65060 | Symbols: 4CL3 | 4CL3; 4-coumarate-CoA ligase | chr1:24167927-24171457 REVERSEhighly similar to ( 779) 4CL2_SOYBN 4-coumarate--CoA ligase 2 (EC 6.2.1.12) (4CL 2) (4-coumaroyl-CoA synthase 2) (Clone 4CL16) - Glycine max (Soybean)highly similar to ( 684) loc_os02g46970 12002.m09733 protein 4-coumarate--CoA ligase 2, putative, expressed CaiC AMP-binding PRK07770 P…	-1
16.2.1.3	secondary metabolism.phenylpropanoids.lignin biosynthesis.4CL	gsvivt01029182001|pacid:17836093	Transcript	highly similar to ( 714) AT1G51680 | Symbols: 4CL1, 4CL.1, AT4CL1 | 4CL1 (4-COUMARATE:COA LIGASE 1); 4-coumarate-CoA ligase | chr1:19159080-19161464 REVERSEhighly similar to ( 822) 4CL1_TOBAC 4-coumarate--CoA ligase 1 (EC 6.2.1.12) (4CL 1) (4-coumaroyl-CoA synthase 1) - Nicotiana tabacum (Common tobacco)highly similar to ( 723) loc_os02g08100 12002.m06156 protein 4-coumarate--CoA ligase 1, putati…	-1
16.2.1.3	secondary metabolism.phenylpropanoids.lignin biosynthesis.4CL	gsvivt01033646001|pacid:17839323	Transcript	moderately similar to ( 382) AT4G05160 | Symbols: | 4-coumarate--CoA ligase, putative / 4-coumaroyl-CoA synthase, putative | chr4:2664451-2666547 FORWARDmoderately similar to ( 214) 4CL1_TOBAC 4-coumarate--CoA ligase 1 (EC 6.2.1.12) (4CL 1) (4-coumaroyl-CoA synthase 1) - Nicotiana tabacum (Common tobacco)moderately similar to ( 287) loc_os03g05780 12003.m06100 protein 4-coumarate--CoA ligase 2, p…	-2
16.2.1.3	secondary metabolism.phenylpropanoids.lignin biosynthesis.4CL	gsvivt01031500001|pacid:17837679	Transcript	moderately similar to ( 353) AT4G05160 | Symbols: | 4-coumarate--CoA ligase, putative / 4-coumaroyl-CoA synthase, putative | chr4:2664451-2666547 FORWARDmoderately similar to ( 233) 4CL1_TOBAC 4-coumarate--CoA ligase 1 (EC 6.2.1.12) (4CL 1) (4-coumaroyl-CoA synthase 1) - Nicotiana tabacum (Common tobacco)moderately similar to ( 314) loc_os03g05780 12003.m06100 protein 4-coumarate--CoA ligase 2, p…	-2
16.2.1.6	secondary metabolism.phenylpropanoids.lignin biosynthesis.CCoAOMT	gsvivt01015246001|pacid:17826037	Transcript	moderately similar to ( 302) AT4G26220 | Symbols: | caffeoyl-CoA 3-O-methyltransferase, putative | chr4:13284179-13285146 FORWARDmoderately similar to ( 294) CAMT_MESCR Caffeoyl-CoA O-methyltransferase (EC 2.1.1.104) (Trans-caffeoyl-CoA 3-O-methyltransferase) (CCoAMT) (CCoAOMT) - Mesembryanthemum crystallinum (Common ice plant)moderately similar to ( 284) loc_os06g06980 12006.m31989 protein caffe…	1
16.2.1.6	secondary metabolism.phenylpropanoids.lignin biosynthesis.CCoAOMT	gsvivt01010466001|pacid:17822629	Transcript	moderately similar to ( 269) AT1G67980 | Symbols: CCOAMT | CCoAMT; caffeoyl-CoA O-methyltransferase | chr1:25488239-25488934 FORWARDmoderately similar to ( 253) CAMT_VITVI Caffeoyl-CoA O-methyltransferase (EC 2.1.1.104) (Trans-caffeoyl-CoA 3-O-methyltransferase) (CCOAMT) (CCOAOMT) - Vitis vinifera (Grape)moderately similar to ( 241) loc_os06g06980 12006.m31989 protein caffeoyl-CoA O-methyltransfe…	1
16.2.1.6	secondary metabolism.phenylpropanoids.lignin biosynthesis.CCoAOMT	gsvivt01010469001|pacid:17822632	Transcript	moderately similar to ( 276) AT1G67980 | Symbols: CCOAMT | CCoAMT; caffeoyl-CoA O-methyltransferase | chr1:25488239-25488934 FORWARDmoderately similar to ( 258) CAMT_PETCR Caffeoyl-CoA O-methyltransferase (EC 2.1.1.104) (Trans-caffeoyl-CoA 3-O-methyltransferase) (CCOAMT) (CCOAOMT) - Petroselinum crispum (Parsley) (Petroselinum hortense)moderately similar to ( 244) loc_os06g06980 12006.m31989 prot…	1
16.2.1.6	secondary metabolism.phenylpropanoids.lignin biosynthesis.CCoAOMT	gsvivt01015245001|pacid:17826036	Transcript	moderately similar to ( 300) AT4G26220 | Symbols: | caffeoyl-CoA 3-O-methyltransferase, putative | chr4:13284179-13285146 FORWARDmoderately similar to ( 278) CAMT_MESCR Caffeoyl-CoA O-methyltransferase (EC 2.1.1.104) (Trans-caffeoyl-CoA 3-O-methyltransferase) (CCoAMT) (CCoAOMT) - Mesembryanthemum crystallinum (Common ice plant)moderately similar to ( 269) loc_os06g06980 12006.m31989 protein caffe…	1
16.2.1.6	secondary metabolism.phenylpropanoids.lignin biosynthesis.CCoAOMT	gsvivt01027486001|pacid:17834855	Transcript	moderately similar to ( 389) AT3G62000 | Symbols: | O-methyltransferase family 3 protein | chr3:22959441-22961180 REVERSEweakly similar to ( 162) CAMT2_MAIZE Caffeoyl-CoA O-methyltransferase 2 (EC 2.1.1.104) (Trans-caffeoyl-CoA 3-O-methyltransferase 2) (CCoAMT-2) (CCoAOMT-2) - Zea mays (Maize)moderately similar to ( 331) loc_os08g05790 12008.m080088 protein caffeoyl-CoA O-methyltransferase 1, put…	-1
16.2.1.6	secondary metabolism.phenylpropanoids.lignin biosynthesis.CCoAOMT	gsvivt01031715001|pacid:17837829	Transcript	moderately similar to ( 451) AT4G34050 | Symbols: | caffeoyl-CoA 3-O-methyltransferase, putative | chr4:16310844-16311973 FORWARDmoderately similar to ( 496) CAMT_VITVI Caffeoyl-CoA O-methyltransferase (EC 2.1.1.104) (Trans-caffeoyl-CoA 3-O-methyltransferase) (CCOAMT) (CCOAOMT) - Vitis vinifera (Grape)moderately similar to ( 420) loc_os06g06980 12006.m31989 protein caffeoyl-CoA O-methyltransferas…	-2
16.4.1	secondary metabolism.N misc.alkaloid-like	gsvivt01003820001|pacid:17818743	Transcript	moderately similar to ( 416) AT3G51430 | Symbols: YLS2 | YLS2; strictosidine synthase | chr3:19086548-19087909 FORWARDvery weakly similar to (82.0) STSY_CATRO Strictosidine synthase precursor (EC 4.3.3.2) - Catharanthus roseus (Rosy periwinkle) (Madagascar periwinkle)moderately similar to ( 376) loc_os10g39710 12010.m21960 protein strictosidine synthase, putative, expressed Str_synth COG3386 no o…	3
16.4.1	secondary metabolism.N misc.alkaloid-like	gsvivt01003827001|pacid:17818749	Transcript	moderately similar to ( 201) AT3G51430 | Symbols: YLS2 | YLS2; strictosidine synthase | chr3:19086548-19087909 FORWARDweakly similar to ( 178) loc_os10g39710 12010.m21960 protein strictosidine synthase, putative, expressed no original description	3
16.4.1	secondary metabolism.N misc.alkaloid-like	gsvivt01003823001|pacid:17818746	Transcript	moderately similar to ( 421) AT3G51430 | Symbols: YLS2 | YLS2; strictosidine synthase | chr3:19086548-19087909 FORWARDvery weakly similar to (80.5) STSY_CATRO Strictosidine synthase precursor (EC 4.3.3.2) - Catharanthus roseus (Rosy periwinkle) (Madagascar periwinkle)moderately similar to ( 381) loc_os10g39710 12010.m21960 protein strictosidine synthase, putative, expressed Str_synth COG3386 no o…	3
16.4.1	secondary metabolism.N misc.alkaloid-like	gsvivt01003830001|pacid:17818752	Transcript	moderately similar to ( 424) AT3G51430 | Symbols: YLS2 | YLS2; strictosidine synthase | chr3:19086548-19087909 FORWARDvery weakly similar to (84.0) STSY_CATRO Strictosidine synthase precursor (EC 4.3.3.2) - Catharanthus roseus (Rosy periwinkle) (Madagascar periwinkle)moderately similar to ( 402) loc_os10g39710 12010.m21960 protein strictosidine synthase, putative, expressed Str_synth COG3386 no o…	3
16.4.1	secondary metabolism.N misc.alkaloid-like	gsvivt01003821001|pacid:17818744	Transcript	moderately similar to ( 282) AT3G51420 | Symbols: SSL4, ATSSL4 | SSL4 (STRICTOSIDINE SYNTHASE-LIKE 4); strictosidine synthase | chr3:19084082-19085451 FORWARDmoderately similar to ( 265) loc_os10g39710 12010.m21960 protein strictosidine synthase, putative, expressed Str_synth no original description	3
16.4.1	secondary metabolism.N misc.alkaloid-like	gsvivt01007473001|pacid:17820309	Transcript	moderately similar to ( 279) AT3G57030 | Symbols: | strictosidine synthase family protein | chr3:21101653-21103204 REVERSEweakly similar to ( 189) STSY_CATRO Strictosidine synthase precursor (EC 4.3.3.2) - Catharanthus roseus (Rosy periwinkle) (Madagascar periwinkle)moderately similar to ( 254) loc_os09g20684 12009.m05275 protein strictosidine synthase 3 precursor, putative, expressed Str_synth n…	2
16.4.1	secondary metabolism.N misc.alkaloid-like	gsvivt01008193001|pacid:17820841	Transcript	weakly similar to ( 129) AT3G57030 | Symbols: | strictosidine synthase family protein | chr3:21101653-21103204 REVERSEweakly similar to ( 125) STSY_CATRO Strictosidine synthase precursor (EC 4.3.3.2) - Catharanthus roseus (Rosy periwinkle) (Madagascar periwinkle)weakly similar to ( 140) loc_os09g20700 12009.m05277 protein strictosidine synthase 3 precursor, putative no original description	2
16.4.1	secondary metabolism.N misc.alkaloid-like	gsvivt01008191001|pacid:17820839	Transcript	moderately similar to ( 243) AT1G74010 | Symbols: | strictosidine synthase family protein | chr1:27832432-27834017 REVERSEmoderately similar to ( 226) STSY_CATRO Strictosidine synthase precursor (EC 4.3.3.2) - Catharanthus roseus (Rosy periwinkle) (Madagascar periwinkle)moderately similar to ( 219) loc_os08g07810 12008.m04918 protein strictosidine synthase 1 precursor, putative Str_synth no origi…	2
16.4.1	secondary metabolism.N misc.alkaloid-like	gsvivt01008192001|pacid:17820840	Transcript	moderately similar to ( 258) AT3G57030 | Symbols: | strictosidine synthase family protein | chr3:21101653-21103204 REVERSEmoderately similar to ( 228) STSY_CATRO Strictosidine synthase precursor (EC 4.3.3.2) - Catharanthus roseus (Rosy periwinkle) (Madagascar periwinkle)moderately similar to ( 227) loc_os06g41850 12006.m08717 protein strictosidine synthase 3 precursor, putative Str_synth no origi…	2
16.4.1	secondary metabolism.N misc.alkaloid-like	gsvivt01007474001|pacid:17820310	Transcript	moderately similar to ( 297) AT3G57030 | Symbols: | strictosidine synthase family protein | chr3:21101653-21103204 REVERSEmoderately similar to ( 206) STSY_CATRO Strictosidine synthase precursor (EC 4.3.3.2) - Catharanthus roseus (Rosy periwinkle) (Madagascar periwinkle)moderately similar to ( 259) loc_os09g20684 12009.m05275 protein strictosidine synthase 3 precursor, putative, expressed Str_syn…	2
16.4.1	secondary metabolism.N misc.alkaloid-like	gsvivt01005814001|pacid:17819597	Transcript	weakly similar to ( 132) AT4G16770 | Symbols: | iron ion binding / oxidoreductase/ oxidoreductase, acting on paired donors, with incorporation or reduction of molecular oxygen, 2-oxoglutarate as one donor, and incorporation of one atom each of oxygen into both donors | chr4:9435116-9437168 REVERSEweakly similar to ( 130) loc_os10g37899 12010.m06575 protein transposon protein, putative, unclassifi…	2
16.4.1	secondary metabolism.N misc.alkaloid-like	gsvivt01015058001|pacid:17825877	Transcript	weakly similar to ( 183) AT3G51420 | Symbols: SSL4, ATSSL4 | SSL4 (STRICTOSIDINE SYNTHASE-LIKE 4); strictosidine synthase | chr3:19084082-19085451 FORWARDmoderately similar to ( 309) loc_os07g42250 12007.m08460 protein strictosidine synthase 1 precursor, putative, expressed COG3386 Str_synth no original description	1
16.4.1	secondary metabolism.N misc.alkaloid-like	gsvivt01010807001|pacid:17822867	Transcript	highly similar to ( 583) AT3G59530 | Symbols: | strictosidine synthase family protein | chr3:21993710-21995164 FORWARDweakly similar to ( 166) STSY_CATRO Strictosidine synthase precursor (EC 4.3.3.2) - Catharanthus roseus (Rosy periwinkle) (Madagascar periwinkle)moderately similar to ( 487) loc_os03g15710 12003.m07008 protein strictosidine synthase 1 precursor, putative, expressed Str_synth COG33…	1
16.4.1	secondary metabolism.N misc.alkaloid-like	gsvivt01015059001|pacid:17825878	Transcript	weakly similar to ( 173) AT3G51430 | Symbols: YLS2 | YLS2; strictosidine synthase | chr3:19086548-19087909 FORWARDmoderately similar to ( 311) loc_os07g42250 12007.m08460 protein strictosidine synthase 1 precursor, putative, expressed Str_synth COG3386 no original description	1
16.4.1	secondary metabolism.N misc.alkaloid-like	gsvivt01015060001|pacid:17825879	Transcript	weakly similar to ( 184) AT3G51420 | Symbols: SSL4, ATSSL4 | SSL4 (STRICTOSIDINE SYNTHASE-LIKE 4); strictosidine synthase | chr3:19084082-19085451 FORWARDmoderately similar to ( 313) loc_os07g42250 12007.m08460 protein strictosidine synthase 1 precursor, putative, expressed Str_synth COG3386 no original description	1
16.4.1	secondary metabolism.N misc.alkaloid-like	gsvivt01026384001|pacid:17834108	Transcript	moderately similar to ( 411) AT2G20340 | Symbols: | tyrosine decarboxylase, putative | chr2:8779804-8782490 FORWARDmoderately similar to ( 451) TYDC4_PETCR Tyrosine decarboxylase 4 (EC 4.1.1.25) - Petroselinum crispum (Parsley) (Petroselinum hortense)moderately similar to ( 437) loc_os10g26110 12010.m05554 protein tyrosine decarboxylase 4, putative, expressed Pyridoxal_deC GadB no original descri…	-1
16.4.1	secondary metabolism.N misc.alkaloid-like	gsvivt01026388001|pacid:17834109	Transcript	moderately similar to ( 414) AT2G20340 | Symbols: | tyrosine decarboxylase, putative | chr2:8779804-8782490 FORWARDmoderately similar to ( 456) TYDC4_PETCR Tyrosine decarboxylase 4 (EC 4.1.1.25) - Petroselinum crispum (Parsley) (Petroselinum hortense)moderately similar to ( 439) loc_os10g26110 12010.m05554 protein tyrosine decarboxylase 4, putative, expressed Pyridoxal_deC GadB no original descri…	-1
16.4.1	secondary metabolism.N misc.alkaloid-like	gsvivt01026129001|pacid:17833962	Transcript	moderately similar to ( 291) AT3G57030 | Symbols: | strictosidine synthase family protein | chr3:21101653-21103204 REVERSEmoderately similar to ( 202) STSY_CATRO Strictosidine synthase precursor (EC 4.3.3.2) - Catharanthus roseus (Rosy periwinkle) (Madagascar periwinkle)moderately similar to ( 263) loc_os09g20684 12009.m05275 protein strictosidine synthase 3 precursor, putative, expressed Str_syn…	-1
16.4.1	secondary metabolism.N misc.alkaloid-like	gsvivt01028441001|pacid:17835588	Transcript	highly similar to ( 781) AT2G20340 | Symbols: | tyrosine decarboxylase, putative | chr2:8779804-8782490 FORWARDhighly similar to ( 741) TYDC1_ORYSA Tyrosine decarboxylase 1 (EC 4.1.1.25) - Oryza sativa (Rice)highly similar to ( 741) loc_os07g25590 12007.m06837 protein tyrosine decarboxylase 1, putative, expressed Pyridoxal_deC GadB no original description	-1
16.4.1	secondary metabolism.N misc.alkaloid-like	gsvivt01033611001|pacid:17839291	Transcript	moderately similar to ( 322) AT3G57030 | Symbols: | strictosidine synthase family protein | chr3:21101653-21103204 REVERSEweakly similar to ( 125) STSY_CATRO Strictosidine synthase precursor (EC 4.3.3.2) - Catharanthus roseus (Rosy periwinkle) (Madagascar periwinkle)weakly similar to ( 200) loc_os03g53950 12003.m10360 protein strictosidine synthase precursor, putative, expressed Str_synth no orig…	-2
16.4.1	secondary metabolism.N misc.alkaloid-like	gsvivt01033612001|pacid:17839292	Transcript	moderately similar to ( 335) AT2G41290 | Symbols: | strictosidine synthase family protein | chr2:17210599-17212904 REVERSEweakly similar to ( 170) STSY_CATRO Strictosidine synthase precursor (EC 4.3.3.2) - Catharanthus roseus (Rosy periwinkle) (Madagascar periwinkle)moderately similar to ( 312) loc_os12g04424 12012.m56468 protein strictosidine synthase 3 precursor, putative, expressed Str_synth n…	-2
16.4.1	secondary metabolism.N misc.alkaloid-like	gsvivt01034451001|pacid:17839915	Transcript	moderately similar to ( 303) AT3G57030 | Symbols: | strictosidine synthase family protein | chr3:21101653-21103204 REVERSEmoderately similar to ( 206) STSY_CATRO Strictosidine synthase precursor (EC 4.3.3.2) - Catharanthus roseus (Rosy periwinkle) (Madagascar periwinkle)moderately similar to ( 261) loc_os09g20684 12009.m05275 protein strictosidine synthase 3 precursor, putative, expressed Str_syn…	-3
16.4.1	secondary metabolism.N misc.alkaloid-like	gsvivt01034671001|pacid:17840067	Transcript	moderately similar to ( 303) AT3G57030 | Symbols: | strictosidine synthase family protein | chr3:21101653-21103204 REVERSEweakly similar to ( 197) STSY_CATRO Strictosidine synthase precursor (EC 4.3.3.2) - Catharanthus roseus (Rosy periwinkle) (Madagascar periwinkle)moderately similar to ( 265) loc_os09g20684 12009.m05275 protein strictosidine synthase 3 precursor, putative, expressed Str_synth n…	-3
16.4.1	secondary metabolism.N misc.alkaloid-like	gsvivt01034422001|pacid:17839905	Transcript	moderately similar to ( 282) AT3G57030 | Symbols: | strictosidine synthase family protein | chr3:21101653-21103204 REVERSEmoderately similar to ( 201) STSY_CATRO Strictosidine synthase precursor (EC 4.3.3.2) - Catharanthus roseus (Rosy periwinkle) (Madagascar periwinkle)moderately similar to ( 244) loc_os12g04424 12012.m56468 protein strictosidine synthase 3 precursor, putative, expressed Str_syn…	-3
16.4.1	secondary metabolism.N misc.alkaloid-like	gsvivt01037538001|pacid:17842125	Transcript	moderately similar to ( 499) AT1G08470 | Symbols: | strictosidine synthase family protein | chr1:2682262-2683977 REVERSEweakly similar to ( 164) STSY_CATRO Strictosidine synthase precursor (EC 4.3.3.2) - Catharanthus roseus (Rosy periwinkle) (Madagascar periwinkle)moderately similar to ( 450) loc_os03g53950 12003.m10360 protein strictosidine synthase precursor, putative, expressed Str_synth COG33…	-13
16.4.3.1	secondary metabolism.N misc.cyanogenic glycosides.cyanase	gsvivt01027874001|pacid:17835148	Transcript	weakly similar to ( 143) AT3G23490 | Symbols: CYN | CYN (CYANASE); DNA binding / cyanate hydratase/ hydro-lyase | chr3:8423238-8424415 REVERSEweakly similar to ( 132) CYNS_ORYSA Cyanate hydratase (EC 4.2.1.104) (Cyanase) (Cyanate lyase) (Cyanate hydrolase) - Oryza sativa (Rice)weakly similar to ( 132) loc_os10g33270 12010.m06157 protein cyanate hydratase, putative, expressedCyanate_lyase Cyanase_…	-1
16.5.1.3.3	secondary metabolism.sulfur-containing.glucosinolates.degradation.nitrilase	gsvivt01011519001|pacid:17823363	Transcript	moderately similar to ( 454) AT5G22300 | Symbols: NIT4 | NIT4 (NITRILASE 4); 3-cyanoalanine hydratase/ cyanoalanine nitrilase/ indole-3-acetonitrile nitrilase/ nitrilase/ nitrile hydratase | chr5:7379401-7381764 FORWARDmoderately similar to ( 466) NRL4_TOBAC Nitrilase 4 (EC 3.5.5.1) - Nicotiana tabacum (Common tobacco)moderately similar to ( 453) loc_os02g42350 12002.m100293 protein nitrilase 4, …	1
16.5.1.3.3	secondary metabolism.sulfur-containing.glucosinolates.degradation.nitrilase	gsvivt01036075001|pacid:17841113	Transcript	moderately similar to ( 244) AT5G22300 | Symbols: NIT4 | NIT4 (NITRILASE 4); 3-cyanoalanine hydratase/ cyanoalanine nitrilase/ indole-3-acetonitrile nitrilase/ nitrilase/ nitrile hydratase | chr5:7379401-7381764 FORWARDmoderately similar to ( 268) NRL4_TOBAC Nitrilase 4 (EC 3.5.5.1) - Nicotiana tabacum (Common tobacco)moderately similar to ( 254) loc_os02g42350 12002.m100293 protein nitrilase 4, …	-7
16.5.99.1	secondary metabolism.sulfur-containing.misc.alliinase	gsvivt01001419001|pacid:17817598	Transcript	highly similar to ( 520) AT1G34060 | Symbols: | alliinase family protein | chr1:12396561-12398299 REVERSEmoderately similar to ( 476) loc_os01g52010 12001.m11376 protein alliin lyase precursor, putative, expressedAlliinase_C EGF_alliinase no original description	12
16.5.99.1	secondary metabolism.sulfur-containing.misc.alliinase	gsvivt01001413001|pacid:17817594	Transcript	highly similar to ( 501) AT1G34060 | Symbols: | alliinase family protein | chr1:12396561-12398299 REVERSEmoderately similar to ( 466) loc_os01g52010 12001.m11376 protein alliin lyase precursor, putative, expressedAlliinase_C EGF_alliinase no original description	12
16.5.99.1	secondary metabolism.sulfur-containing.misc.alliinase	gsvivt01001418001|pacid:17817597	Transcript	moderately similar to ( 498) AT1G34060 | Symbols: | alliinase family protein | chr1:12396561-12398299 REVERSEmoderately similar to ( 447) loc_os01g52010 12001.m11376 protein alliin lyase precursor, putative, expressedAlliinase_C EGF_alliinase COG0436 no original description	12
16.5.99.1	secondary metabolism.sulfur-containing.misc.alliinase	gsvivt01001422001|pacid:17817600	Transcript	highly similar to ( 506) AT1G34060 | Symbols: | alliinase family protein | chr1:12396561-12398299 REVERSEmoderately similar to ( 466) loc_os01g52010 12001.m11376 protein alliin lyase precursor, putative, expressedAlliinase_C EGF_alliinase no original description	12
16.5.99.1	secondary metabolism.sulfur-containing.misc.alliinase	gsvivt01001412001|pacid:17817593	Transcript	highly similar to ( 515) AT1G34060 | Symbols: | alliinase family protein | chr1:12396561-12398299 REVERSEmoderately similar to ( 479) loc_os01g52010 12001.m11376 protein alliin lyase precursor, putative, expressedAlliinase_C EGF_alliinase COG0436 no original description	12
16.5.99.1	secondary metabolism.sulfur-containing.misc.alliinase	gsvivt01007679001|pacid:17820438	Transcript	highly similar to ( 514) AT4G24670 | Symbols: TAR2 | TAR2 (TRYPTOPHAN AMINOTRANSFERASE RELATED 2); L-tryptophan:2-oxoglutarate aminotransferase/ L-tryptophan:pyruvate aminotransferase/ carbon-sulfur lyase | chr4:12727940-12730694 REVERSEmoderately similar to ( 469) loc_os01g07500 12001.m07376 protein alliin lyase precursor, putative, expressedAlliinase_C COG0436 no original description	2
16.5.99.1	secondary metabolism.sulfur-containing.misc.alliinase	gsvivt01006656001|pacid:17820000	Transcript	moderately similar to ( 445) AT1G70560 | Symbols: WEI8, TAA1, SAV3 | TAA1 (TRYPTOPHAN AMINOTRANSFERASE OF ARABIDOPSIS 1); L-alanine:2-oxoglutarate aminotransferase/ L-glutamine:2-oxoglutarate aminotransferase/ L-leucine:2-oxoglutarate aminotransferase/ L-methionine:2-oxoglutarate aminotransferase/ L-phenylalanine:2-oxoglut | chr1:26604894-26607319 FORWARDmoderately similar to ( 401) loc_os05g0772…	2
16.5.99.1	secondary metabolism.sulfur-containing.misc.alliinase	gsvivt01004095001|pacid:17818931	Transcript	moderately similar to ( 445) AT1G70560 | Symbols: WEI8, TAA1, SAV3 | TAA1 (TRYPTOPHAN AMINOTRANSFERASE OF ARABIDOPSIS 1); L-alanine:2-oxoglutarate aminotransferase/ L-glutamine:2-oxoglutarate aminotransferase/ L-leucine:2-oxoglutarate aminotransferase/ L-methionine:2-oxoglutarate aminotransferase/ L-phenylalanine:2-oxoglut | chr1:26604894-26607319 FORWARDmoderately similar to ( 394) loc_os05g0772…	2
16.7	secondary metabolism.wax	gsvivt01006103001|pacid:17819730	Transcript	moderately similar to ( 294) AT3G51970 | Symbols: AtSAT1 | AtSAT1 (Arabidopsis thaliana sterol O-acyltransferase 1); acyltransferase | chr3:19284420-19285457 FORWARDmoderately similar to ( 202) loc_os02g25700 12002.m07714 protein acyltransferase, putative, expressed no original description	2
16.7	secondary metabolism.wax	gsvivt01026806001|pacid:17834378	Transcript	highly similar to ( 784) AT1G02205 | Symbols: CER1 | CER1 (ECERIFERUM 1); octadecanal decarbonylase | chr1:418818-422154 FORWARDhighly similar to ( 688) loc_os10g33250 12010.m21915 protein CER1, putative, expressed no original description	-1
16.7	secondary metabolism.wax	gsvivt01026810001|pacid:17834379	Transcript	highly similar to ( 784) AT1G02205 | Symbols: CER1 | CER1 (ECERIFERUM 1); octadecanal decarbonylase | chr1:418818-422154 FORWARDhighly similar to ( 701) loc_os10g33250 12010.m21915 protein CER1, putative, expressed no original description	-1
16.7	secondary metabolism.wax	gsvivt01023740001|pacid:17832083	Transcript	highly similar to ( 905) AT5G57800 | Symbols: FLP1, YRE, CER3, WAX2 | CER3 (ECERIFERUM 3); binding / catalytic/ iron ion binding / oxidoreductase | chr5:23420589-23423832 FORWARDhighly similar to ( 835) loc_os09g25850 12009.m05737 protein gl1 protein, putative, expressed no original description	-1
16.7	secondary metabolism.wax	gsvivt01037746001|pacid:17842269	Transcript	moderately similar to ( 263) AT5G55340 | Symbols: | long-chain-alcohol O-fatty-acyltransferase family protein / wax synthase family protein | chr5:22439985-22440986 REVERSEweakly similar to ( 195) loc_os02g25700 12002.m07714 protein acyltransferase, putative, expressed no original description	-19
16.7	secondary metabolism.wax	gsvivt01037748001|pacid:17842270	Transcript	moderately similar to ( 252) AT5G55340 | Symbols: | long-chain-alcohol O-fatty-acyltransferase family protein / wax synthase family protein | chr5:22439985-22440986 REVERSEmoderately similar to ( 204) loc_os02g25700 12002.m07714 protein acyltransferase, putative, expressed no original description	-19
16.8.1.12	secondary metabolism.flavonoids.anthocyanins.anthocyanidin 3-O-glucosyltransferase	gsvivt01015165001|pacid:17825964	Transcript	very weakly similar to (87.8) AT5G49690 | Symbols: | UDP-glucoronosyl/UDP-glucosyl transferase family protein | chr5:20189968-20191350 REVERSE no original description	1
16.8.1.12	secondary metabolism.flavonoids.anthocyanins.anthocyanidin 3-O-glucosyltransferase	gsvivt01034736001|pacid:17840112	Transcript	very weakly similar to (89.7) AT5G49690 | Symbols: | UDP-glucoronosyl/UDP-glucosyl transferase family protein | chr5:20189968-20191350 REVERSEweakly similar to ( 140) loc_os07g47550 12007.m08972 protein anthocyanidin 3-O-glucosyltransferase, putative, expressed no original description	-3
16.8.1.2	secondary metabolism.flavonoids.anthocyanins.anthocyanidin reductase	gsvivt01006395001|pacid:17819878	Transcript	very weakly similar to ( 100) AT1G61720 | Symbols: BAN | BAN (BANYULS); oxidoreductase | chr1:22791326-22792757 REVERSEvery weakly similar to (82.8) loc_os04g53810 12004.m10273 protein leucoanthocyanidin reductase, putative, expressed no original description	2
16.8.1.21	secondary metabolism.flavonoids.anthocyanins.anthocyanin 5-aromatic acyltransferase	gsvivt01000461001|pacid:17816961	Transcript	moderately similar to ( 269) AT1G03495 | Symbols: | transferase/ transferase, transferring acyl groups other than amino-acyl groups | chr1:873436-874832 FORWARDmoderately similar to ( 216) loc_os02g57480 12002.m10770 protein anthocyanin 5-aromatic acyltransferase, putative, expressedTransferase no original description	12
16.8.1.21	secondary metabolism.flavonoids.anthocyanins.anthocyanin 5-aromatic acyltransferase	gsvivt01000472001|pacid:17816968	Transcript	moderately similar to ( 293) AT1G03940 | Symbols: | transferase family protein | chr1:1009542-1010951 REVERSEvery weakly similar to (83.2) HCBT1_DIACA Anthranilate N-benzoyltransferase protein 1 (EC 2.3.1.144) (Anthranilate N-hydroxycinnamoyl/benzoyltransferase 1) - Dianthus caryophyllus (Carnation) (Clove pink)moderately similar to ( 270) loc_os02g57480 12002.m10770 protein anthocyanin 5-aromati…	12
16.8.1.21	secondary metabolism.flavonoids.anthocyanins.anthocyanin 5-aromatic acyltransferase	gsvivt01000469001|pacid:17816966	Transcript	weakly similar to ( 173) AT1G03495 | Symbols: | transferase/ transferase, transferring acyl groups other than amino-acyl groups | chr1:873436-874832 FORWARDweakly similar to ( 134) loc_os02g57480 12002.m10770 protein anthocyanin 5-aromatic acyltransferase, putative, expressedTransferase no original description	12
16.8.1.21	secondary metabolism.flavonoids.anthocyanins.anthocyanin 5-aromatic acyltransferase	gsvivt01000468001|pacid:17816965	Transcript	weakly similar to ( 185) AT1G03495 | Symbols: | transferase/ transferase, transferring acyl groups other than amino-acyl groups | chr1:873436-874832 FORWARDweakly similar to ( 149) loc_os07g23150 12007.m06597 protein anthocyanin 5-aromatic acyltransferase, putative, expressedTransferase no original description	12
16.8.2	secondary metabolism.flavonoids.chalcones	gsvivt01014069001|pacid:17825132	Transcript	moderately similar to ( 288) AT1G53520 | Symbols: | chalcone-flavanone isomerase-related | chr1:19976485-19977915 REVERSEweakly similar to ( 183) loc_os02g21520 12002.m07391 protein chalcone isomerase 3, putative, expressed no original description	1
16.8.2	secondary metabolism.flavonoids.chalcones	gsvivt01010572001|pacid:17822694	Transcript	highly similar to ( 587) AT5G13930 | Symbols: CHS, TT4, ATCHS | TT4 (TRANSPARENT TESTA 4); naringenin-chalcone synthase | chr5:4488762-4490035 FORWARDhighly similar to ( 730) THS1_VITVI Stilbene synthase 1 (EC 2.3.1.95) (Resveratrol synthase 1) (Trihydroxystilbene synthase 1) (PSV25) - Vitis vinifera (Grape)highly similar to ( 616) loc_os11g32650 12011.m07166 protein chalcone synthase, putative, …	1
16.8.2	secondary metabolism.flavonoids.chalcones	gsvivt01010590001|pacid:17822705	Transcript	highly similar to ( 591) AT5G13930 | Symbols: CHS, TT4, ATCHS | TT4 (TRANSPARENT TESTA 4); naringenin-chalcone synthase | chr5:4488762-4490035 FORWARDhighly similar to ( 777) THS1_VITVI Stilbene synthase 1 (EC 2.3.1.95) (Resveratrol synthase 1) (Trihydroxystilbene synthase 1) (PSV25) - Vitis vinifera (Grape)highly similar to ( 620) loc_os11g32650 12011.m07166 protein chalcone synthase, putative, …	1
16.8.2	secondary metabolism.flavonoids.chalcones	gsvivt01010574001|pacid:17822695	Transcript	moderately similar to ( 499) AT5G13930 | Symbols: CHS, TT4, ATCHS | TT4 (TRANSPARENT TESTA 4); naringenin-chalcone synthase | chr5:4488762-4490035 FORWARDhighly similar to ( 613) THS1_VITVI Stilbene synthase 1 (EC 2.3.1.95) (Resveratrol synthase 1) (Trihydroxystilbene synthase 1) (PSV25) - Vitis vinifera (Grape)highly similar to ( 516) loc_os11g32650 12011.m07166 protein chalcone synthase, putati…	1
16.8.2	secondary metabolism.flavonoids.chalcones	gsvivt01010582001|pacid:17822700	Transcript	highly similar to ( 520) AT5G13930 | Symbols: CHS, TT4, ATCHS | TT4 (TRANSPARENT TESTA 4); naringenin-chalcone synthase | chr5:4488762-4490035 FORWARDhighly similar to ( 644) THS1_VITVI Stilbene synthase 1 (EC 2.3.1.95) (Resveratrol synthase 1) (Trihydroxystilbene synthase 1) (PSV25) - Vitis vinifera (Grape)highly similar to ( 539) loc_os11g32650 12011.m07166 protein chalcone synthase, putative, …	1
16.8.2	secondary metabolism.flavonoids.chalcones	gsvivt01010589001|pacid:17822704	Transcript	highly similar to ( 570) AT5G13930 | Symbols: CHS, TT4, ATCHS | TT4 (TRANSPARENT TESTA 4); naringenin-chalcone synthase | chr5:4488762-4490035 FORWARDhighly similar to ( 742) THS1_VITVI Stilbene synthase 1 (EC 2.3.1.95) (Resveratrol synthase 1) (Trihydroxystilbene synthase 1) (PSV25) - Vitis vinifera (Grape)highly similar to ( 595) loc_os11g32650 12011.m07166 protein chalcone synthase, putative, …	1
16.8.2	secondary metabolism.flavonoids.chalcones	gsvivt01010565001|pacid:17822690	Transcript	moderately similar to ( 487) AT5G13930 | Symbols: CHS, TT4, ATCHS | TT4 (TRANSPARENT TESTA 4); naringenin-chalcone synthase | chr5:4488762-4490035 FORWARDhighly similar to ( 612) THS1_VITVI Stilbene synthase 1 (EC 2.3.1.95) (Resveratrol synthase 1) (Trihydroxystilbene synthase 1) (PSV25) - Vitis vinifera (Grape)moderately similar to ( 500) loc_os11g32650 12011.m07166 protein chalcone synthase, pu…	1
16.8.2	secondary metabolism.flavonoids.chalcones	gsvivt01010563001|pacid:17822689	Transcript	moderately similar to ( 461) AT5G13930 | Symbols: CHS, TT4, ATCHS | TT4 (TRANSPARENT TESTA 4); naringenin-chalcone synthase | chr5:4488762-4490035 FORWARDhighly similar to ( 586) THS1_VITVI Stilbene synthase 1 (EC 2.3.1.95) (Resveratrol synthase 1) (Trihydroxystilbene synthase 1) (PSV25) - Vitis vinifera (Grape)moderately similar to ( 479) loc_os11g32650 12011.m07166 protein chalcone synthase, pu…	1
16.8.2	secondary metabolism.flavonoids.chalcones	gsvivt01010580001|pacid:17822698	Transcript	highly similar to ( 521) AT5G13930 | Symbols: CHS, TT4, ATCHS | TT4 (TRANSPARENT TESTA 4); naringenin-chalcone synthase | chr5:4488762-4490035 FORWARDhighly similar to ( 650) THS1_VITVI Stilbene synthase 1 (EC 2.3.1.95) (Resveratrol synthase 1) (Trihydroxystilbene synthase 1) (PSV25) - Vitis vinifera (Grape)highly similar to ( 536) loc_os11g32650 12011.m07166 protein chalcone synthase, putative, …	1
16.8.2	secondary metabolism.flavonoids.chalcones	gsvivt01024107001|pacid:17832386	Transcript	moderately similar to ( 309) AT4G34850 | Symbols: | chalcone and stilbene synthase family protein | chr4:16608349-16609720 FORWARDweakly similar to ( 177) CHS2_SOLTU Chalcone synthase 2 (EC 2.3.1.74) (Naringenin-chalcone synthase 2) - Solanum tuberosum (Potato)moderately similar to ( 263) loc_os07g22850 12007.m06568 protein chalcone synthase, putative, expressedCHS_like Chal_sti_synt_C BcsA Chal_…	-1
16.8.2	secondary metabolism.flavonoids.chalcones	gsvivt01032619001|pacid:17838523	Transcript	moderately similar to ( 289) AT3G55120 | Symbols: TT5, A11, CFI | TT5 (TRANSPARENT TESTA 5); chalcone isomerase | chr3:20430248-20431415 REVERSEmoderately similar to ( 435) CFI_VITVI Chalcone--flavonone isomerase (EC 5.5.1.6) (Chalcone isomerase) - Vitis vinifera (Grape)moderately similar to ( 263) loc_os03g60509 12003.m10939 protein expressed proteinChalcone no original description	-2
16.8.2	secondary metabolism.flavonoids.chalcones	gsvivt01032968001|pacid:17838809	Transcript	highly similar to ( 544) AT5G13930 | Symbols: CHS, TT4, ATCHS | TT4 (TRANSPARENT TESTA 4); naringenin-chalcone synthase | chr5:4488762-4490035 FORWARDhighly similar to ( 576) CHSY_VITVI Chalcone synthase (EC 2.3.1.74) (Naringenin-chalcone synthase) - Vitis vinifera (Grape)highly similar to ( 534) loc_os11g32650 12011.m07166 protein chalcone synthase, putative, expressedCHS_like Chal_sti_synt_N Ch…	-2
16.8.2	secondary metabolism.flavonoids.chalcones	gsvivt01032685001|pacid:17838582	Transcript	moderately similar to ( 256) AT5G05270 | Symbols: | chalcone-flavanone isomerase family protein | chr5:1563543-1564827 FORWARDmoderately similar to ( 246) loc_os12g02370 12012.m26805 protein chalcone--flavonone isomerase, putative, expressedChalcone no original description	-2
16.8.3	secondary metabolism.flavonoids.dihydroflavonols	gsvivt01014269001|pacid:17825289	Transcript	moderately similar to ( 466) AT5G53990 | Symbols: | glycosyltransferase family protein | chr5:21915707-21917050 REVERSEmoderately similar to ( 278) UFOG_PETHY Anthocyanidin 3-O-glucosyltransferase (EC 2.4.1.115) (Flavonol 3-O-glucosyltransferase) (UDP-glucose flavonoid 3-O-glucosyltransferase) (Anthocyanin rhamnosyl transferase) - Petunia hybrida (Petunia)moderately similar to ( 202) loc_os11g269…	1
16.8.3	secondary metabolism.flavonoids.dihydroflavonols	gsvivt01014272001|pacid:17825292	Transcript	moderately similar to ( 403) AT5G53990 | Symbols: | glycosyltransferase family protein | chr5:21915707-21917050 REVERSEmoderately similar to ( 239) UFOG_PETHY Anthocyanidin 3-O-glucosyltransferase (EC 2.4.1.115) (Flavonol 3-O-glucosyltransferase) (UDP-glucose flavonoid 3-O-glucosyltransferase) (Anthocyanin rhamnosyl transferase) - Petunia hybrida (Petunia)weakly similar to ( 164) loc_os11g26950 1…	1
16.8.3	secondary metabolism.flavonoids.dihydroflavonols	gsvivt01014271001|pacid:17825291	Transcript	moderately similar to ( 244) AT4G27570 | Symbols: | glycosyltransferase family protein | chr4:13763657-13765018 REVERSEweakly similar to ( 147) UFOG_PETHY Anthocyanidin 3-O-glucosyltransferase (EC 2.4.1.115) (Flavonol 3-O-glucosyltransferase) (UDP-glucose flavonoid 3-O-glucosyltransferase) (Anthocyanin rhamnosyl transferase) - Petunia hybrida (Petunia)weakly similar to ( 107) loc_os11g26950 12011…	1
16.8.3	secondary metabolism.flavonoids.dihydroflavonols	gsvivt01014270001|pacid:17825290	Transcript	moderately similar to ( 429) AT5G53990 | Symbols: | glycosyltransferase family protein | chr5:21915707-21917050 REVERSEmoderately similar to ( 241) UFOG_PETHY Anthocyanidin 3-O-glucosyltransferase (EC 2.4.1.115) (Flavonol 3-O-glucosyltransferase) (UDP-glucose flavonoid 3-O-glucosyltransferase) (Anthocyanin rhamnosyl transferase) - Petunia hybrida (Petunia)weakly similar to ( 168) loc_os11g26950 1…	1
16.8.3.1	secondary metabolism.flavonoids.dihydroflavonols.dihydroflavonol 4-reductase	gsvivt01000822001|pacid:17817183	Transcript	moderately similar to ( 338) AT2G33590 | Symbols: | cinnamoyl-CoA reductase family | chr2:14224622-14226365 FORWARDweakly similar to ( 196) DFRA_VITVI Dihydroflavonol-4-reductase (EC 1.1.1.219) (DFR) (Dihydrokaempferol 4-reductase) - Vitis vinifera (Grape)moderately similar to ( 333) loc_os06g41810 12006.m08713 protein dihydroflavonol-4-reductase, putative, expressed WcaG Epimerase no original de…	12
16.8.3.1	secondary metabolism.flavonoids.dihydroflavonols.dihydroflavonol 4-reductase	gsvivt01000844001|pacid:17817201	Transcript	moderately similar to ( 328) AT2G33590 | Symbols: | cinnamoyl-CoA reductase family | chr2:14224622-14226365 FORWARDweakly similar to ( 189) DFRA_VITVI Dihydroflavonol-4-reductase (EC 1.1.1.219) (DFR) (Dihydrokaempferol 4-reductase) - Vitis vinifera (Grape)moderately similar to ( 319) loc_os06g41810 12006.m08713 protein dihydroflavonol-4-reductase, putative, expressed WcaG Epimerase 3Beta_HSD no o…	12
16.8.3.1	secondary metabolism.flavonoids.dihydroflavonols.dihydroflavonol 4-reductase	gsvivt01000812001|pacid:17817176	Transcript	moderately similar to ( 333) AT1G76470 | Symbols: | 3-beta-hydroxy-delta5-steroid dehydrogenase/ binding / catalytic/ cinnamoyl-CoA reductase | chr1:28689955-28691405 REVERSEweakly similar to ( 172) DFRA_VITVI Dihydroflavonol-4-reductase (EC 1.1.1.219) (DFR) (Dihydrokaempferol 4-reductase) - Vitis vinifera (Grape)moderately similar to ( 319) loc_os06g41810 12006.m08713 protein dihydroflavonol-4-r…	12
16.8.3.1	secondary metabolism.flavonoids.dihydroflavonols.dihydroflavonol 4-reductase	gsvivt01006396001|pacid:17819879	Transcript	moderately similar to ( 428) AT1G61720 | Symbols: BAN | BAN (BANYULS); oxidoreductase | chr1:22791326-22792757 REVERSEmoderately similar to ( 281) DFRA_VITVI Dihydroflavonol-4-reductase (EC 1.1.1.219) (DFR) (Dihydrokaempferol 4-reductase) - Vitis vinifera (Grape)moderately similar to ( 330) loc_os04g53920 12004.m10284 protein leucoanthocyanidin reductase, putative WcaG Epimerase no original descr…	2
16.8.3.1	secondary metabolism.flavonoids.dihydroflavonols.dihydroflavonol 4-reductase	gsvivt01013433001|pacid:17824699	Transcript	moderately similar to ( 350) AT2G33590 | Symbols: | cinnamoyl-CoA reductase family | chr2:14224622-14226365 FORWARDweakly similar to ( 184) DFRA_VITVI Dihydroflavonol-4-reductase (EC 1.1.1.219) (DFR) (Dihydrokaempferol 4-reductase) - Vitis vinifera (Grape)moderately similar to ( 332) loc_os06g41810 12006.m08713 protein dihydroflavonol-4-reductase, putative, expressed WcaG Epimerase no original de…	1
16.8.3.1	secondary metabolism.flavonoids.dihydroflavonols.dihydroflavonol 4-reductase	gsvivt01013434001|pacid:17824700	Transcript	moderately similar to ( 436) AT2G33590 | Symbols: | cinnamoyl-CoA reductase family | chr2:14224622-14226365 FORWARDmoderately similar to ( 218) DFRA_VITVI Dihydroflavonol-4-reductase (EC 1.1.1.219) (DFR) (Dihydrokaempferol 4-reductase) - Vitis vinifera (Grape)moderately similar to ( 388) loc_os06g41810 12006.m08713 protein dihydroflavonol-4-reductase, putative, expressed WcaG Epimerase no origina…	1
16.8.3.1	secondary metabolism.flavonoids.dihydroflavonols.dihydroflavonol 4-reductase	gsvivt01012306001|pacid:17823977	Transcript	moderately similar to ( 488) AT5G19440 | Symbols: | cinnamyl-alcohol dehydrogenase, putative (CAD) | chr5:6556493-6558123 FORWARDmoderately similar to ( 232) DFRA_DIACA Dihydroflavonol-4-reductase (EC 1.1.1.219) (DFR) (Dihydrokaempferol 4-reductase) - Dianthus caryophyllus (Carnation) (Clove pink)moderately similar to ( 456) loc_os01g34480 12001.m150871 protein dihydroflavonol-4-reductase, putati…	1
16.8.3.1	secondary metabolism.flavonoids.dihydroflavonols.dihydroflavonol 4-reductase	gsvivt01013432001|pacid:17824698	Transcript	moderately similar to ( 384) AT2G33590 | Symbols: | cinnamoyl-CoA reductase family | chr2:14224622-14226365 FORWARDweakly similar to ( 179) DFRA_VITVI Dihydroflavonol-4-reductase (EC 1.1.1.219) (DFR) (Dihydrokaempferol 4-reductase) - Vitis vinifera (Grape)moderately similar to ( 340) loc_os06g41810 12006.m08713 protein dihydroflavonol-4-reductase, putative, expressed WcaG Epimerase no original de…	1
16.8.3.1	secondary metabolism.flavonoids.dihydroflavonols.dihydroflavonol 4-reductase	gsvivt01009745001|pacid:17822103	Transcript	moderately similar to ( 393) AT5G42800 | Symbols: DFR, TT3, M318 | DFR (DIHYDROFLAVONOL 4-REDUCTASE); dihydrokaempferol 4-reductase | chr5:17164296-17165864 REVERSEmoderately similar to ( 392) DFRA_VITVI Dihydroflavonol-4-reductase (EC 1.1.1.219) (DFR) (Dihydrokaempferol 4-reductase) - Vitis vinifera (Grape)moderately similar to ( 230) loc_os01g44260 12001.m10683 protein dihydroflavonol-4-reducta…	1
16.8.3.1	secondary metabolism.flavonoids.dihydroflavonols.dihydroflavonol 4-reductase	gsvivt01012388001|pacid:17824014	Transcript	moderately similar to ( 441) AT5G19440 | Symbols: | cinnamyl-alcohol dehydrogenase, putative (CAD) | chr5:6556493-6558123 FORWARDmoderately similar to ( 207) DFRA_DIACA Dihydroflavonol-4-reductase (EC 1.1.1.219) (DFR) (Dihydrokaempferol 4-reductase) - Dianthus caryophyllus (Carnation) (Clove pink)moderately similar to ( 402) loc_os01g34480 12001.m150871 protein dihydroflavonol-4-reductase, putati…	1
16.8.3.1	secondary metabolism.flavonoids.dihydroflavonols.dihydroflavonol 4-reductase	gsvivt01013135001|pacid:17824474	Transcript	moderately similar to ( 263) AT2G23910 | Symbols: | cinnamoyl-CoA reductase-related | chr2:10177902-10179789 FORWARDvery weakly similar to (94.4) DFRA_MAIZE Dihydroflavonol-4-reductase (EC 1.1.1.219) (DFR) (Dihydrokaempferol 4-reductase) - Zea mays (Maize)moderately similar to ( 280) loc_os10g42620 12010.m07015 protein dihydroflavonol-4-reductase, putative, expressed no original description	1
16.8.3.1	secondary metabolism.flavonoids.dihydroflavonols.dihydroflavonol 4-reductase	gsvivt01012378001|pacid:17824006	Transcript	moderately similar to ( 454) AT5G19440 | Symbols: | cinnamyl-alcohol dehydrogenase, putative (CAD) | chr5:6556493-6558123 FORWARDmoderately similar to ( 224) DFRA_DIACA Dihydroflavonol-4-reductase (EC 1.1.1.219) (DFR) (Dihydrokaempferol 4-reductase) - Dianthus caryophyllus (Carnation) (Clove pink)moderately similar to ( 414) loc_os01g34480 12001.m150871 protein dihydroflavonol-4-reductase, putati…	1
16.8.3.1	secondary metabolism.flavonoids.dihydroflavonols.dihydroflavonol 4-reductase	gsvivt01012383001|pacid:17824010	Transcript	moderately similar to ( 453) AT5G19440 | Symbols: | cinnamyl-alcohol dehydrogenase, putative (CAD) | chr5:6556493-6558123 FORWARDmoderately similar to ( 224) DFRA_DIACA Dihydroflavonol-4-reductase (EC 1.1.1.219) (DFR) (Dihydrokaempferol 4-reductase) - Dianthus caryophyllus (Carnation) (Clove pink)moderately similar to ( 413) loc_os01g34480 12001.m150871 protein dihydroflavonol-4-reductase, putati…	1
16.8.3.1	secondary metabolism.flavonoids.dihydroflavonols.dihydroflavonol 4-reductase	gsvivt01011901001|pacid:17823656	Transcript	moderately similar to ( 447) AT1G68540 | Symbols: | oxidoreductase family protein | chr1:25720066-25721282 FORWARDweakly similar to ( 163) DFRA_HORVU Dihydroflavonol-4-reductase (EC 1.1.1.219) (DFR) (Dihydrokaempferol 4-reductase) - Hordeum vulgare (Barley)moderately similar to ( 353) loc_os01g03670 12001.m07005 protein dihydroflavonol-4-reductase, putative, expressed WcaG Epimerase no original d…	1
16.8.3.1	secondary metabolism.flavonoids.dihydroflavonols.dihydroflavonol 4-reductase	gsvivt01014573001|pacid:17825531	Transcript	moderately similar to ( 372) AT4G27250 | Symbols: | dihydroflavonol 4-reductase family / dihydrokaempferol 4-reductase family | chr4:13642803-13644425 REVERSEmoderately similar to ( 237) DFRA_VITVI Dihydroflavonol-4-reductase (EC 1.1.1.219) (DFR) (Dihydrokaempferol 4-reductase) - Vitis vinifera (Grape)moderately similar to ( 318) loc_os06g46920 12006.m09218 protein dihydroflavonol-4-reductase, pu…	1
16.8.3.1	secondary metabolism.flavonoids.dihydroflavonols.dihydroflavonol 4-reductase	gsvivt01009743001|pacid:17822102	Transcript	highly similar to ( 553) AT5G42800 | Symbols: DFR, TT3, M318 | DFR (DIHYDROFLAVONOL 4-REDUCTASE); dihydrokaempferol 4-reductase | chr5:17164296-17165864 REVERSEhighly similar to ( 709) DFRA_VITVI Dihydroflavonol-4-reductase (EC 1.1.1.219) (DFR) (Dihydrokaempferol 4-reductase) - Vitis vinifera (Grape)moderately similar to ( 336) loc_os01g44260 12001.m10683 protein dihydroflavonol-4-reductase, puta…	1
16.8.3.1	secondary metabolism.flavonoids.dihydroflavonols.dihydroflavonol 4-reductase	gsvivt01011313001|pacid:17823202	Transcript	moderately similar to ( 441) AT5G19440 | Symbols: | cinnamyl-alcohol dehydrogenase, putative (CAD) | chr5:6556493-6558123 FORWARDmoderately similar to ( 204) DFRA_DIACA Dihydroflavonol-4-reductase (EC 1.1.1.219) (DFR) (Dihydrokaempferol 4-reductase) - Dianthus caryophyllus (Carnation) (Clove pink)moderately similar to ( 396) loc_os01g34480 12001.m150871 protein dihydroflavonol-4-reductase, putati…	1
16.8.3.1	secondary metabolism.flavonoids.dihydroflavonols.dihydroflavonol 4-reductase	gsvivt01027603001|pacid:17834954	Transcript	moderately similar to ( 333) AT2G45400 | Symbols: BEN1 | BEN1; binding / catalytic/ coenzyme binding / oxidoreductase, acting on CH-OH group of donors | chr2:18703960-18706235 REVERSEmoderately similar to ( 316) DFRA_HORVU Dihydroflavonol-4-reductase (EC 1.1.1.219) (DFR) (Dihydrokaempferol 4-reductase) - Hordeum vulgare (Barley)moderately similar to ( 218) loc_os04g53810 12004.m10273 protein leuc…	-1
16.8.3.1	secondary metabolism.flavonoids.dihydroflavonols.dihydroflavonol 4-reductase	gsvivt01025240001|pacid:17833271	Transcript	moderately similar to ( 484) AT5G19440 | Symbols: | cinnamyl-alcohol dehydrogenase, putative (CAD) | chr5:6556493-6558123 FORWARDmoderately similar to ( 214) DFRA_VITVI Dihydroflavonol-4-reductase (EC 1.1.1.219) (DFR) (Dihydrokaempferol 4-reductase) - Vitis vinifera (Grape)moderately similar to ( 442) loc_os01g34480 12001.m150871 protein dihydroflavonol-4-reductase, putative, expressed WcaG Epime…	-1
16.8.3.1	secondary metabolism.flavonoids.dihydroflavonols.dihydroflavonol 4-reductase	gsvivt01024672001|pacid:17832819	Transcript	highly similar to ( 501) AT5G58490 | Symbols: | cinnamoyl-CoA reductase family | chr5:23643068-23644455 FORWARDweakly similar to ( 187) DFRA_DIACA Dihydroflavonol-4-reductase (EC 1.1.1.219) (DFR) (Dihydrokaempferol 4-reductase) - Dianthus caryophyllus (Carnation) (Clove pink)moderately similar to ( 395) loc_os03g60380 12003.m10928 protein dihydroflavonol-4-reductase, putative, expressed WcaG Epim…	-1
16.8.3.1	secondary metabolism.flavonoids.dihydroflavonols.dihydroflavonol 4-reductase	gsvivt01023841001|pacid:17832155	Transcript	highly similar to ( 501) AT4G35420 | Symbols: | dihydroflavonol 4-reductase family / dihydrokaempferol 4-reductase family | chr4:16834091-16835611 REVERSEmoderately similar to ( 230) DFRA_VITVI Dihydroflavonol-4-reductase (EC 1.1.1.219) (DFR) (Dihydrokaempferol 4-reductase) - Vitis vinifera (Grape)moderately similar to ( 355) loc_os08g40440 12008.m08023 protein dihydroflavonol-4-reductase, putati…	-1
16.8.3.1	secondary metabolism.flavonoids.dihydroflavonols.dihydroflavonol 4-reductase	gsvivt01027601001|pacid:17834953	Transcript	moderately similar to ( 329) AT2G45400 | Symbols: BEN1 | BEN1; binding / catalytic/ coenzyme binding / oxidoreductase, acting on CH-OH group of donors | chr2:18703960-18706235 REVERSEmoderately similar to ( 311) DFRA_HORVU Dihydroflavonol-4-reductase (EC 1.1.1.219) (DFR) (Dihydrokaempferol 4-reductase) - Hordeum vulgare (Barley)moderately similar to ( 221) loc_os04g53810 12004.m10273 protein leuc…	-1
16.8.3.1	secondary metabolism.flavonoids.dihydroflavonols.dihydroflavonol 4-reductase	gsvivt01027067001|pacid:17834589	Transcript	weakly similar to ( 174) AT4G27250 | Symbols: | dihydroflavonol 4-reductase family / dihydrokaempferol 4-reductase family | chr4:13642803-13644425 REVERSEweakly similar to ( 175) DFRA_PETHY Dihydroflavonol-4-reductase (EC 1.1.1.219) (DFR) (Dihydrokaempferol 4-reductase) - Petunia hybrida (Petunia)moderately similar to ( 314) loc_os07g40986 12007.m79911 protein dihydroflavonol-4-reductase, putativ…	-1
16.8.3.1	secondary metabolism.flavonoids.dihydroflavonols.dihydroflavonol 4-reductase	gsvivt01027066001|pacid:17834588	Transcript	weakly similar to ( 187) AT4G27250 | Symbols: | dihydroflavonol 4-reductase family / dihydrokaempferol 4-reductase family | chr4:13642803-13644425 REVERSEweakly similar to ( 178) DFRA_VITVI Dihydroflavonol-4-reductase (EC 1.1.1.219) (DFR) (Dihydrokaempferol 4-reductase) - Vitis vinifera (Grape)moderately similar to ( 327) loc_os07g40986 12007.m79911 protein dihydroflavonol-4-reductase, putative, …	-1
16.8.3.1	secondary metabolism.flavonoids.dihydroflavonols.dihydroflavonol 4-reductase	gsvivt01027600001|pacid:17834952	Transcript	moderately similar to ( 342) AT2G45400 | Symbols: BEN1 | BEN1; binding / catalytic/ coenzyme binding / oxidoreductase, acting on CH-OH group of donors | chr2:18703960-18706235 REVERSEmoderately similar to ( 317) DFRA_HORVU Dihydroflavonol-4-reductase (EC 1.1.1.219) (DFR) (Dihydrokaempferol 4-reductase) - Hordeum vulgare (Barley)moderately similar to ( 211) loc_os08g40440 12008.m08023 protein dihy…	-1
16.8.3.1	secondary metabolism.flavonoids.dihydroflavonols.dihydroflavonol 4-reductase	gsvivt01024349001|pacid:17832577	Transcript	moderately similar to ( 259) AT2G23910 | Symbols: | cinnamoyl-CoA reductase-related | chr2:10177902-10179789 FORWARDweakly similar to ( 103) DFRA_VITVI Dihydroflavonol-4-reductase (EC 1.1.1.219) (DFR) (Dihydrokaempferol 4-reductase) - Vitis vinifera (Grape)moderately similar to ( 313) loc_os10g42620 12010.m07015 protein dihydroflavonol-4-reductase, putative, expressed no original description	-1
16.8.3.1	secondary metabolism.flavonoids.dihydroflavonols.dihydroflavonol 4-reductase	gsvivt01027246001|pacid:17834714	Transcript	moderately similar to ( 477) AT5G19440 | Symbols: | cinnamyl-alcohol dehydrogenase, putative (CAD) | chr5:6556493-6558123 FORWARDmoderately similar to ( 230) DFRA_DIACA Dihydroflavonol-4-reductase (EC 1.1.1.219) (DFR) (Dihydrokaempferol 4-reductase) - Dianthus caryophyllus (Carnation) (Clove pink)moderately similar to ( 452) loc_os01g34480 12001.m150871 protein dihydroflavonol-4-reductase, putati…	-1
16.8.3.1	secondary metabolism.flavonoids.dihydroflavonols.dihydroflavonol 4-reductase	gsvivt01027237001|pacid:17834711	Transcript	moderately similar to ( 479) AT5G19440 | Symbols: | cinnamyl-alcohol dehydrogenase, putative (CAD) | chr5:6556493-6558123 FORWARDmoderately similar to ( 228) DFRA_DIACA Dihydroflavonol-4-reductase (EC 1.1.1.219) (DFR) (Dihydrokaempferol 4-reductase) - Dianthus caryophyllus (Carnation) (Clove pink)moderately similar to ( 453) loc_os01g34480 12001.m150871 protein dihydroflavonol-4-reductase, putati…	-1
16.8.3.1	secondary metabolism.flavonoids.dihydroflavonols.dihydroflavonol 4-reductase	gsvivt01023718001|pacid:17832070	Transcript	moderately similar to ( 344) AT2G23910 | Symbols: | cinnamoyl-CoA reductase-related | chr2:10177902-10179789 FORWARDvery weakly similar to (89.0) DFRA_VITVI Dihydroflavonol-4-reductase (EC 1.1.1.219) (DFR) (Dihydrokaempferol 4-reductase) - Vitis vinifera (Grape)weakly similar to ( 189) loc_os10g42620 12010.m07015 protein dihydroflavonol-4-reductase, putative, expressed no original description	-1
16.8.3.1	secondary metabolism.flavonoids.dihydroflavonols.dihydroflavonol 4-reductase	gsvivt01025239001|pacid:17833270	Transcript	highly similar to ( 534) AT5G19440 | Symbols: | cinnamyl-alcohol dehydrogenase, putative (CAD) | chr5:6556493-6558123 FORWARDmoderately similar to ( 230) DFRA_VITVI Dihydroflavonol-4-reductase (EC 1.1.1.219) (DFR) (Dihydrokaempferol 4-reductase) - Vitis vinifera (Grape)moderately similar to ( 484) loc_os01g34480 12001.m150871 protein dihydroflavonol-4-reductase, putative, expressed WcaG Epimerase…	-1
16.8.3.1	secondary metabolism.flavonoids.dihydroflavonols.dihydroflavonol 4-reductase	gsvivt01032178001|pacid:17838188	Transcript	moderately similar to ( 472) AT5G19440 | Symbols: | cinnamyl-alcohol dehydrogenase, putative (CAD) | chr5:6556493-6558123 FORWARDmoderately similar to ( 229) DFRA_DIACA Dihydroflavonol-4-reductase (EC 1.1.1.219) (DFR) (Dihydrokaempferol 4-reductase) - Dianthus caryophyllus (Carnation) (Clove pink)moderately similar to ( 437) loc_os01g34480 12001.m150871 protein dihydroflavonol-4-reductase, putati…	-2
16.8.3.1	secondary metabolism.flavonoids.dihydroflavonols.dihydroflavonol 4-reductase	gsvivt01032458001|pacid:17838382	Transcript	moderately similar to ( 327) AT5G14700 | Symbols: | cinnamoyl-CoA reductase-related | chr5:4740502-4743327 REVERSEweakly similar to ( 103) DFRA_VITVI Dihydroflavonol-4-reductase (EC 1.1.1.219) (DFR) (Dihydrokaempferol 4-reductase) - Vitis vinifera (Grape)moderately similar to ( 290) loc_os05g50250 12005.m09094 protein dihydroflavonol-4-reductase, putative, expressed no original description	-2
16.8.3.1	secondary metabolism.flavonoids.dihydroflavonols.dihydroflavonol 4-reductase	gsvivt01034241001|pacid:17839786	Transcript	highly similar to ( 508) AT1G15950 | Symbols: CCR1, IRX4, ATCCR1 | CCR1 (CINNAMOYL COA REDUCTASE 1); cinnamoyl-CoA reductase | chr1:5478855-5481949 FORWARDmoderately similar to ( 224) DFRA_DIACA Dihydroflavonol-4-reductase (EC 1.1.1.219) (DFR) (Dihydrokaempferol 4-reductase) - Dianthus caryophyllus (Carnation) (Clove pink)moderately similar to ( 479) loc_os08g34280 12008.m07417 protein dihydrofla…	-3
16.8.3.1	secondary metabolism.flavonoids.dihydroflavonols.dihydroflavonol 4-reductase	gsvivt01036464001|pacid:17841398	Transcript	moderately similar to ( 232) AT5G14700 | Symbols: | cinnamoyl-CoA reductase-related | chr5:4740502-4743327 REVERSEweakly similar to ( 103) DFRA_VITVI Dihydroflavonol-4-reductase (EC 1.1.1.219) (DFR) (Dihydrokaempferol 4-reductase) - Vitis vinifera (Grape)moderately similar to ( 248) loc_os01g45200 12001.m10725 protein dihydroflavonol-4-reductase, putative, expressed no original description	-7
16.8.4	secondary metabolism.flavonoids.flavonols	gsvivt01009520001|pacid:17821910	Transcript	highly similar to ( 524) AT4G33360 | Symbols: | terpene cyclase/mutase-related | chr4:16068123-16069374 REVERSEmoderately similar to ( 424) loc_os03g08624 12003.m101676 protein dihydroflavonol-4-reductase, putative, expressed WcaG Epimerase NAD_binding_4 3Beta_HSD no original description	2
16.8.5.1	secondary metabolism.flavonoids.isoflavones.isoflavone reductase	gsvivt01008238001|pacid:17820876	Transcript	moderately similar to ( 229) AT1G75290 | Symbols: | oxidoreductase, acting on NADH or NADPH | chr1:28253890-28255173 FORWARDmoderately similar to ( 244) IFRH_TOBAC Isoflavone reductase homolog A622 (EC 1.3.1.-) - Nicotiana tabacum (Common tobacco)moderately similar to ( 371) loc_os03g15360 12003.m06973 protein leucoanthocyanidin reductase, putativeNmrA no original description	2
16.8.5.1	secondary metabolism.flavonoids.isoflavones.isoflavone reductase	gsvivt01009731001|pacid:17822091	Transcript	moderately similar to ( 474) AT1G75280 | Symbols: | isoflavone reductase, putative | chr1:28252030-28253355 FORWARDmoderately similar to ( 455) IFRH_SOLTU Isoflavone reductase homolog (EC 1.3.1.-) (CP100) - Solanum tuberosum (Potato)moderately similar to ( 412) loc_os06g27770 12006.m07322 protein isoflavone reductase, putative, expressedNmrA no original description	1
16.8.5.1	secondary metabolism.flavonoids.isoflavones.isoflavone reductase	gsvivt01011958001|pacid:17823703	Transcript	moderately similar to ( 228) AT1G75290 | Symbols: | oxidoreductase, acting on NADH or NADPH | chr1:28253890-28255173 FORWARDmoderately similar to ( 252) IFRH_TOBAC Isoflavone reductase homolog A622 (EC 1.3.1.-) - Nicotiana tabacum (Common tobacco)moderately similar to ( 407) loc_os03g15360 12003.m06973 protein leucoanthocyanidin reductase, putativeNmrA no original description	1
16.8.5.1	secondary metabolism.flavonoids.isoflavones.isoflavone reductase	gsvivt01023796001|pacid:17832114	Transcript	weakly similar to ( 112) AT1G75300 | Symbols: | isoflavone reductase, putative | chr1:28255552-28256927 FORWARDweakly similar to ( 121) IFRH_SOLTU Isoflavone reductase homolog (EC 1.3.1.-) (CP100) - Solanum tuberosum (Potato)very weakly similar to (94.7) loc_os01g01660 12001.m06810 protein isoflavone reductase homolog IRL, putative, expressedNmrA no original description	-1
16.8.5.1	secondary metabolism.flavonoids.isoflavones.isoflavone reductase	gsvivt01025822001|pacid:17833740	Transcript	moderately similar to ( 340) AT1G32100 | Symbols: ATPRR1, PRR1 | PRR1 (PINORESINOL REDUCTASE 1); pinoresinol reductase | chr1:11546472-11547953 REVERSEmoderately similar to ( 229) IFRH_SOLTU Isoflavone reductase homolog (EC 1.3.1.-) (CP100) - Solanum tuberosum (Potato)moderately similar to ( 366) loc_os12g16410 12012.m26884 protein isoflavone reductase, putative, expressedNmrA no original descrip…	-1
16.8.5.1	secondary metabolism.flavonoids.isoflavones.isoflavone reductase	gsvivt01023795001|pacid:17832113	Transcript	moderately similar to ( 475) AT4G39230 | Symbols: | isoflavone reductase, putative | chr4:18266024-18267604 REVERSEmoderately similar to ( 473) IFRH_SOLTU Isoflavone reductase homolog (EC 1.3.1.-) (CP100) - Solanum tuberosum (Potato)moderately similar to ( 431) loc_os06g27770 12006.m07322 protein isoflavone reductase, putative, expressedNmrA no original description	-1
16.8.5.1	secondary metabolism.flavonoids.isoflavones.isoflavone reductase	gsvivt01023800001|pacid:17832117	Transcript	moderately similar to ( 456) AT4G39230 | Symbols: | isoflavone reductase, putative | chr4:18266024-18267604 REVERSEmoderately similar to ( 455) IFRH_SOLTU Isoflavone reductase homolog (EC 1.3.1.-) (CP100) - Solanum tuberosum (Potato)moderately similar to ( 414) loc_os06g27770 12006.m07322 protein isoflavone reductase, putative, expressedNmrA no original description	-1
16.8.5.1	secondary metabolism.flavonoids.isoflavones.isoflavone reductase	gsvivt01029357001|pacid:17836212	Transcript	moderately similar to ( 453) AT1G32100 | Symbols: ATPRR1, PRR1 | PRR1 (PINORESINOL REDUCTASE 1); pinoresinol reductase | chr1:11546472-11547953 REVERSEmoderately similar to ( 278) IFRH_TOBAC Isoflavone reductase homolog A622 (EC 1.3.1.-) - Nicotiana tabacum (Common tobacco)highly similar to ( 503) loc_os12g16410 12012.m26884 protein isoflavone reductase, putative, expressedNmrA no original descri…	-1
16.8.5.1	secondary metabolism.flavonoids.isoflavones.isoflavone reductase	gsvivt01023790001|pacid:17832110	Transcript	moderately similar to ( 472) AT4G39230 | Symbols: | isoflavone reductase, putative | chr4:18266024-18267604 REVERSEmoderately similar to ( 472) IFRH_SOLTU Isoflavone reductase homolog (EC 1.3.1.-) (CP100) - Solanum tuberosum (Potato)moderately similar to ( 419) loc_os06g27770 12006.m07322 protein isoflavone reductase, putative, expressedNmrA no original description	-1
16.8.5.1	secondary metabolism.flavonoids.isoflavones.isoflavone reductase	gsvivt01025819001|pacid:17833739	Transcript	moderately similar to ( 361) AT1G32100 | Symbols: ATPRR1, PRR1 | PRR1 (PINORESINOL REDUCTASE 1); pinoresinol reductase | chr1:11546472-11547953 REVERSEmoderately similar to ( 243) IFRH_SOLTU Isoflavone reductase homolog (EC 1.3.1.-) (CP100) - Solanum tuberosum (Potato)moderately similar to ( 374) loc_os12g16220 12012.m26875 protein isoflavone reductase, putative, expressedNmrA no original descrip…	-1
16.8.5.1	secondary metabolism.flavonoids.isoflavones.isoflavone reductase	gsvivt01023793001|pacid:17832112	Transcript	moderately similar to ( 461) AT4G39230 | Symbols: | isoflavone reductase, putative | chr4:18266024-18267604 REVERSEmoderately similar to ( 456) IFRH_SOLTU Isoflavone reductase homolog (EC 1.3.1.-) (CP100) - Solanum tuberosum (Potato)moderately similar to ( 409) loc_os06g27770 12006.m07322 protein isoflavone reductase, putative, expressedNmrA no original description	-1
16.8.5.1	secondary metabolism.flavonoids.isoflavones.isoflavone reductase	gsvivt01023789001|pacid:17832109	Transcript	moderately similar to ( 407) AT4G34540 | Symbols: | isoflavone reductase family protein | chr4:16500506-16501932 FORWARDmoderately similar to ( 309) IFRH_TOBAC Isoflavone reductase homolog A622 (EC 1.3.1.-) - Nicotiana tabacum (Common tobacco)moderately similar to ( 375) loc_os02g47610 12002.m09795 protein isoflavone reductase, putative, expressedNmrA no original description	-1
16.8.5.1	secondary metabolism.flavonoids.isoflavones.isoflavone reductase	gsvivt01037077001|pacid:17841813	Transcript	weakly similar to ( 189) AT1G75280 | Symbols: | isoflavone reductase, putative | chr1:28252030-28253355 FORWARDweakly similar to ( 186) IFRH_SOLTU Isoflavone reductase homolog (EC 1.3.1.-) (CP100) - Solanum tuberosum (Potato)weakly similar to ( 182) loc_os06g27770 12006.m07322 protein isoflavone reductase, putative, expressedNmrA no original description	-13
16.8.5.1	secondary metabolism.flavonoids.isoflavones.isoflavone reductase	gsvivt01037073001|pacid:17841809	Transcript	moderately similar to ( 204) AT1G75280 | Symbols: | isoflavone reductase, putative | chr1:28252030-28253355 FORWARDmoderately similar to ( 202) IFRH_SOLTU Isoflavone reductase homolog (EC 1.3.1.-) (CP100) - Solanum tuberosum (Potato)weakly similar to ( 199) loc_os06g27770 12006.m07322 protein isoflavone reductase, putative, expressedNmrA no original description	-13
16.99	secondary metabolism.unspecified	gsvivt01028828001|pacid:17835836	Transcript	very weakly similar to (96.7) AT5G52810 | Symbols: | ornithine cyclodeaminase/mu-crystallin family protein | chr5:21399524-21400501 FORWARD PRK06141 no original description	-1
16.99	secondary metabolism.unspecified	gsvivt01029151001|pacid:17836065	Transcript	nearly identical (1093) AT5G57590 | Symbols: BIO1 | BIO1 (biotin auxotroph 1); adenosylmethionine-8-amino-7-oxononanoate transaminase | chr5:23318593-23322687 REVERSEhighly similar to ( 932) loc_os08g14770 12008.m05600 protein BIO1, putative, expressed BioA PRK05964 PRK07030 PRK09044 PRK06916 PRK08742 PRK08466 PRK07894 Aminotran_3 PRK05630 PRK06173 PRK07986 PRK07481 GabT PRK06943 PRK06105 PRK0767…	-1
