# Supplementary material for: Transcriptional Modulation in Grapevine by a Biostimulant Treatment for Improved Plant Resilience to Stress Events
Source: Plants (Basel). 2026 Jan 17;15(2):283. doi: 10.3390/plants15020283 (PMC12845150; doi:10.3390/plants15020283)
Supplement: Supplementary file 1 [file plants-15-00283-s001.zip › Table S4.xlsx]

## Sheet: development 6hpt
Bincode	BinName	id	type	description	Fold change FC
33.1	development.storage proteins	gsvivt01001185001|pacid:17817435	Transcript	moderately similar to ( 220) AT3G22640 | Symbols: PAP85 | PAP85; nutrient reservoir | chr3:8011902-8013883 REVERSEmoderately similar to ( 318) GLB1_MAIZE Globulin-1 S allele precursor (GLB1-S) (7S-like) - Zea mays (Maize)moderately similar to ( 318) loc_os03g46100 12003.m35340 protein globulin-1 S allele precursor, putative, expressedCupin_1 no original description	7
33.1	development.storage proteins	gsvivt01022150001|pacid:17831058	Transcript	moderately similar to ( 454) AT4G37070 | Symbols: PLP1, PLA IVA | patatin, putative | chr4:17465167-17467058 REVERSEmoderately similar to ( 295) PAT5_SOLTU Patatin T5 precursor (Potato tuber protein) - Solanum tuberosum (Potato)moderately similar to ( 479) loc_os09g28770 12009.m06028 protein patatin class 1 precursor, putative, expressed Patatin COG3621 no original description	7
33.1	development.storage proteins	gsvivt01007452001|pacid:17820303	Transcript	moderately similar to ( 436) AT2G26560 | Symbols: PLP2, PLA IIA, PLA2A | PLA2A (PHOSPHOLIPASE A 2A); lipase/ nutrient reservoir | chr2:11293912-11295708 REVERSEmoderately similar to ( 283) PAT5_SOLTU Patatin T5 precursor (Potato tuber protein) - Solanum tuberosum (Potato)moderately similar to ( 485) loc_os08g37210 12008.m07707 protein patatin T5 precursor, putative, expressed Patatin COG3621 no o…	7
33.1	development.storage proteins	gsvivt01022149001|pacid:17831057	Transcript	moderately similar to ( 449) AT4G37050 | Symbols: PLP4, PLA V | PLP4 (PATATIN-LIKE PROTEIN 4); nutrient reservoir | chr4:17457261-17459642 REVERSEmoderately similar to ( 300) PAT3_SOLTU Patatin class 1 precursor (Patatin class I) (Potato tuber protein) - Solanum tuberosum (Potato)moderately similar to ( 471) loc_os09g28770 12009.m06028 protein patatin class 1 precursor, putative, expressed Patati…	5
33.1	development.storage proteins	gsvivt01016286001|pacid:17826746	Transcript	moderately similar to ( 362) AT2G39220 | Symbols: PLP6, PLA IIB | PLP6 (PATATIN-LIKE PROTEIN 6); nutrient reservoir | chr2:16375055-16376663 REVERSEmoderately similar to ( 260) loc_os03g14950 12003.m06932 protein patatin-like protein 3, putative, expressed no original description	2
33.1	development.storage proteins	gsvivt01009531001|pacid:17821919	Transcript	highly similar to ( 540) AT2G26560 | Symbols: PLP2, PLA IIA, PLA2A | PLA2A (PHOSPHOLIPASE A 2A); lipase/ nutrient reservoir | chr2:11293912-11295708 REVERSEmoderately similar to ( 293) PAT5_SOLTU Patatin T5 precursor (Potato tuber protein) - Solanum tuberosum (Potato)moderately similar to ( 496) loc_os09g28770 12009.m06028 protein patatin class 1 precursor, putative, expressed Patatin COG3621 no …	1
33.1	development.storage proteins	gsvivt01037945001|pacid:17842423	Transcript	moderately similar to ( 273) AT3G54950 | Symbols: PLP7, PLA IIIA | PLA IIIA (PATATIN-LIKE PROTEIN 6) | chr3:20359076-20360774 REVERSEmoderately similar to ( 251) loc_os03g57080 12003.m10628 protein patatin-like protein 3, putative, expressed no original description	1
33.1	development.storage proteins	gsvivt01028160001|pacid:17835369	Transcript	moderately similar to ( 202) AT2G26560 | Symbols: PLP2, PLA IIA, PLA2A | PLA2A (PHOSPHOLIPASE A 2A); lipase/ nutrient reservoir | chr2:11293912-11295708 REVERSEweakly similar to ( 125) PAT0_SOLTU Patatin precursor (Potato tuber protein) - Solanum tuberosum (Potato)moderately similar to ( 213) loc_os01g67310 12001.m150803 protein patatin class 1 precursor, putative, expressed Patatin no original d…	-1
33.1	development.storage proteins	gsvivt01022916001|pacid:17831562	Transcript	moderately similar to ( 343) AT1G07750 | Symbols: | cupin family protein | chr1:2404300-2405863 REVERSEweakly similar to ( 120) GLUA3_ORYSA Glutelin type-A 3 precursor [Contains: Glutelin type-A 3 acidic chain; Glutelin type-A 3 basic chain] - Oryza sativa (Rice)moderately similar to ( 327) loc_os01g74480 12001.m13473 protein legumin-like protein, putative, expressed no original description	-1
33.1	development.storage proteins	gsvivt01022999001|pacid:17831617	Transcript	moderately similar to ( 466) AT1G33270 | Symbols: | patatin-related | chr1:12068823-12070157 REVERSEmoderately similar to ( 456) loc_os11g34370 12011.m07295 protein patatin like esterase, putative, expressed no original description	-1
33.1	development.storage proteins	gsvivt01001146001|pacid:17817403	Transcript	highly similar to ( 530) AT3G63200 | Symbols: PLP9, PLA IIIB | PLP9 (PATATIN-LIKE PROTEIN 9); nutrient reservoir | chr3:23346140-23347379 FORWARDvery weakly similar to (89.0) PAT5_SOLTU Patatin T5 precursor (Potato tuber protein) - Solanum tuberosum (Potato)moderately similar to ( 225) loc_os03g57080 12003.m10628 protein patatin-like protein 3, putative, expressed Patatin COG3621 no original desc…	-2
33.1	development.storage proteins	gsvivt01033566001|pacid:17839258	Transcript	nearly identical (1152) AT5G04040 | Symbols: SDP1 | SDP1 (SUGAR-DEPENDENT1); triacylglycerol lipase | chr5:1090346-1093003 FORWARDnearly identical (1001) loc_os01g55650 12001.m11722 protein patatin-like phospholipase family protein, expressed RssA Patatin no original description	-2
33.1	development.storage proteins	gsvivt01030613001|pacid:17837084	Transcript	moderately similar to ( 499) AT2G28680 | Symbols: | cupin family protein | chr2:12303118-12304747 REVERSEvery weakly similar to (89.4) CRU1_RAPSA Cruciferin PGCRURSE5 precursor (11S globulin) (12S storage protein) [Contains: Cruciferin PGCRURSE5 alpha chain; Cruciferin PGCRURSE5 beta chain] - Raphanus sativus (Radish)moderately similar to ( 424) loc_os01g74480 12001.m13473 protein legumin-like pr…	-2
33.2	development.late embryogenesis abundant	gsvivt01005846001|pacid:17819620	Transcript	moderately similar to ( 380) AT5G54370 | Symbols: | late embryogenesis abundant protein-related / LEA protein-related | chr5:22075334-22076567 FORWARDmoderately similar to ( 216) loc_os01g73720 12001.m13399 protein transposon protein, putative, unclassified, expressedRoot_cap no original description	7
33.2	development.late embryogenesis abundant	gsvivt01026974001|pacid:17834513	Transcript	weakly similar to ( 192) AT2G46140 | Symbols: | late embryogenesis abundant protein, putative / LEA protein, putative | chr2:18959163-18960362 FORWARDmoderately similar to ( 219) LEA14_GOSHI Late embryogenesis abundant protein Lea14-A - Gossypium hirsutum (Upland cotton)weakly similar to ( 193) loc_os05g50710 12005.m09138 protein late embryogenesis abundant protein Lea14-A, putative, expressedLEA…	3
33.2	development.late embryogenesis abundant	gsvivt01038264001|pacid:17842634	Transcript	moderately similar to ( 448) AT2G44060 | Symbols: | late embryogenesis abundant family protein / LEA family protein | chr2:18226922-18227988 FORWARDvery weakly similar to (87.8) LEA14_SOYBN Desiccation protectant protein Lea14 homolog - Glycine max (Soybean)moderately similar to ( 442) loc_os03g62620 12003.m101565 protein salt tolerance protein, putative, expressedLEA_2 no original description	-1
33.2	development.late embryogenesis abundant	gsvivt01019651001|pacid:17829238	Transcript	highly similar to ( 540) AT3G50790 | Symbols: | late embryogenesis abundant protein, putative / LEA protein, putative | chr3:18880074-18881940 REVERSEhighly similar to ( 510) loc_os02g43340 12002.m33800 protein embryogenesis-associated protein EMB8, putative, expressed COG0429 PRK10985 no original description	-1
33.2	development.late embryogenesis abundant	gsvivt01036107001|pacid:17841139	Transcript	moderately similar to ( 229) AT3G44380 | Symbols: | FUNCTIONS IN: molecular_function unknown; INVOLVED IN: biological_process unknown; LOCATED IN: cellular_component unknown; EXPRESSED IN: 19 plant structures; EXPRESSED DURING: 13 growth stages; CONTAINS InterPro DOMAIN/s: Water Stress and Hypersensitive response (InterPro:IPR013990), Harpin-induced 1 (InterPro:IPR010847); BEST Arabidopsis thalia…	-1
33.2	development.late embryogenesis abundant	gsvivt01014416001|pacid:17825404	Transcript	moderately similar to ( 433) AT5G54370 | Symbols: | late embryogenesis abundant protein-related / LEA protein-related | chr5:22075334-22076567 FORWARDweakly similar to ( 198) loc_os05g47940 12005.m08866 protein transposon protein, putative, unclassified, expressedRoot_cap no original description	-2
33.3	development.squamosa promoter binding like (SPL)	gsvivt01033519001|pacid:17839220	Transcript	weakly similar to ( 189) AT2G42200 | Symbols: SPL9 | SPL9 (SQUAMOSA PROMOTER BINDING PROTEIN-LIKE 9); transcription factor | chr2:17587601-17589451 FORWARDweakly similar to ( 122) LG1_MAIZE LIGULELESS1 protein - Zea mays (Maize)weakly similar to ( 154) loc_os09g31438 12009.m06260 protein squamosa promoter-binding-like protein 9, putative, expressedSBP no original description	3
33.3	development.squamosa promoter binding like (SPL)	gsvivt01003836001|pacid:17818757	Transcript	weakly similar to ( 133) AT3G60030 | Symbols: SPL12 | SPL12 (squamosa promoter-binding protein-like 12); transcription factor | chr3:22165856-22169410 REVERSEweakly similar to ( 113) LG1_MAIZE LIGULELESS1 protein - Zea mays (Maize)weakly similar to ( 119) loc_os04g56170 12004.m10508 protein LIGULELESS1 protein, putative, expressedSBP no original description	2
33.3	development.squamosa promoter binding like (SPL)	gsvivt01010522001|pacid:17822667	Transcript	weakly similar to ( 169) AT5G50570 | Symbols: | squamosa promoter-binding protein, putative | chr5:20582555-20583791 REVERSEweakly similar to ( 112) SBP2_ANTMA Squamosa promoter-binding protein 2 - Antirrhinum majus (Garden snapdragon)weakly similar to ( 187) loc_os08g41940 12008.m08172 protein teosinte glume architecture 1, putative, expressedSBP no original description	2
33.3	development.squamosa promoter binding like (SPL)	gsvivt01028208001|pacid:17835407	Transcript	highly similar to ( 922) AT2G47070 | Symbols: SPL1 | SPL1 (SQUAMOSA PROMOTER BINDING PROTEIN-LIKE 1); DNA binding / transcription factor | chr2:19337144-19340552 FORWARDweakly similar to ( 125) SBP1_ANTMA Squamosa promoter-binding protein 1 - Antirrhinum majus (Garden snapdragon)highly similar to ( 688) loc_os03g61760 12003.m11057 protein squamosa promoter-binding-like protein 12, putative, expre…	1
33.3	development.squamosa promoter binding like (SPL)	gsvivt01013452001|pacid:17824716	Transcript	highly similar to ( 612) AT1G20980 | Symbols: SPL14, FBR6, SPL1R2, ATSPL14 | SPL14 (squamosa promoter binding protein-like 14); DNA binding / transcription activator/ transcription factor | chr1:7325042-7328933 FORWARDvery weakly similar to (98.2) SBP1_ANTMA Squamosa promoter-binding protein 1 - Antirrhinum majus (Garden snapdragon)highly similar to ( 567) loc_os08g40260 12008.m08006 protein squa…	1
33.3	development.squamosa promoter binding like (SPL)	gsvivt01017678001|pacid:17827804	Transcript	highly similar to ( 818) AT2G47070 | Symbols: SPL1 | SPL1 (SQUAMOSA PROMOTER BINDING PROTEIN-LIKE 1); DNA binding / transcription factor | chr2:19337144-19340552 FORWARDvery weakly similar to (97.4) SBP1_ANTMA Squamosa promoter-binding protein 1 - Antirrhinum majus (Garden snapdragon)highly similar to ( 623) loc_os03g61760 12003.m11057 protein squamosa promoter-binding-like protein 12, putative, …	1
33.3	development.squamosa promoter binding like (SPL)	gsvivt01017835001|pacid:17827938	Transcript	highly similar to ( 666) AT5G18830 | Symbols: SPL7 | SPL7 (SQUAMOSA PROMOTER BINDING PROTEIN-LIKE 7); DNA binding / transcription factor | chr5:6276116-6280227 FORWARDvery weakly similar to (82.0) SBP1_ANTMA Squamosa promoter-binding protein 1 - Antirrhinum majus (Garden snapdragon)highly similar to ( 511) loc_os05g33810 12005.m07613 protein SPL7, putative, expressedSBP no original description	1
33.3	development.squamosa promoter binding like (SPL)	gsvivt01014302001|pacid:17825315	Transcript	weakly similar to ( 129) AT3G60030 | Symbols: SPL12 | SPL12 (squamosa promoter-binding protein-like 12); transcription factor | chr3:22165856-22169410 REVERSEweakly similar to ( 118) SBP2_ANTMA Squamosa promoter-binding protein 2 - Antirrhinum majus (Garden snapdragon)weakly similar to ( 124) loc_os03g61760 12003.m11057 protein squamosa promoter-binding-like protein 12, putative, expressedSBP no …	1
33.3	development.squamosa promoter binding like (SPL)	gsvivt01012247001|pacid:17823949	Transcript	weakly similar to ( 173) AT1G69170 | Symbols: | squamosa promoter-binding protein-like 6 (SPL6) | chr1:26005626-26007041 FORWARDweakly similar to ( 117) SBP2_ANTMA Squamosa promoter-binding protein 2 - Antirrhinum majus (Garden snapdragon)weakly similar to ( 137) loc_os02g04680 12002.m33546 protein squamosa promoter-binding-like protein 10, putative, expressedSBP no original description	1
33.3	development.squamosa promoter binding like (SPL)	gsvivt01020578001|pacid:17829904	Transcript	weakly similar to ( 127) AT2G47070 | Symbols: SPL1 | SPL1 (SQUAMOSA PROMOTER BINDING PROTEIN-LIKE 1); DNA binding / transcription factor | chr2:19337144-19340552 FORWARDweakly similar to ( 123) LG1_MAIZE LIGULELESS1 protein - Zea mays (Maize)weakly similar to ( 132) loc_os03g61760 12003.m11057 protein squamosa promoter-binding-like protein 12, putative, expressedSBP no original description	-1
33.3	development.squamosa promoter binding like (SPL)	gsvivt01010496001|pacid:17822652	Transcript	weakly similar to ( 174) AT5G43270 | Symbols: SPL2 | SPL2 (SQUAMOSA PROMOTER BINDING PROTEIN-LIKE 2); DNA binding / transcription factor | chr5:17360527-17362143 REVERSEweakly similar to ( 119) LG1_MAIZE LIGULELESS1 protein - Zea mays (Maize)moderately similar to ( 210) loc_os06g49010 12006.m091569 protein squamosa promoter-binding-like protein 11, putative, expressedSBP no original description	-1
	development.unspecified	gsvivt01028713001|pacid:17835748	Transcript	moderately similar to ( 283) AT5G53190 | Symbols: | nodulin MtN3 family protein | chr5:21572417-21574284 REVERSEmoderately similar to ( 258) loc_os01g12130 12001.m07828 protein mtN3 protein-like, putative, expressed no original description	19
33.99	development.unspecified	gsvivt01035248001|pacid:17840443	Transcript	weakly similar to ( 179) AT3G03270 | Symbols: | universal stress protein (USP) family protein / early nodulin ENOD18 family protein | chr3:762136-763075 REVERSEweakly similar to ( 149) loc_os02g53320 12002.m10361 protein USP family protein, putative, expressedUSP_Like Usp no original description	4
33.99	development.unspecified	gsvivt01016196001|pacid:17826682	Transcript	highly similar to ( 700) AT2G39210 | Symbols: | nodulin family protein | chr2:16366287-16368231 REVERSEhighly similar to ( 588) loc_os03g58580 12003.m10763 protein nitrate and chloride transporter, putative, expressedNodulin-like no original description	3
33.99	development.unspecified	gsvivt01033667001|pacid:17839340	Transcript	highly similar to ( 752) AT2G39210 | Symbols: | nodulin family protein | chr2:16366287-16368231 REVERSEhighly similar to ( 650) loc_os07g09010 12007.m05357 protein nitrate and chloride transporter, putative, expressedNodulin-like no original description	3
33.99	development.unspecified	gsvivt01035138001|pacid:17840387	Transcript	moderately similar to ( 254) AT4G15920 | Symbols: | INVOLVED IN: biological_process unknown; LOCATED IN: endomembrane system, integral to membrane, membrane; EXPRESSED IN: 23 plant structures; EXPRESSED DURING: 13 growth stages; CONTAINS InterPro DOMAIN/s: MtN3 and saliva related transmembrane protein, conserved region (InterPro:IPR018169), RAG1-activating protein 1 homologue (InterPro:IPR018179)…	3
33.99	development.unspecified	gsvivt01014088001|pacid:17825148	Transcript	moderately similar to ( 293) AT3G14770 | Symbols: | nodulin MtN3 family protein | chr3:4957787-4959202 REVERSEmoderately similar to ( 231) loc_os01g36070 12001.m09904 protein mtN3 protein-like, putative, expressed no original description	2
33.99	development.unspecified	gsvivt01036919001|pacid:17841700	Transcript	highly similar to ( 520) AT1G31470 | Symbols: NFD4 | NFD4 (NUCLEAR FUSION DEFECTIVE 4) | chr1:11262937-11264944 REVERSEmoderately similar to ( 452) loc_os11g01590 12011.m04362 protein major Facilitator Superfamily protein, expressedNodulin-like no original description	1
33.99	development.unspecified	gsvivt01031170001|pacid:17837419	Transcript	weakly similar to ( 200) AT4G15920 | Symbols: | INVOLVED IN: biological_process unknown; LOCATED IN: endomembrane system, integral to membrane, membrane; EXPRESSED IN: 23 plant structures; EXPRESSED DURING: 13 growth stages; CONTAINS InterPro DOMAIN/s: MtN3 and saliva related transmembrane protein, conserved region (InterPro:IPR018169), RAG1-activating protein 1 homologue (InterPro:IPR018179), Mt…	-1
33.99	development.unspecified	gsvivt01031172001|pacid:17837421	Transcript	moderately similar to ( 211) AT4G15920 | Symbols: | INVOLVED IN: biological_process unknown; LOCATED IN: endomembrane system, integral to membrane, membrane; EXPRESSED IN: 23 plant structures; EXPRESSED DURING: 13 growth stages; CONTAINS InterPro DOMAIN/s: MtN3 and saliva related transmembrane protein, conserved region (InterPro:IPR018169), RAG1-activating protein 1 homologue (InterPro:IPR018179)…	-1
33.99	development.unspecified	gsvivt01021317001|pacid:17830457	Transcript	moderately similar to ( 232) AT3G14770 | Symbols: | nodulin MtN3 family protein | chr3:4957787-4959202 REVERSEmoderately similar to ( 254) loc_os01g36070 12001.m09904 protein mtN3 protein-like, putative, expressed no original description	-1
33.99	development.unspecified	gsvivt01019295001|pacid:17828962	Transcript	moderately similar to ( 265) AT5G45275 | Symbols: | FUNCTIONS IN: molecular_function unknown; INVOLVED IN: biological_process unknown; LOCATED IN: endomembrane system; EXPRESSED IN: cultured cell; CONTAINS InterPro DOMAIN/s: Nodulin-like (InterPro:IPR010658), Major facilitator superfamily, general substrate transporter (InterPro:IPR016196); BEST Arabidopsis thaliana protein match is: nodulin-rela…	-1
33.99	development.unspecified	gsvivt01032509001|pacid:17838426	Transcript	moderately similar to ( 293) AT5G40230 | Symbols: | nodulin-related | chr5:16079814-16081735 REVERSEweakly similar to ( 154) loc_os04g59120 12004.m10789 protein mtN21 nodulin protein-like, putative, expressed no original description	-1
33.99	development.unspecified	gsvivt01010015001|pacid:17822329	Transcript	moderately similar to ( 310) AT1G21460 | Symbols: | nodulin MtN3 family protein | chr1:7512030-7513281 REVERSEmoderately similar to ( 275) loc_os01g65880 12001.m150795 protein seven-transmembrane-domain protein 1, putative, expressed MtN3_slv no original description	-1
33.99	development.unspecified	gsvivt01024607001|pacid:17832770	Transcript	moderately similar to ( 286) AT2G30300 | Symbols: | nodulin-related | chr2:12919401-12921222 FORWARDmoderately similar to ( 302) loc_os05g39800 12005.m08158 protein nodulin-like family protein, expressedNodulin-like no original description	-2
33.99	development.unspecified	gsvivt01034896001|pacid:17840200	Transcript	moderately similar to ( 232) AT1G76800 | Symbols: | nodulin, putative | chr1:28829345-28829935 FORWARDweakly similar to ( 159) NO21_SOYBN Nodulin 21 (N-21) - Glycine max (Soybean)weakly similar to ( 146) loc_os04g59020 12004.m10780 protein integral membrane protein, expressed Nodulin-21 DUF125 Nodulin-21_like_1 Nodulin-21_like_2 CCC1_like no original description	-23
33.99	development.unspecified	gsvivt01024048001|pacid:17832340	Transcript	highly similar to ( 658) AT4G34950 | Symbols: | nodulin family protein | chr4:16642544-16644759 REVERSEhighly similar to ( 543) loc_os09g36600 12009.m22023 protein nodulin-like protein, putative, expressedNodulin-like no original description	31
33.99	development.unspecified	gsvivt01008084001|pacid:17820757	Transcript	moderately similar to ( 288) AT1G74780 | Symbols: | nodulin family protein | chr1:28095916-28097912 FORWARDweakly similar to ( 196) loc_os12g44180 12012.m08189 protein nodulin-like protein, putative, expressedNodulin-like no original description	3
33.99	development.unspecified	gsvivt01008083001|pacid:17820756	Transcript	highly similar to ( 617) AT1G74780 | Symbols: | nodulin family protein | chr1:28095916-28097912 FORWARDmoderately similar to ( 495) loc_os12g44180 12012.m08189 protein nodulin-like protein, putative, expressedNodulin-like no original description	2
33.99	development.unspecified	gsvivt01033076001|pacid:17838887	Transcript	highly similar to ( 777) AT5G14120 | Symbols: | nodulin family protein | chr5:4556308-4558447 FORWARDhighly similar to ( 777) loc_os08g42010 12008.m08179 protein nodulin-like protein, putative, expressedNodulin-like no original description	2
33.99	development.unspecified	gsvivt01012864001|pacid:17824322	Transcript	highly similar to ( 520) AT1G80530 | Symbols: | nodulin family protein | chr1:30278224-30280247 REVERSEhighly similar to ( 539) loc_os06g08110 12006.m05533 protein nodulin-like protein, putative, expressedNodulin-like no original description	-1
33.99	development.unspecified	gsvivt01017494001|pacid:17827684	Transcript	highly similar to ( 633) AT1G80530 | Symbols: | nodulin family protein | chr1:30278224-30280247 REVERSEhighly similar to ( 608) loc_os04g42420 12004.m101566 protein nodulin-like protein, putative, expressedNodulin-like no original description	-2
33.99	development.unspecified	gsvivt01031480001|pacid:17837665	Transcript	highly similar to ( 720) AT2G28120 | Symbols: | nodulin family protein | chr2:11985934-11987667 FORWARDhighly similar to ( 568) loc_os07g09010 12007.m05357 protein nitrate and chloride transporter, putative, expressedNodulin-like no original description	-2
33.99	development.unspecified	gsvivt01033079001|pacid:17838889	Transcript	highly similar to ( 865) AT5G14120 | Symbols: | nodulin family protein | chr5:4556308-4558447 FORWARDhighly similar to ( 850) loc_os08g42010 12008.m08179 protein nodulin-like protein, putative, expressedNodulin-like no original description	-3
33.99	development.unspecified	gsvivt01008567001|pacid:17821150	Transcript	highly similar to ( 636) AT5G14120 | Symbols: | nodulin family protein | chr5:4556308-4558447 FORWARDhighly similar to ( 645) loc_os08g42010 12008.m08179 protein nodulin-like protein, putative, expressedNodulin-like no original description	-12
33.3	development.squamosa promoter binding like (SPL)	gsvivt01032239001|pacid:17838227	Transcript	weakly similar to ( 148) AT5G43270 | Symbols: SPL2 | SPL2 (SQUAMOSA PROMOTER BINDING PROTEIN-LIKE 2); DNA binding / transcription factor | chr5:17360527-17362143 REVERSEvery weakly similar to ( 100) LG1_MAIZE LIGULELESS1 protein - Zea mays (Maize)moderately similar to ( 224) loc_os06g49010 12006.m091569 protein squamosa promoter-binding-like protein 11, putative, expressedSBP no original descript…	-1
33.3	development.squamosa promoter binding like (SPL)	gsvivt01021087001|pacid:17830276	Transcript	weakly similar to ( 129) AT1G20980 | Symbols: SPL14, FBR6, SPL1R2, ATSPL14 | SPL14 (squamosa promoter binding protein-like 14); DNA binding / transcription activator/ transcription factor | chr1:7325042-7328933 FORWARDweakly similar to ( 124) LG1_MAIZE LIGULELESS1 protein - Zea mays (Maize)weakly similar to ( 122) loc_os04g56170 12004.m10508 protein LIGULELESS1 protein, putative, expressedSBP no …	-1
33.3	development.squamosa promoter binding like (SPL)	gsvivt01018204001|pacid:17828226	Transcript	moderately similar to ( 232) AT1G02065 | Symbols: SPL8 | SPL8 (SQUAMOSA PROMOTER BINDING PROTEIN-LIKE 8); DNA binding | chr1:365625-367149 FORWARDweakly similar to ( 132) LG1_MAIZE LIGULELESS1 protein - Zea mays (Maize)weakly similar to ( 139) loc_os06g44860 12006.m09013 protein SBP-domain protein 4, putative, expressedSBP no original description	-2
33.3	development.squamosa promoter binding like (SPL)	gsvivt01018205001|pacid:17828227	Transcript	weakly similar to ( 132) AT1G27370 | Symbols: | squamosa promoter-binding protein-like 10 (SPL10) | chr1:9505454-9506997 REVERSEweakly similar to ( 124) SBP1_ANTMA Squamosa promoter-binding protein 1 - Antirrhinum majus (Garden snapdragon)weakly similar to ( 144) loc_os04g46580 12004.m09607 protein SBP domain containing protein, expressedSBP no original description	-12
33.3	development.squamosa promoter binding like (SPL)	gsvivt01033064001|pacid:17838880	Transcript	weakly similar to ( 159) AT5G50570 | Symbols: | squamosa promoter-binding protein, putative | chr5:20582555-20583791 REVERSEweakly similar to ( 120) SBP2_ANTMA Squamosa promoter-binding protein 2 - Antirrhinum majus (Garden snapdragon)weakly similar to ( 155) loc_os09g32944 12009.m06381 protein teosinte glume architecture 1, putative, expressedSBP no original description	-12
33.30.1	development.multitarget.target of rapamycin	gsvivt01037040001|pacid:17841784	Transcript	nearly identical (3630) AT1G50030 | Symbols: TOR | TOR (TARGET OF RAPAMYCIN); 1-phosphatidylinositol-3-kinase/ protein binding | chr1:18522626-18539619 REVERSEweakly similar to ( 173) ATR_ORYSA Serine/threonine-protein kinase ATR (EC 2.7.11.1) - Oryza sativa (Rice)nearly identical (2124) loc_os05g14550 12005.m05866 protein phosphatidylinositol 3-kinase tor2, putative, expressed TEL1 PI3Kc_related…	1
33.99	development.unspecified	gsvivt01027765001|pacid:17835066	Transcript	moderately similar to ( 267) AT5G07050 | Symbols: | LOCATED IN: membrane; CONTAINS InterPro DOMAIN/s: Protein of unknown function DUF6, transmembrane (InterPro:IPR000620); BEST Arabidopsis thaliana protein match is: nodulin MtN21 family protein (TAIR:AT2G40900.1); Has 2288 Blast hits to 2270 proteins in 280 species: Archae - 23; Bacteria - 774; Metazoa - 5; Fungi - 0; Plants - 641; Viruses - 0; O…	92
33.99	development.unspecified	gsvivt01014403001|pacid:17825394	Transcript	moderately similar to ( 355) AT4G27410 | Symbols: RD26 | RD26 (RESPONSIVE TO DESICCATION 26); transcription activator/ transcription factor | chr4:13707928-13709013 REVERSEmoderately similar to ( 237) NAC68_ORYSA NAC domain-containing protein 68 (ONAC068) - Oryza sativa (Rice)moderately similar to ( 237) loc_os01g60020 12001.m12134 protein NAC domain-containing protein 68, putative, expressedNAM …	49
33.99	development.unspecified	gsvivt01032535001|pacid:17838448	Transcript	weakly similar to ( 186) AT5G14930 | Symbols: SAG101 | SAG101 (SENESCENCE-ASSOCIATED GENE 101); carboxylesterase/ triacylglycerol lipase | chr5:4828754-4830165 FORWARDvery weakly similar to (93.2) loc_os11g09010 12011.m079958 protein phytoalexin-deficient 4-1 protein, putative, expressed no original description	37
33.99	development.unspecified	gsvivt01026599001|pacid:17834256	Transcript	moderately similar to ( 202) AT1G68170 | Symbols: | nodulin MtN21 family protein | chr1:25551925-25554258 FORWARDmoderately similar to ( 239) loc_os04g59120 12004.m10789 protein mtN21 nodulin protein-like, putative, expressed no original description	19
33.99	development.unspecified	gsvivt01018850001|pacid:17828657	Transcript	moderately similar to ( 424) AT1G75500 | Symbols: | nodulin MtN21 family protein | chr1:28338282-28340091 REVERSEmoderately similar to ( 415) loc_os08g44750 12008.m08447 protein nodulin-like protein 5NG4, putative, expressed no original description	19
33.99	development.unspecified	gsvivt01011673001|pacid:17823474	Transcript	moderately similar to ( 248) AT1G70670 | Symbols: | caleosin-related family protein | chr1:26644830-26645970 FORWARDmoderately similar to ( 236) loc_os06g14370 12006.m32034 protein ABA-induced protein, putative, expressedCaleosin no original description	19
33.99	development.unspecified	gsvivt01027678001|pacid:17835013	Transcript	moderately similar to ( 337) AT2G45330 | Symbols: emb1067 | emb1067 (embryo defective 1067); tRNA 2'-phosphotransferase/ transferase, transferring phosphorus-containing groups | chr2:18686340-18687874 FORWARDmoderately similar to ( 356) loc_os06g04300 12006.m05159 protein tRNA 2phosphotransferase, putative, expressed PTS_2-RNA KptA PRK00819 no original description	19
33.99	development.unspecified	gsvivt01008387001|pacid:17820995	Transcript	weakly similar to ( 152) AT1G48635 | Symbols: PEX3, PEX3-2 | peroxin-3 family protein | chr1:17983951-17985966 FORWARDweakly similar to ( 134) loc_os09g14510 12009.m21981 protein lysine and histidine specific transporter, putative, expressed no original description	19
33.99	development.unspecified	gsvivt01020834001|pacid:17830108	Transcript	moderately similar to ( 279) AT2G43000 | Symbols: anac042 | anac042 (Arabidopsis NAC domain containing protein 42); transcription factor | chr2:17880617-17882584 REVERSEweakly similar to ( 180) NAC68_ORYSA NAC domain-containing protein 68 (ONAC068) - Oryza sativa (Rice)moderately similar to ( 276) loc_os03g56580 12003.m10568 protein NAC domain-containing protein 42, putative, expressedNAM no orig…	19
33.99	development.unspecified	gsvivt01036091001|pacid:17841126	Transcript	moderately similar to ( 249) AT5G22380 | Symbols: anac090 | anac090 (Arabidopsis NAC domain containing protein 90); transcription factor | chr5:7408924-7410038 REVERSEweakly similar to ( 121) NAC71_ORYSA NAC domain-containing protein 71 (ONAC071) - Oryza sativa (Rice)moderately similar to ( 208) loc_os11g05614 12011.m04758 protein NAC domain-containing protein 90, putative, expressedNAM no origin…	19
33.99	development.unspecified	gsvivt01008655001|pacid:17821226	Transcript	moderately similar to ( 323) AT5G61850 | Symbols: LFY, LFY3 | LFY (LEAFY); chromatin DNA binding / sequence-specific DNA binding / transcription factor | chr5:24844295-24846933 FORWARDmoderately similar to ( 476) FL2_TOBAC Floricaula/leafy homolog 2 (NFL2) - Nicotiana tabacum (Common tobacco)moderately similar to ( 320) loc_os04g51000 12004.m09997 protein transcription factor FL, putative, expres…	13
33.99	development.unspecified	gsvivt01030231001|pacid:17836801	Transcript	weakly similar to ( 134) AT3G08850 | Symbols: RAPTOR1B, ATRAPTOR1B, RAPTOR1 | RAPTOR1; nucleotide binding / protein binding | chr3:2686978-2694911 REVERSEweakly similar to ( 110) loc_os12g01922 12012.m04195 protein regulatory associated protein of mTOR, putative, expressed no original description	13
33.99	development.unspecified	gsvivt01031554001|pacid:17837715	Transcript	weakly similar to ( 189) AT3G20070 | Symbols: TTN9 | TTN9 (TITAN9) | chr3:7004950-7006625 REVERSEweakly similar to ( 114) loc_os06g13640 12006.m091662 protein expressed protein no original description	13
33.99	development.unspecified	gsvivt01021120001|pacid:17830302	Transcript	moderately similar to ( 350) AT4G28500 | Symbols: ANAC073, SND2 | ANAC073 (ARABIDOPSIS NAC DOMAIN CONTAINING PROTEIN 73); transcription activator/ transcription factor | chr4:14083014-14084266 FORWARDmoderately similar to ( 353) loc_os01g48130 12001.m11005 protein ANAC010, putative, expressedNAM no original description	13
33.99	development.unspecified	gsvivt01026055001|pacid:17833910	Transcript	moderately similar to ( 254) AT5G22380 | Symbols: anac090 | anac090 (Arabidopsis NAC domain containing protein 90); transcription factor | chr5:7408924-7410038 REVERSEweakly similar to ( 125) NAC68_ORYSA NAC domain-containing protein 68 (ONAC068) - Oryza sativa (Rice)moderately similar to ( 206) loc_os11g05614 12011.m04758 protein NAC domain-containing protein 90, putative, expressedNAM no origin…	13
33.99	development.unspecified	gsvivt01032417001|pacid:17838347	Transcript	highly similar to ( 562) AT5G14530 | Symbols: | transducin family protein / WD-40 repeat family protein | chr5:4684782-4686865 REVERSEhighly similar to ( 547) loc_os05g46570 12005.m08780 protein set1 complex component swd2, putative, expressed WD40 no original description	13
33.99	development.unspecified	gsvivt01001264001|pacid:17817484	Transcript	moderately similar to ( 400) AT1G12260 | Symbols: VND4, EMB2749, ANAC007 | ANAC007 (ARABIDOPSIS NAC 007); transcription factor | chr1:4163058-4164486 REVERSEweakly similar to ( 166) NAC68_ORYSA NAC domain-containing protein 68 (ONAC068) - Oryza sativa (Rice)moderately similar to ( 367) loc_os02g42970 12002.m09332 protein NAC domain-containing protein 76, putativeNAM no original description	13
33.99	development.unspecified	gsvivt01028569001|pacid:17835660	Transcript	moderately similar to ( 348) AT5G48850 | Symbols: ATSDI1 | ATSDI1 (SULPHUR DEFICIENCY-INDUCED 1); binding | chr5:19805576-19807699 REVERSEmoderately similar to ( 337) loc_os05g43040 12005.m08434 protein pollenless3, putative, expressed no original description	7
33.99	development.unspecified	gsvivt01028302001|pacid:17835479	Transcript	moderately similar to ( 228) AT2G39510 | Symbols: | nodulin MtN21 family protein | chr2:16491358-16493085 REVERSEmoderately similar to ( 382) loc_os03g05530 12003.m06076 protein nodulin-like protein, putative, expressed no original description	7
33.99	development.unspecified	gsvivt01003663001|pacid:17818632	Transcript	weakly similar to ( 193) AT1G18100 | Symbols: E12A11 | E12A11; phosphatidylethanolamine binding | chr1:6228049-6230110 REVERSEweakly similar to ( 158) CET2_TOBAC CEN-like protein 2 - Nicotiana tabacum (Common tobacco)weakly similar to ( 184) loc_os01g02120 12001.m06854 protein OsMFT2 - Rice MFT-Like2 homogous to Arabidopsis Mother of FT and TFL1 gene, expressed RKIP PBP PEBP_RKIP no original desc…	7
33.99	development.unspecified	gsvivt01018759001|pacid:17828588	Transcript	very weakly similar to (91.7) AT2G17850 | Symbols: | FUNCTIONS IN: molecular_function unknown; INVOLVED IN: aging; LOCATED IN: endomembrane system; EXPRESSED IN: 9 plant structures; EXPRESSED DURING: 9 growth stages; CONTAINS InterPro DOMAIN/s: Rhodanese-like (InterPro:IPR001763); BEST Arabidopsis thaliana protein match is: unknown protein (TAIR:AT5G66170.2); Has 1960 Blast hits to 1954 proteins …	7
33.99	development.unspecified	gsvivt01000938001|pacid:17817258	Transcript	moderately similar to ( 267) AT5G13170 | Symbols: SAG29 | SAG29 (SENESCENCE-ASSOCIATED PROTEIN 29) | chr5:4181331-4183171 REVERSEmoderately similar to ( 241) loc_os11g31190 12011.m07024 protein mtN3-like protein, putative, expressed MtN3_slv no original description	7
33.99	development.unspecified	gsvivt01013147001|pacid:17824482	Transcript	moderately similar to ( 333) AT5G46700 | Symbols: TET1, TRN2 | TRN2 (TORNADO 2) | chr5:18951035-18952439 FORWARDweakly similar to ( 191) loc_os06g37510 12006.m08286 protein senescence-associated protein 5, putative, expressedTetraspannin no original description	7
33.99	development.unspecified	gsvivt01033590001|pacid:17839273	Transcript	moderately similar to ( 320) AT2G41380 | Symbols: | embryo-abundant protein-related | chr2:17251981-17252886 FORWARDweakly similar to ( 182) loc_os01g40660 12001.m10336 protein embryonic abundant protein-like, putative, expressed no original description	7
33.99	development.unspecified	gsvivt01020478001|pacid:17829833	Transcript	moderately similar to ( 285) AT1G56010 | Symbols: NAC1, ANAC022 | NAC1; transcription factor | chr1:20946852-20949144 REVERSEweakly similar to ( 189) NAC77_ORYSA NAC domain-containing protein 77 (ONAC077) (ONAC300) - Oryza sativa (Rice)moderately similar to ( 270) loc_os06g46270 12006.m09153 protein NAC domain-containing protein 21/22, putative, expressedNAM no original description	7
33.99	development.unspecified	gsvivt01025515001|pacid:17833494	Transcript	moderately similar to ( 236) AT1G77450 | Symbols: anac032 | anac032 (Arabidopsis NAC domain containing protein 32); transcription factor | chr1:29100029-29100981 FORWARDmoderately similar to ( 283) NAC68_ORYSA NAC domain-containing protein 68 (ONAC068) - Oryza sativa (Rice)moderately similar to ( 283) loc_os01g60020 12001.m12134 protein NAC domain-containing protein 68, putative, expressedNAM no …	7
33.99	development.unspecified	gsvivt01010598001|pacid:17822712	Transcript	moderately similar to ( 217) AT2G27550 | Symbols: ATC | ATC (ARABIDOPSIS THALIANA CENTRORADIALIS); phosphatidylethanolamine binding | chr2:11773417-11774509 FORWARDmoderately similar to ( 249) CET1_TOBAC CEN-like protein 1 - Nicotiana tabacum (Common tobacco)moderately similar to ( 241) loc_os11g05470 12011.m04744 protein RCN1 - Rice Centroradialis-like1 homogous to Arabidopsis TFL1 gene, express…	7
33.99	development.unspecified	gsvivt01037857001|pacid:17842358	Transcript	weakly similar to ( 174) AT4G27990 | Symbols: | YGGT family protein | chr4:13923991-13924647 REVERSEvery weakly similar to (89.4) loc_os07g08770 12007.m05333 protein YGGT family protein, expressed no original description	7
33.99	development.unspecified	gsvivt01020389001|pacid:17829781	Transcript	moderately similar to ( 240) AT2G43000 | Symbols: anac042 | anac042 (Arabidopsis NAC domain containing protein 42); transcription factor | chr2:17880617-17882584 REVERSEweakly similar to ( 165) NAC68_ORYSA NAC domain-containing protein 68 (ONAC068) - Oryza sativa (Rice)moderately similar to ( 256) loc_os03g56580 12003.m10568 protein NAC domain-containing protein 42, putative, expressedNAM no orig…	7
33.99	development.unspecified	gsvivt01037113001|pacid:17841838	Transcript	moderately similar to ( 374) AT4G10350 | Symbols: ANAC070 | ANAC070 (Arabidopsis NAC domain containing protein 70); transcription factor | chr4:6415287-6416829 REVERSEmoderately similar to ( 245) NAC76_ORYSA NAC domain-containing protein 76 (ONAC076) - Oryza sativa (Rice)moderately similar to ( 249) loc_os02g15340 12002.m06777 protein NAC domain-containing protein 76, putative, expressedNAM no or…	7
33.99	development.unspecified	gsvivt01020190001|pacid:17829654	Transcript	moderately similar to ( 254) AT3G28050 | Symbols: | nodulin MtN21 family protein | chr3:10442984-10445216 FORWARDweakly similar to ( 197) loc_os05g41420 12005.m08317 protein nodulin-like protein, putative, expressed no original description	4
33.99	development.unspecified	gsvivt01038551001|pacid:17842789	Transcript	highly similar to ( 503) AT3G61790 | Symbols: | seven in absentia (SINA) family protein | chr3:22871974-22873543 REVERSEweakly similar to ( 129) SINAL_DROME Probable E3 ubiquitin-protein ligase sina-like CG13030 (EC 6.3.2.-) - Drosophila melanogaster (Fruit fly)highly similar to ( 516) loc_os02g19140 12002.m07157 protein ubiquitin ligase SINAT4, putative, expressed Sina Sina no original descripti…	4
33.99	development.unspecified	gsvivt01016598001|pacid:17826993	Transcript	moderately similar to ( 363) AT2G39510 | Symbols: | nodulin MtN21 family protein | chr2:16491358-16493085 REVERSEmoderately similar to ( 314) loc_os10g14920 12010.m21851 protein nodulin-like protein, putative, expressed no original description	3
33.99	development.unspecified	gsvivt01020185001|pacid:17829650	Transcript	weakly similar to ( 174) AT1G70260 | Symbols: | nodulin MtN21 family protein | chr1:26457067-26459338 REVERSEvery weakly similar to (96.3) loc_os09g25810 12009.m22091 protein integral membrane protein DUF6 containing protein, expressed no original description	3
33.99	development.unspecified	gsvivt01035214001|pacid:17840427	Transcript	moderately similar to ( 492) AT1G65910 | Symbols: anac028 | anac028 (Arabidopsis NAC domain containing protein 28); transcription factor | chr1:24520933-24524108 REVERSEmoderately similar to ( 219) NAC74_ORYSA NAC domain-containing protein 74 (ONAC074) - Oryza sativa (Rice)moderately similar to ( 492) loc_os03g02800 12003.m05820 protein ANAC086, putative, expressedNAM no original description	3
33.99	development.unspecified	gsvivt01035845001|pacid:17840931	Transcript	weakly similar to ( 115) AT3G47650 | Symbols: | bundle-sheath defective protein 2 family / bsd2 family | chr3:17569576-17570262 FORWARDweakly similar to ( 108) loc_os06g22690 12006.m32073 protein bundle sheath defective protein 2, putative, expressed no original description	3
33.99	development.unspecified	gsvivt01030779001|pacid:17837178	Transcript	moderately similar to ( 420) AT1G66330 | Symbols: | senescence-associated family protein | chr1:24729880-24732144 REVERSEmoderately similar to ( 405) loc_os05g05600 12005.m27702 protein ATA15 protein, putative, expressed no original description	3
33.99	development.unspecified	gsvivt01018623001|pacid:17828507	Transcript	moderately similar to ( 336) AT1G12260 | Symbols: VND4, EMB2749, ANAC007 | ANAC007 (ARABIDOPSIS NAC 007); transcription factor | chr1:4163058-4164486 REVERSEmoderately similar to ( 217) NAC76_ORYSA NAC domain-containing protein 76 (ONAC076) - Oryza sativa (Rice)moderately similar to ( 332) loc_os02g42970 12002.m09332 protein NAC domain-containing protein 76, putativeNAM no original description	3
33.99	development.unspecified	gsvivt01008889001|pacid:17821413	Transcript	moderately similar to ( 409) AT4G08290 | Symbols: | nodulin MtN21 family protein | chr4:5239088-5240861 FORWARDmoderately similar to ( 382) loc_os10g14920 12010.m21851 protein nodulin-like protein, putative, expressed no original description	2
33.99	development.unspecified	gsvivt01020189001|pacid:17829653	Transcript	moderately similar to ( 202) AT5G40240 | Symbols: | nodulin MtN21 family protein | chr5:16082325-16084466 REVERSEweakly similar to ( 176) loc_os01g02870 12001.m06926 protein nodulin-like protein, putative, expressed no original description	2
33.99	development.unspecified	gsvivt01025616001|pacid:17833575	Transcript	moderately similar to ( 431) AT2G37460 | Symbols: | nodulin MtN21 family protein | chr2:15726667-15729010 REVERSEmoderately similar to ( 333) loc_os10g14920 12010.m21851 protein nodulin-like protein, putative, expressed no original description	2
33.99	development.unspecified	gsvivt01036586001|pacid:17841483	Transcript	moderately similar to ( 439) AT5G07050 | Symbols: | LOCATED IN: membrane; CONTAINS InterPro DOMAIN/s: Protein of unknown function DUF6, transmembrane (InterPro:IPR000620); BEST Arabidopsis thaliana protein match is: nodulin MtN21 family protein (TAIR:AT2G40900.1); Has 2288 Blast hits to 2270 proteins in 280 species: Archae - 23; Bacteria - 774; Metazoa - 5; Fungi - 0; Plants - 641; Viruses - 0; O…	2
33.99	development.unspecified	gsvivt01026614001|pacid:17834268	Transcript	moderately similar to ( 315) AT5G64700 | Symbols: | nodulin MtN21 family protein | chr5:25865190-25866845 REVERSEmoderately similar to ( 292) loc_os05g01570 12005.m04694 protein nodulin-like protein, putative, expressed no original description	2
33.99	development.unspecified	gsvivt01020187001|pacid:17829652	Transcript	moderately similar to ( 214) AT3G28050 | Symbols: | nodulin MtN21 family protein | chr3:10442984-10445216 FORWARDweakly similar to ( 173) loc_os02g02310 12002.m05580 protein nodulin-like protein 5NG4, putative, expressed no original description	2
33.99	development.unspecified	gsvivt01032536001|pacid:17838449	Transcript	weakly similar to ( 134) AT5G14930 | Symbols: SAG101 | SAG101 (SENESCENCE-ASSOCIATED GENE 101); carboxylesterase/ triacylglycerol lipase | chr5:4828754-4830165 FORWARD no original description	2
33.99	development.unspecified	gsvivt01014570001|pacid:17825528	Transcript	moderately similar to ( 295) AT2G04890 | Symbols: SCL21 | SCL21 (SCARECROW-LIKE 21); transcription factor | chr2:1720575-1721816 REVERSEmoderately similar to ( 343) CIGR1_ORYSA Chitin-inducible gibberellin-responsive protein 1 - Oryza sativa (Rice)moderately similar to ( 348) loc_os07g36170 12007.m079710 protein chitin-inducible gibberellin-responsive protein 1, putative, expressedGRAS no origina…	2
33.99	development.unspecified	gsvivt01024935001|pacid:17833029	Transcript	moderately similar to ( 288) AT2G29060 | Symbols: | scarecrow transcription factor family protein | chr2:12481991-12486941 FORWARDmoderately similar to ( 233) loc_os03g48450 12003.m101444 protein DELLA protein RGL1, putative, expressedGRAS no original description	2
33.99	development.unspecified	gsvivt01013671001|pacid:17824872	Transcript	moderately similar to ( 398) AT1G34190 | Symbols: anac017 | anac017 (Arabidopsis NAC domain containing protein 17); transcription factor | chr1:12451729-12453914 FORWARDweakly similar to ( 168) NAC74_ORYSA NAC domain-containing protein 74 (ONAC074) - Oryza sativa (Rice)moderately similar to ( 213) loc_os09g32040 12009.m06294 protein no apical meristem protein, expressedNAM no original description	2
33.99	development.unspecified	gsvivt01028442001|pacid:17835589	Transcript	highly similar to ( 833) AT2G20330 | Symbols: | transducin family protein / WD-40 repeat family protein | chr2:8772888-8775518 REVERSEhighly similar to ( 849) loc_os10g32710 12010.m21911 protein nucleotide binding protein, putative, expressed WD40 COG2319 no original description	2
33.99	development.unspecified	gsvivt01038086001|pacid:17842495	Transcript	weakly similar to ( 200) AT1G78430 | Symbols: | FUNCTIONS IN: molecular_function unknown; INVOLVED IN: biological_process unknown; LOCATED IN: cellular_component unknown; EXPRESSED IN: 16 plant structures; EXPRESSED DURING: 8 growth stages; BEST Arabidopsis thaliana protein match is: tropomyosin-related (TAIR:AT1G17140.2); Has 36552 Blast hits to 19717 proteins in 1278 species: Archae - 377; Bact…	2
33.99	development.unspecified	gsvivt01015096001|pacid:17825907	Transcript	nearly identical (1454) AT2G06210 | Symbols: ELF8, VIP6 | ELF8 (EARLY FLOWERING 8); binding | chr2:2429108-2436588 REVERSEnearly identical (1298) loc_os07g29360 12007.m07207 protein TPR repeat nuclear phosphoprotein, putative, expressed no original description	2
33.99	development.unspecified	gsvivt01035161001|pacid:17840402	Transcript	highly similar to ( 520) AT2G38670 | Symbols: PECT1 | PECT1 (PHOSPHORYLETHANOLAMINE CYTIDYLYLTRANSFERASE 1); ethanolamine-phosphate cytidylyltransferase | chr2:16168979-16171680 FORWARDhighly similar to ( 521) loc_os08g12830 12008.m05410 protein ethanolamine-phosphate cytidylyltransferase, putative, expressed ECT CCT cytidylyltransferase TagD cytidylyltransferase_like no original description	2
33.99	development.unspecified	gsvivt01015423001|pacid:17826189	Transcript	moderately similar to ( 434) AT3G24440 | Symbols: VRN5, VIL1 | VRN5 (VERNALIZATION 5) | chr3:8876207-8878171 REVERSEhighly similar to ( 570) loc_os12g34850 12012.m07278 protein fibronectin type III domain containing protein, expressed no original description	2
33.99	development.unspecified	gsvivt01013182001|pacid:17824509	Transcript	moderately similar to ( 291) AT4G17980 | Symbols: anac071 | anac071 (Arabidopsis NAC domain containing protein 71); transcription factor | chr4:9978850-9980038 REVERSEweakly similar to ( 185) NAC74_ORYSA NAC domain-containing protein 74 (ONAC074) - Oryza sativa (Rice)moderately similar to ( 271) loc_os10g42130 12010.m06969 protein ANAC071, putative, expressedNAM no original description	2
33.99	development.unspecified	gsvivt01013975001|pacid:17825069	Transcript	highly similar to ( 819) AT5G07590 | Symbols: | WD-40 repeat protein family | chr5:2401712-2403731 REVERSEhighly similar to ( 759) loc_os10g41370 12010.m06901 protein WD-repeat protein 8, putative, expressed no original description	2
33.99	development.unspecified	gsvivt01025381001|pacid:17833389	Transcript	highly similar to ( 528) AT3G58040 | Symbols: SINAT2 | SINAT2 (SEVEN IN ABSENTIA OF ARABIDOPSIS 2); protein binding / ubiquitin-protein ligase/ zinc ion binding | chr3:21489612-21491085 FORWARDweakly similar to ( 161) SINAL_DROME Probable E3 ubiquitin-protein ligase sina-like CG13030 (EC 6.3.2.-) - Drosophila melanogaster (Fruit fly)moderately similar to ( 454) loc_os03g24040 12003.m07750 protein…	2
33.99	development.unspecified	gsvivt01024039001|pacid:17832333	Transcript	moderately similar to ( 351) AT2G17840 | Symbols: ERD7 | ERD7 (EARLY-RESPONSIVE TO DEHYDRATION 7) | chr2:7755923-7757798 REVERSEmoderately similar to ( 315) loc_os06g50330 12006.m09557 protein senescence-associated protein 12, putative, expressedSenescence no original description	2
33.99	development.unspecified	gsvivt01027679001|pacid:17835014	Transcript	moderately similar to ( 340) AT2G45330 | Symbols: emb1067 | emb1067 (embryo defective 1067); tRNA 2'-phosphotransferase/ transferase, transferring phosphorus-containing groups | chr2:18686340-18687874 FORWARDmoderately similar to ( 354) loc_os06g04300 12006.m05159 protein tRNA 2phosphotransferase, putative, expressed PTS_2-RNA KptA PRK00819 no original description	2
33.99	development.unspecified	gsvivt01001859001|pacid:17817863	Transcript	highly similar to ( 761) AT1G04140 | Symbols: | transducin family protein / WD-40 repeat family protein | chr1:1075992-1080321 REVERSEmoderately similar to ( 375) loc_os02g18820 12002.m33647 protein nucleotide binding protein, putative, expressed no original description	2
33.99	development.unspecified	gsvivt01022354001|pacid:17831226	Transcript	moderately similar to ( 328) AT1G01720 | Symbols: ATAF1, ANAC002 | ATAF1; transcription activator/ transcription factor | chr1:268471-269514 FORWARDmoderately similar to ( 308) NAC48_ORYSA NAC domain-containing protein 48 (ONAC048) - Oryza sativa (Rice)moderately similar to ( 314) loc_os01g66120 12001.m43315 protein NAC domain-containing protein 48, putative, expressedNAM no original description	2
33.99	development.unspecified	gsvivt01019006001|pacid:17828784	Transcript	moderately similar to ( 428) AT4G36710 | Symbols: | transcription factor | chr4:17306060-17307520 FORWARDweakly similar to ( 108) GAI1_VITVI DELLA protein GAI1 (Gibberellic acid-insensitive mutant protein 1) (VvGAI1) - Vitis vinifera (Grape)weakly similar to ( 199) loc_os02g44360 12002.m09476 protein SCARECROW gene regulator, putative, expressedGRAS no original description	2
33.99	development.unspecified	gsvivt01012153001|pacid:17823861	Transcript	moderately similar to ( 431) AT5G44730 | Symbols: | haloacid dehalogenase-like hydrolase family protein | chr5:18045588-18046519 REVERSEmoderately similar to ( 434) loc_os06g45440 12006.m32138 protein rhythmically expressed gene 2 protein, putative, expressed COG1011 Hydrolase no original description	2
33.99	development.unspecified	gsvivt01030888001|pacid:17837235	Transcript	weakly similar to ( 102) AT5G37930 | Symbols: | seven in absentia (SINA) family protein | chr5:15102239-15103651 REVERSEvery weakly similar to (88.2) loc_os06g20610 12006.m06718 protein ubiquitin-protein ligase/ zinc ion binding protein, putative, expressed no original description	2
33.99	development.unspecified	gsvivt01007271001|pacid:17820236	Transcript	highly similar to ( 948) AT2G32950 | Symbols: COP1, ATCOP1, DET340, FUS1, EMB168 | COP1 (CONSTITUTIVE PHOTOMORPHOGENIC 1); protein binding / ubiquitin-protein ligase | chr2:13978000-13983282 FORWARDhighly similar to ( 920) COP1_PEA E3 ubiquitin ligase protein COP1 (EC 6.3.2.-) (Constitutive photomorphogenesis protein 1) - Pisum sativum (Garden pea)highly similar to ( 939) loc_os02g53140 12002.m10…	2
33.99	development.unspecified	gsvivt01028646001|pacid:17835702	Transcript	highly similar to ( 904) AT2G32700 | Symbols: LUH | WD-40 repeat family protein | chr2:13867235-13871844 FORWARDhighly similar to ( 930) loc_os02g56880 12002.m10710 protein transcriptional corepressor LEUNIG, putative, expressed WD40 COG2319 no original description	2
33.99	development.unspecified	gsvivt01025576001|pacid:17833539	Transcript	moderately similar to ( 333) AT2G37330 | Symbols: ALS3 | ALS3 (ALUMINUM SENSITIVE 3) | chr2:15669190-15670172 FORWARDmoderately similar to ( 294) loc_os05g02750 12005.m04811 protein membrane protein, putative, expressedCOG0390 UPF0014 no original description	2
33.99	development.unspecified	gsvivt01018936001|pacid:17828726	Transcript	moderately similar to ( 239) AT2G18250 | Symbols: ATCOAD | ATCOAD (4-phosphopantetheine adenylyltransferase); nucleotidyltransferase/ pantetheine-phosphate adenylyltransferase | chr2:7940025-7941499 FORWARDmoderately similar to ( 221) loc_os02g04120 12002.m05761 protein bifunctional coenzyme A synthase, putative, expressed PPAT_CoAS COG1019 PRK00777 no original description	2
33.99	development.unspecified	gsvivt01017487001|pacid:17827678	Transcript	nearly identical (1905) AT1G15750 | Symbols: WSIP1, TPL | TPL (TOPLESS); protein binding / protein homodimerization/ transcription repressor | chr1:5415086-5420359 REVERSEnearly identical (1798) loc_os03g14980 12003.m101111 protein lissencephaly type-1-like homology motif, putative, expressed WD40 COG2319 no original description	2
33.99	development.unspecified	gsvivt01019805001|pacid:17829361	Transcript	moderately similar to ( 407) AT1G63260 | Symbols: TET10 | TET10 (TETRASPANIN10) | chr1:23466994-23468945 REVERSEmoderately similar to ( 395) loc_os10g35980 12010.m06413 protein senescence-associated protein DH, putative, expressed no original description	2
33.99	development.unspecified	gsvivt01025122001|pacid:17833175	Transcript	moderately similar to ( 331) AT3G45600 | Symbols: TET3 | TET3 (TETRASPANIN3) | chr3:16733973-16735854 REVERSEmoderately similar to ( 276) loc_os05g03140 12005.m04848 protein senescence-associated protein, putative, expressed no original description	2
33.99	development.unspecified	gsvivt01011095001|pacid:17823073	Transcript	moderately similar to ( 318) AT2G48120 | Symbols: PAC | PAC (PALE CRESS) | chr2:19679870-19681351 FORWARDmoderately similar to ( 270) loc_os05g32680 12005.m07501 protein PAC, putative, expressed no original description	2
33.99	development.unspecified	gsvivt01036499001|pacid:17841427	Transcript	moderately similar to ( 308) AT3G02380 | Symbols: COL2 | COL2 (constans-like 2); transcription factor/ zinc ion binding | chr3:487438-488624 REVERSEmoderately similar to ( 210) loc_os06g16370 12006.m06350 protein zinc finger protein CONSTANS, putative, expressed CCT no original description	2
33.99	development.unspecified	gsvivt01019714001|pacid:17829290	Transcript	moderately similar to ( 221) AT1G75500 | Symbols: | nodulin MtN21 family protein | chr1:28338282-28340091 REVERSEmoderately similar to ( 223) loc_os02g02310 12002.m05580 protein nodulin-like protein 5NG4, putative, expressed no original description	1
33.99	development.unspecified	gsvivt01036865001|pacid:17841663	Transcript	moderately similar to ( 427) AT3G45870 | Symbols: | integral membrane family protein / nodulin MtN21-related | chr3:16867633-16868838 FORWARDmoderately similar to ( 340) loc_os02g47500 12002.m09784 protein nodulin-like protein, putative, expressed no original description	1
33.99	development.unspecified	gsvivt01004710001|pacid:17819106	Transcript	weakly similar to ( 122) AT5G47470 | Symbols: | nodulin MtN21 family protein | chr5:19254598-19256378 FORWARDvery weakly similar to (92.0) loc_os11g37720 12011.m07617 protein integral membrane protein, putative no original description	1
33.99	development.unspecified	gsvivt01007802001|pacid:17820531	Transcript	moderately similar to ( 235) AT3G28050 | Symbols: | nodulin MtN21 family protein | chr3:10442984-10445216 FORWARDweakly similar to ( 195) loc_os01g02870 12001.m06926 protein nodulin-like protein, putative, expressed no original description	1
33.99	development.unspecified	gsvivt01001406001|pacid:17817588	Transcript	highly similar to ( 846) AT1G22770 | Symbols: GI, FB | GI (GIGANTEA) | chr1:8062398-8067447 FORWARDhighly similar to ( 857) GIGAN_ORYSA Protein GIGANTEA - Oryza sativa (Rice)highly similar to ( 857) loc_os01g08700 12001.m42893 protein GIGANTEA protein, putative, expressed no original description	1
33.99	development.unspecified	gsvivt01016855001|pacid:17827197	Transcript	nearly identical (1177) AT3G13870 | Symbols: RHD3 | RHD3 (ROOT HAIR DEFECTIVE 3); GTP binding | chr3:4565762-4571109 REVERSEnearly identical (1190) loc_os01g39310 12001.m43066 protein protein SEY1, putative, expressed RHD3 GBP no original description	1
33.99	development.unspecified	gsvivt01024930001|pacid:17833024	Transcript	very weakly similar to (93.2) AT5G59460 | Symbols: | scarecrow-like transcription factor 11 (SCL11) | chr5:23976968-23978291 REVERSEweakly similar to ( 102) loc_os01g05130 12001.m07146 protein expressed protein no original description	1
33.99	development.unspecified	gsvivt01027680001|pacid:17835015	Transcript	moderately similar to ( 494) AT4G00150 | Symbols: | scarecrow-like transcription factor 6 (SCL6) | chr4:57429-59105 REVERSEweakly similar to ( 123) GAI1_VITVI DELLA protein GAI1 (Gibberellic acid-insensitive mutant protein 1) (VvGAI1) - Vitis vinifera (Grape)moderately similar to ( 317) loc_os02g44360 12002.m09476 protein SCARECROW gene regulator, putative, expressedGRAS no original description	1
33.99	development.unspecified	gsvivt01001308001|pacid:17817519	Transcript	moderately similar to ( 341) AT4G00150 | Symbols: | scarecrow-like transcription factor 6 (SCL6) | chr4:57429-59105 REVERSEweakly similar to ( 127) RGA1_BRACM DELLA protein RGA1 (RGA-like protein 1) (BrRGA1) - Brassica campestris (Field mustard)moderately similar to ( 311) loc_os04g46860 12004.m09634 protein scarecrow-like 6, putative, expressedGRAS no original description	1
33.99	development.unspecified	gsvivt01016176001|pacid:17826667	Transcript	moderately similar to ( 257) AT3G10490 | Symbols: anac052 | anac052 (Arabidopsis NAC domain containing protein 52); transcription factor | chr3:3268075-3270608 FORWARDweakly similar to ( 172) NAC74_ORYSA NAC domain-containing protein 74 (ONAC074) - Oryza sativa (Rice)moderately similar to ( 219) loc_os08g44820 12008.m080239 protein no apical meristem protein, expressedNAM no original description	1
33.99	development.unspecified	gsvivt01023726001|pacid:17832077	Transcript	moderately similar to ( 229) AT2G23810 | Symbols: TET8 | TET8 (TETRASPANIN8) | chr2:10135859-10137352 REVERSEmoderately similar to ( 228) loc_os09g25760 12009.m05728 protein senescence-associated protein DH, putative, expressed no original description	1
33.99	development.unspecified	gsvivt01027477001|pacid:17834847	Transcript	moderately similar to ( 229) AT4G35580 | Symbols: NTL9 | NTL9 (NAC transcription factor-like 9); transcription factor | chr4:16888534-16890744 REVERSEweakly similar to ( 163) NAC74_ORYSA NAC domain-containing protein 74 (ONAC074) - Oryza sativa (Rice)weakly similar to ( 200) loc_os08g06140 12008.m26586 protein ANAC014, putative, expressedNAM no original description	1
33.99	development.unspecified	gsvivt01036711001|pacid:17841570	Transcript	moderately similar to ( 279) AT1G65910 | Symbols: anac028 | anac028 (Arabidopsis NAC domain containing protein 28); transcription factor | chr1:24520933-24524108 REVERSEmoderately similar to ( 202) NAC74_ORYSA NAC domain-containing protein 74 (ONAC074) - Oryza sativa (Rice)moderately similar to ( 288) loc_os03g02800 12003.m05820 protein ANAC086, putative, expressedNAM no original description	1
33.99	development.unspecified	gsvivt01009199001|pacid:17821661	Transcript	nearly identical (2346) AT1G58250 | Symbols: SAB | SAB (SABRE) | chr1:21587317-21601373 REVERSEnearly identical (1797) loc_os03g23030 12003.m07701 protein aberrant pollen transmission 1, putative, expressed no original description	1
33.99	development.unspecified	gsvivt01007194001|pacid:17820203	Transcript	moderately similar to ( 266) AT2G17040 | Symbols: anac036 | anac036 (Arabidopsis NAC domain containing protein 36); transcription factor | chr2:7407123-7408120 FORWARDweakly similar to ( 151) NAC68_ORYSA NAC domain-containing protein 68 (ONAC068) - Oryza sativa (Rice)moderately similar to ( 281) loc_os03g04070 12003.m05939 protein NAC domain-containing protein 68, putative, expressedNAM no origin…	1
33.99	development.unspecified	gsvivt01033473001|pacid:17839182	Transcript	highly similar to ( 536) AT3G58040 | Symbols: SINAT2 | SINAT2 (SEVEN IN ABSENTIA OF ARABIDOPSIS 2); protein binding / ubiquitin-protein ligase/ zinc ion binding | chr3:21489612-21491085 FORWARDweakly similar to ( 150) SINAL_DROME Probable E3 ubiquitin-protein ligase sina-like CG13030 (EC 6.3.2.-) - Drosophila melanogaster (Fruit fly)moderately similar to ( 462) loc_os02g19140 12002.m07157 protein…	1
33.99	development.unspecified	gsvivt01013155001|pacid:17824487	Transcript	moderately similar to ( 457) AT4G17890 | Symbols: AGD8 | AGD8 (ARF-GAP DOMAIN 8); ARF GTPase activator/ DNA binding / zinc ion binding | chr4:9937121-9938988 FORWARDmoderately similar to ( 451) loc_os03g63710 12003.m35539 protein DNA binding protein, putative, expressed ArfGap ArfGap COG5347 no original description	1
33.99	development.unspecified	gsvivt01013109001|pacid:17824456	Transcript	nearly identical (1442) AT1G13980 | Symbols: GN, VAN7, EMB30 | GN (GNOM); GTP:GDP antiporter/ protein homodimerization | chr1:4789587-4794397 FORWARDnearly identical (1045) loc_os02g22090 12002.m07447 protein pattern formation protein EMB30, putative, expressed Sec7 Sec7 Sec7 COG5307 no original description	1
33.99	development.unspecified	gsvivt01015571001|pacid:17826314	Transcript	nearly identical (1718) AT3G15880 | Symbols: WSIP2, TPR4 | protein binding | chr3:5364454-5371869 REVERSEnearly identical (1645) loc_os03g14980 12003.m101111 protein lissencephaly type-1-like homology motif, putative, expressed WD40 COG2319 no original description	1
33.99	development.unspecified	gsvivt01018478001|pacid:17828414	Transcript	weakly similar to ( 183) AT5G62200 | Symbols: | embryo-specific protein-related | chr5:24984463-24985674 REVERSEweakly similar to ( 115) loc_os01g07780 12001.m07405 protein lipase/lipooxygenase, PLAT/LH2, putative, expressedATS3 PLAT no original description	1
33.99	development.unspecified	gsvivt01008620001|pacid:17821196	Transcript	highly similar to ( 515) AT4G27760 | Symbols: FEY, FEY3 | FEY (FOREVER YOUNG); binding / catalytic/ oxidoreductase | chr4:13844151-13846563 FORWARDmoderately similar to ( 499) loc_os02g02470 12002.m05596 protein WW domain-containing oxidoreductase, putative, expressed PRK06197 PRK06196 PRK05854 PRK07453 DltE FabG fabG fabG COG4221 fabG PRK09072 PRK12826 PRK06181 PRK08220 PRK12829 adh_short DltE P…	1
33.99	development.unspecified	gsvivt01036521001|pacid:17841441	Transcript	highly similar to ( 746) AT5G15710 | Symbols: | F-box family protein | chr5:5122791-5124137 FORWARDhighly similar to ( 600) loc_os04g57290 12004.m10614 protein F-box domain containing protein, expressed no original description	1
33.99	development.unspecified	gsvivt01017219001|pacid:17827490	Transcript	highly similar to ( 551) AT3G15610 | Symbols: | transducin family protein / WD-40 repeat family protein | chr3:5291076-5292796 REVERSEhighly similar to ( 567) loc_os02g11060 12002.m06404 protein serine-threonine kinase receptor-associated protein, putative, expressed WD40 COG2319 no original description	1
33.99	development.unspecified	gsvivt01002334001|pacid:17818065	Transcript	weakly similar to ( 179) AT4G35770 | Symbols: SEN1, ATSEN1, DIN1 | SEN1 (SENESCENCE 1) | chr4:16945073-16945964 FORWARDweakly similar to ( 172) DIN1_RAPSA Senescence-associated protein DIN1 - Raphanus sativus (Radish)weakly similar to ( 162) loc_os06g50930 12006.m09617 protein senescence-associated protein DIN1, putative, expressed RHOD no original description	1
33.99	development.unspecified	gsvivt01014247001|pacid:17825271	Transcript	highly similar to ( 689) AT2G34040 | Symbols: | apoptosis inhibitory 5 (API5) family protein | chr2:14378571-14382246 REVERSEhighly similar to ( 634) loc_os02g20930 12002.m07333 protein apoptosis inhibitor 5, putative, expressed API5 no original description	1
33.99	development.unspecified	gsvivt01023264001|pacid:17831801	Transcript	highly similar to ( 688) AT5G49950 | Symbols: | embryogenesis-associated protein-related | chr5:20319871-20323552 REVERSEhighly similar to ( 644) loc_os01g65070 12001.m43304 protein embryogenesis-associated protein EMB8, putative, expressed COG0429 PRK10985 no original description	1
33.99	development.unspecified	gsvivt01006976001|pacid:17820129	Transcript	nearly identical (1070) AT3G13290 | Symbols: VCR | VCR (VARICOSE-RELATED); nucleotide binding | chr3:4297529-4303113 FORWARDnearly identical (1070) loc_os06g19660 12006.m06625 protein nucleotide binding protein, putative, expressed no original description	1
33.99	development.unspecified	gsvivt01018038001|pacid:17828108	Transcript	moderately similar to ( 229) AT4G14720 | Symbols: PPD2, TIFY4B | PPD2; dioxygenase/ metal ion binding | chr4:8432452-8434934 REVERSE no original description	1
33.99	development.unspecified	gsvivt01034879001|pacid:17840187	Transcript	highly similar to ( 668) AT1G34340 | Symbols: | esterase/lipase/thioesterase family protein | chr1:12530936-12534031 FORWARDhighly similar to ( 622) loc_os05g35730 12005.m083727 protein embryogenesis-associated protein EMB8, putative, expressed COG0429 PRK10985 no original description	1
33.99	development.unspecified	gsvivt01024023001|pacid:17832318	Transcript	highly similar to ( 562) AT2G16780 | Symbols: MSI2, MSI02, NFC02, NFC2 | MSI2 (MULTICOPY SUPPRESSOR OF IRA1 2) | chr2:7281615-7283583 REVERSEmoderately similar to ( 450) loc_os03g43890 12003.m09430 protein WD-40 repeat protein MSI1, putative, expressed WD40 COG2319 no original description	1
33.99	development.unspecified	gsvivt01025181001|pacid:17833225	Transcript	highly similar to ( 776) AT5G22330 | Symbols: ATTIP49A, RIN1 | RIN1 (RESISTANCE TO PSEUDOMONAS SYRINGAE PV MACULICOLA INTERACTOR 1); protein binding | chr5:7391026-7394071 REVERSEhighly similar to ( 783) loc_os07g08170 12007.m05274 protein ruvB-like 1, putative, expressed TIP49 TIP49 no original description	1
33.99	development.unspecified	gsvivt01016175001|pacid:17826666	Transcript	moderately similar to ( 442) AT5G04410 | Symbols: NAC2, anac078 | NAC2; transcription factor | chr5:1243980-1246416 FORWARDweakly similar to ( 182) NAC74_ORYSA NAC domain-containing protein 74 (ONAC074) - Oryza sativa (Rice)moderately similar to ( 268) loc_os02g57650 12002.m10786 protein NAC domain-containing protein 78, putative, expressedNAM no original description	1
33.99	development.unspecified	gsvivt01008601001|pacid:17821180	Transcript	moderately similar to ( 229) AT5G13180 | Symbols: ANAC083 | ANAC083 (ARABIDOPSIS NAC DOMAIN CONTAINING PROTEIN 83); transcription factor | chr5:4196643-4197577 FORWARDweakly similar to ( 155) NAC71_ORYSA NAC domain-containing protein 71 (ONAC071) - Oryza sativa (Rice)weakly similar to ( 171) loc_os07g37920 12007.m08041 protein NAM-like protein, putative, expressedNAM no original description	1
33.99	development.unspecified	gsvivt01018273001|pacid:17828274	Transcript	moderately similar to ( 382) AT1G02090 | Symbols: FUS5, CSN7, COP15, ATCSN7 | FUS5 (FUSCA 5); MAP kinase kinase | chr1:388223-389568 REVERSEmoderately similar to ( 325) loc_os07g30840 12007.m07352 protein COP9 signalosome complex subunit 7, putative, expressed no original description	1
33.99	development.unspecified	gsvivt01026495001|pacid:17834188	Transcript	moderately similar to ( 270) AT5G64060 | Symbols: anac103 | anac103 (Arabidopsis NAC domain containing protein 103); transcription factor | chr5:25633818-25635152 REVERSEweakly similar to ( 175) NAC74_ORYSA NAC domain-containing protein 74 (ONAC074) - Oryza sativa (Rice)moderately similar to ( 267) loc_os05g35170 12005.m27832 protein NAC domain-containing protein 78, putative, expressedNAM no ori…	1
33.99	development.unspecified	gsvivt01031183001|pacid:17837428	Transcript	weakly similar to ( 118) AT1G56220 | Symbols: | dormancy/auxin associated family protein | chr1:21043414-21044381 FORWARDAuxin_repressed no original description	1
33.99	development.unspecified	gsvivt01015200001|pacid:17825995	Transcript	highly similar to ( 702) AT2G19520 | Symbols: FVE, ACG1, MSI4, NFC4, NFC04, ATMSI4 | FVE; metal ion binding | chr2:8456006-8459235 FORWARDhighly similar to ( 664) loc_os01g51300 12001.m43161 protein WD-40 repeat protein MSI4, putative, expressed WD40 no original description	1
33.99	development.unspecified	gsvivt01025567001|pacid:17833531	Transcript	moderately similar to ( 365) AT5G12130 | Symbols: PDE149, ATTERC | PDE149 (PIGMENT DEFECTIVE 149) | chr5:3919613-3922154 FORWARDmoderately similar to ( 333) loc_os05g03000 12005.m27677 protein protein alx, putative, expressedTerC no original description	1
33.99	development.unspecified	gsvivt01020162001|pacid:17829631	Transcript	nearly identical (1940) AT3G05680 | Symbols: EMB2016 | EMB2016 (embryo defective 2016) | chr3:1660802-1672015 REVERSEhighly similar to ( 894) loc_os03g35340 12003.m08675 protein expressed protein no original description	1
33.99	development.unspecified	gsvivt01019557001|pacid:17829155	Transcript	highly similar to ( 529) AT3G61790 | Symbols: | seven in absentia (SINA) family protein | chr3:22871974-22873543 REVERSEweakly similar to ( 145) SINAL_DROME Probable E3 ubiquitin-protein ligase sina-like CG13030 (EC 6.3.2.-) - Drosophila melanogaster (Fruit fly)highly similar to ( 541) loc_os02g19140 12002.m07157 protein ubiquitin ligase SINAT4, putative, expressed Sina Sina no original descripti…	1
33.99	development.unspecified	gsvivt01000940001|pacid:17817260	Transcript	moderately similar to ( 278) AT5G13180 | Symbols: ANAC083 | ANAC083 (ARABIDOPSIS NAC DOMAIN CONTAINING PROTEIN 83); transcription factor | chr5:4196643-4197577 FORWARDweakly similar to ( 179) NAC68_ORYSA NAC domain-containing protein 68 (ONAC068) - Oryza sativa (Rice)weakly similar to ( 189) loc_os11g03300 12011.m04526 protein NAC domain transcription factor, putative, expressedNAM no original de…	1
33.99	development.unspecified	gsvivt01033032001|pacid:17838859	Transcript	weakly similar to ( 171) AT5G13180 | Symbols: ANAC083 | ANAC083 (ARABIDOPSIS NAC DOMAIN CONTAINING PROTEIN 83); transcription factor | chr5:4196643-4197577 FORWARDweakly similar to ( 146) NAC68_ORYSA NAC domain-containing protein 68 (ONAC068) - Oryza sativa (Rice)weakly similar to ( 146) loc_os12g03040 12012.m04302 protein NAC domain transcription factor, putative, expressedNAM no original descri…	1
33.99	development.unspecified	gsvivt01035791001|pacid:17840886	Transcript	highly similar to ( 891) AT4G32551 | Symbols: LUG, RON2 | LUG (LEUNIG); protein binding / protein heterodimerization/ transcription repressor | chr4:15707863-15713359 FORWARDhighly similar to ( 741) loc_os01g08190 12001.m43534 protein transcriptional corepressor LEUNIG, putative, expressed WD40 COG2319 no original description	1
33.99	development.unspecified	gsvivt01008993001|pacid:17821504	Transcript	weakly similar to ( 108) AT1G22160 | Symbols: | senescence-associated protein-related | chr1:7823238-7823774 FORWARDDUF581 no original description	1
33.99	development.unspecified	gsvivt01021092001|pacid:17830280	Transcript	weakly similar to ( 131) AT1G28330 | Symbols: | DYL1 (DORMANCY-ASSOCIATED PROTEIN-LIKE 1) | chr1:9934134-9935216 REVERSEweakly similar to ( 120) 12KD_FRAAN Auxin-repressed 12.5 kDa protein - Fragaria ananassa (Strawberry)weakly similar to ( 102) loc_os11g44810 12011.m28867 protein auxin-repressed 12.5 kDa protein, putative, expressedAuxin_repressed no original description	1
33.99	development.unspecified	gsvivt01008839001|pacid:17821370	Transcript	moderately similar to ( 369) AT1G01720 | Symbols: ATAF1, ANAC002 | ATAF1; transcription activator/ transcription factor | chr1:268471-269514 FORWARDmoderately similar to ( 305) NAC48_ORYSA NAC domain-containing protein 48 (ONAC048) - Oryza sativa (Rice)moderately similar to ( 311) loc_os01g66120 12001.m43315 protein NAC domain-containing protein 48, putative, expressedNAM no original description	1
33.99	development.unspecified	gsvivt01011041001|pacid:17823026	Transcript	highly similar to ( 611) AT4G03020 | Symbols: | transducin family protein / WD-40 repeat family protein | chr4:1331704-1334472 REVERSEhighly similar to ( 502) loc_os05g33710 12005.m27821 protein LEC14B, putative, expressed WD40 no original description	1
33.99	development.unspecified	gsvivt01023123001|pacid:17831702	Transcript	moderately similar to ( 314) AT2G02450 | Symbols: ANAC035 | ANAC035 (Arabidopsis NAC domain containing protein 35); transcription factor | chr2:648044-650649 FORWARDweakly similar to ( 174) NAC48_ORYSA NAC domain-containing protein 48 (ONAC048) - Oryza sativa (Rice)moderately similar to ( 301) loc_os01g66490 12001.m12757 protein NAC transcription factor, putative, expressedNAM no original descrip…	1
33.99	development.unspecified	gsvivt01028455001|pacid:17835600	Transcript	highly similar to ( 755) AT1G04140 | Symbols: | transducin family protein / WD-40 repeat family protein | chr1:1075992-1080321 REVERSEmoderately similar to ( 369) loc_os02g18820 12002.m33647 protein nucleotide binding protein, putative, expressed WD40 no original description	1
33.99	development.unspecified	gsvivt01035277001|pacid:17840458	Transcript	highly similar to ( 652) AT3G02720 | Symbols: | DJ-1 family protein / protease-related | chr3:586336-588088 FORWARDhighly similar to ( 657) loc_os04g57590 12004.m35512 protein YLS5, putative, expressed GATase1_PfpI_1 GATase1_PfpI_like ThiJ DJ-1_PfpI GATase1_DJ-1 no original description	1
33.99	development.unspecified	gsvivt01018750001|pacid:17828580	Transcript	moderately similar to ( 263) AT2G17840 | Symbols: ERD7 | ERD7 (EARLY-RESPONSIVE TO DEHYDRATION 7) | chr2:7755923-7757798 REVERSEmoderately similar to ( 248) loc_os06g50330 12006.m09557 protein senescence-associated protein 12, putative, expressedSenescence no original description	1
33.99	development.unspecified	gsvivt01038180001|pacid:17842564	Transcript	moderately similar to ( 390) AT2G43770 | Symbols: | transducin family protein / WD-40 repeat family protein | chr2:18134272-18135303 REVERSEvery weakly similar to (82.0) PF20_CHLRE Flagellar WD repeat protein PF20 - Chlamydomonas reinhardtiimoderately similar to ( 383) loc_os06g44370 12006.m08965 protein WD-repeat protein 57, putative, expressed WD40 COG2319 no original description	1
33.99	development.unspecified	gsvivt01023921001|pacid:17832230	Transcript	moderately similar to ( 315) AT2G17040 | Symbols: anac036 | anac036 (Arabidopsis NAC domain containing protein 36); transcription factor | chr2:7407123-7408120 FORWARDweakly similar to ( 152) NAC67_ORYSA NAC domain-containing protein 67 (ONAC067) - Oryza sativa (Rice)moderately similar to ( 286) loc_os03g04070 12003.m05939 protein NAC domain-containing protein 68, putative, expressedNAM no origin…	1
33.99	development.unspecified	gsvivt01007685001|pacid:17820443	Transcript	highly similar to ( 937) AT1G73720 | Symbols: | transducin family protein / WD-40 repeat family protein | chr1:27725059-27729722 FORWARDvery weakly similar to (93.6) PF20_CHLRE Flagellar WD repeat protein PF20 - Chlamydomonas reinhardtiihighly similar to ( 952) loc_os01g21940 12001.m08678 protein WD-40 repeat protein, putative, expressed WD40 COG2319 no original description	1
33.99	development.unspecified	gsvivt01002962001|pacid:17818249	Transcript	weakly similar to ( 110) AT1G78020 | Symbols: | senescence-associated protein-related | chr1:29338787-29339491 FORWARDvery weakly similar to (84.7) loc_os08g31510 12008.m07147 protein expressed proteinDUF581 no original description	1
33.99	development.unspecified	gsvivt01016679001|pacid:17827049	Transcript	very weakly similar to (91.3) AT1G53903 | Symbols: | CONTAINS InterPro DOMAIN/s: Protein of unknown function DUF581 (InterPro:IPR007650); BEST Arabidopsis thaliana protein match is: senescence-associated protein-related (TAIR:AT1G53885.1); Has 277 Blast hits to 277 proteins in 14 species: Archae - 0; Bacteria - 0; Metazoa - 0; Fungi - 0; Plants - 277; Viruses - 0; Other Eukaryotes - 0 (source: NC…	1
33.99	development.unspecified	gsvivt01035173001|pacid:17840408	Transcript	highly similar to ( 583) AT5G16780 | Symbols: DOT2, MDF | DOT2 (DEFECTIVELY ORGANIZED TRIBUTARIES 2) | chr5:5517784-5521566 REVERSEhighly similar to ( 530) loc_os02g30730 12002.m33697 protein SART-1 family protein, expressed SART-1 no original description	1
33.99	development.unspecified	gsvivt01036703001|pacid:17841565	Transcript	nearly identical (1857) AT1G79350 | Symbols: EMB1135 | EMB1135 (embryo defective 1135); DNA binding / protein binding / zinc ion binding | chr1:29844829-29853215 REVERSEnearly identical (1247) loc_os04g52020 12004.m10097 protein EMB1135, putative, expressed no original description	1
33.99	development.unspecified	gsvivt01034014001|pacid:17839616	Transcript	nearly identical (1101) AT3G09090 | Symbols: DEX1 | DEX1 (DEFECTIVE IN EXINE FORMATION 1); calcium ion binding | chr3:2783165-2787552 REVERSEnearly identical (1072) loc_os03g61050 12003.m10989 protein DEX1, putative, expressed no original description	1
33.99	development.unspecified	gsvivt01027475001|pacid:17834845	Transcript	moderately similar to ( 204) AT4G35580 | Symbols: NTL9 | NTL9 (NAC transcription factor-like 9); transcription factor | chr4:16888534-16890744 REVERSEweakly similar to ( 157) NAC74_ORYSA NAC domain-containing protein 74 (ONAC074) - Oryza sativa (Rice)weakly similar to ( 182) loc_os08g06140 12008.m26586 protein ANAC014, putative, expressedNAM no original description	1
33.99	development.unspecified	gsvivt01003113001|pacid:17818284	Transcript	weakly similar to ( 170) AT4G14720 | Symbols: PPD2, TIFY4B | PPD2; dioxygenase/ metal ion binding | chr4:8432452-8434934 REVERSE no original description	1
33.99	development.unspecified	gsvivt01027490001|pacid:17834859	Transcript	highly similar to ( 734) AT4G10180 | Symbols: DET1, FUS2, ATDET1 | DET1 (DE-ETIOLATED 1); catalytic | chr4:6346543-6349146 FORWARDhighly similar to ( 717) loc_os01g01484 12001.m42824 protein light-mediated development protein DET1, putative, expressed no original description	1
33.99	development.unspecified	gsvivt01028149001|pacid:17835358	Transcript	weakly similar to ( 182) AT4G16280 | Symbols: FCA | FCA; RNA binding | chr4:9207164-9210632 REVERSEweakly similar to ( 142) loc_os09g03610 12009.m059933 protein flowering time control protein FCA, putative, expressed no original description	1
33.99	development.unspecified	gsvivt01033890001|pacid:17839517	Transcript	moderately similar to ( 366) AT1G12910 | Symbols: ATAN11, LWD1 | ATAN11 (ANTHOCYANIN11); nucleotide binding | chr1:4395114-4396154 REVERSEmoderately similar to ( 310) loc_os02g32430 12002.m08336 protein WD40 repeat protein, putative, expressed no original description	1
33.99	development.unspecified	gsvivt01001824001|pacid:17817834	Transcript	highly similar to ( 525) AT5G14250 | Symbols: COP13, CSN3, FUS11 | COP13 (CONSTITUTIVE PHOTOMORPHOGENIC 13); protein binding | chr5:4597970-4599986 FORWARDhighly similar to ( 531) loc_os08g02550 12008.m26410 protein COP9 signalosome complex subunit 3, putative, expressed no original description	1
33.99	development.unspecified	gsvivt01022131001|pacid:17831042	Transcript	weakly similar to ( 166) AT1G45230 | Symbols: | defective chloroplasts and leaves protein-related / DCL protein-related | chr1:17169874-17171381 REVERSEweakly similar to ( 178) loc_os02g52744 12002.m10304 protein DCL protein, chloroplast precursor, putative, expressed no original description	1
33.99	development.unspecified	gsvivt01017343001|pacid:17827584	Transcript	nearly identical (1744) AT3G15880 | Symbols: WSIP2, TPR4 | protein binding | chr3:5364454-5371869 REVERSEnearly identical (1607) loc_os03g14980 12003.m101111 protein lissencephaly type-1-like homology motif, putative, expressed WD40 COG2319 no original description	1
33.99	development.unspecified	gsvivt01035014001|pacid:17840292	Transcript	nearly identical (1278) AT5G49430 | Symbols: | transducin family protein / WD-40 repeat family protein | chr5:20037338-20045454 REVERSEhighly similar to ( 861) loc_os03g19340 12003.m07351 protein nucleotide binding protein, putative, expressed WD40 COG2319 no original description	1
33.99	development.unspecified	gsvivt01034348001|pacid:17839856	Transcript	highly similar to ( 713) AT5G08560 | Symbols: | transducin family protein / WD-40 repeat family protein | chr5:2771104-2773827 REVERSEhighly similar to ( 667) loc_os02g19210 12002.m07164 protein WD-repeat protein 26, putative, expressed WD40 COG2319 no original description	1
33.99	development.unspecified	gsvivt01028117001|pacid:17835332	Transcript	nearly identical (1578) AT2G47410 | Symbols: | nucleotide binding | chr2:19449133-19456991 FORWARDhighly similar to ( 788) loc_os03g19340 12003.m07351 protein nucleotide binding protein, putative, expressed WD40 COG2319 no original description	1
33.99	development.unspecified	gsvivt01033591001|pacid:17839274	Transcript	moderately similar to ( 298) AT2G41380 | Symbols: | embryo-abundant protein-related | chr2:17251981-17252886 FORWARDweakly similar to ( 167) loc_os01g40660 12001.m10336 protein embryonic abundant protein-like, putative, expressed no original description	1
33.99	development.unspecified	gsvivt01019499001|pacid:17829109	Transcript	weakly similar to ( 179) AT5G41790 | Symbols: CIP1 | CIP1 (COP1-INTERACTIVE PROTEIN 1); protein binding | chr5:16727530-16732391 FORWARD no original description	1
33.99	development.unspecified	gsvivt01015039001|pacid:17825860	Transcript	weakly similar to ( 139) AT5G20700 | Symbols: | senescence-associated protein-related | chr5:7006178-7007003 REVERSEDUF581 no original description	1
33.99	development.unspecified	gsvivt01007833001|pacid:17820558	Transcript	weakly similar to ( 135) AT3G48140 | Symbols: | senescence-associated protein, putative | chr3:17778471-17779299 FORWARDweakly similar to ( 134) loc_os06g13680 12006.m06083 protein B12D protein, expressedB12D no original description	1
33.99	development.unspecified	gsvivt01015020001|pacid:17825843	Transcript	nearly identical (1080) AT2G03140 | Symbols: | CAAX amino terminal protease family protein | chr2:942000-949337 FORWARDmoderately similar to ( 294) loc_os09g26570 12009.m05809 protein prenyl-dependent CAAX protease, putative, expressed COG0429 PRK10985 no original description	1
33.99	development.unspecified	gsvivt01011514001|pacid:17823362	Transcript	nearly identical (2076) AT5G15540 | Symbols: EMB2773, ATSCC2, SCC2 | EMB2773 (EMBRYO DEFECTIVE 2773); binding / protein binding / zinc ion binding | chr5:5047887-5057411 REVERSEhighly similar to ( 803) loc_os07g01940 12007.m04671 protein expressed protein no original description	1
33.99	development.unspecified	gsvivt01002826001|pacid:17818213	Transcript	moderately similar to ( 331) AT1G28560 | Symbols: SRD2 | SRD2 (SHOOT REDIFFERENTIATION DEFECTIVE 2); DNA binding | chr1:10038197-10040382 REVERSEmoderately similar to ( 311) loc_os01g68440 12001.m43346 protein expressed protein no original description	1
33.99	development.unspecified	gsvivt01003946001|pacid:17818831	Transcript	moderately similar to ( 421) AT3G11220 | Symbols: ELO1 | Paxneb protein-related | chr3:3513830-3515990 REVERSEmoderately similar to ( 263) loc_os06g43280 12006.m08858 protein elongator component, putative, expressed PAXNEB no original description	1
33.99	development.unspecified	gsvivt01035035001|pacid:17840306	Transcript	weakly similar to ( 102) AT4G24220 | Symbols: VEP1, AWI31 | VEP1 (VEIN PATTERNING 1); binding / catalytic | chr4:12565219-12566474 FORWARDweakly similar to ( 102) loc_os03g32170 12003.m08461 protein progesterone 5-beta-reductase, putative, expressed no original description	1
33.99	development.unspecified	gsvivt01007812001|pacid:17820540	Transcript	moderately similar to ( 256) AT1G10200 | Symbols: WLIM1 | WLIM1; transcription factor/ zinc ion binding | chr1:3346677-3347763 REVERSEmoderately similar to ( 237) SF3_HELAN Pollen-specific protein SF3 - Helianthus annuus (Common sunflower)moderately similar to ( 252) loc_os12g32620 12012.m07062 protein pollen-specific protein SF3, putative, expressed no original description	1
33.99	development.unspecified	gsvivt01001173001|pacid:17817424	Transcript	weakly similar to ( 161) AT3G22550 | Symbols: | senescence-associated protein-related | chr3:7991827-7992805 REVERSEweakly similar to ( 135) loc_os03g46260 12003.m101430 protein expressed protein no original description	1
33.99	development.unspecified	gsvivt01025798001|pacid:17833718	Transcript	moderately similar to ( 438) AT5G07050 | Symbols: | LOCATED IN: membrane; CONTAINS InterPro DOMAIN/s: Protein of unknown function DUF6, transmembrane (InterPro:IPR000620); BEST Arabidopsis thaliana protein match is: nodulin MtN21 family protein (TAIR:AT2G40900.1); Has 2288 Blast hits to 2270 proteins in 280 species: Archae - 23; Bacteria - 774; Metazoa - 5; Fungi - 0; Plants - 641; Viruses - 0; O…	-1
33.99	development.unspecified	gsvivt01009805001|pacid:17822156	Transcript	highly similar to ( 515) AT1G75500 | Symbols: | nodulin MtN21 family protein | chr1:28338282-28340091 REVERSEmoderately similar to ( 493) loc_os08g44750 12008.m08447 protein nodulin-like protein 5NG4, putative, expressed no original description	-1
33.99	development.unspecified	gsvivt01018154001|pacid:17828195	Transcript	nearly identical (1110) AT4G00060 | Symbols: MEE44 | MEE44 (maternal effect embryo arrest 44); nucleotidyltransferase | chr4:23899-27996 FORWARDhighly similar to ( 888) loc_os06g45800 12006.m09108 protein PAP/25A associated domain containing protein, expressed TRF4 no original description	-1
33.99	development.unspecified	gsvivt01008394001|pacid:17821001	Transcript	moderately similar to ( 425) AT1G48635 | Symbols: PEX3, PEX3-2 | peroxin-3 family protein | chr1:17983951-17985966 FORWARDmoderately similar to ( 355) loc_os09g14510 12009.m21981 protein lysine and histidine specific transporter, putative, expressed Peroxin-3 no original description	-1
33.99	development.unspecified	gsvivt01030232001|pacid:17836802	Transcript	nearly identical (1987) AT3G08850 | Symbols: RAPTOR1B, ATRAPTOR1B, RAPTOR1 | RAPTOR1; nucleotide binding / protein binding | chr3:2686978-2694911 REVERSEnearly identical (1844) loc_os12g01922 12012.m04195 protein regulatory associated protein of mTOR, putative, expressed WD40 no original description	-1
33.99	development.unspecified	gsvivt01010007001|pacid:17822323	Transcript	moderately similar to ( 281) AT1G21450 | Symbols: SCL1 | SCL1 (SCARECROW-LIKE 1); transcription factor | chr1:7509721-7511502 FORWARDmoderately similar to ( 220) CIGR2_ORYSA Chitin-inducible gibberellin-responsive protein 2 - Oryza sativa (Rice)moderately similar to ( 262) loc_os01g65900 12001.m12698 protein chitin-inducible gibberellin-responsive protein 2, putative, expressedGRAS no original de…	-1
33.99	development.unspecified	gsvivt01027872001|pacid:17835146	Transcript	moderately similar to ( 216) AT2G33430 | Symbols: DAL1, DAL | DAL1 (DIFFERENTIATION AND GREENING-LIKE 1) | chr2:14162732-14164729 FORWARDvery weakly similar to ( 100) DAG_ANTMA DAG protein, chloroplast precursor - Antirrhinum majus (Garden snapdragon)moderately similar to ( 216) loc_os06g02600 12006.m04993 protein DAG protein, chloroplast precursor, putative, expressed no original description	-1
33.99	development.unspecified	gsvivt01019702001|pacid:17829280	Transcript	moderately similar to ( 367) AT1G33060 | Symbols: ANAC014 | no apical meristem (NAM) family protein | chr1:11975518-11978493 REVERSEweakly similar to ( 162) NAC74_ORYSA NAC domain-containing protein 74 (ONAC074) - Oryza sativa (Rice)moderately similar to ( 244) loc_os08g06140 12008.m26586 protein ANAC014, putative, expressedNAM no original description	-1
33.99	development.unspecified	gsvivt01016273001|pacid:17826736	Transcript	moderately similar to ( 449) AT5G13570 | Symbols: DCP2, TDT, ATDCP2 | DCP2 (DECAPPING 2); hydrolase/ m7G(5')pppN diphosphatase/ mRNA binding / protein homodimerization | chr5:4367532-4369992 FORWARDmoderately similar to ( 428) loc_os02g56210 12002.m33973 protein mRNA decapping enzyme 2, putative, expressed Dcp2p DCP2 no original description	-1
33.99	development.unspecified	gsvivt01018477001|pacid:17828413	Transcript	weakly similar to ( 187) AT5G62200 | Symbols: | embryo-specific protein-related | chr5:24984463-24985674 REVERSEweakly similar to ( 122) loc_os01g07780 12001.m07405 protein lipase/lipooxygenase, PLAT/LH2, putative, expressedATS3 PLAT no original description	-1
33.99	development.unspecified	gsvivt01025500001|pacid:17833481	Transcript	moderately similar to ( 331) AT4G26370 | Symbols: | antitermination NusB domain-containing protein | chr4:13334766-13336153 REVERSEmoderately similar to ( 290) loc_os03g45400 12003.m09568 protein RNA binding protein, putative, expressedTerminator_NusB no original description	-1
33.99	development.unspecified	gsvivt01028660001|pacid:17835710	Transcript	moderately similar to ( 324) AT3G07060 | Symbols: emb1974 | emb1974 (embryo defective 1974) | chr3:2232760-2236913 FORWARDmoderately similar to ( 251) loc_os08g04120 12008.m04556 protein expressed protein no original description	-1
33.99	development.unspecified	gsvivt01016740001|pacid:17827106	Transcript	moderately similar to ( 204) AT1G72530 | Symbols: | plastid developmental protein DAG, putative | chr1:27312999-27313937 FORWARDweakly similar to ( 109) DAG_ANTMA DAG protein, chloroplast precursor - Antirrhinum majus (Garden snapdragon)weakly similar to ( 156) loc_os09g33480 12009.m06397 protein DAG protein, chloroplast precursor, putative, expressed no original description	-1
33.99	development.unspecified	gsvivt01013978001|pacid:17825072	Transcript	highly similar to ( 661) AT5G58230 | Symbols: MSI1, MEE70, ATMSI1 | MSI1 (MULTICOPY SUPRESSOR OF IRA1); protein binding | chr5:23556112-23557994 FORWARDhighly similar to ( 634) loc_os03g43890 12003.m09430 protein WD-40 repeat protein MSI1, putative, expressed WD40 COG2319 no original description	-1
33.99	development.unspecified	gsvivt01035940001|pacid:17841016	Transcript	nearly identical (1218) AT1G80490 | Symbols: TPR1 | TPR1 (TOPLESS-RELATED 1) | chr1:30261094-30266446 REVERSEnearly identical (1194) loc_os03g14980 12003.m101111 protein lissencephaly type-1-like homology motif, putative, expressed WD40 no original description	-1
33.99	development.unspecified	gsvivt01009338001|pacid:17821771	Transcript	moderately similar to ( 311) AT1G10200 | Symbols: WLIM1 | WLIM1; transcription factor/ zinc ion binding | chr1:3346677-3347763 REVERSEmoderately similar to ( 255) SF3_HELAN Pollen-specific protein SF3 - Helianthus annuus (Common sunflower)moderately similar to ( 300) loc_os12g32620 12012.m07062 protein pollen-specific protein SF3, putative, expressed no original description	-1
33.99	development.unspecified	gsvivt01032866001|pacid:17838732	Transcript	highly similar to ( 513) AT3G56440 | Symbols: ATATG18D | AtATG18d | chr3:20926874-20928797 FORWARDhighly similar to ( 528) loc_os01g07400 12001.m150492 protein WD-repeat domain phosphoinositide-interacting protein 3, putative, expressed no original description	-1
33.99	development.unspecified	gsvivt01015218001|pacid:17826012	Transcript	weakly similar to ( 154) AT2G19580 | Symbols: TET2 | TET2 (TETRASPANIN2) | chr2:8472393-8475021 REVERSEweakly similar to ( 140) loc_os06g37510 12006.m08286 protein senescence-associated protein 5, putative, expressed no original description	-1
33.99	development.unspecified	gsvivt01016705001|pacid:17827073	Transcript	highly similar to ( 509) AT1G17360 | Symbols: | FUNCTIONS IN: molecular_function unknown; INVOLVED IN: biological_process unknown; LOCATED IN: cellular_component unknown; EXPRESSED IN: 22 plant structures; EXPRESSED DURING: 13 growth stages; BEST Arabidopsis thaliana protein match is: COP1-interacting protein-related (TAIR:AT1G72410.1); Has 8834 Blast hits to 6495 proteins in 406 species: Archae …	-1
33.99	development.unspecified	gsvivt01031401001|pacid:17837605	Transcript	highly similar to ( 781) AT5G22640 | Symbols: emb1211 | emb1211 (embryo defective 1211) | chr5:7529423-7533641 FORWARD no original description	-1
33.99	development.unspecified	gsvivt01037819001|pacid:17842327	Transcript	moderately similar to ( 293) AT1G10200 | Symbols: WLIM1 | WLIM1; transcription factor/ zinc ion binding | chr1:3346677-3347763 REVERSEmoderately similar to ( 250) SF3_HELAN Pollen-specific protein SF3 - Helianthus annuus (Common sunflower)moderately similar to ( 293) loc_os12g32620 12012.m07062 protein pollen-specific protein SF3, putative, expressed no original description	-1
33.99	development.unspecified	gsvivt01015458001|pacid:17826218	Transcript	highly similar to ( 811) AT4G32551 | Symbols: LUG, RON2 | LUG (LEUNIG); protein binding / protein heterodimerization/ transcription repressor | chr4:15707863-15713359 FORWARDhighly similar to ( 839) loc_os01g42260 12001.m150647 protein transcriptional corepressor LEUNIG, putative, expressed WD40 COG2319 no original description	-1
33.99	development.unspecified	gsvivt01020179001|pacid:17829646	Transcript	highly similar to ( 746) AT1G10510 | Symbols: emb2004 | emb2004 (embryo defective 2004) | chr1:3461771-3465590 FORWARDhighly similar to ( 663) loc_os06g13050 12006.m06020 protein peroxidase family protein, expressed LRR_RI no original description	-1
33.99	development.unspecified	gsvivt01037879001|pacid:17842377	Transcript	moderately similar to ( 470) AT4G24220 | Symbols: VEP1, AWI31 | VEP1 (VEIN PATTERNING 1); binding / catalytic | chr4:12565219-12566474 FORWARDmoderately similar to ( 372) loc_os03g32170 12003.m08461 protein progesterone 5-beta-reductase, putative, expressed no original description	-1
33.99	development.unspecified	gsvivt01000572001|pacid:17817031	Transcript	moderately similar to ( 389) AT1G13120 | Symbols: emb1745 | emb1745 (embryo defective 1745) | chr1:4469334-4472775 REVERSEmoderately similar to ( 351) loc_os02g38250 12002.m08913 protein EMB1745, putative, expressed GLE1 no original description	-1
33.99	development.unspecified	gsvivt01014547001|pacid:17825511	Transcript	weakly similar to ( 192) AT1G11430 | Symbols: | plastid developmental protein DAG, putative | chr1:3847273-3848938 FORWARDweakly similar to ( 192) DAG_ANTMA DAG protein, chloroplast precursor - Antirrhinum majus (Garden snapdragon)weakly similar to ( 185) loc_os08g04450 12008.m080079 protein DAG protein, chloroplast precursor, putative, expressed no original description	-1
33.99	development.unspecified	gsvivt01012490001|pacid:17824079	Transcript	nearly identical (1071) AT1G69440 | Symbols: AGO7, ZIP | AGO7 (ARGONAUTE7); nucleic acid binding | chr1:26101565-26105016 REVERSEnearly identical (1027) loc_os03g33650 12003.m08604 protein argonaute-like protein, putative, expressed Piwi_ago-like Piwi Piwi-like Piwi_piwi-like_Euk PAZ PAZ_argonaute_like DUF1785 no original description	-1
33.99	development.unspecified	gsvivt01023346001|pacid:17831853	Transcript	weakly similar to ( 157) AT4G20020 | Symbols: | unknown protein | chr4:10844360-10846085 REVERSEweakly similar to ( 124) DAG_ANTMA DAG protein, chloroplast precursor - Antirrhinum majus (Garden snapdragon)weakly similar to ( 154) loc_os11g11020 12011.m05295 protein DAG protein, chloroplast precursor, putative, expressed no original description	-1
33.99	development.unspecified	gsvivt01030506001|pacid:17836996	Transcript	highly similar to ( 845) AT2G31340 | Symbols: emb1381 | emb1381 (embryo defective 1381) | chr2:13361614-13364633 FORWARDhighly similar to ( 548) loc_os09g12500 12009.m04513 protein EMB1381, putative, expressed no original description	-1
33.99	development.unspecified	gsvivt01028456001|pacid:17835601	Transcript	highly similar to ( 573) AT5G43920 | Symbols: | transducin family protein / WD-40 repeat family protein | chr5:17673397-17675630 FORWARDmoderately similar to ( 408) loc_os02g19210 12002.m07164 protein WD-repeat protein 26, putative, expressed WD40 COG2319 no original description	-1
33.99	development.unspecified	gsvivt01021154001|pacid:17830329	Transcript	highly similar to ( 726) AT2G34040 | Symbols: | apoptosis inhibitory 5 (API5) family protein | chr2:14378571-14382246 REVERSEhighly similar to ( 614) loc_os02g20930 12002.m07333 protein apoptosis inhibitor 5, putative, expressed API5 no original description	-1
33.99	development.unspecified	gsvivt01010902001|pacid:17822922	Transcript	moderately similar to ( 306) AT2G19080 | Symbols: | metaxin-related | chr2:8262818-8264746 FORWARDmoderately similar to ( 278) loc_os06g07160 12006.m05440 protein expressed protein no original description	-1
33.99	development.unspecified	gsvivt01033886001|pacid:17839515	Transcript	weakly similar to ( 189) AT5G22380 | Symbols: anac090 | anac090 (Arabidopsis NAC domain containing protein 90); transcription factor | chr5:7408924-7410038 REVERSEweakly similar to ( 102) NAC68_ORYSA NAC domain-containing protein 68 (ONAC068) - Oryza sativa (Rice)weakly similar to ( 150) loc_os11g05614 12011.m04758 protein NAC domain-containing protein 90, putative, expressedNAM no original descr…	-1
33.99	development.unspecified	gsvivt01031186001|pacid:17837431	Transcript	nearly identical (1697) AT5G27030 | Symbols: TPR3 | TPR3 (TOPLESS-RELATED 3) | chr5:9508913-9515263 REVERSEnearly identical (1686) loc_os01g15020 12001.m42634 protein lissencephaly type-1-like homology motif, putative, expressed WD40 COG2319 no original description	-1
33.99	development.unspecified	gsvivt01027473001|pacid:17834844	Transcript	weakly similar to ( 174) AT4G35580 | Symbols: NTL9 | NTL9 (NAC transcription factor-like 9); transcription factor | chr4:16888534-16890744 REVERSEweakly similar to ( 141) NAC74_ORYSA NAC domain-containing protein 74 (ONAC074) - Oryza sativa (Rice)weakly similar to ( 161) loc_os08g06140 12008.m26586 protein ANAC014, putative, expressedNAM no original description	-1
33.99	development.unspecified	gsvivt01016382001|pacid:17826823	Transcript	moderately similar to ( 280) AT3G55770 | Symbols: | LIM domain-containing protein | chr3:20703799-20704614 FORWARDweakly similar to ( 191) SF3_HELAN Pollen-specific protein SF3 - Helianthus annuus (Common sunflower)moderately similar to ( 270) loc_os03g15940 12003.m07031 protein pollen-specific protein SF3, putative, expressed no original description	-1
33.99	development.unspecified	gsvivt01011954001|pacid:17823700	Transcript	moderately similar to ( 495) AT1G25580 | Symbols: ANAC008 | ANAC008 (Arabidopsis NAC domain containing protein 8); transcription factor | chr1:8997064-8999600 REVERSEmoderately similar to ( 440) loc_os06g15690 12006.m06282 protein ANAC008, putative, expressedNAM no original description	-1
33.99	development.unspecified	gsvivt01019421001|pacid:17829048	Transcript	nearly identical (1471) AT4G11270 | Symbols: | transducin family protein / WD-40 repeat family protein | chr4:6854461-6859490 FORWARDhighly similar to ( 889) loc_os06g22550 12006.m06909 protein nucleotide binding protein, putative, expressed no original description	-1
33.99	development.unspecified	gsvivt01014783001|pacid:17825695	Transcript	nearly identical (1148) AT3G13300 | Symbols: VCS | VCS (VARICOSE); nucleotide binding / protein homodimerization | chr3:4304085-4309949 FORWARDnearly identical (1068) loc_os06g19660 12006.m06625 protein nucleotide binding protein, putative, expressed no original description	-1
33.99	development.unspecified	gsvivt01019651001|pacid:17829238	Transcript	highly similar to ( 540) AT3G50790 | Symbols: | late embryogenesis abundant protein, putative / LEA protein, putative | chr3:18880074-18881940 REVERSEhighly similar to ( 510) loc_os02g43340 12002.m33800 protein embryogenesis-associated protein EMB8, putative, expressed COG0429 PRK10985 no original description	-1
33.99	development.unspecified	gsvivt01010446001|pacid:17822615	Transcript	highly similar to ( 534) AT1G67440 | Symbols: emb1688 | emb1688 (embryo defective 1688); GTP binding / GTPase | chr1:25263905-25265551 REVERSEmoderately similar to ( 474) loc_os04g31270 12004.m08230 protein EMB1688, putative, expressedPRK12289 DUF258 YjeQ_engC COG1162 PRK00098 PRK12288 PRK01889 no original description	-1
33.99	development.unspecified	gsvivt01038666001|pacid:17842884	Transcript	moderately similar to ( 284) AT4G35580 | Symbols: NTL9 | NTL9 (NAC transcription factor-like 9); transcription factor | chr4:16888534-16890744 REVERSEweakly similar to ( 182) NAC74_ORYSA NAC domain-containing protein 74 (ONAC074) - Oryza sativa (Rice)moderately similar to ( 226) loc_os08g06140 12008.m26586 protein ANAC014, putative, expressedNAM no original description	-1
33.99	development.unspecified	gsvivt01029709001|pacid:17836424	Transcript	moderately similar to ( 232) AT5G64530 | Symbols: ANAC104, XND1 | XND1; transcription factor | chr5:25795360-25796699 FORWARDweakly similar to ( 136) NAC68_ORYSA NAC domain-containing protein 68 (ONAC068) - Oryza sativa (Rice)weakly similar to ( 200) loc_os02g34970 12002.m08585 protein NAC domain-containing protein 78, putative, expressedNAM no original description	-1
33.99	development.unspecified	gsvivt01011343001|pacid:17823219	Transcript	moderately similar to ( 337) AT1G04770 | Symbols: | male sterility MS5 family protein | chr1:1336564-1337767 REVERSEmoderately similar to ( 349) loc_os05g43040 12005.m08434 protein pollenless3, putative, expressed no original description	-1
33.99	development.unspecified	gsvivt01020820001|pacid:17830095	Transcript	very weakly similar to (85.5) AT5G08560 | Symbols: | transducin family protein / WD-40 repeat family protein | chr5:2771104-2773827 REVERSEvery weakly similar to (88.6) loc_os02g19210 12002.m07164 protein WD-repeat protein 26, putative, expressed no original description	-1
33.99	development.unspecified	gsvivt01034664001|pacid:17840062	Transcript	moderately similar to ( 436) AT3G52190 | Symbols: PHF1 | PHF1 (PHOSPHATE TRANSPORTER TRAFFIC FACILITATOR1); nucleotide binding | chr3:19354117-19356910 REVERSEmoderately similar to ( 447) loc_os07g09000 12007.m05356 protein sec12-like protein 1, putative, expressed no original description	-1
33.99	development.unspecified	gsvivt01033615001|pacid:17839295	Transcript	highly similar to ( 822) AT3G56990 | Symbols: EDA7 | EDA7 (embryo sac development arrest 7) | chr3:21088358-21091976 REVERSEhighly similar to ( 803) loc_os06g03780 12006.m05109 protein nucleolar protein 10, putative, expressed no original description	-1
33.99	development.unspecified	gsvivt01035727001|pacid:17840835	Transcript	nearly identical (2660) AT2G25660 | Symbols: emb2410 | emb2410 (embryo defective 2410) | chr2:10916456-10927390 REVERSEnearly identical (1395) loc_os01g08420 12001.m97486 protein EMB2410, putative, expressed no original description	-1
33.99	development.unspecified	gsvivt01018295001|pacid:17828290	Transcript	highly similar to ( 716) AT3G21060 | Symbols: | transducin family protein / WD-40 repeat family protein | chr3:7377822-7379942 FORWARDhighly similar to ( 636) loc_os03g10990 12003.m06551 protein retinoblastoma-binding protein-like, putative, expressed WD40 no original description	-1
33.99	development.unspecified	gsvivt01014869001|pacid:17825748	Transcript	highly similar to ( 505) AT5G56280 | Symbols: CSN6A | CSN6A | chr5:22783617-22785530 REVERSEmoderately similar to ( 467) loc_os08g39070 12008.m07890 protein COP9 signalosome complex subunit 6a, putative, expressed no original description	-1
33.99	development.unspecified	gsvivt01026355001|pacid:17834091	Transcript	nearly identical (2169) AT5G18410 | Symbols: PIR, KLK, PIR121, SRA1, PIRP | PIR121; transcription activator | chr5:6098593-6104783 REVERSEnearly identical (1271) loc_os03g05020 12003.m06027 protein protein PIR, putative, expressed FragX_IP no original description	-1
33.99	development.unspecified	gsvivt01030511001|pacid:17837000	Transcript	nearly identical (1009) AT2G32950 | Symbols: COP1, ATCOP1, DET340, FUS1, EMB168 | COP1 (CONSTITUTIVE PHOTOMORPHOGENIC 1); protein binding / ubiquitin-protein ligase | chr2:13978000-13983282 FORWARDhighly similar to ( 964) COP1_PEA E3 ubiquitin ligase protein COP1 (EC 6.3.2.-) (Constitutive photomorphogenesis protein 1) - Pisum sativum (Garden pea)highly similar to ( 909) loc_os02g53140 12002.m103…	-1
33.99	development.unspecified	gsvivt01027119001|pacid:17834625	Transcript	moderately similar to ( 271) AT1G48380 | Symbols: RHL1, HYP7 | RHL1 (ROOT HAIRLESS 1); DNA binding / protein binding | chr1:17877637-17879203 REVERSEweakly similar to ( 181) loc_os07g07580 12007.m05217 protein ROOT HAIRLESS 1, putative, expressed no original description	-1
33.99	development.unspecified	gsvivt01033372001|pacid:17839099	Transcript	moderately similar to ( 243) AT3G04070 | Symbols: anac047 | anac047 (Arabidopsis NAC domain containing protein 47); transcription factor | chr3:1061573-1062976 REVERSEmoderately similar to ( 205) NAC71_ORYSA NAC domain-containing protein 71 (ONAC071) - Oryza sativa (Rice)moderately similar to ( 239) loc_os03g21060 12003.m07513 protein NAC domain transcription factor, putative, expressedNAM no ori…	-1
33.99	development.unspecified	gsvivt01031748001|pacid:17837858	Transcript	highly similar to ( 827) AT3G19240 | Symbols: | FUNCTIONS IN: molecular_function unknown; INVOLVED IN: N-terminal protein myristoylation; LOCATED IN: cellular_component unknown; EXPRESSED IN: 25 plant structures; EXPRESSED DURING: 15 growth stages; CONTAINS InterPro DOMAIN/s: WD40 repeat-like (InterPro:IPR011046), Vacuolar import and degradation, Vid27-related (InterPro:IPR013863); BEST Arabidops…	-1
33.99	development.unspecified	gsvivt01015473001|pacid:17826232	Transcript	highly similar to ( 563) AT3G15610 | Symbols: | transducin family protein / WD-40 repeat family protein | chr3:5291076-5292796 REVERSEhighly similar to ( 587) loc_os06g39760 12006.m08513 protein serine-threonine kinase receptor-associated protein, putative, expressed WD40 COG2319 no original description	-1
33.99	development.unspecified	gsvivt01029694001|pacid:17836416	Transcript	moderately similar to ( 292) AT4G14110 | Symbols: COP9, CSN8, FUS7, EMB143 | COP9 (CONSTITUTIVE PHOTOMORPHOGENIC 9); metalloendopeptidase/ protein binding | chr4:8133049-8134867 REVERSEmoderately similar to ( 243) loc_os04g34930 12004.m08586 protein COP9 signalosome complex subunit 8, putative, expressed no original description	-1
33.99	development.unspecified	gsvivt01027438001|pacid:17834818	Transcript	nearly identical (1959) AT4G00800 | Symbols: | binding / protein binding / zinc ion binding | chr4:337114-345581 REVERSEmoderately similar to ( 463) loc_os02g03220 12002.m05672 protein expressed protein no original description	-1
33.99	development.unspecified	gsvivt01035101001|pacid:17840356	Transcript	moderately similar to ( 258) AT3G06790 | Symbols: | plastid developmental protein DAG, putative | chr3:2144564-2145743 REVERSEweakly similar to ( 139) DAG_ANTMA DAG protein, chloroplast precursor - Antirrhinum majus (Garden snapdragon)moderately similar to ( 273) loc_os03g38490 12003.m08942 protein DAG protein, chloroplast precursor, putative, expressed no original description	-1
33.99	development.unspecified	gsvivt01019746001|pacid:17829314	Transcript	highly similar to ( 527) AT1G63680 | Symbols: ATMURE, PDE316, MURE | MURE; ATP binding / acid-amino acid ligase/ ligase | chr1:23614461-23617247 FORWARDmoderately similar to ( 495) loc_os10g40130 12010.m06785 protein UDP-N-acetylmuramoylalanyl-D-glutamate--2,6-diaminopimelate ligase, putative, expressedmurE MurE PRK11929 MurF MurC no original description	-1
33.99	development.unspecified	gsvivt01032940001|pacid:17838784	Transcript	moderately similar to ( 363) AT1G12910 | Symbols: ATAN11, LWD1 | ATAN11 (ANTHOCYANIN11); nucleotide binding | chr1:4395114-4396154 REVERSEweakly similar to ( 186) loc_os02g45810 12002.m100317 protein transparent testa glabra 1 protein, putative, expressed no original description	-1
33.99	development.unspecified	gsvivt01020819001|pacid:17830094	Transcript	moderately similar to ( 405) AT5G08560 | Symbols: | transducin family protein / WD-40 repeat family protein | chr5:2771104-2773827 REVERSEmoderately similar to ( 404) loc_os02g19210 12002.m07164 protein WD-repeat protein 26, putative, expressed WD40 COG2319 no original description	-1
33.99	development.unspecified	gsvivt01032875001|pacid:17838739	Transcript	moderately similar to ( 412) loc_os03g21270 12003.m35204 protein expressed protein no original description	-1
33.99	development.unspecified	gsvivt01036170001|pacid:17841185	Transcript	nearly identical (1354) AT3G44530 | Symbols: HIRA | HIRA (Arabidopsis homolog of histone chaperone HIRA); nucleotide binding / protein binding | chr3:16116026-16121247 FORWARDvery weakly similar to (95.5) PF20_CHLRE Flagellar WD repeat protein PF20 - Chlamydomonas reinhardtiinearly identical (1389) loc_os09g39420 12009.m06880 protein HIRA, putative, expressed Hira WD40 COG2319 no original descrip…	-1
33.99	development.unspecified	gsvivt01018981001|pacid:17828764	Transcript	moderately similar to ( 349) AT3G50670 | Symbols: U1-70K, U1SNRNP | U1-70K (U1 SMALL NUCLEAR RIBONUCLEOPROTEIN-70K); RNA binding / nucleotide binding | chr3:18828232-18829492 REVERSEmoderately similar to ( 330) loc_os10g02630 12010.m03680 protein U1 snRNP 70K protein, putative, expressed no original description	-1
33.99	development.unspecified	gsvivt01008399001|pacid:17821006	Transcript	highly similar to ( 969) AT3G18060 | Symbols: | transducin family protein / WD-40 repeat family protein | chr3:6183880-6186788 FORWARDhighly similar to ( 932) loc_os01g03510 12001.m06989 protein stress protein, putative, expressed WD40 COG2319 no original description	-1
33.99	development.unspecified	gsvivt01035651001|pacid:17840774	Transcript	weakly similar to ( 152) AT5G11530 | Symbols: EMF1 | EMF1 (embryonic flower 1); transcription regulator | chr5:3697140-3700930 FORWARD no original description	-1
33.99	development.unspecified	gsvivt01001716001|pacid:17817761	Transcript	highly similar to ( 575) AT5G45160 | Symbols: | root hair defective 3 GTP-binding (RHD3) family protein | chr5:18264991-18270035 FORWARDmoderately similar to ( 473) loc_os01g39310 12001.m43066 protein protein SEY1, putative, expressed RHD3 no original description	-2
33.99	development.unspecified	gsvivt01031640001|pacid:17837770	Transcript	weakly similar to ( 189) AT4G27990 | Symbols: | YGGT family protein | chr4:13923991-13924647 REVERSEvery weakly similar to (86.3) loc_os07g08770 12007.m05333 protein YGGT family protein, expressed no original description	-2
33.99	development.unspecified	gsvivt01001592001|pacid:17817693	Transcript	highly similar to ( 505) AT1G71840 | Symbols: | transducin family protein / WD-40 repeat family protein | chr1:27022424-27024380 FORWARDvery weakly similar to (96.7) PF20_CHLRE Flagellar WD repeat protein PF20 - Chlamydomonas reinhardtiimoderately similar to ( 436) loc_os03g48090 12003.m09820 protein vegetatible incompatibility protein HET-E-1, putative, expressed WD40 COG2319 no original descrip…	-2
33.99	development.unspecified	gsvivt01031807001|pacid:17837910	Transcript	moderately similar to ( 244) AT1G49510 | Symbols: emb1273 | emb1273 (embryo defective 1273) | chr1:18327026-18328147 FORWARD no original description	-2
33.99	development.unspecified	gsvivt01030893001|pacid:17837237	Transcript	weakly similar to ( 142) AT5G37930 | Symbols: | seven in absentia (SINA) family protein | chr5:15102239-15103651 REVERSEvery weakly similar to ( 100) loc_os06g20610 12006.m06718 protein ubiquitin-protein ligase/ zinc ion binding protein, putative, expressed no original description	-2
33.99	development.unspecified	gsvivt01014223001|pacid:17825252	Transcript	weakly similar to ( 197) AT3G15000 | Symbols: | LOCATED IN: mitochondrion; EXPRESSED IN: 23 plant structures; EXPRESSED DURING: 13 growth stages; BEST Arabidopsis thaliana protein match is: plastid developmental protein DAG, putative (TAIR:AT3G06790.2); Has 50779 Blast hits to 24732 proteins in 941 species: Archae - 10; Bacteria - 4862; Metazoa - 25623; Fungi - 7071; Plants - 6957; Viruses - 900;…	-2
33.99	development.unspecified	gsvivt01020609001|pacid:17829930	Transcript	moderately similar to ( 330) AT4G28500 | Symbols: ANAC073, SND2 | ANAC073 (ARABIDOPSIS NAC DOMAIN CONTAINING PROTEIN 73); transcription activator/ transcription factor | chr4:14083014-14084266 FORWARDmoderately similar to ( 330) loc_os01g48130 12001.m11005 protein ANAC010, putative, expressedNAM no original description	-2
33.99	development.unspecified	gsvivt01015304001|pacid:17826088	Transcript	moderately similar to ( 408) AT4G15450 | Symbols: | CONTAINS InterPro DOMAIN/s: Senescence-associated (InterPro:IPR009686); BEST Arabidopsis thaliana protein match is: senescence/dehydration-associated protein-related (TAIR:AT3G21600.1); Has 81 Blast hits to 81 proteins in 12 species: Archae - 0; Bacteria - 2; Metazoa - 0; Fungi - 0; Plants - 77; Viruses - 0; Other Eukaryotes - 2 (source: NCBI BL…	-2
33.99	development.unspecified	gsvivt01037769001|pacid:17842287	Transcript	nearly identical (1231) AT5G55540 | Symbols: TRN1, LOP1 | TRN1 (TORNADO 1) | chr5:22496322-22500543 REVERSEnearly identical (1028) loc_os03g53990 12003.m10365 protein expressed protein no original description	-2
33.99	development.unspecified	gsvivt01027155001|pacid:17834654	Transcript	moderately similar to ( 289) AT3G61790 | Symbols: | seven in absentia (SINA) family protein | chr3:22871974-22873543 REVERSEweakly similar to ( 124) SINAL_DROME Probable E3 ubiquitin-protein ligase sina-like CG13030 (EC 6.3.2.-) - Drosophila melanogaster (Fruit fly)moderately similar to ( 286) loc_os02g19140 12002.m07157 protein ubiquitin ligase SINAT4, putative, expressed Sina Sina no original d…	-2
33.99	development.unspecified	gsvivt01023827001|pacid:17832141	Transcript	moderately similar to ( 436) AT1G22920 | Symbols: CSN5A, JAB1, AJH1 | CSN5A (COP9 SIGNALOSOME 5A) | chr1:8109998-8111895 REVERSEmoderately similar to ( 439) loc_os04g56070 12004.m101676 protein COP9 signalosome complex subunit 5b, putative, expressed JAB_MPN Mov34 no original description	-2
33.99	development.unspecified	gsvivt01015205001|pacid:17826000	Transcript	moderately similar to ( 490) AT1G71840 | Symbols: | transducin family protein / WD-40 repeat family protein | chr1:27022424-27024380 FORWARDvery weakly similar to (94.7) PF20_CHLRE Flagellar WD repeat protein PF20 - Chlamydomonas reinhardtiimoderately similar to ( 423) loc_os03g48090 12003.m09820 protein vegetatible incompatibility protein HET-E-1, putative, expressed WD40 COG2319 no original des…	-2
33.99	development.unspecified	gsvivt01035123001|pacid:17840374	Transcript	very weakly similar to ( 100) AT5G49120 | Symbols: | senescence-associated protein-related | chr5:19908800-19909332 REVERSEvery weakly similar to (95.1) loc_os02g37970 12002.m08885 protein expressed protein no original description	-2
33.99	development.unspecified	gsvivt01035732001|pacid:17840840	Transcript	moderately similar to ( 428) AT3G24440 | Symbols: VRN5, VIL1 | VRN5 (VERNALIZATION 5) | chr3:8876207-8878171 REVERSEhighly similar to ( 612) loc_os12g34850 12012.m07278 protein fibronectin type III domain containing protein, expressed no original description	-2
33.99	development.unspecified	gsvivt01025793001|pacid:17833714	Transcript	nearly identical (1167) AT3G56640 | Symbols: | exocyst complex subunit Sec15-like family protein | chr3:20981967-20984336 FORWARDhighly similar to ( 930) loc_os10g27990 12010.m05683 protein exocyst complex subunit Sec15-like family protein, expressed Sec15 no original description	-2
33.99	development.unspecified	gsvivt01016305001|pacid:17826760	Transcript	moderately similar to ( 224) AT3G12090 | Symbols: TET6 | TET6 (TETRASPANIN6) | chr3:3852326-3853714 REVERSEmoderately similar to ( 201) loc_os05g03530 12005.m27685 protein senescence-associated protein-like, putative, expressed no original description	-2
33.99	development.unspecified	gsvivt01028387001|pacid:17835545	Transcript	moderately similar to ( 246) AT2G33430 | Symbols: DAL1, DAL | DAL1 (DIFFERENTIATION AND GREENING-LIKE 1) | chr2:14162732-14164729 FORWARDweakly similar to ( 132) DAG_ANTMA DAG protein, chloroplast precursor - Antirrhinum majus (Garden snapdragon)moderately similar to ( 243) loc_os06g02600 12006.m04993 protein DAG protein, chloroplast precursor, putative, expressed no original description	-2
33.99	development.unspecified	gsvivt01002339001|pacid:17818068	Transcript	weakly similar to ( 184) AT2G22870 | Symbols: EMB2001 | EMB2001 (embryo defective 2001); GTP binding | chr2:9739476-9740921 FORWARDweakly similar to ( 170) loc_os03g13000 12003.m101257 protein GTP-binding protein, putative, expressed PRK00454 COG0218 YihA_EngB no original description	-2
33.99	development.unspecified	gsvivt01029831001|pacid:17836502	Transcript	highly similar to ( 639) AT2G38670 | Symbols: PECT1 | PECT1 (PHOSPHORYLETHANOLAMINE CYTIDYLYLTRANSFERASE 1); ethanolamine-phosphate cytidylyltransferase | chr2:16168979-16171680 FORWARDhighly similar to ( 636) loc_os11g03050 12011.m04501 protein ethanolamine-phosphate cytidylyltransferase, putative, expressed ECT CCT cytidylyltransferase TagD cytidylyltransferase_like PRK11316 RfaE no original de…	-2
33.99	development.unspecified	gsvivt01000648001|pacid:17817074	Transcript	moderately similar to ( 476) AT3G61790 | Symbols: | seven in absentia (SINA) family protein | chr3:22871974-22873543 REVERSEweakly similar to ( 147) SINAL_DROME Probable E3 ubiquitin-protein ligase sina-like CG13030 (EC 6.3.2.-) - Drosophila melanogaster (Fruit fly)highly similar to ( 569) loc_os07g46560 12007.m08873 protein ubiquitin ligase SINAT5, putative, expressed Sina Sina no original descr…	-2
33.99	development.unspecified	gsvivt01027606001|pacid:17834956	Transcript	highly similar to ( 591) AT4G00090 | Symbols: | transducin family protein / WD-40 repeat family protein | chr4:34234-36594 FORWARDmoderately similar to ( 494) loc_os03g64110 12003.m11275 protein expressed protein WD40 no original description	-2
33.99	development.unspecified	gsvivt01023690001|pacid:17832052	Transcript	moderately similar to ( 398) AT4G30840 | Symbols: | WD-40 repeat protein family | chr4:15017831-15019709 REVERSEmoderately similar to ( 278) loc_os08g16600 12008.m05781 protein expressed protein no original description	-2
33.99	development.unspecified	gsvivt01018758001|pacid:17828587	Transcript	weakly similar to ( 150) AT2G17850 | Symbols: | FUNCTIONS IN: molecular_function unknown; INVOLVED IN: aging; LOCATED IN: endomembrane system; EXPRESSED IN: 9 plant structures; EXPRESSED DURING: 9 growth stages; CONTAINS InterPro DOMAIN/s: Rhodanese-like (InterPro:IPR001763); BEST Arabidopsis thaliana protein match is: unknown protein (TAIR:AT5G66170.2); Has 1960 Blast hits to 1954 proteins in 39…	-2
33.99	development.unspecified	gsvivt01019670001|pacid:17829253	Transcript	moderately similar to ( 325) AT2G46770 | Symbols: NST1, EMB2301, ANAC043 | EMB2301 (EMBRYO DEFECTIVE 2301); transcription activator/ transcription factor | chr2:19220917-19222822 REVERSEmoderately similar to ( 238) NAC76_ORYSA NAC domain-containing protein 76 (ONAC076) - Oryza sativa (Rice)moderately similar to ( 289) loc_os08g02300 12008.m04374 protein NAM like protein, putative, expressedNAM no…	-2
33.99	development.unspecified	gsvivt01035793001|pacid:17840888	Transcript	moderately similar to ( 469) AT4G32551 | Symbols: LUG, RON2 | LUG (LEUNIG); protein binding / protein heterodimerization/ transcription repressor | chr4:15707863-15713359 FORWARDmoderately similar to ( 434) loc_os01g08190 12001.m43534 protein transcriptional corepressor LEUNIG, putative, expressed WD40 COG2319 no original description	-2
33.99	development.unspecified	gsvivt01008593001|pacid:17821174	Transcript	very weakly similar to (82.8) AT1G31814 | Symbols: FRL2 | FRL2 (FRIGIDA LIKE 2) | chr1:11412985-11414406 REVERSEFrigida no original description	-2
33.99	development.unspecified	gsvivt01029392001|pacid:17836227	Transcript	moderately similar to ( 352) AT3G17730 | Symbols: anac057 | anac057 (Arabidopsis NAC domain containing protein 57); transcription factor | chr3:6064379-6065813 FORWARDmoderately similar to ( 208) NAC74_ORYSA NAC domain-containing protein 74 (ONAC074) - Oryza sativa (Rice)moderately similar to ( 339) loc_os09g38000 12009.m06747 protein ANAC086, putativeNAM no original description	-2
33.99	development.unspecified	gsvivt01032412001|pacid:17838343	Transcript	highly similar to ( 791) AT5G14520 | Symbols: | pescadillo-related | chr5:4680789-4684330 REVERSEhighly similar to ( 791) loc_os03g49210 12003.m09923 protein pescadillo, putative, expressed Pescadillo_N NOP7 no original description	-2
33.99	development.unspecified	gsvivt01035745001|pacid:17840850	Transcript	weakly similar to ( 101) AT5G11460 | Symbols: | senescence-associated protein-related | chr5:3657064-3658388 REVERSEweakly similar to ( 126) loc_os01g08520 12001.m07477 protein expressed protein no original description	-3
33.99	development.unspecified	gsvivt01015274001|pacid:17826061	Transcript	moderately similar to ( 441) AT4G29230 | Symbols: anac075 | anac075 (Arabidopsis NAC domain containing protein 75); transcription factor | chr4:14410338-14414956 FORWARDmoderately similar to ( 412) loc_os01g09550 12001.m42902 protein ANAC075, putative, expressedNAM no original description	-3
33.99	development.unspecified	gsvivt01038651001|pacid:17842872	Transcript	moderately similar to ( 260) AT5G24520 | Symbols: TTG1, TTG | TTG1 (TRANSPARENT TESTA GLABRA 1); DNA binding / nucleotide binding / protein binding | chr5:8371708-8372733 REVERSEmoderately similar to ( 207) loc_os02g45810 12002.m100317 protein transparent testa glabra 1 protein, putative, expressed no original description	-3
33.99	development.unspecified	gsvivt01016852001|pacid:17827194	Transcript	highly similar to ( 725) AT2G19520 | Symbols: FVE, ACG1, MSI4, NFC4, NFC04, ATMSI4 | FVE; metal ion binding | chr2:8456006-8459235 FORWARDhighly similar to ( 706) loc_os01g51300 12001.m43161 protein WD-40 repeat protein MSI4, putative, expressed WD40 no original description	-3
33.99	development.unspecified	gsvivt01018809001|pacid:17828628	Transcript	moderately similar to ( 385) AT2G18060 | Symbols: VND1, ANAC037 | VND1 (VASCULAR RELATED NAC-DOMAIN PROTEIN 1); transcription factor | chr2:7848399-7850303 REVERSEmoderately similar to ( 238) NAC76_ORYSA NAC domain-containing protein 76 (ONAC076) - Oryza sativa (Rice)moderately similar to ( 318) loc_os10g38834 12010.m06650 protein NAC-domain protein Ze567, putative, expressedNAM no original descr…	-3
33.99	development.unspecified	gsvivt01030204001|pacid:17836782	Transcript	weakly similar to ( 112) AT5G01840 | Symbols: ATOFP1, OFP1 | OFP1 (OVATE FAMILY PROTEIN 1); protein binding / transcription repressor | chr5:324552-325364 FORWARDweakly similar to ( 103) loc_os01g60810 12001.m12209 protein plant-specific domain TIGR01568 family protein, expressedDUF623 no original description	-3
33.99	development.unspecified	gsvivt01025946001|pacid:17833836	Transcript	moderately similar to ( 258) AT2G18250 | Symbols: ATCOAD | ATCOAD (4-phosphopantetheine adenylyltransferase); nucleotidyltransferase/ pantetheine-phosphate adenylyltransferase | chr2:7940025-7941499 FORWARDmoderately similar to ( 238) loc_os02g04120 12002.m05761 protein bifunctional coenzyme A synthase, putative, expressed PPAT_CoAS COG1019 PRK00777 no original description	-3
33.99	development.unspecified	gsvivt01015210001|pacid:17826004	Transcript	highly similar to ( 655) AT2G19540 | Symbols: | transducin family protein / WD-40 repeat family protein | chr2:8461804-8464347 FORWARDhighly similar to ( 618) loc_os12g03822 12012.m56461 protein glutamate-rich WD repeat-containing protein 1, putative, expressed WD40 no original description	-3
33.99	development.unspecified	gsvivt01011022001|pacid:17823010	Transcript	moderately similar to ( 300) AT2G47990 | Symbols: SWA1, EDA13, EDA19 | SWA1 (SLOW WALKER1); nucleotide binding | chr2:19637010-19638602 REVERSEmoderately similar to ( 303) loc_os07g12320 12007.m05685 protein small nucleolar ribonucleoprotein complex subunit, putative, expressed U3_snoRNA_C WD40 COG2319 no original description	-3
33.99	development.unspecified	gsvivt01020204001|pacid:17829662	Transcript	moderately similar to ( 236) AT3G28050 | Symbols: | nodulin MtN21 family protein | chr3:10442984-10445216 FORWARDweakly similar to ( 178) loc_os05g41420 12005.m08317 protein nodulin-like protein, putative, expressed no original description	-4
33.99	development.unspecified	gsvivt01009433001|pacid:17821848	Transcript	moderately similar to ( 231) AT3G46630 | Symbols: | FUNCTIONS IN: molecular_function unknown; INVOLVED IN: biological_process unknown; LOCATED IN: chloroplast; EXPRESSED IN: 23 plant structures; EXPRESSED DURING: 15 growth stages; BEST Arabidopsis thaliana protein match is: defective chloroplasts and leaves protein-related / DCL protein-related (TAIR:AT1G45230.1); Has 102 Blast hits to 102 protei…	-4
33.99	development.unspecified	gsvivt01021267001|pacid:17830413	Transcript	weakly similar to ( 127) AT4G18830 | Symbols: ATOFP5, OFP5 | OFP5 (ARABIDOPSIS THALIANA OVATE FAMILY PROTEIN 5) | chr4:10337449-10338498 FORWARDvery weakly similar to ( 100) loc_os01g54570 12001.m11620 protein plant-specific domain TIGR01568 family proteinDUF623 no original description	-4
33.99	development.unspecified	gsvivt01018786001|pacid:17828610	Transcript	highly similar to ( 571) AT5G66240 | Symbols: | transducin family protein / WD-40 repeat family protein | chr5:26466348-26468201 FORWARDmoderately similar to ( 490) loc_os07g40030 12007.m079733 protein set1 complex component swd2, putative, expressed WD40 COG2319 no original description	-4
33.99	development.unspecified	gsvivt01032511001|pacid:17838427	Transcript	moderately similar to ( 373) AT3G28050 | Symbols: | nodulin MtN21 family protein | chr3:10442984-10445216 FORWARDweakly similar to ( 183) loc_os01g58910 12001.m12031 protein nodulin-like protein, putative, expressed no original description	-5
33.99	development.unspecified	gsvivt01015381001|pacid:17826152	Transcript	highly similar to ( 709) AT3G24560 | Symbols: RSY3 | RSY3 (RASPBERRY 3) | chr3:8964542-8966494 FORWARDhighly similar to ( 581) loc_os02g16670 12002.m06910 protein RASPBERRY3, putative, expressedATP_bind_3 PP-ATPase MesJ tilS no original description	-6
33.99	development.unspecified	gsvivt01009497001|pacid:17821897	Transcript	highly similar to ( 669) AT4G33400 | Symbols: | dem protein-related / defective embryo and meristems protein-related | chr4:16078189-16080410 REVERSEhighly similar to ( 671) loc_os02g08190 12002.m06165 protein protein CYPRO4, putative, expressed VID27 VID27 no original description	-8
33.99	development.unspecified	gsvivt01018744001|pacid:17828575	Transcript	highly similar to ( 503) AT3G51280 | Symbols: | male sterility MS5, putative | chr3:19037229-19038781 FORWARDmoderately similar to ( 459) loc_os09g36740 12009.m06623 protein TPR Domain containing protein, expressed no original description	-9
33.99	development.unspecified	gsvivt01008888001|pacid:17821412	Transcript	moderately similar to ( 443) AT1G21890 | Symbols: | nodulin MtN21 family protein | chr1:7682808-7685581 REVERSEmoderately similar to ( 413) loc_os10g14920 12010.m21851 protein nodulin-like protein, putative, expressed no original description	-12
33.99	development.unspecified	gsvivt01019713001|pacid:17829289	Transcript	moderately similar to ( 241) AT1G75500 | Symbols: | nodulin MtN21 family protein | chr1:28338282-28340091 REVERSEmoderately similar to ( 248) loc_os02g02310 12002.m05580 protein nodulin-like protein 5NG4, putative, expressed no original description	-12
33.99	development.unspecified	gsvivt01033374001|pacid:17839101	Transcript	moderately similar to ( 299) AT5G18270 | Symbols: ANAC087 | ANAC087; transcription factor | chr5:6041241-6042743 REVERSEmoderately similar to ( 221) NAC77_ORYSA NAC domain-containing protein 77 (ONAC077) (ONAC300) - Oryza sativa (Rice)moderately similar to ( 258) loc_os03g21030 12003.m07510 protein GRAB2 protein, putative, expressedNAM no original description	-12
33.99	development.unspecified	gsvivt01035946001|pacid:17841022	Transcript	moderately similar to ( 229) AT1G15750 | Symbols: WSIP1, TPL | TPL (TOPLESS); protein binding / protein homodimerization/ transcription repressor | chr1:5415086-5420359 REVERSEmoderately similar to ( 221) loc_os03g14980 12003.m101111 protein lissencephaly type-1-like homology motif, putative, expressed no original description	-12
33.99	development.unspecified	gsvivt01007982001|pacid:17820667	Transcript	moderately similar to ( 337) AT5G61430 | Symbols: ANAC100, ATNAC5 | ANAC100 (ARABIDOPSIS NAC DOMAIN CONTAINING PROTEIN 100); transcription factor | chr5:24701328-24702553 REVERSEmoderately similar to ( 214) NAC77_ORYSA NAC domain-containing protein 77 (ONAC077) (ONAC300) - Oryza sativa (Rice)moderately similar to ( 285) loc_os04g38720 12004.m08861 protein NAC domain protein NAC5, putative, expres…	-12
33.99	development.unspecified	gsvivt01013562001|pacid:17824799	Transcript	weakly similar to ( 184) AT3G11980 | Symbols: MS2, FAR2 | MS2 (MALE STERILITY 2); fatty acyl-CoA reductase (alcohol-forming)/ oxidoreductase, acting on the CH-CH group of donors, NAD or NADP as acceptor | chr3:3814484-3816927 FORWARDweakly similar to ( 173) loc_os03g07140 12003.m06231 protein male sterility protein 2, putative, expressed no original description	-12
33.99	development.unspecified	gsvivt01032388001|pacid:17838321	Transcript	moderately similar to ( 284) AT3G01600 | Symbols: anac044 | anac044 (Arabidopsis NAC domain containing protein 44); transcription factor | chr3:229365-231105 FORWARDmoderately similar to ( 329) loc_os02g38130 12002.m08901 protein ANAC044, putative, expressedNAM no original description	-12
33.99	development.unspecified	gsvivt01030075001|pacid:17836681	Transcript	moderately similar to ( 459) AT5G35770 | Symbols: SAP | SAP (STERILE APETALA); transcription factor/ transcription regulator | chr5:13936457-13940786 REVERSE no original description	-12
33.99	development.unspecified	gsvivt01021697001|pacid:17830733	Transcript	moderately similar to ( 279) AT4G20900 | Symbols: MS5, TDM1 | MS5 (MALE-STERILE 5) | chr4:11184103-11185844 REVERSEmoderately similar to ( 283) loc_os09g36740 12009.m06623 protein TPR Domain containing protein, expressed no original description	-12
33.99	development.unspecified	gsvivt01015408001|pacid:17826175	Transcript	highly similar to ( 786) AT5G19610 | Symbols: | sec7 domain-containing protein | chr5:6617746-6622045 REVERSEhighly similar to ( 629) loc_os04g02690 12004.m05582 protein pattern formation protein EMB30, putative, expressed Sec7 Sec7 Sec7 COG5307 no original description	-12
33.99	development.unspecified	gsvivt01026595001|pacid:17834252	Transcript	moderately similar to ( 248) AT1G68170 | Symbols: | nodulin MtN21 family protein | chr1:25551925-25554258 FORWARDmoderately similar to ( 301) loc_os04g59120 12004.m10789 protein mtN21 nodulin protein-like, putative, expressed no original description	-23
33.99	development.unspecified	gsvivt01026421001|pacid:17834128	Transcript	moderately similar to ( 264) AT3G51520 | Symbols: | diacylglycerol acyltransferase family | chr3:19110739-19112518 FORWARDvery weakly similar to (80.9) NO21_SOYBN Nodulin 21 (N-21) - Glycine max (Soybean)moderately similar to ( 235) loc_os06g22080 12006.m32071 protein diacylglycerol O-acyltransferase 1, putative, expressed DAGAT Nodulin-21_like_1 DUF125 Nodulin-21 Nodulin-21_like_2 CCC1_like COG1…	-23
33.99	development.unspecified	gsvivt01012147001|pacid:17823855	Transcript	moderately similar to ( 486) AT1G30950 | Symbols: UFO | UFO (UNUSUAL FLORAL ORGANS); transcription factor binding / ubiquitin-protein ligase | chr1:11036180-11037508 FORWARDmoderately similar to ( 248) loc_os06g45460 12006.m09074 protein UNUSUAL FLORAL ORGANS protein, putative no original description	-23
33.99	development.unspecified	gsvivt01004797001|pacid:17819155	Transcript	moderately similar to ( 231) AT1G02090 | Symbols: FUS5, CSN7, COP15, ATCSN7 | FUS5 (FUSCA 5); MAP kinase kinase | chr1:388223-389568 REVERSEmoderately similar to ( 215) loc_os07g30840 12007.m07352 protein COP9 signalosome complex subunit 7, putative, expressed no original description	-23
33.99	development.unspecified	gsvivt01028986001|pacid:17835962	Transcript	weakly similar to ( 137) AT5G23730 | Symbols: | nucleotide binding | chr5:8005286-8006392 FORWARDweakly similar to ( 107) loc_os02g02380 12002.m05587 protein SPA4, putative no original description	-33
33.99	development.unspecified	gsvivt01036071001|pacid:17841110	Transcript	moderately similar to ( 274) AT2G27300 | Symbols: ANAC040, NTL8 | NTL8 (NTM1-LIKE 8); transcription factor | chr2:11680417-11681955 REVERSEweakly similar to ( 171) NAC74_ORYSA NAC domain-containing protein 74 (ONAC074) - Oryza sativa (Rice)weakly similar to ( 179) loc_os08g44820 12008.m080239 protein no apical meristem protein, expressedNAM no original description	-54

## Sheet: development 24hpt
Bincode	BinName	id	type	description	Fold change FC
33.1	development.storage proteins	gsvivt01001185001|pacid:17817435	Transcript	moderately similar to ( 220) AT3G22640 | Symbols: PAP85 | PAP85; nutrient reservoir | chr3:8011902-8013883 REVERSEmoderately similar to ( 318) GLB1_MAIZE Globulin-1 S allele precursor (GLB1-S) (7S-like) - Zea mays (Maize)moderately similar to ( 318) loc_os03g46100 12003.m35340 protein globulin-1 S allele precursor, putative, expressedCupin_1 no original description	12
33.1	development.storage proteins	gsvivt01001146001|pacid:17817403	Transcript	highly similar to ( 530) AT3G63200 | Symbols: PLP9, PLA IIIB | PLP9 (PATATIN-LIKE PROTEIN 9); nutrient reservoir | chr3:23346140-23347379 FORWARDvery weakly similar to (89.0) PAT5_SOLTU Patatin T5 precursor (Potato tuber protein) - Solanum tuberosum (Potato)moderately similar to ( 225) loc_os03g57080 12003.m10628 protein patatin-like protein 3, putative, expressed Patatin COG3621 no original desc…	12
33.1	development.storage proteins	gsvivt01007452001|pacid:17820303	Transcript	moderately similar to ( 436) AT2G26560 | Symbols: PLP2, PLA IIA, PLA2A | PLA2A (PHOSPHOLIPASE A 2A); lipase/ nutrient reservoir | chr2:11293912-11295708 REVERSEmoderately similar to ( 283) PAT5_SOLTU Patatin T5 precursor (Potato tuber protein) - Solanum tuberosum (Potato)moderately similar to ( 485) loc_os08g37210 12008.m07707 protein patatin T5 precursor, putative, expressed Patatin COG3621 no o…	2
33.1	development.storage proteins	gsvivt01009548001|pacid:17821932	Transcript	highly similar to ( 530) AT2G26560 | Symbols: PLP2, PLA IIA, PLA2A | PLA2A (PHOSPHOLIPASE A 2A); lipase/ nutrient reservoir | chr2:11293912-11295708 REVERSEmoderately similar to ( 328) PAT5_SOLTU Patatin T5 precursor (Potato tuber protein) - Solanum tuberosum (Potato)highly similar to ( 556) loc_os09g28770 12009.m06028 protein patatin class 1 precursor, putative, expressed Patatin COG3621 no orig…	1
33.1	development.storage proteins	gsvivt01009531001|pacid:17821919	Transcript	highly similar to ( 540) AT2G26560 | Symbols: PLP2, PLA IIA, PLA2A | PLA2A (PHOSPHOLIPASE A 2A); lipase/ nutrient reservoir | chr2:11293912-11295708 REVERSEmoderately similar to ( 293) PAT5_SOLTU Patatin T5 precursor (Potato tuber protein) - Solanum tuberosum (Potato)moderately similar to ( 496) loc_os09g28770 12009.m06028 protein patatin class 1 precursor, putative, expressed Patatin COG3621 no …	1
33.1	development.storage proteins	gsvivt01009549001|pacid:17821933	Transcript	highly similar to ( 514) AT2G26560 | Symbols: PLP2, PLA IIA, PLA2A | PLA2A (PHOSPHOLIPASE A 2A); lipase/ nutrient reservoir | chr2:11293912-11295708 REVERSEmoderately similar to ( 335) PAT5_SOLTU Patatin T5 precursor (Potato tuber protein) - Solanum tuberosum (Potato)highly similar to ( 544) loc_os09g28770 12009.m06028 protein patatin class 1 precursor, putative, expressed Patatin COG3621 no orig…	1
33.1	development.storage proteins	gsvivt01009539001|pacid:17821924	Transcript	highly similar to ( 516) AT2G26560 | Symbols: PLP2, PLA IIA, PLA2A | PLA2A (PHOSPHOLIPASE A 2A); lipase/ nutrient reservoir | chr2:11293912-11295708 REVERSEmoderately similar to ( 337) PAT5_SOLTU Patatin T5 precursor (Potato tuber protein) - Solanum tuberosum (Potato)highly similar to ( 562) loc_os09g28770 12009.m06028 protein patatin class 1 precursor, putative, expressed Patatin COG3621 no orig…	1
33.1	development.storage proteins	gsvivt01009543001|pacid:17821927	Transcript	highly similar to ( 565) AT2G26560 | Symbols: PLP2, PLA IIA, PLA2A | PLA2A (PHOSPHOLIPASE A 2A); lipase/ nutrient reservoir | chr2:11293912-11295708 REVERSEmoderately similar to ( 311) PAT5_SOLTU Patatin T5 precursor (Potato tuber protein) - Solanum tuberosum (Potato)highly similar to ( 527) loc_os09g28770 12009.m06028 protein patatin class 1 precursor, putative, expressed Patatin COG3621 no orig…	1
33.1	development.storage proteins	gsvivt01009547001|pacid:17821931	Transcript	highly similar to ( 517) AT2G26560 | Symbols: PLP2, PLA IIA, PLA2A | PLA2A (PHOSPHOLIPASE A 2A); lipase/ nutrient reservoir | chr2:11293912-11295708 REVERSEmoderately similar to ( 322) PAT5_SOLTU Patatin T5 precursor (Potato tuber protein) - Solanum tuberosum (Potato)highly similar to ( 546) loc_os09g28770 12009.m06028 protein patatin class 1 precursor, putative, expressed Patatin COG3621 no orig…	1
33.1	development.storage proteins	gsvivt01009546001|pacid:17821930	Transcript	highly similar to ( 506) AT2G26560 | Symbols: PLP2, PLA IIA, PLA2A | PLA2A (PHOSPHOLIPASE A 2A); lipase/ nutrient reservoir | chr2:11293912-11295708 REVERSEmoderately similar to ( 324) PAT5_SOLTU Patatin T5 precursor (Potato tuber protein) - Solanum tuberosum (Potato)highly similar to ( 542) loc_os09g28770 12009.m06028 protein patatin class 1 precursor, putative, expressed Patatin COG3621 no orig…	1
33.1	development.storage proteins	gsvivt01009544001|pacid:17821928	Transcript	moderately similar to ( 496) AT2G26560 | Symbols: PLP2, PLA IIA, PLA2A | PLA2A (PHOSPHOLIPASE A 2A); lipase/ nutrient reservoir | chr2:11293912-11295708 REVERSEmoderately similar to ( 321) PAT5_SOLTU Patatin T5 precursor (Potato tuber protein) - Solanum tuberosum (Potato)highly similar to ( 535) loc_os09g28770 12009.m06028 protein patatin class 1 precursor, putative, expressed Patatin COG3621 no …	1
33.1	development.storage proteins	gsvivt01009551001|pacid:17821935	Transcript	highly similar to ( 510) AT2G26560 | Symbols: PLP2, PLA IIA, PLA2A | PLA2A (PHOSPHOLIPASE A 2A); lipase/ nutrient reservoir | chr2:11293912-11295708 REVERSEmoderately similar to ( 344) PAT3_SOLTU Patatin class 1 precursor (Patatin class I) (Potato tuber protein) - Solanum tuberosum (Potato)highly similar to ( 540) loc_os09g28770 12009.m06028 protein patatin class 1 precursor, putative, expressed …	1
33.1	development.storage proteins	gsvivt01028337001|pacid:17835505	Transcript	moderately similar to ( 320) AT1G03890 | Symbols: | cupin family protein | chr1:989250-990908 FORWARDmoderately similar to ( 355) 11SB_CUCMA 11S globulin subunit beta precursor [Contains: 11S globulin gamma chain (11S globulin acidic chain); 11S globulin delta chain (11S globulin basic chain)] - Cucurbita maxima (Pumpkin) (Winter squash)moderately similar to ( 328) loc_os10g26060 12010.m05549 pro…	-1
33.1	development.storage proteins	gsvivt01025139001|pacid:17833189	Transcript	moderately similar to ( 447) AT2G28490 | Symbols: | cupin family protein | chr2:12178812-12180983 REVERSEweakly similar to ( 136) GLB1_MAIZE Globulin-1 S allele precursor (GLB1-S) (7S-like) - Zea mays (Maize)moderately similar to ( 372) loc_os03g21790 12003.m07583 protein cupin family protein, expressedCupin_1 no original description	-1
33.1	development.storage proteins	gsvivt01028162001|pacid:17835371	Transcript	moderately similar to ( 223) AT2G26560 | Symbols: PLP2, PLA IIA, PLA2A | PLA2A (PHOSPHOLIPASE A 2A); lipase/ nutrient reservoir | chr2:11293912-11295708 REVERSEweakly similar to ( 161) PAT3_SOLTU Patatin class 1 precursor (Patatin class I) (Potato tuber protein) - Solanum tuberosum (Potato)moderately similar to ( 224) loc_os01g67310 12001.m150803 protein patatin class 1 precursor, putative, expre…	-1
33.1	development.storage proteins	gsvivt01028341001|pacid:17835507	Transcript	moderately similar to ( 301) AT5G44120 | Symbols: CRA1, ATCRA1, CRU1 | CRA1 (CRUCIFERINA); nutrient reservoir | chr5:17756460-17757811 REVERSEmoderately similar to ( 342) 11SB_CUCMA 11S globulin subunit beta precursor [Contains: 11S globulin gamma chain (11S globulin acidic chain); 11S globulin delta chain (11S globulin basic chain)] - Cucurbita maxima (Pumpkin) (Winter squash)moderately similar …	-1
33.1	development.storage proteins	gsvivt01028160001|pacid:17835369	Transcript	moderately similar to ( 202) AT2G26560 | Symbols: PLP2, PLA IIA, PLA2A | PLA2A (PHOSPHOLIPASE A 2A); lipase/ nutrient reservoir | chr2:11293912-11295708 REVERSEweakly similar to ( 125) PAT0_SOLTU Patatin precursor (Potato tuber protein) - Solanum tuberosum (Potato)moderately similar to ( 213) loc_os01g67310 12001.m150803 protein patatin class 1 precursor, putative, expressed Patatin no original d…	-1
33.1	development.storage proteins	gsvivt01028166001|pacid:17835374	Transcript	moderately similar to ( 226) AT2G26560 | Symbols: PLP2, PLA IIA, PLA2A | PLA2A (PHOSPHOLIPASE A 2A); lipase/ nutrient reservoir | chr2:11293912-11295708 REVERSEweakly similar to ( 167) PAT3_SOLTU Patatin class 1 precursor (Patatin class I) (Potato tuber protein) - Solanum tuberosum (Potato)moderately similar to ( 226) loc_os08g37250 12008.m07711 protein patatin class 1 precursor, putative, expres…	-1
33.1	development.storage proteins	gsvivt01033566001|pacid:17839258	Transcript	nearly identical (1152) AT5G04040 | Symbols: SDP1 | SDP1 (SUGAR-DEPENDENT1); triacylglycerol lipase | chr5:1090346-1093003 FORWARDnearly identical (1001) loc_os01g55650 12001.m11722 protein patatin-like phospholipase family protein, expressed RssA Patatin no original description	-2
33.1	development.storage proteins	gsvivt01030613001|pacid:17837084	Transcript	moderately similar to ( 499) AT2G28680 | Symbols: | cupin family protein | chr2:12303118-12304747 REVERSEvery weakly similar to (89.4) CRU1_RAPSA Cruciferin PGCRURSE5 precursor (11S globulin) (12S storage protein) [Contains: Cruciferin PGCRURSE5 alpha chain; Cruciferin PGCRURSE5 beta chain] - Raphanus sativus (Radish)moderately similar to ( 424) loc_os01g74480 12001.m13473 protein legumin-like pr…	-2
33.1	development.storage proteins	gsvivt01037945001|pacid:17842423	Transcript	moderately similar to ( 273) AT3G54950 | Symbols: PLP7, PLA IIIA | PLA IIIA (PATATIN-LIKE PROTEIN 6) | chr3:20359076-20360774 REVERSEmoderately similar to ( 251) loc_os03g57080 12003.m10628 protein patatin-like protein 3, putative, expressed no original description	-19
33.2	development.late embryogenesis abundant	gsvivt01001170001|pacid:17817421	Transcript	moderately similar to ( 207) AT3G22490 | Symbols: | late embryogenesis abundant protein, putative / LEA protein, putative | chr3:7969785-7970738 REVERSEmoderately similar to ( 225) LEA34_GOSHI Late embryogenesis abundant protein D-34 (LEA D-34) - Gossypium hirsutum (Upland cotton)weakly similar to ( 150) loc_os03g06360 12003.m35026 protein late embryogenesis abundant protein D-34, putative, expre…	12
33.2	development.late embryogenesis abundant	gsvivt01005843001|pacid:17819618	Transcript	moderately similar to ( 420) AT5G54370 | Symbols: | late embryogenesis abundant protein-related / LEA protein-related | chr5:22075334-22076567 FORWARDmoderately similar to ( 224) loc_os04g33520 12004.m08447 protein root cap protein 2, putative, expressedRoot_cap no original description	2
33.2	development.late embryogenesis abundant	gsvivt01005846001|pacid:17819620	Transcript	moderately similar to ( 380) AT5G54370 | Symbols: | late embryogenesis abundant protein-related / LEA protein-related | chr5:22075334-22076567 FORWARDmoderately similar to ( 216) loc_os01g73720 12001.m13399 protein transposon protein, putative, unclassified, expressedRoot_cap no original description	2
33.2	development.late embryogenesis abundant	gsvivt01005845001|pacid:17819619	Transcript	moderately similar to ( 417) AT5G54370 | Symbols: | late embryogenesis abundant protein-related / LEA protein-related | chr5:22075334-22076567 FORWARDmoderately similar to ( 224) loc_os04g33520 12004.m08447 protein root cap protein 2, putative, expressedRoot_cap no original description	2
33.2	development.late embryogenesis abundant	gsvivt01014415001|pacid:17825403	Transcript	moderately similar to ( 422) AT5G54370 | Symbols: | late embryogenesis abundant protein-related / LEA protein-related | chr5:22075334-22076567 FORWARDmoderately similar to ( 221) loc_os05g47940 12005.m08866 protein transposon protein, putative, unclassified, expressedRoot_cap no original description	1
33.2	development.late embryogenesis abundant	gsvivt01013196001|pacid:17824518	Transcript	no original description	1
33.2	development.late embryogenesis abundant	gsvivt01014416001|pacid:17825404	Transcript	moderately similar to ( 433) AT5G54370 | Symbols: | late embryogenesis abundant protein-related / LEA protein-related | chr5:22075334-22076567 FORWARDweakly similar to ( 198) loc_os05g47940 12005.m08866 protein transposon protein, putative, unclassified, expressedRoot_cap no original description	1
33.2	development.late embryogenesis abundant	gsvivt01026974001|pacid:17834513	Transcript	weakly similar to ( 192) AT2G46140 | Symbols: | late embryogenesis abundant protein, putative / LEA protein, putative | chr2:18959163-18960362 FORWARDmoderately similar to ( 219) LEA14_GOSHI Late embryogenesis abundant protein Lea14-A - Gossypium hirsutum (Upland cotton)weakly similar to ( 193) loc_os05g50710 12005.m09138 protein late embryogenesis abundant protein Lea14-A, putative, expressedLEA…	-1
33.2	development.late embryogenesis abundant	gsvivt01026975001|pacid:17834514	Transcript	weakly similar to ( 152) AT2G46140 | Symbols: | late embryogenesis abundant protein, putative / LEA protein, putative | chr2:18959163-18960362 FORWARDweakly similar to ( 158) LEA14_SOYBN Desiccation protectant protein Lea14 homolog - Glycine max (Soybean)weakly similar to ( 130) loc_os05g50710 12005.m09138 protein late embryogenesis abundant protein Lea14-A, putative, expressedLEA_2 no original d…	-1
33.2	development.late embryogenesis abundant	gsvivt01025171001|pacid:17833215	Transcript	moderately similar to ( 483) AT5G60520 | Symbols: | late embryogenesis abundant protein-related / LEA protein-related | chr5:24331787-24332947 REVERSEmoderately similar to ( 211) loc_os01g73730 12001.m13400 protein transposon protein, putative, unclassified, expressedRoot_cap no original description	-1
33.2	development.late embryogenesis abundant	gsvivt01026976001|pacid:17834515	Transcript	weakly similar to ( 172) AT2G46140 | Symbols: | late embryogenesis abundant protein, putative / LEA protein, putative | chr2:18959163-18960362 FORWARDweakly similar to ( 182) LEA14_SOYBN Desiccation protectant protein Lea14 homolog - Glycine max (Soybean)weakly similar to ( 156) loc_os01g12580 12001.m07872 protein late embryogenesis abundant protein Lea14-A, putative, expressedLEA_2 no original d…	-1
33.2	development.late embryogenesis abundant	gsvivt01033504001|pacid:17839207	Transcript	no original description	-2
33.2	development.late embryogenesis abundant	gsvivt01033503001|pacid:17839206	Transcript	no original description	-2
33.2	development.late embryogenesis abundant	gsvivt01033505001|pacid:17839208	Transcript	no original description	-2
33.2	development.late embryogenesis abundant	gsvivt01033739001|pacid:17839398	Transcript	no original description	-2
33.2	development.late embryogenesis abundant	gsvivt01034762001|pacid:17840129	Transcript	moderately similar to ( 358) AT3G19430 | Symbols: | late embryogenesis abundant protein-related / LEA protein-related | chr3:6736382-6738330 REVERSEmoderately similar to ( 305) loc_os11g05360 12011.m04733 protein transposon protein, putative, unclassifiedRoot_cap no original description	-3
33.2	development.late embryogenesis abundant	gsvivt01036107001|pacid:17841139	Transcript	moderately similar to ( 229) AT3G44380 | Symbols: | FUNCTIONS IN: molecular_function unknown; INVOLVED IN: biological_process unknown; LOCATED IN: cellular_component unknown; EXPRESSED IN: 19 plant structures; EXPRESSED DURING: 13 growth stages; CONTAINS InterPro DOMAIN/s: Water Stress and Hypersensitive response (InterPro:IPR013990), Harpin-induced 1 (InterPro:IPR010847); BEST Arabidopsis thalia…	-7
33.2	development.late embryogenesis abundant	gsvivt01036177001|pacid:17841190	Transcript	moderately similar to ( 360) AT3G19430 | Symbols: | late embryogenesis abundant protein-related / LEA protein-related | chr3:6736382-6738330 REVERSEmoderately similar to ( 322) loc_os11g05360 12011.m04733 protein transposon protein, putative, unclassifiedRoot_cap no original description	-7
33.2	development.late embryogenesis abundant	gsvivt01038264001|pacid:17842634	Transcript	moderately similar to ( 448) AT2G44060 | Symbols: | late embryogenesis abundant family protein / LEA family protein | chr2:18226922-18227988 FORWARDvery weakly similar to (87.8) LEA14_SOYBN Desiccation protectant protein Lea14 homolog - Glycine max (Soybean)moderately similar to ( 442) loc_os03g62620 12003.m101565 protein salt tolerance protein, putative, expressedLEA_2 no original description	-25
33.3	development.squamosa promoter binding like (SPL)	gsvivt01003836001|pacid:17818757	Transcript	weakly similar to ( 133) AT3G60030 | Symbols: SPL12 | SPL12 (squamosa promoter-binding protein-like 12); transcription factor | chr3:22165856-22169410 REVERSEweakly similar to ( 113) LG1_MAIZE LIGULELESS1 protein - Zea mays (Maize)weakly similar to ( 119) loc_os04g56170 12004.m10508 protein LIGULELESS1 protein, putative, expressedSBP no original description	3
33.3	development.squamosa promoter binding like (SPL)	gsvivt01008556001|pacid:17821141	Transcript	moderately similar to ( 234) AT5G50570 | Symbols: | squamosa promoter-binding protein, putative | chr5:20582555-20583791 REVERSEweakly similar to ( 115) SBP2_ANTMA Squamosa promoter-binding protein 2 - Antirrhinum majus (Garden snapdragon)weakly similar to ( 182) loc_os08g41940 12008.m08172 protein teosinte glume architecture 1, putative, expressedSBP no original description	2
33.3	development.squamosa promoter binding like (SPL)	gsvivt01013452001|pacid:17824716	Transcript	highly similar to ( 612) AT1G20980 | Symbols: SPL14, FBR6, SPL1R2, ATSPL14 | SPL14 (squamosa promoter binding protein-like 14); DNA binding / transcription activator/ transcription factor | chr1:7325042-7328933 FORWARDvery weakly similar to (98.2) SBP1_ANTMA Squamosa promoter-binding protein 1 - Antirrhinum majus (Garden snapdragon)highly similar to ( 567) loc_os08g40260 12008.m08006 protein squa…	1
33.3	development.squamosa promoter binding like (SPL)	gsvivt01014302001|pacid:17825315	Transcript	weakly similar to ( 129) AT3G60030 | Symbols: SPL12 | SPL12 (squamosa promoter-binding protein-like 12); transcription factor | chr3:22165856-22169410 REVERSEweakly similar to ( 118) SBP2_ANTMA Squamosa promoter-binding protein 2 - Antirrhinum majus (Garden snapdragon)weakly similar to ( 124) loc_os03g61760 12003.m11057 protein squamosa promoter-binding-like protein 12, putative, expressedSBP no …	1
33.3	development.squamosa promoter binding like (SPL)	gsvivt01010522001|pacid:17822667	Transcript	weakly similar to ( 169) AT5G50570 | Symbols: | squamosa promoter-binding protein, putative | chr5:20582555-20583791 REVERSEweakly similar to ( 112) SBP2_ANTMA Squamosa promoter-binding protein 2 - Antirrhinum majus (Garden snapdragon)weakly similar to ( 187) loc_os08g41940 12008.m08172 protein teosinte glume architecture 1, putative, expressedSBP no original description	1
33.3	development.squamosa promoter binding like (SPL)	gsvivt01010496001|pacid:17822652	Transcript	weakly similar to ( 174) AT5G43270 | Symbols: SPL2 | SPL2 (SQUAMOSA PROMOTER BINDING PROTEIN-LIKE 2); DNA binding / transcription factor | chr5:17360527-17362143 REVERSEweakly similar to ( 119) LG1_MAIZE LIGULELESS1 protein - Zea mays (Maize)moderately similar to ( 210) loc_os06g49010 12006.m091569 protein squamosa promoter-binding-like protein 11, putative, expressedSBP no original description	1
33.3	development.squamosa promoter binding like (SPL)	gsvivt01012247001|pacid:17823949	Transcript	weakly similar to ( 173) AT1G69170 | Symbols: | squamosa promoter-binding protein-like 6 (SPL6) | chr1:26005626-26007041 FORWARDweakly similar to ( 117) SBP2_ANTMA Squamosa promoter-binding protein 2 - Antirrhinum majus (Garden snapdragon)weakly similar to ( 137) loc_os02g04680 12002.m33546 protein squamosa promoter-binding-like protein 10, putative, expressedSBP no original description	1
33.3	development.squamosa promoter binding like (SPL)	gsvivt01028208001|pacid:17835407	Transcript	highly similar to ( 922) AT2G47070 | Symbols: SPL1 | SPL1 (SQUAMOSA PROMOTER BINDING PROTEIN-LIKE 1); DNA binding / transcription factor | chr2:19337144-19340552 FORWARDweakly similar to ( 125) SBP1_ANTMA Squamosa promoter-binding protein 1 - Antirrhinum majus (Garden snapdragon)highly similar to ( 688) loc_os03g61760 12003.m11057 protein squamosa promoter-binding-like protein 12, putative, expre…	-1
33.3	development.squamosa promoter binding like (SPL)	gsvivt01033519001|pacid:17839220	Transcript	weakly similar to ( 189) AT2G42200 | Symbols: SPL9 | SPL9 (SQUAMOSA PROMOTER BINDING PROTEIN-LIKE 9); transcription factor | chr2:17587601-17589451 FORWARDweakly similar to ( 122) LG1_MAIZE LIGULELESS1 protein - Zea mays (Maize)weakly similar to ( 154) loc_os09g31438 12009.m06260 protein squamosa promoter-binding-like protein 9, putative, expressedSBP no original description	-2
33.3	development.squamosa promoter binding like (SPL)	gsvivt01032239001|pacid:17838227	Transcript	weakly similar to ( 148) AT5G43270 | Symbols: SPL2 | SPL2 (SQUAMOSA PROMOTER BINDING PROTEIN-LIKE 2); DNA binding / transcription factor | chr5:17360527-17362143 REVERSEvery weakly similar to ( 100) LG1_MAIZE LIGULELESS1 protein - Zea mays (Maize)moderately similar to ( 224) loc_os06g49010 12006.m091569 protein squamosa promoter-binding-like protein 11, putative, expressedSBP no original descript…	-2
33.3	development.squamosa promoter binding like (SPL)	gsvivt01033064001|pacid:17838880	Transcript	weakly similar to ( 159) AT5G50570 | Symbols: | squamosa promoter-binding protein, putative | chr5:20582555-20583791 REVERSEweakly similar to ( 120) SBP2_ANTMA Squamosa promoter-binding protein 2 - Antirrhinum majus (Garden snapdragon)weakly similar to ( 155) loc_os09g32944 12009.m06381 protein teosinte glume architecture 1, putative, expressedSBP no original description	-2
33.30.1	development.multitarget.target of rapamycin	gsvivt01037040001|pacid:17841784	Transcript	nearly identical (3630) AT1G50030 | Symbols: TOR | TOR (TARGET OF RAPAMYCIN); 1-phosphatidylinositol-3-kinase/ protein binding | chr1:18522626-18539619 REVERSEweakly similar to ( 173) ATR_ORYSA Serine/threonine-protein kinase ATR (EC 2.7.11.1) - Oryza sativa (Rice)nearly identical (2124) loc_os05g14550 12005.m05866 protein phosphatidylinositol 3-kinase tor2, putative, expressed TEL1 PI3Kc_related…	-13
33.99	development.unspecified	gsvivt01001406001|pacid:17817588	Transcript	highly similar to ( 846) AT1G22770 | Symbols: GI, FB | GI (GIGANTEA) | chr1:8062398-8067447 FORWARDhighly similar to ( 857) GIGAN_ORYSA Protein GIGANTEA - Oryza sativa (Rice)highly similar to ( 857) loc_os01g08700 12001.m42893 protein GIGANTEA protein, putative, expressed no original description	12
33.99	development.unspecified	gsvivt01000938001|pacid:17817258	Transcript	moderately similar to ( 267) AT5G13170 | Symbols: SAG29 | SAG29 (SENESCENCE-ASSOCIATED PROTEIN 29) | chr5:4181331-4183171 REVERSEmoderately similar to ( 241) loc_os11g31190 12011.m07024 protein mtN3-like protein, putative, expressed MtN3_slv no original description	12
33.99	development.unspecified	gsvivt01001308001|pacid:17817519	Transcript	moderately similar to ( 341) AT4G00150 | Symbols: | scarecrow-like transcription factor 6 (SCL6) | chr4:57429-59105 REVERSEweakly similar to ( 127) RGA1_BRACM DELLA protein RGA1 (RGA-like protein 1) (BrRGA1) - Brassica campestris (Field mustard)moderately similar to ( 311) loc_os04g46860 12004.m09634 protein scarecrow-like 6, putative, expressedGRAS no original description	12
33.99	development.unspecified	gsvivt01000648001|pacid:17817074	Transcript	moderately similar to ( 476) AT3G61790 | Symbols: | seven in absentia (SINA) family protein | chr3:22871974-22873543 REVERSEweakly similar to ( 147) SINAL_DROME Probable E3 ubiquitin-protein ligase sina-like CG13030 (EC 6.3.2.-) - Drosophila melanogaster (Fruit fly)highly similar to ( 569) loc_os07g46560 12007.m08873 protein ubiquitin ligase SINAT5, putative, expressed Sina Sina no original descr…	12
33.99	development.unspecified	gsvivt01000572001|pacid:17817031	Transcript	moderately similar to ( 389) AT1G13120 | Symbols: emb1745 | emb1745 (embryo defective 1745) | chr1:4469334-4472775 REVERSEmoderately similar to ( 351) loc_os02g38250 12002.m08913 protein EMB1745, putative, expressed GLE1 no original description	12
33.99	development.unspecified	gsvivt01000940001|pacid:17817260	Transcript	moderately similar to ( 278) AT5G13180 | Symbols: ANAC083 | ANAC083 (ARABIDOPSIS NAC DOMAIN CONTAINING PROTEIN 83); transcription factor | chr5:4196643-4197577 FORWARDweakly similar to ( 179) NAC68_ORYSA NAC domain-containing protein 68 (ONAC068) - Oryza sativa (Rice)weakly similar to ( 189) loc_os11g03300 12011.m04526 protein NAC domain transcription factor, putative, expressedNAM no original de…	12
33.99	development.unspecified	gsvivt01001264001|pacid:17817484	Transcript	moderately similar to ( 400) AT1G12260 | Symbols: VND4, EMB2749, ANAC007 | ANAC007 (ARABIDOPSIS NAC 007); transcription factor | chr1:4163058-4164486 REVERSEweakly similar to ( 166) NAC68_ORYSA NAC domain-containing protein 68 (ONAC068) - Oryza sativa (Rice)moderately similar to ( 367) loc_os02g42970 12002.m09332 protein NAC domain-containing protein 76, putativeNAM no original description	12
33.99	development.unspecified	gsvivt01001173001|pacid:17817424	Transcript	weakly similar to ( 161) AT3G22550 | Symbols: | senescence-associated protein-related | chr3:7991827-7992805 REVERSEweakly similar to ( 135) loc_os03g46260 12003.m101430 protein expressed protein no original description	12
33.99	development.unspecified	gsvivt01001592001|pacid:17817693	Transcript	highly similar to ( 505) AT1G71840 | Symbols: | transducin family protein / WD-40 repeat family protein | chr1:27022424-27024380 FORWARDvery weakly similar to (96.7) PF20_CHLRE Flagellar WD repeat protein PF20 - Chlamydomonas reinhardtiimoderately similar to ( 436) loc_os03g48090 12003.m09820 protein vegetatible incompatibility protein HET-E-1, putative, expressed WD40 COG2319 no original descrip…	7
33.99	development.unspecified	gsvivt01001716001|pacid:17817761	Transcript	highly similar to ( 575) AT5G45160 | Symbols: | root hair defective 3 GTP-binding (RHD3) family protein | chr5:18264991-18270035 FORWARDmoderately similar to ( 473) loc_os01g39310 12001.m43066 protein protein SEY1, putative, expressed RHD3 no original description	6
33.99	development.unspecified	gsvivt01001859001|pacid:17817863	Transcript	highly similar to ( 761) AT1G04140 | Symbols: | transducin family protein / WD-40 repeat family protein | chr1:1075992-1080321 REVERSEmoderately similar to ( 375) loc_os02g18820 12002.m33647 protein nucleotide binding protein, putative, expressed no original description	5
33.99	development.unspecified	gsvivt01001824001|pacid:17817834	Transcript	highly similar to ( 525) AT5G14250 | Symbols: COP13, CSN3, FUS11 | COP13 (CONSTITUTIVE PHOTOMORPHOGENIC 13); protein binding | chr5:4597970-4599986 FORWARDhighly similar to ( 531) loc_os08g02550 12008.m26410 protein COP9 signalosome complex subunit 3, putative, expressed no original description	5
33.99	development.unspecified	gsvivt01002415001|pacid:17818092	Transcript	very weakly similar to (87.0) AT3G61790 | Symbols: | seven in absentia (SINA) family protein | chr3:22871974-22873543 REVERSEvery weakly similar to (82.4) loc_os02g03620 12002.m05712 protein ubiquitin ligase SINAT2, putative, expressed no original description	4
33.99	development.unspecified	gsvivt01002334001|pacid:17818065	Transcript	weakly similar to ( 179) AT4G35770 | Symbols: SEN1, ATSEN1, DIN1 | SEN1 (SENESCENCE 1) | chr4:16945073-16945964 FORWARDweakly similar to ( 172) DIN1_RAPSA Senescence-associated protein DIN1 - Raphanus sativus (Radish)weakly similar to ( 162) loc_os06g50930 12006.m09617 protein senescence-associated protein DIN1, putative, expressed RHOD no original description	4
33.99	development.unspecified	gsvivt01002339001|pacid:17818068	Transcript	weakly similar to ( 184) AT2G22870 | Symbols: EMB2001 | EMB2001 (embryo defective 2001); GTP binding | chr2:9739476-9740921 FORWARDweakly similar to ( 170) loc_os03g13000 12003.m101257 protein GTP-binding protein, putative, expressed PRK00454 COG0218 YihA_EngB no original description	4
33.99	development.unspecified	gsvivt01003663001|pacid:17818632	Transcript	weakly similar to ( 193) AT1G18100 | Symbols: E12A11 | E12A11; phosphatidylethanolamine binding | chr1:6228049-6230110 REVERSEweakly similar to ( 158) CET2_TOBAC CEN-like protein 2 - Nicotiana tabacum (Common tobacco)weakly similar to ( 184) loc_os01g02120 12001.m06854 protein OsMFT2 - Rice MFT-Like2 homogous to Arabidopsis Mother of FT and TFL1 gene, expressed RKIP PBP PEBP_RKIP no original desc…	3
33.99	development.unspecified	gsvivt01002793001|pacid:17818200	Transcript	very weakly similar to (91.3) AT3G61790 | Symbols: | seven in absentia (SINA) family protein | chr3:22871974-22873543 REVERSEvery weakly similar to (86.3) loc_os02g03620 12002.m05712 protein ubiquitin ligase SINAT2, putative, expressed no original description	3
33.99	development.unspecified	gsvivt01002701001|pacid:17818169	Transcript	moderately similar to ( 246) AT2G32700 | Symbols: LUH | WD-40 repeat family protein | chr2:13867235-13871844 FORWARDmoderately similar to ( 258) loc_os04g43130 12004.m09277 protein transcriptional corepressor LEUNIG, putative, expressed WD40 no original description	3
33.99	development.unspecified	gsvivt01002962001|pacid:17818249	Transcript	weakly similar to ( 110) AT1G78020 | Symbols: | senescence-associated protein-related | chr1:29338787-29339491 FORWARDvery weakly similar to (84.7) loc_os08g31510 12008.m07147 protein expressed proteinDUF581 no original description	3
33.99	development.unspecified	gsvivt01003113001|pacid:17818284	Transcript	weakly similar to ( 170) AT4G14720 | Symbols: PPD2, TIFY4B | PPD2; dioxygenase/ metal ion binding | chr4:8432452-8434934 REVERSE no original description	3
33.99	development.unspecified	gsvivt01002826001|pacid:17818213	Transcript	moderately similar to ( 331) AT1G28560 | Symbols: SRD2 | SRD2 (SHOOT REDIFFERENTIATION DEFECTIVE 2); DNA binding | chr1:10038197-10040382 REVERSEmoderately similar to ( 311) loc_os01g68440 12001.m43346 protein expressed protein no original description	3
33.99	development.unspecified	gsvivt01003946001|pacid:17818831	Transcript	moderately similar to ( 421) AT3G11220 | Symbols: ELO1 | Paxneb protein-related | chr3:3513830-3515990 REVERSEmoderately similar to ( 263) loc_os06g43280 12006.m08858 protein elongator component, putative, expressed PAXNEB no original description	3
33.99	development.unspecified	gsvivt01008404001|pacid:17821010	Transcript	moderately similar to ( 270) AT1G18100 | Symbols: E12A11 | E12A11; phosphatidylethanolamine binding | chr1:6228049-6230110 REVERSEweakly similar to ( 171) CET2_TOBAC CEN-like protein 2 - Nicotiana tabacum (Common tobacco)moderately similar to ( 223) loc_os06g30370 12006.m07580 protein OsMFT1 - Rice MFT-Like1 homogous to Arabidopsis Mother of FT and TFL1 gene, expressed RKIP PBP PEBP_RKIP no origi…	2
33.99	development.unspecified	gsvivt01008655001|pacid:17821226	Transcript	moderately similar to ( 323) AT5G61850 | Symbols: LFY, LFY3 | LFY (LEAFY); chromatin DNA binding / sequence-specific DNA binding / transcription factor | chr5:24844295-24846933 FORWARDmoderately similar to ( 476) FL2_TOBAC Floricaula/leafy homolog 2 (NFL2) - Nicotiana tabacum (Common tobacco)moderately similar to ( 320) loc_os04g51000 12004.m09997 protein transcription factor FL, putative, expres…	2
33.99	development.unspecified	gsvivt01008083001|pacid:17820756	Transcript	highly similar to ( 617) AT1G74780 | Symbols: | nodulin family protein | chr1:28095916-28097912 FORWARDmoderately similar to ( 495) loc_os12g44180 12012.m08189 protein nodulin-like protein, putative, expressedNodulin-like no original description	2
33.99	development.unspecified	gsvivt01008567001|pacid:17821150	Transcript	highly similar to ( 636) AT5G14120 | Symbols: | nodulin family protein | chr5:4556308-4558447 FORWARDhighly similar to ( 645) loc_os08g42010 12008.m08179 protein nodulin-like protein, putative, expressedNodulin-like no original description	2
33.99	development.unspecified	gsvivt01008888001|pacid:17821412	Transcript	moderately similar to ( 443) AT1G21890 | Symbols: | nodulin MtN21 family protein | chr1:7682808-7685581 REVERSEmoderately similar to ( 413) loc_os10g14920 12010.m21851 protein nodulin-like protein, putative, expressed no original description	2
33.99	development.unspecified	gsvivt01007799001|pacid:17820529	Transcript	weakly similar to ( 164) AT3G28050 | Symbols: | nodulin MtN21 family protein | chr3:10442984-10445216 FORWARDweakly similar to ( 144) loc_os04g34530 12004.m08547 protein nodulin protein, putative, expressed no original description	2
33.99	development.unspecified	gsvivt01008889001|pacid:17821413	Transcript	moderately similar to ( 409) AT4G08290 | Symbols: | nodulin MtN21 family protein | chr4:5239088-5240861 FORWARDmoderately similar to ( 382) loc_os10g14920 12010.m21851 protein nodulin-like protein, putative, expressed no original description	2
33.99	development.unspecified	gsvivt01004710001|pacid:17819106	Transcript	weakly similar to ( 122) AT5G47470 | Symbols: | nodulin MtN21 family protein | chr5:19254598-19256378 FORWARDvery weakly similar to (92.0) loc_os11g37720 12011.m07617 protein integral membrane protein, putative no original description	2
33.99	development.unspecified	gsvivt01007802001|pacid:17820531	Transcript	moderately similar to ( 235) AT3G28050 | Symbols: | nodulin MtN21 family protein | chr3:10442984-10445216 FORWARDweakly similar to ( 195) loc_os01g02870 12001.m06926 protein nodulin-like protein, putative, expressed no original description	2
33.99	development.unspecified	gsvivt01008890001|pacid:17821414	Transcript	moderately similar to ( 404) AT4G08290 | Symbols: | nodulin MtN21 family protein | chr4:5239088-5240861 FORWARDmoderately similar to ( 369) loc_os10g14920 12010.m21851 protein nodulin-like protein, putative, expressed no original description	2
33.99	development.unspecified	gsvivt01008361001|pacid:17820975	Transcript	moderately similar to ( 408) AT3G18200 | Symbols: | nodulin MtN21 family protein | chr3:6234509-6235531 REVERSEmoderately similar to ( 375) loc_os01g02870 12001.m06926 protein nodulin-like protein, putative, expressed no original description	2
33.99	development.unspecified	gsvivt01008387001|pacid:17820995	Transcript	weakly similar to ( 152) AT1G48635 | Symbols: PEX3, PEX3-2 | peroxin-3 family protein | chr1:17983951-17985966 FORWARDweakly similar to ( 134) loc_os09g14510 12009.m21981 protein lysine and histidine specific transporter, putative, expressed no original description	2
33.99	development.unspecified	gsvivt01008394001|pacid:17821001	Transcript	moderately similar to ( 425) AT1G48635 | Symbols: PEX3, PEX3-2 | peroxin-3 family protein | chr1:17983951-17985966 FORWARDmoderately similar to ( 355) loc_os09g14510 12009.m21981 protein lysine and histidine specific transporter, putative, expressed Peroxin-3 no original description	2
33.99	development.unspecified	gsvivt01009199001|pacid:17821661	Transcript	nearly identical (2346) AT1G58250 | Symbols: SAB | SAB (SABRE) | chr1:21587317-21601373 REVERSEnearly identical (1797) loc_os03g23030 12003.m07701 protein aberrant pollen transmission 1, putative, expressed no original description	2
33.99	development.unspecified	gsvivt01007194001|pacid:17820203	Transcript	moderately similar to ( 266) AT2G17040 | Symbols: anac036 | anac036 (Arabidopsis NAC domain containing protein 36); transcription factor | chr2:7407123-7408120 FORWARDweakly similar to ( 151) NAC68_ORYSA NAC domain-containing protein 68 (ONAC068) - Oryza sativa (Rice)moderately similar to ( 281) loc_os03g04070 12003.m05939 protein NAC domain-containing protein 68, putative, expressedNAM no origin…	2
33.99	development.unspecified	gsvivt01006485001|pacid:17819923	Transcript	moderately similar to ( 320) AT1G61110 | Symbols: anac025 | anac025 (Arabidopsis NAC domain containing protein 25); transcription factor | chr1:22516730-22518055 FORWARDmoderately similar to ( 240) NAC68_ORYSA NAC domain-containing protein 68 (ONAC068) - Oryza sativa (Rice)moderately similar to ( 287) loc_os07g37920 12007.m08041 protein NAM-like protein, putative, expressedNAM no original descrip…	2
33.99	development.unspecified	gsvivt01009338001|pacid:17821771	Transcript	moderately similar to ( 311) AT1G10200 | Symbols: WLIM1 | WLIM1; transcription factor/ zinc ion binding | chr1:3346677-3347763 REVERSEmoderately similar to ( 255) SF3_HELAN Pollen-specific protein SF3 - Helianthus annuus (Common sunflower)moderately similar to ( 300) loc_os12g32620 12012.m07062 protein pollen-specific protein SF3, putative, expressed no original description	2
33.99	development.unspecified	gsvivt01008595001|pacid:17821176	Transcript	moderately similar to ( 266) AT5G50790 | Symbols: | nodulin MtN3 family protein | chr5:20656461-20657827 REVERSEmoderately similar to ( 284) loc_os11g31190 12011.m07024 protein mtN3-like protein, putative, expressed MtN3_slv no original description	2
33.99	development.unspecified	gsvivt01009433001|pacid:17821848	Transcript	moderately similar to ( 231) AT3G46630 | Symbols: | FUNCTIONS IN: molecular_function unknown; INVOLVED IN: biological_process unknown; LOCATED IN: chloroplast; EXPRESSED IN: 23 plant structures; EXPRESSED DURING: 15 growth stages; BEST Arabidopsis thaliana protein match is: defective chloroplasts and leaves protein-related / DCL protein-related (TAIR:AT1G45230.1); Has 102 Blast hits to 102 protei…	2
33.99	development.unspecified	gsvivt01008620001|pacid:17821196	Transcript	highly similar to ( 515) AT4G27760 | Symbols: FEY, FEY3 | FEY (FOREVER YOUNG); binding / catalytic/ oxidoreductase | chr4:13844151-13846563 FORWARDmoderately similar to ( 499) loc_os02g02470 12002.m05596 protein WW domain-containing oxidoreductase, putative, expressed PRK06197 PRK06196 PRK05854 PRK07453 DltE FabG fabG fabG COG4221 fabG PRK09072 PRK12826 PRK06181 PRK08220 PRK12829 adh_short DltE P…	2
33.99	development.unspecified	gsvivt01008084001|pacid:17820757	Transcript	moderately similar to ( 288) AT1G74780 | Symbols: | nodulin family protein | chr1:28095916-28097912 FORWARDweakly similar to ( 196) loc_os12g44180 12012.m08189 protein nodulin-like protein, putative, expressedNodulin-like no original description	2
33.99	development.unspecified	gsvivt01006976001|pacid:17820129	Transcript	nearly identical (1070) AT3G13290 | Symbols: VCR | VCR (VARICOSE-RELATED); nucleotide binding | chr3:4297529-4303113 FORWARDnearly identical (1070) loc_os06g19660 12006.m06625 protein nucleotide binding protein, putative, expressed no original description	2
33.99	development.unspecified	gsvivt01007777001|pacid:17820511	Transcript	moderately similar to ( 263) AT5G62850 | Symbols: AtVEX1 | AtVEX1 (VEGETATIVE CELL EXPRESSED1) | chr5:25230204-25231527 REVERSEmoderately similar to ( 238) loc_os01g42090 12001.m10476 protein seven-transmembrane-domain protein 1, putative, expressed MtN3_slv no original description	2
33.99	development.unspecified	gsvivt01009497001|pacid:17821897	Transcript	highly similar to ( 669) AT4G33400 | Symbols: | dem protein-related / defective embryo and meristems protein-related | chr4:16078189-16080410 REVERSEhighly similar to ( 671) loc_os02g08190 12002.m06165 protein protein CYPRO4, putative, expressed VID27 VID27 no original description	2
33.99	development.unspecified	gsvivt01008198001|pacid:17820846	Transcript	weakly similar to ( 136) AT4G28050 | Symbols: TET7 | TET7 (TETRASPANIN7) | chr4:13942566-13943621 REVERSEweakly similar to ( 137) loc_os09g25760 12009.m05728 protein senescence-associated protein DH, putative, expressed no original description	2
33.99	development.unspecified	gsvivt01008601001|pacid:17821180	Transcript	moderately similar to ( 229) AT5G13180 | Symbols: ANAC083 | ANAC083 (ARABIDOPSIS NAC DOMAIN CONTAINING PROTEIN 83); transcription factor | chr5:4196643-4197577 FORWARDweakly similar to ( 155) NAC71_ORYSA NAC domain-containing protein 71 (ONAC071) - Oryza sativa (Rice)weakly similar to ( 171) loc_os07g37920 12007.m08041 protein NAM-like protein, putative, expressedNAM no original description	2
33.99	development.unspecified	gsvivt01007982001|pacid:17820667	Transcript	moderately similar to ( 337) AT5G61430 | Symbols: ANAC100, ATNAC5 | ANAC100 (ARABIDOPSIS NAC DOMAIN CONTAINING PROTEIN 100); transcription factor | chr5:24701328-24702553 REVERSEmoderately similar to ( 214) NAC77_ORYSA NAC domain-containing protein 77 (ONAC077) (ONAC300) - Oryza sativa (Rice)moderately similar to ( 285) loc_os04g38720 12004.m08861 protein NAC domain protein NAC5, putative, expres…	2
33.99	development.unspecified	gsvivt01007779001|pacid:17820513	Transcript	moderately similar to ( 299) AT5G62850 | Symbols: AtVEX1 | AtVEX1 (VEGETATIVE CELL EXPRESSED1) | chr5:25230204-25231527 REVERSEmoderately similar to ( 253) loc_os05g51090 12005.m09176 protein seven-transmembrane-domain protein 1, putative, expressed MtN3_slv no original description	2
33.99	development.unspecified	gsvivt01008597001|pacid:17821177	Transcript	moderately similar to ( 229) AT5G23660 | Symbols: MTN3 | MTN3 (Arabidopsis homolog of Medicago truncatula MTN3) | chr5:7971936-7973796 REVERSEmoderately similar to ( 231) loc_os11g31190 12011.m07024 protein mtN3-like protein, putative, expressed MtN3_slv no original description	2
33.99	development.unspecified	gsvivt01008993001|pacid:17821504	Transcript	weakly similar to ( 108) AT1G22160 | Symbols: | senescence-associated protein-related | chr1:7823238-7823774 FORWARDDUF581 no original description	2
33.99	development.unspecified	gsvivt01004797001|pacid:17819155	Transcript	moderately similar to ( 231) AT1G02090 | Symbols: FUS5, CSN7, COP15, ATCSN7 | FUS5 (FUSCA 5); MAP kinase kinase | chr1:388223-389568 REVERSEmoderately similar to ( 215) loc_os07g30840 12007.m07352 protein COP9 signalosome complex subunit 7, putative, expressed no original description	2
33.99	development.unspecified	gsvivt01008839001|pacid:17821370	Transcript	moderately similar to ( 369) AT1G01720 | Symbols: ATAF1, ANAC002 | ATAF1; transcription activator/ transcription factor | chr1:268471-269514 FORWARDmoderately similar to ( 305) NAC48_ORYSA NAC domain-containing protein 48 (ONAC048) - Oryza sativa (Rice)moderately similar to ( 311) loc_os01g66120 12001.m43315 protein NAC domain-containing protein 48, putative, expressedNAM no original description	2
33.99	development.unspecified	gsvivt01007685001|pacid:17820443	Transcript	highly similar to ( 937) AT1G73720 | Symbols: | transducin family protein / WD-40 repeat family protein | chr1:27725059-27729722 FORWARDvery weakly similar to (93.6) PF20_CHLRE Flagellar WD repeat protein PF20 - Chlamydomonas reinhardtiihighly similar to ( 952) loc_os01g21940 12001.m08678 protein WD-40 repeat protein, putative, expressed WD40 COG2319 no original description	2
33.99	development.unspecified	gsvivt01008291001|pacid:17820917	Transcript	moderately similar to ( 296) AT3G18400 | Symbols: anac058 | anac058 (Arabidopsis NAC domain containing protein 58); transcription factor | chr3:6318745-6320593 REVERSEmoderately similar to ( 206) NAC77_ORYSA NAC domain-containing protein 77 (ONAC077) (ONAC300) - Oryza sativa (Rice)moderately similar to ( 282) loc_os03g42630 12003.m09316 protein GRAB2 protein, putative, expressedNAM no original de…	2
33.99	development.unspecified	gsvivt01007271001|pacid:17820236	Transcript	highly similar to ( 948) AT2G32950 | Symbols: COP1, ATCOP1, DET340, FUS1, EMB168 | COP1 (CONSTITUTIVE PHOTOMORPHOGENIC 1); protein binding / ubiquitin-protein ligase | chr2:13978000-13983282 FORWARDhighly similar to ( 920) COP1_PEA E3 ubiquitin ligase protein COP1 (EC 6.3.2.-) (Constitutive photomorphogenesis protein 1) - Pisum sativum (Garden pea)highly similar to ( 939) loc_os02g53140 12002.m10…	2
33.99	development.unspecified	gsvivt01007833001|pacid:17820558	Transcript	weakly similar to ( 135) AT3G48140 | Symbols: | senescence-associated protein, putative | chr3:17778471-17779299 FORWARDweakly similar to ( 134) loc_os06g13680 12006.m06083 protein B12D protein, expressedB12D no original description	2
33.99	development.unspecified	gsvivt01008593001|pacid:17821174	Transcript	very weakly similar to (82.8) AT1G31814 | Symbols: FRL2 | FRL2 (FRIGIDA LIKE 2) | chr1:11412985-11414406 REVERSEFrigida no original description	2
33.99	development.unspecified	gsvivt01008399001|pacid:17821006	Transcript	highly similar to ( 969) AT3G18060 | Symbols: | transducin family protein / WD-40 repeat family protein | chr3:6183880-6186788 FORWARDhighly similar to ( 932) loc_os01g03510 12001.m06989 protein stress protein, putative, expressed WD40 COG2319 no original description	2
33.99	development.unspecified	gsvivt01007812001|pacid:17820540	Transcript	moderately similar to ( 256) AT1G10200 | Symbols: WLIM1 | WLIM1; transcription factor/ zinc ion binding | chr1:3346677-3347763 REVERSEmoderately similar to ( 237) SF3_HELAN Pollen-specific protein SF3 - Helianthus annuus (Common sunflower)moderately similar to ( 252) loc_os12g32620 12012.m07062 protein pollen-specific protein SF3, putative, expressed no original description	2
33.99	development.unspecified	gsvivt01011673001|pacid:17823474	Transcript	moderately similar to ( 248) AT1G70670 | Symbols: | caleosin-related family protein | chr1:26644830-26645970 FORWARDmoderately similar to ( 236) loc_os06g14370 12006.m32034 protein ABA-induced protein, putative, expressedCaleosin no original description	1
33.99	development.unspecified	gsvivt01015498001|pacid:17826251	Transcript	weakly similar to ( 108) NO93_SOYBN Early nodulin 93 (N-93) - Glycine max (Soybean)very weakly similar to (82.0) loc_os06g04950 12006.m05224 protein early nodulin 93, putative, expressedENOD93 no original description	1
33.99	development.unspecified	gsvivt01014088001|pacid:17825148	Transcript	moderately similar to ( 293) AT3G14770 | Symbols: | nodulin MtN3 family protein | chr3:4957787-4959202 REVERSEmoderately similar to ( 231) loc_os01g36070 12001.m09904 protein mtN3 protein-like, putative, expressed no original description	1
33.99	development.unspecified	gsvivt01010015001|pacid:17822329	Transcript	moderately similar to ( 310) AT1G21460 | Symbols: | nodulin MtN3 family protein | chr1:7512030-7513281 REVERSEmoderately similar to ( 275) loc_os01g65880 12001.m150795 protein seven-transmembrane-domain protein 1, putative, expressed MtN3_slv no original description	1
33.99	development.unspecified	gsvivt01015903001|pacid:17826501	Transcript	weakly similar to ( 192) AT5G07050 | Symbols: | LOCATED IN: membrane; CONTAINS InterPro DOMAIN/s: Protein of unknown function DUF6, transmembrane (InterPro:IPR000620); BEST Arabidopsis thaliana protein match is: nodulin MtN21 family protein (TAIR:AT2G40900.1); Has 2288 Blast hits to 2270 proteins in 280 species: Archae - 23; Bacteria - 774; Metazoa - 5; Fungi - 0; Plants - 641; Viruses - 0; Other…	1
33.99	development.unspecified	gsvivt01009805001|pacid:17822156	Transcript	highly similar to ( 515) AT1G75500 | Symbols: | nodulin MtN21 family protein | chr1:28338282-28340091 REVERSEmoderately similar to ( 493) loc_os08g44750 12008.m08447 protein nodulin-like protein 5NG4, putative, expressed no original description	1
33.99	development.unspecified	gsvivt01010463001|pacid:17822627	Transcript	moderately similar to ( 355) AT3G30340 | Symbols: | nodulin MtN21 family protein | chr3:11956626-11958969 FORWARDmoderately similar to ( 264) CAMT_PETCR Caffeoyl-CoA O-methyltransferase (EC 2.1.1.104) (Trans-caffeoyl-CoA 3-O-methyltransferase) (CCOAMT) (CCOAOMT) - Petroselinum crispum (Parsley) (Petroselinum hortense)moderately similar to ( 279) loc_os02g01326 12002.m05483 protein nodulin-like pr…	1
33.99	development.unspecified	gsvivt01010007001|pacid:17822323	Transcript	moderately similar to ( 281) AT1G21450 | Symbols: SCL1 | SCL1 (SCARECROW-LIKE 1); transcription factor | chr1:7509721-7511502 FORWARDmoderately similar to ( 220) CIGR2_ORYSA Chitin-inducible gibberellin-responsive protein 2 - Oryza sativa (Rice)moderately similar to ( 262) loc_os01g65900 12001.m12698 protein chitin-inducible gibberellin-responsive protein 2, putative, expressedGRAS no original de…	1
33.99	development.unspecified	gsvivt01013147001|pacid:17824482	Transcript	moderately similar to ( 333) AT5G46700 | Symbols: TET1, TRN2 | TRN2 (TORNADO 2) | chr5:18951035-18952439 FORWARDweakly similar to ( 191) loc_os06g37510 12006.m08286 protein senescence-associated protein 5, putative, expressedTetraspannin no original description	1
33.99	development.unspecified	gsvivt01013671001|pacid:17824872	Transcript	moderately similar to ( 398) AT1G34190 | Symbols: anac017 | anac017 (Arabidopsis NAC domain containing protein 17); transcription factor | chr1:12451729-12453914 FORWARDweakly similar to ( 168) NAC74_ORYSA NAC domain-containing protein 74 (ONAC074) - Oryza sativa (Rice)moderately similar to ( 213) loc_os09g32040 12009.m06294 protein no apical meristem protein, expressedNAM no original description	1
33.99	development.unspecified	gsvivt01013419001|pacid:17824686	Transcript	moderately similar to ( 315) AT1G76420 | Symbols: CUC3, NAC368, ANAC031 | CUC3 (CUP SHAPED COTYLEDON3); transcription factor | chr1:28672029-28673835 REVERSEmoderately similar to ( 216) NAC77_ORYSA NAC domain-containing protein 77 (ONAC077) (ONAC300) - Oryza sativa (Rice)moderately similar to ( 277) loc_os08g40030 12008.m07983 protein nam-like protein 16, putativeNAM no original description	1
33.99	development.unspecified	gsvivt01015274001|pacid:17826061	Transcript	moderately similar to ( 441) AT4G29230 | Symbols: anac075 | anac075 (Arabidopsis NAC domain containing protein 75); transcription factor | chr4:14410338-14414956 FORWARDmoderately similar to ( 412) loc_os01g09550 12001.m42902 protein ANAC075, putative, expressedNAM no original description	1
33.99	development.unspecified	gsvivt01013978001|pacid:17825072	Transcript	highly similar to ( 661) AT5G58230 | Symbols: MSI1, MEE70, ATMSI1 | MSI1 (MULTICOPY SUPRESSOR OF IRA1); protein binding | chr5:23556112-23557994 FORWARDhighly similar to ( 634) loc_os03g43890 12003.m09430 protein WD-40 repeat protein MSI1, putative, expressed WD40 COG2319 no original description	1
33.99	development.unspecified	gsvivt01015532001|pacid:17826281	Transcript	weakly similar to ( 131) AT3G47650 | Symbols: | bundle-sheath defective protein 2 family / bsd2 family | chr3:17569576-17570262 FORWARDweakly similar to ( 130) loc_os06g22690 12006.m32073 protein bundle sheath defective protein 2, putative, expressed no original description	1
33.99	development.unspecified	gsvivt01013155001|pacid:17824487	Transcript	moderately similar to ( 457) AT4G17890 | Symbols: AGD8 | AGD8 (ARF-GAP DOMAIN 8); ARF GTPase activator/ DNA binding / zinc ion binding | chr4:9937121-9938988 FORWARDmoderately similar to ( 451) loc_os03g63710 12003.m35539 protein DNA binding protein, putative, expressed ArfGap ArfGap COG5347 no original description	1
33.99	development.unspecified	gsvivt01013109001|pacid:17824456	Transcript	nearly identical (1442) AT1G13980 | Symbols: GN, VAN7, EMB30 | GN (GNOM); GTP:GDP antiporter/ protein homodimerization | chr1:4789587-4794397 FORWARDnearly identical (1045) loc_os02g22090 12002.m07447 protein pattern formation protein EMB30, putative, expressed Sec7 Sec7 Sec7 COG5307 no original description	1
33.99	development.unspecified	gsvivt01015571001|pacid:17826314	Transcript	nearly identical (1718) AT3G15880 | Symbols: WSIP2, TPR4 | protein binding | chr3:5364454-5371869 REVERSEnearly identical (1645) loc_os03g14980 12003.m101111 protein lissencephaly type-1-like homology motif, putative, expressed WD40 COG2319 no original description	1
33.99	development.unspecified	gsvivt01014223001|pacid:17825252	Transcript	weakly similar to ( 197) AT3G15000 | Symbols: | LOCATED IN: mitochondrion; EXPRESSED IN: 23 plant structures; EXPRESSED DURING: 13 growth stages; BEST Arabidopsis thaliana protein match is: plastid developmental protein DAG, putative (TAIR:AT3G06790.2); Has 50779 Blast hits to 24732 proteins in 941 species: Archae - 10; Bacteria - 4862; Metazoa - 25623; Fungi - 7071; Plants - 6957; Viruses - 900;…	1
33.99	development.unspecified	gsvivt01015218001|pacid:17826012	Transcript	weakly similar to ( 154) AT2G19580 | Symbols: TET2 | TET2 (TETRASPANIN2) | chr2:8472393-8475021 REVERSEweakly similar to ( 140) loc_os06g37510 12006.m08286 protein senescence-associated protein 5, putative, expressed no original description	1
33.99	development.unspecified	gsvivt01012147001|pacid:17823855	Transcript	moderately similar to ( 486) AT1G30950 | Symbols: UFO | UFO (UNUSUAL FLORAL ORGANS); transcription factor binding / ubiquitin-protein ligase | chr1:11036180-11037508 FORWARDmoderately similar to ( 248) loc_os06g45460 12006.m09074 protein UNUSUAL FLORAL ORGANS protein, putative no original description	1
33.99	development.unspecified	gsvivt01015458001|pacid:17826218	Transcript	highly similar to ( 811) AT4G32551 | Symbols: LUG, RON2 | LUG (LEUNIG); protein binding / protein heterodimerization/ transcription repressor | chr4:15707863-15713359 FORWARDhighly similar to ( 839) loc_os01g42260 12001.m150647 protein transcriptional corepressor LEUNIG, putative, expressed WD40 COG2319 no original description	1
33.99	development.unspecified	gsvivt01014403001|pacid:17825394	Transcript	moderately similar to ( 355) AT4G27410 | Symbols: RD26 | RD26 (RESPONSIVE TO DESICCATION 26); transcription activator/ transcription factor | chr4:13707928-13709013 REVERSEmoderately similar to ( 237) NAC68_ORYSA NAC domain-containing protein 68 (ONAC068) - Oryza sativa (Rice)moderately similar to ( 237) loc_os01g60020 12001.m12134 protein NAC domain-containing protein 68, putative, expressedNAM …	1
33.99	development.unspecified	gsvivt01014547001|pacid:17825511	Transcript	weakly similar to ( 192) AT1G11430 | Symbols: | plastid developmental protein DAG, putative | chr1:3847273-3848938 FORWARDweakly similar to ( 192) DAG_ANTMA DAG protein, chloroplast precursor - Antirrhinum majus (Garden snapdragon)weakly similar to ( 185) loc_os08g04450 12008.m080079 protein DAG protein, chloroplast precursor, putative, expressed no original description	1
33.99	development.unspecified	gsvivt01012490001|pacid:17824079	Transcript	nearly identical (1071) AT1G69440 | Symbols: AGO7, ZIP | AGO7 (ARGONAUTE7); nucleic acid binding | chr1:26101565-26105016 REVERSEnearly identical (1027) loc_os03g33650 12003.m08604 protein argonaute-like protein, putative, expressed Piwi_ago-like Piwi Piwi-like Piwi_piwi-like_Euk PAZ PAZ_argonaute_like DUF1785 no original description	1
33.99	development.unspecified	gsvivt01014247001|pacid:17825271	Transcript	highly similar to ( 689) AT2G34040 | Symbols: | apoptosis inhibitory 5 (API5) family protein | chr2:14378571-14382246 REVERSEhighly similar to ( 634) loc_os02g20930 12002.m07333 protein apoptosis inhibitor 5, putative, expressed API5 no original description	1
33.99	development.unspecified	gsvivt01015096001|pacid:17825907	Transcript	nearly identical (1454) AT2G06210 | Symbols: ELF8, VIP6 | ELF8 (EARLY FLOWERING 8); binding | chr2:2429108-2436588 REVERSEnearly identical (1298) loc_os07g29360 12007.m07207 protein TPR repeat nuclear phosphoprotein, putative, expressed no original description	1
33.99	development.unspecified	gsvivt01015304001|pacid:17826088	Transcript	moderately similar to ( 408) AT4G15450 | Symbols: | CONTAINS InterPro DOMAIN/s: Senescence-associated (InterPro:IPR009686); BEST Arabidopsis thaliana protein match is: senescence/dehydration-associated protein-related (TAIR:AT3G21600.1); Has 81 Blast hits to 81 proteins in 12 species: Archae - 0; Bacteria - 2; Metazoa - 0; Fungi - 0; Plants - 77; Viruses - 0; Other Eukaryotes - 2 (source: NCBI BL…	1
33.99	development.unspecified	gsvivt01010902001|pacid:17822922	Transcript	moderately similar to ( 306) AT2G19080 | Symbols: | metaxin-related | chr2:8262818-8264746 FORWARDmoderately similar to ( 278) loc_os06g07160 12006.m05440 protein expressed protein no original description	1
33.99	development.unspecified	gsvivt01015423001|pacid:17826189	Transcript	moderately similar to ( 434) AT3G24440 | Symbols: VRN5, VIL1 | VRN5 (VERNALIZATION 5) | chr3:8876207-8878171 REVERSEhighly similar to ( 570) loc_os12g34850 12012.m07278 protein fibronectin type III domain containing protein, expressed no original description	1
33.99	development.unspecified	gsvivt01013182001|pacid:17824509	Transcript	moderately similar to ( 291) AT4G17980 | Symbols: anac071 | anac071 (Arabidopsis NAC domain containing protein 71); transcription factor | chr4:9978850-9980038 REVERSEweakly similar to ( 185) NAC74_ORYSA NAC domain-containing protein 74 (ONAC074) - Oryza sativa (Rice)moderately similar to ( 271) loc_os10g42130 12010.m06969 protein ANAC071, putative, expressedNAM no original description	1
33.99	development.unspecified	gsvivt01013975001|pacid:17825069	Transcript	highly similar to ( 819) AT5G07590 | Symbols: | WD-40 repeat protein family | chr5:2401712-2403731 REVERSEhighly similar to ( 759) loc_os10g41370 12010.m06901 protein WD-repeat protein 8, putative, expressed no original description	1
33.99	development.unspecified	gsvivt01015200001|pacid:17825995	Transcript	highly similar to ( 702) AT2G19520 | Symbols: FVE, ACG1, MSI4, NFC4, NFC04, ATMSI4 | FVE; metal ion binding | chr2:8456006-8459235 FORWARDhighly similar to ( 664) loc_os01g51300 12001.m43161 protein WD-40 repeat protein MSI4, putative, expressed WD40 no original description	1
33.99	development.unspecified	gsvivt01011954001|pacid:17823700	Transcript	moderately similar to ( 495) AT1G25580 | Symbols: ANAC008 | ANAC008 (Arabidopsis NAC domain containing protein 8); transcription factor | chr1:8997064-8999600 REVERSEmoderately similar to ( 440) loc_os06g15690 12006.m06282 protein ANAC008, putative, expressedNAM no original description	1
33.99	development.unspecified	gsvivt01014783001|pacid:17825695	Transcript	nearly identical (1148) AT3G13300 | Symbols: VCS | VCS (VARICOSE); nucleotide binding / protein homodimerization | chr3:4304085-4309949 FORWARDnearly identical (1068) loc_os06g19660 12006.m06625 protein nucleotide binding protein, putative, expressed no original description	1
33.99	development.unspecified	gsvivt01015205001|pacid:17826000	Transcript	moderately similar to ( 490) AT1G71840 | Symbols: | transducin family protein / WD-40 repeat family protein | chr1:27022424-27024380 FORWARDvery weakly similar to (94.7) PF20_CHLRE Flagellar WD repeat protein PF20 - Chlamydomonas reinhardtiimoderately similar to ( 423) loc_os03g48090 12003.m09820 protein vegetatible incompatibility protein HET-E-1, putative, expressed WD40 COG2319 no original des…	1
33.99	development.unspecified	gsvivt01014405001|pacid:17825395	Transcript	moderately similar to ( 338) AT3G15510 | Symbols: ATNAC2, ANAC056, NARS1 | ATNAC2 (ARABIDOPSIS NAC DOMAIN CONTAINING PROTEIN 2); transcription factor | chr3:5243696-5245037 FORWARDmoderately similar to ( 230) NAC68_ORYSA NAC domain-containing protein 68 (ONAC068) - Oryza sativa (Rice)moderately similar to ( 262) loc_os07g37920 12007.m08041 protein NAM-like protein, putative, expressedNAM no origi…	1
33.99	development.unspecified	gsvivt01010446001|pacid:17822615	Transcript	highly similar to ( 534) AT1G67440 | Symbols: emb1688 | emb1688 (embryo defective 1688); GTP binding / GTPase | chr1:25263905-25265551 REVERSEmoderately similar to ( 474) loc_os04g31270 12004.m08230 protein EMB1688, putative, expressedPRK12289 DUF258 YjeQ_engC COG1162 PRK00098 PRK12288 PRK01889 no original description	1
33.99	development.unspecified	gsvivt01013562001|pacid:17824799	Transcript	weakly similar to ( 184) AT3G11980 | Symbols: MS2, FAR2 | MS2 (MALE STERILITY 2); fatty acyl-CoA reductase (alcohol-forming)/ oxidoreductase, acting on the CH-CH group of donors, NAD or NADP as acceptor | chr3:3814484-3816927 FORWARDweakly similar to ( 173) loc_os03g07140 12003.m06231 protein male sterility protein 2, putative, expressed no original description	1
33.99	development.unspecified	gsvivt01010598001|pacid:17822712	Transcript	moderately similar to ( 217) AT2G27550 | Symbols: ATC | ATC (ARABIDOPSIS THALIANA CENTRORADIALIS); phosphatidylethanolamine binding | chr2:11773417-11774509 FORWARDmoderately similar to ( 249) CET1_TOBAC CEN-like protein 1 - Nicotiana tabacum (Common tobacco)moderately similar to ( 241) loc_os11g05470 12011.m04744 protein RCN1 - Rice Centroradialis-like1 homogous to Arabidopsis TFL1 gene, express…	1
33.99	development.unspecified	gsvivt01011343001|pacid:17823219	Transcript	moderately similar to ( 337) AT1G04770 | Symbols: | male sterility MS5 family protein | chr1:1336564-1337767 REVERSEmoderately similar to ( 349) loc_os05g43040 12005.m08434 protein pollenless3, putative, expressed no original description	1
33.99	development.unspecified	gsvivt01014570001|pacid:17825528	Transcript	moderately similar to ( 295) AT2G04890 | Symbols: SCL21 | SCL21 (SCARECROW-LIKE 21); transcription factor | chr2:1720575-1721816 REVERSEmoderately similar to ( 343) CIGR1_ORYSA Chitin-inducible gibberellin-responsive protein 1 - Oryza sativa (Rice)moderately similar to ( 348) loc_os07g36170 12007.m079710 protein chitin-inducible gibberellin-responsive protein 1, putative, expressedGRAS no origina…	1
33.99	development.unspecified	gsvivt01011041001|pacid:17823026	Transcript	highly similar to ( 611) AT4G03020 | Symbols: | transducin family protein / WD-40 repeat family protein | chr4:1331704-1334472 REVERSEhighly similar to ( 502) loc_os05g33710 12005.m27821 protein LEC14B, putative, expressed WD40 no original description	1
33.99	development.unspecified	gsvivt01010993001|pacid:17822989	Transcript	moderately similar to ( 248) AT3G48740 | Symbols: | nodulin MtN3 family protein | chr3:18052814-18054663 REVERSEmoderately similar to ( 276) loc_os11g31190 12011.m07024 protein mtN3-like protein, putative, expressed MtN3_slv no original description	1
33.99	development.unspecified	gsvivt01014869001|pacid:17825748	Transcript	highly similar to ( 505) AT5G56280 | Symbols: CSN6A | CSN6A | chr5:22783617-22785530 REVERSEmoderately similar to ( 467) loc_os08g39070 12008.m07890 protein COP9 signalosome complex subunit 6a, putative, expressed no original description	1
33.99	development.unspecified	gsvivt01012153001|pacid:17823861	Transcript	moderately similar to ( 431) AT5G44730 | Symbols: | haloacid dehalogenase-like hydrolase family protein | chr5:18045588-18046519 REVERSEmoderately similar to ( 434) loc_os06g45440 12006.m32138 protein rhythmically expressed gene 2 protein, putative, expressed COG1011 Hydrolase no original description	1
33.99	development.unspecified	gsvivt01015210001|pacid:17826004	Transcript	highly similar to ( 655) AT2G19540 | Symbols: | transducin family protein / WD-40 repeat family protein | chr2:8461804-8464347 FORWARDhighly similar to ( 618) loc_os12g03822 12012.m56461 protein glutamate-rich WD repeat-containing protein 1, putative, expressed WD40 no original description	1
33.99	development.unspecified	gsvivt01011022001|pacid:17823010	Transcript	moderately similar to ( 300) AT2G47990 | Symbols: SWA1, EDA13, EDA19 | SWA1 (SLOW WALKER1); nucleotide binding | chr2:19637010-19638602 REVERSEmoderately similar to ( 303) loc_os07g12320 12007.m05685 protein small nucleolar ribonucleoprotein complex subunit, putative, expressed U3_snoRNA_C WD40 COG2319 no original description	1
33.99	development.unspecified	gsvivt01011420001|pacid:17823285	Transcript	moderately similar to ( 289) AT5G39820 | Symbols: anac094 | anac094 (Arabidopsis NAC domain containing protein 94); transcription factor | chr5:15939300-15940491 REVERSEweakly similar to ( 187) NAC68_ORYSA NAC domain-containing protein 68 (ONAC068) - Oryza sativa (Rice)moderately similar to ( 322) loc_os08g33910 12008.m07381 protein NAC domain-containing protein 9, putative, expressedNAM no origi…	1
33.99	development.unspecified	gsvivt01010327001|pacid:17822536	Transcript	weakly similar to ( 132) AT3G48140 | Symbols: | senescence-associated protein, putative | chr3:17778471-17779299 FORWARDweakly similar to ( 132) loc_os06g13680 12006.m06083 protein B12D protein, expressedB12D no original description	1
33.99	development.unspecified	gsvivt01015473001|pacid:17826232	Transcript	highly similar to ( 563) AT3G15610 | Symbols: | transducin family protein / WD-40 repeat family protein | chr3:5291076-5292796 REVERSEhighly similar to ( 587) loc_os06g39760 12006.m08513 protein serine-threonine kinase receptor-associated protein, putative, expressed WD40 COG2319 no original description	1
33.99	development.unspecified	gsvivt01011445001|pacid:17823307	Transcript	moderately similar to ( 320) AT5G61430 | Symbols: ANAC100, ATNAC5 | ANAC100 (ARABIDOPSIS NAC DOMAIN CONTAINING PROTEIN 100); transcription factor | chr5:24701328-24702553 REVERSEmoderately similar to ( 222) NAC77_ORYSA NAC domain-containing protein 77 (ONAC077) (ONAC300) - Oryza sativa (Rice)moderately similar to ( 269) loc_os04g38720 12004.m08861 protein NAC domain protein NAC5, putative, expres…	1
33.99	development.unspecified	gsvivt01015381001|pacid:17826152	Transcript	highly similar to ( 709) AT3G24560 | Symbols: RSY3 | RSY3 (RASPBERRY 3) | chr3:8964542-8966494 FORWARDhighly similar to ( 581) loc_os02g16670 12002.m06910 protein RASPBERRY3, putative, expressedATP_bind_3 PP-ATPase MesJ tilS no original description	1
33.99	development.unspecified	gsvivt01014287001|pacid:17825303	Transcript	moderately similar to ( 295) AT5G53950 | Symbols: CUC2, ANAC098 | CUC2 (CUP-SHAPED COTYLEDON 2); transcription factor | chr5:21901966-21903795 REVERSEmoderately similar to ( 214) NAC77_ORYSA NAC domain-containing protein 77 (ONAC077) (ONAC300) - Oryza sativa (Rice)moderately similar to ( 278) loc_os06g23650 12006.m07017 protein CUC2, putative, expressedNAM no original description	1
33.99	development.unspecified	gsvivt01015039001|pacid:17825860	Transcript	weakly similar to ( 139) AT5G20700 | Symbols: | senescence-associated protein-related | chr5:7006178-7007003 REVERSEDUF581 no original description	1
33.99	development.unspecified	gsvivt01015020001|pacid:17825843	Transcript	nearly identical (1080) AT2G03140 | Symbols: | CAAX amino terminal protease family protein | chr2:942000-949337 FORWARDmoderately similar to ( 294) loc_os09g26570 12009.m05809 protein prenyl-dependent CAAX protease, putative, expressed COG0429 PRK10985 no original description	1
33.99	development.unspecified	gsvivt01012864001|pacid:17824322	Transcript	highly similar to ( 520) AT1G80530 | Symbols: | nodulin family protein | chr1:30278224-30280247 REVERSEhighly similar to ( 539) loc_os06g08110 12006.m05533 protein nodulin-like protein, putative, expressedNodulin-like no original description	1
33.99	development.unspecified	gsvivt01011514001|pacid:17823362	Transcript	nearly identical (2076) AT5G15540 | Symbols: EMB2773, ATSCC2, SCC2 | EMB2773 (EMBRYO DEFECTIVE 2773); binding / protein binding / zinc ion binding | chr5:5047887-5057411 REVERSEhighly similar to ( 803) loc_os07g01940 12007.m04671 protein expressed protein no original description	1
33.99	development.unspecified	gsvivt01015408001|pacid:17826175	Transcript	highly similar to ( 786) AT5G19610 | Symbols: | sec7 domain-containing protein | chr5:6617746-6622045 REVERSEhighly similar to ( 629) loc_os04g02690 12004.m05582 protein pattern formation protein EMB30, putative, expressed Sec7 Sec7 Sec7 COG5307 no original description	1
33.99	development.unspecified	gsvivt01011095001|pacid:17823073	Transcript	moderately similar to ( 318) AT2G48120 | Symbols: PAC | PAC (PALE CRESS) | chr2:19679870-19681351 FORWARDmoderately similar to ( 270) loc_os05g32680 12005.m07501 protein PAC, putative, expressed no original description	1
33.99	development.unspecified	gsvivt01028566001|pacid:17835659	Transcript	moderately similar to ( 363) AT5G48850 | Symbols: ATSDI1 | ATSDI1 (SULPHUR DEFICIENCY-INDUCED 1); binding | chr5:19805576-19807699 REVERSEmoderately similar to ( 382) loc_os05g43040 12005.m08434 protein pollenless3, putative, expressed no original description	-1
33.99	development.unspecified	gsvivt01028569001|pacid:17835660	Transcript	moderately similar to ( 348) AT5G48850 | Symbols: ATSDI1 | ATSDI1 (SULPHUR DEFICIENCY-INDUCED 1); binding | chr5:19805576-19807699 REVERSEmoderately similar to ( 337) loc_os05g43040 12005.m08434 protein pollenless3, putative, expressed no original description	-1
33.99	development.unspecified	gsvivt01028576001|pacid:17835662	Transcript	moderately similar to ( 330) AT5G48850 | Symbols: ATSDI1 | ATSDI1 (SULPHUR DEFICIENCY-INDUCED 1); binding | chr5:19805576-19807699 REVERSEmoderately similar to ( 350) loc_os05g43040 12005.m08434 protein pollenless3, putative, expressed no original description	-1
33.99	development.unspecified	gsvivt01027679001|pacid:17835014	Transcript	moderately similar to ( 340) AT2G45330 | Symbols: emb1067 | emb1067 (embryo defective 1067); tRNA 2'-phosphotransferase/ transferase, transferring phosphorus-containing groups | chr2:18686340-18687874 FORWARDmoderately similar to ( 354) loc_os06g04300 12006.m05159 protein tRNA 2phosphotransferase, putative, expressed PTS_2-RNA KptA PRK00819 no original description	-1
33.99	development.unspecified	gsvivt01027678001|pacid:17835013	Transcript	moderately similar to ( 337) AT2G45330 | Symbols: emb1067 | emb1067 (embryo defective 1067); tRNA 2'-phosphotransferase/ transferase, transferring phosphorus-containing groups | chr2:18686340-18687874 FORWARDmoderately similar to ( 356) loc_os06g04300 12006.m05159 protein tRNA 2phosphotransferase, putative, expressed PTS_2-RNA KptA PRK00819 no original description	-1
33.99	development.unspecified	gsvivt01029754001|pacid:17836457	Transcript	weakly similar to ( 198) AT3G43660 | Symbols: | nodulin, putative | chr3:15565332-15565928 FORWARDweakly similar to ( 149) NO21_SOYBN Nodulin 21 (N-21) - Glycine max (Soybean)weakly similar to ( 139) loc_os02g43030 12002.m09338 protein conserved mebrane associated protein, DUF125, putative, expressed Nodulin-21 Nodulin-21_like_1 DUF125 Nodulin-21_like_2 CCC1_like no original description	-1
33.99	development.unspecified	gsvivt01026608001|pacid:17834263	Transcript	moderately similar to ( 204) AT1G68170 | Symbols: | nodulin MtN21 family protein | chr1:25551925-25554258 FORWARDmoderately similar to ( 263) loc_os04g59120 12004.m10789 protein mtN21 nodulin protein-like, putative, expressed no original description	-1
33.99	development.unspecified	gsvivt01026601001|pacid:17834257	Transcript	weakly similar to ( 192) AT1G68170 | Symbols: | nodulin MtN21 family protein | chr1:25551925-25554258 FORWARDmoderately similar to ( 253) loc_os04g59120 12004.m10789 protein mtN21 nodulin protein-like, putative, expressed no original description	-1
33.99	development.unspecified	gsvivt01025616001|pacid:17833575	Transcript	moderately similar to ( 431) AT2G37460 | Symbols: | nodulin MtN21 family protein | chr2:15726667-15729010 REVERSEmoderately similar to ( 333) loc_os10g14920 12010.m21851 protein nodulin-like protein, putative, expressed no original description	-1
33.99	development.unspecified	gsvivt01025798001|pacid:17833718	Transcript	moderately similar to ( 438) AT5G07050 | Symbols: | LOCATED IN: membrane; CONTAINS InterPro DOMAIN/s: Protein of unknown function DUF6, transmembrane (InterPro:IPR000620); BEST Arabidopsis thaliana protein match is: nodulin MtN21 family protein (TAIR:AT2G40900.1); Has 2288 Blast hits to 2270 proteins in 280 species: Archae - 23; Bacteria - 774; Metazoa - 5; Fungi - 0; Plants - 641; Viruses - 0; O…	-1
33.99	development.unspecified	gsvivt01026598001|pacid:17834255	Transcript	weakly similar to ( 160) AT1G68170 | Symbols: | nodulin MtN21 family protein | chr1:25551925-25554258 FORWARDweakly similar to ( 193) loc_os04g59120 12004.m10789 protein mtN21 nodulin protein-like, putative, expressed no original description	-1
33.99	development.unspecified	gsvivt01023731001|pacid:17832079	Transcript	moderately similar to ( 295) AT4G30420 | Symbols: | nodulin MtN21 family protein | chr4:14877069-14878914 FORWARDmoderately similar to ( 250) loc_os09g25810 12009.m22091 protein integral membrane protein DUF6 containing protein, expressed no original description	-1
33.99	development.unspecified	gsvivt01026606001|pacid:17834261	Transcript	weakly similar to ( 200) AT1G68170 | Symbols: | nodulin MtN21 family protein | chr1:25551925-25554258 FORWARDmoderately similar to ( 263) loc_os04g59120 12004.m10789 protein mtN21 nodulin protein-like, putative, expressed no original description	-1
33.99	development.unspecified	gsvivt01026614001|pacid:17834268	Transcript	moderately similar to ( 315) AT5G64700 | Symbols: | nodulin MtN21 family protein | chr5:25865190-25866845 REVERSEmoderately similar to ( 292) loc_os05g01570 12005.m04694 protein nodulin-like protein, putative, expressed no original description	-1
33.99	development.unspecified	gsvivt01028302001|pacid:17835479	Transcript	moderately similar to ( 228) AT2G39510 | Symbols: | nodulin MtN21 family protein | chr2:16491358-16493085 REVERSEmoderately similar to ( 382) loc_os03g05530 12003.m06076 protein nodulin-like protein, putative, expressed no original description	-1
33.99	development.unspecified	gsvivt01027765001|pacid:17835066	Transcript	moderately similar to ( 267) AT5G07050 | Symbols: | LOCATED IN: membrane; CONTAINS InterPro DOMAIN/s: Protein of unknown function DUF6, transmembrane (InterPro:IPR000620); BEST Arabidopsis thaliana protein match is: nodulin MtN21 family protein (TAIR:AT2G40900.1); Has 2288 Blast hits to 2270 proteins in 280 species: Archae - 23; Bacteria - 774; Metazoa - 5; Fungi - 0; Plants - 641; Viruses - 0; O…	-1
33.99	development.unspecified	gsvivt01026602001|pacid:17834258	Transcript	moderately similar to ( 251) AT1G68170 | Symbols: | nodulin MtN21 family protein | chr1:25551925-25554258 FORWARDmoderately similar to ( 313) loc_os04g59120 12004.m10789 protein mtN21 nodulin protein-like, putative, expressed no original description	-1
33.99	development.unspecified	gsvivt01026595001|pacid:17834252	Transcript	moderately similar to ( 248) AT1G68170 | Symbols: | nodulin MtN21 family protein | chr1:25551925-25554258 FORWARDmoderately similar to ( 301) loc_os04g59120 12004.m10789 protein mtN21 nodulin protein-like, putative, expressed no original description	-1
33.99	development.unspecified	gsvivt01026599001|pacid:17834256	Transcript	moderately similar to ( 202) AT1G68170 | Symbols: | nodulin MtN21 family protein | chr1:25551925-25554258 FORWARDmoderately similar to ( 239) loc_os04g59120 12004.m10789 protein mtN21 nodulin protein-like, putative, expressed no original description	-1
33.99	development.unspecified	gsvivt01030231001|pacid:17836801	Transcript	weakly similar to ( 134) AT3G08850 | Symbols: RAPTOR1B, ATRAPTOR1B, RAPTOR1 | RAPTOR1; nucleotide binding / protein binding | chr3:2686978-2694911 REVERSEweakly similar to ( 110) loc_os12g01922 12012.m04195 protein regulatory associated protein of mTOR, putative, expressed no original description	-1
33.99	development.unspecified	gsvivt01030232001|pacid:17836802	Transcript	nearly identical (1987) AT3G08850 | Symbols: RAPTOR1B, ATRAPTOR1B, RAPTOR1 | RAPTOR1; nucleotide binding / protein binding | chr3:2686978-2694911 REVERSEnearly identical (1844) loc_os12g01922 12012.m04195 protein regulatory associated protein of mTOR, putative, expressed WD40 no original description	-1
33.99	development.unspecified	gsvivt01027154001|pacid:17834653	Transcript	moderately similar to ( 314) AT3G61790 | Symbols: | seven in absentia (SINA) family protein | chr3:22871974-22873543 REVERSEweakly similar to ( 136) SINAL_DROME Probable E3 ubiquitin-protein ligase sina-like CG13030 (EC 6.3.2.-) - Drosophila melanogaster (Fruit fly)moderately similar to ( 311) loc_os02g19140 12002.m07157 protein ubiquitin ligase SINAT4, putative, expressed Sina Sina no original d…	-1
33.99	development.unspecified	gsvivt01027155001|pacid:17834654	Transcript	moderately similar to ( 289) AT3G61790 | Symbols: | seven in absentia (SINA) family protein | chr3:22871974-22873543 REVERSEweakly similar to ( 124) SINAL_DROME Probable E3 ubiquitin-protein ligase sina-like CG13030 (EC 6.3.2.-) - Drosophila melanogaster (Fruit fly)moderately similar to ( 286) loc_os02g19140 12002.m07157 protein ubiquitin ligase SINAT4, putative, expressed Sina Sina no original d…	-1
33.99	development.unspecified	gsvivt01025381001|pacid:17833389	Transcript	highly similar to ( 528) AT3G58040 | Symbols: SINAT2 | SINAT2 (SEVEN IN ABSENTIA OF ARABIDOPSIS 2); protein binding / ubiquitin-protein ligase/ zinc ion binding | chr3:21489612-21491085 FORWARDweakly similar to ( 161) SINAL_DROME Probable E3 ubiquitin-protein ligase sina-like CG13030 (EC 6.3.2.-) - Drosophila melanogaster (Fruit fly)moderately similar to ( 454) loc_os03g24040 12003.m07750 protein…	-1
33.99	development.unspecified	gsvivt01024935001|pacid:17833029	Transcript	moderately similar to ( 288) AT2G29060 | Symbols: | scarecrow transcription factor family protein | chr2:12481991-12486941 FORWARDmoderately similar to ( 233) loc_os03g48450 12003.m101444 protein DELLA protein RGL1, putative, expressedGRAS no original description	-1
33.99	development.unspecified	gsvivt01024930001|pacid:17833024	Transcript	very weakly similar to (93.2) AT5G59460 | Symbols: | scarecrow-like transcription factor 11 (SCL11) | chr5:23976968-23978291 REVERSEweakly similar to ( 102) loc_os01g05130 12001.m07146 protein expressed protein no original description	-1
33.99	development.unspecified	gsvivt01025165001|pacid:17833209	Transcript	moderately similar to ( 239) AT1G61110 | Symbols: anac025 | anac025 (Arabidopsis NAC domain containing protein 25); transcription factor | chr1:22516730-22518055 FORWARDmoderately similar to ( 233) NAC68_ORYSA NAC domain-containing protein 68 (ONAC068) - Oryza sativa (Rice)moderately similar to ( 243) loc_os07g37920 12007.m08041 protein NAM-like protein, putative, expressedNAM no original descrip…	-1
33.99	development.unspecified	gsvivt01023726001|pacid:17832077	Transcript	moderately similar to ( 229) AT2G23810 | Symbols: TET8 | TET8 (TETRASPANIN8) | chr2:10135859-10137352 REVERSEmoderately similar to ( 228) loc_os09g25760 12009.m05728 protein senescence-associated protein DH, putative, expressed no original description	-1
33.99	development.unspecified	gsvivt01027872001|pacid:17835146	Transcript	moderately similar to ( 216) AT2G33430 | Symbols: DAL1, DAL | DAL1 (DIFFERENTIATION AND GREENING-LIKE 1) | chr2:14162732-14164729 FORWARDvery weakly similar to ( 100) DAG_ANTMA DAG protein, chloroplast precursor - Antirrhinum majus (Garden snapdragon)moderately similar to ( 216) loc_os06g02600 12006.m04993 protein DAG protein, chloroplast precursor, putative, expressed no original description	-1
33.99	development.unspecified	gsvivt01025500001|pacid:17833481	Transcript	moderately similar to ( 331) AT4G26370 | Symbols: | antitermination NusB domain-containing protein | chr4:13334766-13336153 REVERSEmoderately similar to ( 290) loc_os03g45400 12003.m09568 protein RNA binding protein, putative, expressedTerminator_NusB no original description	-1
33.99	development.unspecified	gsvivt01027477001|pacid:17834847	Transcript	moderately similar to ( 229) AT4G35580 | Symbols: NTL9 | NTL9 (NAC transcription factor-like 9); transcription factor | chr4:16888534-16890744 REVERSEweakly similar to ( 163) NAC74_ORYSA NAC domain-containing protein 74 (ONAC074) - Oryza sativa (Rice)weakly similar to ( 200) loc_os08g06140 12008.m26586 protein ANAC014, putative, expressedNAM no original description	-1
33.99	development.unspecified	gsvivt01026055001|pacid:17833910	Transcript	moderately similar to ( 254) AT5G22380 | Symbols: anac090 | anac090 (Arabidopsis NAC domain containing protein 90); transcription factor | chr5:7408924-7410038 REVERSEweakly similar to ( 125) NAC68_ORYSA NAC domain-containing protein 68 (ONAC068) - Oryza sativa (Rice)moderately similar to ( 206) loc_os11g05614 12011.m04758 protein NAC domain-containing protein 90, putative, expressedNAM no origin…	-1
33.99	development.unspecified	gsvivt01029755001|pacid:17836458	Transcript	moderately similar to ( 201) AT3G43660 | Symbols: | nodulin, putative | chr3:15565332-15565928 FORWARDweakly similar to ( 158) NO21_SOYBN Nodulin 21 (N-21) - Glycine max (Soybean)weakly similar to ( 140) loc_os02g43030 12002.m09338 protein conserved mebrane associated protein, DUF125, putative, expressed Nodulin-21 DUF125 Nodulin-21_like_1 Nodulin-21_like_2 CCC1_like COG1814 no original descripti…	-1
33.99	development.unspecified	gsvivt01028660001|pacid:17835710	Transcript	moderately similar to ( 324) AT3G07060 | Symbols: emb1974 | emb1974 (embryo defective 1974) | chr3:2232760-2236913 FORWARDmoderately similar to ( 251) loc_os08g04120 12008.m04556 protein expressed protein no original description	-1
33.99	development.unspecified	gsvivt01026421001|pacid:17834128	Transcript	moderately similar to ( 264) AT3G51520 | Symbols: | diacylglycerol acyltransferase family | chr3:19110739-19112518 FORWARDvery weakly similar to (80.9) NO21_SOYBN Nodulin 21 (N-21) - Glycine max (Soybean)moderately similar to ( 235) loc_os06g22080 12006.m32071 protein diacylglycerol O-acyltransferase 1, putative, expressed DAGAT Nodulin-21_like_1 DUF125 Nodulin-21 Nodulin-21_like_2 CCC1_like COG1…	-1
33.99	development.unspecified	gsvivt01024048001|pacid:17832340	Transcript	highly similar to ( 658) AT4G34950 | Symbols: | nodulin family protein | chr4:16642544-16644759 REVERSEhighly similar to ( 543) loc_os09g36600 12009.m22023 protein nodulin-like protein, putative, expressedNodulin-like no original description	-1
33.99	development.unspecified	gsvivt01028442001|pacid:17835589	Transcript	highly similar to ( 833) AT2G20330 | Symbols: | transducin family protein / WD-40 repeat family protein | chr2:8772888-8775518 REVERSEhighly similar to ( 849) loc_os10g32710 12010.m21911 protein nucleotide binding protein, putative, expressed WD40 COG2319 no original description	-1
33.99	development.unspecified	gsvivt01027680001|pacid:17835015	Transcript	moderately similar to ( 494) AT4G00150 | Symbols: | scarecrow-like transcription factor 6 (SCL6) | chr4:57429-59105 REVERSEweakly similar to ( 123) GAI1_VITVI DELLA protein GAI1 (Gibberellic acid-insensitive mutant protein 1) (VvGAI1) - Vitis vinifera (Grape)moderately similar to ( 317) loc_os02g44360 12002.m09476 protein SCARECROW gene regulator, putative, expressedGRAS no original description	-1
33.99	development.unspecified	gsvivt01027431001|pacid:17834812	Transcript	moderately similar to ( 325) AT2G46770 | Symbols: NST1, EMB2301, ANAC043 | EMB2301 (EMBRYO DEFECTIVE 2301); transcription activator/ transcription factor | chr2:19220917-19222822 REVERSEmoderately similar to ( 236) NAC76_ORYSA NAC domain-containing protein 76 (ONAC076) - Oryza sativa (Rice)moderately similar to ( 280) loc_os08g02300 12008.m04374 protein NAM like protein, putative, expressedNAM no…	-1
33.99	development.unspecified	gsvivt01030506001|pacid:17836996	Transcript	highly similar to ( 845) AT2G31340 | Symbols: emb1381 | emb1381 (embryo defective 1381) | chr2:13361614-13364633 FORWARDhighly similar to ( 548) loc_os09g12500 12009.m04513 protein EMB1381, putative, expressed no original description	-1
33.99	development.unspecified	gsvivt01028456001|pacid:17835601	Transcript	highly similar to ( 573) AT5G43920 | Symbols: | transducin family protein / WD-40 repeat family protein | chr5:17673397-17675630 FORWARDmoderately similar to ( 408) loc_os02g19210 12002.m07164 protein WD-repeat protein 26, putative, expressed WD40 COG2319 no original description	-1
33.99	development.unspecified	gsvivt01025515001|pacid:17833494	Transcript	moderately similar to ( 236) AT1G77450 | Symbols: anac032 | anac032 (Arabidopsis NAC domain containing protein 32); transcription factor | chr1:29100029-29100981 FORWARDmoderately similar to ( 283) NAC68_ORYSA NAC domain-containing protein 68 (ONAC068) - Oryza sativa (Rice)moderately similar to ( 283) loc_os01g60020 12001.m12134 protein NAC domain-containing protein 68, putative, expressedNAM no …	-1
33.99	development.unspecified	gsvivt01024023001|pacid:17832318	Transcript	highly similar to ( 562) AT2G16780 | Symbols: MSI2, MSI02, NFC02, NFC2 | MSI2 (MULTICOPY SUPPRESSOR OF IRA1 2) | chr2:7281615-7283583 REVERSEmoderately similar to ( 450) loc_os03g43890 12003.m09430 protein WD-40 repeat protein MSI1, putative, expressed WD40 COG2319 no original description	-1
33.99	development.unspecified	gsvivt01026849001|pacid:17834411	Transcript	moderately similar to ( 218) AT2G45800 | Symbols: | LIM domain-containing protein | chr2:18858153-18858823 REVERSEweakly similar to ( 153) SF3_HELAN Pollen-specific protein SF3 - Helianthus annuus (Common sunflower)moderately similar to ( 205) loc_os02g42820 12002.m09317 protein pollen-specific protein SF3, putative, expressed no original description	-1
33.99	development.unspecified	gsvivt01025181001|pacid:17833225	Transcript	highly similar to ( 776) AT5G22330 | Symbols: ATTIP49A, RIN1 | RIN1 (RESISTANCE TO PSEUDOMONAS SYRINGAE PV MACULICOLA INTERACTOR 1); protein binding | chr5:7391026-7394071 REVERSEhighly similar to ( 783) loc_os07g08170 12007.m05274 protein ruvB-like 1, putative, expressed TIP49 TIP49 no original description	-1
33.99	development.unspecified	gsvivt01027473001|pacid:17834844	Transcript	weakly similar to ( 174) AT4G35580 | Symbols: NTL9 | NTL9 (NAC transcription factor-like 9); transcription factor | chr4:16888534-16890744 REVERSEweakly similar to ( 141) NAC74_ORYSA NAC domain-containing protein 74 (ONAC074) - Oryza sativa (Rice)weakly similar to ( 161) loc_os08g06140 12008.m26586 protein ANAC014, putative, expressedNAM no original description	-1
33.99	development.unspecified	gsvivt01027904001|pacid:17835167	Transcript	moderately similar to ( 371) AT4G26740 | Symbols: ATS1 | ATS1 (ARABIDOPSIS THALIANA SEED GENE 1); calcium ion binding | chr4:13473791-13475278 REVERSEmoderately similar to ( 337) loc_os04g43170 12004.m101809 protein caleosin 1, putative, expressedCaleosin no original description	-1
33.99	development.unspecified	gsvivt01023827001|pacid:17832141	Transcript	moderately similar to ( 436) AT1G22920 | Symbols: CSN5A, JAB1, AJH1 | CSN5A (COP9 SIGNALOSOME 5A) | chr1:8109998-8111895 REVERSEmoderately similar to ( 439) loc_os04g56070 12004.m101676 protein COP9 signalosome complex subunit 5b, putative, expressed JAB_MPN Mov34 no original description	-1
33.99	development.unspecified	gsvivt01026495001|pacid:17834188	Transcript	moderately similar to ( 270) AT5G64060 | Symbols: anac103 | anac103 (Arabidopsis NAC domain containing protein 103); transcription factor | chr5:25633818-25635152 REVERSEweakly similar to ( 175) NAC74_ORYSA NAC domain-containing protein 74 (ONAC074) - Oryza sativa (Rice)moderately similar to ( 267) loc_os05g35170 12005.m27832 protein NAC domain-containing protein 78, putative, expressedNAM no ori…	-1
33.99	development.unspecified	gsvivt01026883001|pacid:17834437	Transcript	weakly similar to ( 158) RIP2_ORYSA Putative ripening-related protein 2 precursor - Oryza sativa (Rice)weakly similar to ( 158) loc_os02g42450 12002.m09280 protein ripening-related protein 2 precursor, putative, expressed no original description	-1
33.99	development.unspecified	gsvivt01025567001|pacid:17833531	Transcript	moderately similar to ( 365) AT5G12130 | Symbols: PDE149, ATTERC | PDE149 (PIGMENT DEFECTIVE 149) | chr5:3919613-3922154 FORWARDmoderately similar to ( 333) loc_os05g03000 12005.m27677 protein protein alx, putative, expressedTerC no original description	-1
33.99	development.unspecified	gsvivt01025223001|pacid:17833259	Transcript	moderately similar to ( 265) GRI22_VITVI Ripening-related protein grip22 precursor - Vitis vinifera (Grape)very weakly similar to (88.6) loc_os02g42450 12002.m09280 protein ripening-related protein 2 precursor, putative, expressed no original description	-1
33.99	development.unspecified	gsvivt01030204001|pacid:17836782	Transcript	weakly similar to ( 112) AT5G01840 | Symbols: ATOFP1, OFP1 | OFP1 (OVATE FAMILY PROTEIN 1); protein binding / transcription repressor | chr5:324552-325364 FORWARDweakly similar to ( 103) loc_os01g60810 12001.m12209 protein plant-specific domain TIGR01568 family protein, expressedDUF623 no original description	-1
33.99	development.unspecified	gsvivt01024039001|pacid:17832333	Transcript	moderately similar to ( 351) AT2G17840 | Symbols: ERD7 | ERD7 (EARLY-RESPONSIVE TO DEHYDRATION 7) | chr2:7755923-7757798 REVERSEmoderately similar to ( 315) loc_os06g50330 12006.m09557 protein senescence-associated protein 12, putative, expressedSenescence no original description	-1
33.99	development.unspecified	gsvivt01029709001|pacid:17836424	Transcript	moderately similar to ( 232) AT5G64530 | Symbols: ANAC104, XND1 | XND1; transcription factor | chr5:25795360-25796699 FORWARDweakly similar to ( 136) NAC68_ORYSA NAC domain-containing protein 68 (ONAC068) - Oryza sativa (Rice)weakly similar to ( 200) loc_os02g34970 12002.m08585 protein NAC domain-containing protein 78, putative, expressedNAM no original description	-1
33.99	development.unspecified	gsvivt01025946001|pacid:17833836	Transcript	moderately similar to ( 258) AT2G18250 | Symbols: ATCOAD | ATCOAD (4-phosphopantetheine adenylyltransferase); nucleotidyltransferase/ pantetheine-phosphate adenylyltransferase | chr2:7940025-7941499 FORWARDmoderately similar to ( 238) loc_os02g04120 12002.m05761 protein bifunctional coenzyme A synthase, putative, expressed PPAT_CoAS COG1019 PRK00777 no original description	-1
33.99	development.unspecified	gsvivt01025793001|pacid:17833714	Transcript	nearly identical (1167) AT3G56640 | Symbols: | exocyst complex subunit Sec15-like family protein | chr3:20981967-20984336 FORWARDhighly similar to ( 930) loc_os10g27990 12010.m05683 protein exocyst complex subunit Sec15-like family protein, expressed Sec15 no original description	-1
33.99	development.unspecified	gsvivt01028713001|pacid:17835748	Transcript	moderately similar to ( 283) AT5G53190 | Symbols: | nodulin MtN3 family protein | chr5:21572417-21574284 REVERSEmoderately similar to ( 258) loc_os01g12130 12001.m07828 protein mtN3 protein-like, putative, expressed no original description	-1
33.99	development.unspecified	gsvivt01028455001|pacid:17835600	Transcript	highly similar to ( 755) AT1G04140 | Symbols: | transducin family protein / WD-40 repeat family protein | chr1:1075992-1080321 REVERSEmoderately similar to ( 369) loc_os02g18820 12002.m33647 protein nucleotide binding protein, putative, expressed WD40 no original description	-1
33.99	development.unspecified	gsvivt01025244001|pacid:17833274	Transcript	weakly similar to ( 159) AT1G69490 | Symbols: NAP, ANAC029, ATNAP | NAP (NAC-like, activated by AP3/PI); transcription factor | chr1:26122233-26123222 FORWARDweakly similar to ( 156) NAC68_ORYSA NAC domain-containing protein 68 (ONAC068) - Oryza sativa (Rice)weakly similar to ( 157) loc_os03g60080 12003.m10901 protein NAC domain-containing protein 67, putative, expressedNAM no original description	-1
33.99	development.unspecified	gsvivt01023921001|pacid:17832230	Transcript	moderately similar to ( 315) AT2G17040 | Symbols: anac036 | anac036 (Arabidopsis NAC domain containing protein 36); transcription factor | chr2:7407123-7408120 FORWARDweakly similar to ( 152) NAC67_ORYSA NAC domain-containing protein 67 (ONAC067) - Oryza sativa (Rice)moderately similar to ( 286) loc_os03g04070 12003.m05939 protein NAC domain-containing protein 68, putative, expressedNAM no origin…	-1
33.99	development.unspecified	gsvivt01028986001|pacid:17835962	Transcript	weakly similar to ( 137) AT5G23730 | Symbols: | nucleotide binding | chr5:8005286-8006392 FORWARDweakly similar to ( 107) loc_os02g02380 12002.m05587 protein SPA4, putative no original description	-1
33.99	development.unspecified	gsvivt01024607001|pacid:17832770	Transcript	moderately similar to ( 286) AT2G30300 | Symbols: | nodulin-related | chr2:12919401-12921222 FORWARDmoderately similar to ( 302) loc_os05g39800 12005.m08158 protein nodulin-like family protein, expressedNodulin-like no original description	-1
33.99	development.unspecified	gsvivt01028387001|pacid:17835545	Transcript	moderately similar to ( 246) AT2G33430 | Symbols: DAL1, DAL | DAL1 (DIFFERENTIATION AND GREENING-LIKE 1) | chr2:14162732-14164729 FORWARDweakly similar to ( 132) DAG_ANTMA DAG protein, chloroplast precursor - Antirrhinum majus (Garden snapdragon)moderately similar to ( 243) loc_os06g02600 12006.m04993 protein DAG protein, chloroplast precursor, putative, expressed no original description	-1
33.99	development.unspecified	gsvivt01026355001|pacid:17834091	Transcript	nearly identical (2169) AT5G18410 | Symbols: PIR, KLK, PIR121, SRA1, PIRP | PIR121; transcription activator | chr5:6098593-6104783 REVERSEnearly identical (1271) loc_os03g05020 12003.m06027 protein protein PIR, putative, expressed FragX_IP no original description	-1
33.99	development.unspecified	gsvivt01030511001|pacid:17837000	Transcript	nearly identical (1009) AT2G32950 | Symbols: COP1, ATCOP1, DET340, FUS1, EMB168 | COP1 (CONSTITUTIVE PHOTOMORPHOGENIC 1); protein binding / ubiquitin-protein ligase | chr2:13978000-13983282 FORWARDhighly similar to ( 964) COP1_PEA E3 ubiquitin ligase protein COP1 (EC 6.3.2.-) (Constitutive photomorphogenesis protein 1) - Pisum sativum (Garden pea)highly similar to ( 909) loc_os02g53140 12002.m103…	-1
33.99	development.unspecified	gsvivt01027119001|pacid:17834625	Transcript	moderately similar to ( 271) AT1G48380 | Symbols: RHL1, HYP7 | RHL1 (ROOT HAIRLESS 1); DNA binding / protein binding | chr1:17877637-17879203 REVERSEweakly similar to ( 181) loc_os07g07580 12007.m05217 protein ROOT HAIRLESS 1, putative, expressed no original description	-1
33.99	development.unspecified	gsvivt01027475001|pacid:17834845	Transcript	moderately similar to ( 204) AT4G35580 | Symbols: NTL9 | NTL9 (NAC transcription factor-like 9); transcription factor | chr4:16888534-16890744 REVERSEweakly similar to ( 157) NAC74_ORYSA NAC domain-containing protein 74 (ONAC074) - Oryza sativa (Rice)weakly similar to ( 182) loc_os08g06140 12008.m26586 protein ANAC014, putative, expressedNAM no original description	-1
33.99	development.unspecified	gsvivt01027490001|pacid:17834859	Transcript	highly similar to ( 734) AT4G10180 | Symbols: DET1, FUS2, ATDET1 | DET1 (DE-ETIOLATED 1); catalytic | chr4:6346543-6349146 FORWARDhighly similar to ( 717) loc_os01g01484 12001.m42824 protein light-mediated development protein DET1, putative, expressed no original description	-1
33.99	development.unspecified	gsvivt01028149001|pacid:17835358	Transcript	weakly similar to ( 182) AT4G16280 | Symbols: FCA | FCA; RNA binding | chr4:9207164-9210632 REVERSEweakly similar to ( 142) loc_os09g03610 12009.m059933 protein flowering time control protein FCA, putative, expressed no original description	-1
33.99	development.unspecified	gsvivt01025225001|pacid:17833260	Transcript	moderately similar to ( 258) KIWEL_ACTCH Kiwellin (Allergen Act c ?) - Actinidia chinensis (Kiwi) (Yangtao)weakly similar to ( 152) loc_os04g29550 12004.m08064 protein ripening-related protein 1 precursor, putative, expressed no original description	-1
33.99	development.unspecified	gsvivt01026886001|pacid:17834440	Transcript	weakly similar to ( 169) RIP2_ORYSA Putative ripening-related protein 2 precursor - Oryza sativa (Rice)weakly similar to ( 169) loc_os02g42450 12002.m09280 protein ripening-related protein 2 precursor, putative, expressed no original description	-1
33.99	development.unspecified	gsvivt01029694001|pacid:17836416	Transcript	moderately similar to ( 292) AT4G14110 | Symbols: COP9, CSN8, FUS7, EMB143 | COP9 (CONSTITUTIVE PHOTOMORPHOGENIC 9); metalloendopeptidase/ protein binding | chr4:8133049-8134867 REVERSEmoderately similar to ( 243) loc_os04g34930 12004.m08586 protein COP9 signalosome complex subunit 8, putative, expressed no original description	-1
33.99	development.unspecified	gsvivt01027438001|pacid:17834818	Transcript	nearly identical (1959) AT4G00800 | Symbols: | binding / protein binding / zinc ion binding | chr4:337114-345581 REVERSEmoderately similar to ( 463) loc_os02g03220 12002.m05672 protein expressed protein no original description	-1
33.99	development.unspecified	gsvivt01030075001|pacid:17836681	Transcript	moderately similar to ( 459) AT5G35770 | Symbols: SAP | SAP (STERILE APETALA); transcription factor/ transcription regulator | chr5:13936457-13940786 REVERSE no original description	-1
33.99	development.unspecified	gsvivt01028646001|pacid:17835702	Transcript	highly similar to ( 904) AT2G32700 | Symbols: LUH | WD-40 repeat family protein | chr2:13867235-13871844 FORWARDhighly similar to ( 930) loc_os02g56880 12002.m10710 protein transcriptional corepressor LEUNIG, putative, expressed WD40 COG2319 no original description	-1
33.99	development.unspecified	gsvivt01025657001|pacid:17833606	Transcript	moderately similar to ( 253) AT1G61110 | Symbols: anac025 | anac025 (Arabidopsis NAC domain containing protein 25); transcription factor | chr1:22516730-22518055 FORWARDmoderately similar to ( 236) NAC68_ORYSA NAC domain-containing protein 68 (ONAC068) - Oryza sativa (Rice)moderately similar to ( 246) loc_os03g21060 12003.m07513 protein NAC domain transcription factor, putative, expressedNAM no o…	-1
33.99	development.unspecified	gsvivt01028354001|pacid:17835518	Transcript	moderately similar to ( 271) AT4G28530 | Symbols: anac074 | anac074 (Arabidopsis NAC domain containing protein 74); transcription factor | chr4:14090725-14094603 REVERSEweakly similar to ( 183) NAC77_ORYSA NAC domain-containing protein 77 (ONAC077) (ONAC300) - Oryza sativa (Rice)moderately similar to ( 283) loc_os04g43560 12004.m09316 protein NAC domain-containing protein 21/22, putative, express…	-1
33.99	development.unspecified	gsvivt01025576001|pacid:17833539	Transcript	moderately similar to ( 333) AT2G37330 | Symbols: ALS3 | ALS3 (ALUMINUM SENSITIVE 3) | chr2:15669190-15670172 FORWARDmoderately similar to ( 294) loc_os05g02750 12005.m04811 protein membrane protein, putative, expressedCOG0390 UPF0014 no original description	-1
33.99	development.unspecified	gsvivt01028117001|pacid:17835332	Transcript	nearly identical (1578) AT2G47410 | Symbols: | nucleotide binding | chr2:19449133-19456991 FORWARDhighly similar to ( 788) loc_os03g19340 12003.m07351 protein nucleotide binding protein, putative, expressed WD40 COG2319 no original description	-1
33.99	development.unspecified	gsvivt01029831001|pacid:17836502	Transcript	highly similar to ( 639) AT2G38670 | Symbols: PECT1 | PECT1 (PHOSPHORYLETHANOLAMINE CYTIDYLYLTRANSFERASE 1); ethanolamine-phosphate cytidylyltransferase | chr2:16168979-16171680 FORWARDhighly similar to ( 636) loc_os11g03050 12011.m04501 protein ethanolamine-phosphate cytidylyltransferase, putative, expressed ECT CCT cytidylyltransferase TagD cytidylyltransferase_like PRK11316 RfaE no original de…	-1
33.99	development.unspecified	gsvivt01027606001|pacid:17834956	Transcript	highly similar to ( 591) AT4G00090 | Symbols: | transducin family protein / WD-40 repeat family protein | chr4:34234-36594 FORWARDmoderately similar to ( 494) loc_os03g64110 12003.m11275 protein expressed protein WD40 no original description	-1
33.99	development.unspecified	gsvivt01023690001|pacid:17832052	Transcript	moderately similar to ( 398) AT4G30840 | Symbols: | WD-40 repeat protein family | chr4:15017831-15019709 REVERSEmoderately similar to ( 278) loc_os08g16600 12008.m05781 protein expressed protein no original description	-1
33.99	development.unspecified	gsvivt01026468001|pacid:17834166	Transcript	weakly similar to ( 193) AT5G64530 | Symbols: ANAC104, XND1 | XND1; transcription factor | chr5:25795360-25796699 FORWARDweakly similar to ( 135) NAC68_ORYSA NAC domain-containing protein 68 (ONAC068) - Oryza sativa (Rice)weakly similar to ( 174) loc_os02g34970 12002.m08585 protein NAC domain-containing protein 78, putative, expressedNAM no original description	-1
33.99	development.unspecified	gsvivt01025122001|pacid:17833175	Transcript	moderately similar to ( 331) AT3G45600 | Symbols: TET3 | TET3 (TETRASPANIN3) | chr3:16733973-16735854 REVERSEmoderately similar to ( 276) loc_os05g03140 12005.m04848 protein senescence-associated protein, putative, expressed no original description	-1
33.99	development.unspecified	gsvivt01026399001|pacid:17834113	Transcript	moderately similar to ( 210) AT2G39060 | Symbols: | nodulin MtN3 family protein | chr2:16306818-16308206 REVERSEmoderately similar to ( 209) loc_os02g30910 12002.m08234 protein MTN3, putative, expressed MtN3_slv no original description	-1
33.99	development.unspecified	gsvivt01029392001|pacid:17836227	Transcript	moderately similar to ( 352) AT3G17730 | Symbols: anac057 | anac057 (Arabidopsis NAC domain containing protein 57); transcription factor | chr3:6064379-6065813 FORWARDmoderately similar to ( 208) NAC74_ORYSA NAC domain-containing protein 74 (ONAC074) - Oryza sativa (Rice)moderately similar to ( 339) loc_os09g38000 12009.m06747 protein ANAC086, putativeNAM no original description	-1
33.99	development.unspecified	gsvivt01031289001|pacid:17837516	Transcript	moderately similar to ( 439) AT1G09380 | Symbols: | integral membrane family protein / nodulin MtN21-related | chr1:3026351-3029322 REVERSEmoderately similar to ( 380) ARF2_ORYSA ADP-ribosylation factor 2 - Oryza sativa (Rice)moderately similar to ( 382) loc_os05g41060 12005.m083767 protein ADP-ribosylation factor, putative, expressed ARF Arf1_5_like Arf6 Arf Arf_Arl Arl1 Arl5_Arl8 ARD1 Arl3 Arl2…	-2
33.99	development.unspecified	gsvivt01032511001|pacid:17838427	Transcript	moderately similar to ( 373) AT3G28050 | Symbols: | nodulin MtN21 family protein | chr3:10442984-10445216 FORWARDweakly similar to ( 183) loc_os01g58910 12001.m12031 protein nodulin-like protein, putative, expressed no original description	-2
33.99	development.unspecified	gsvivt01030893001|pacid:17837237	Transcript	weakly similar to ( 142) AT5G37930 | Symbols: | seven in absentia (SINA) family protein | chr5:15102239-15103651 REVERSEvery weakly similar to ( 100) loc_os06g20610 12006.m06718 protein ubiquitin-protein ligase/ zinc ion binding protein, putative, expressed no original description	-2
33.99	development.unspecified	gsvivt01033473001|pacid:17839182	Transcript	highly similar to ( 536) AT3G58040 | Symbols: SINAT2 | SINAT2 (SEVEN IN ABSENTIA OF ARABIDOPSIS 2); protein binding / ubiquitin-protein ligase/ zinc ion binding | chr3:21489612-21491085 FORWARDweakly similar to ( 150) SINAL_DROME Probable E3 ubiquitin-protein ligase sina-like CG13030 (EC 6.3.2.-) - Drosophila melanogaster (Fruit fly)moderately similar to ( 462) loc_os02g19140 12002.m07157 protein…	-2
33.99	development.unspecified	gsvivt01030888001|pacid:17837235	Transcript	weakly similar to ( 102) AT5G37930 | Symbols: | seven in absentia (SINA) family protein | chr5:15102239-15103651 REVERSEvery weakly similar to (88.2) loc_os06g20610 12006.m06718 protein ubiquitin-protein ligase/ zinc ion binding protein, putative, expressed no original description	-2
33.99	development.unspecified	gsvivt01031640001|pacid:17837770	Transcript	weakly similar to ( 189) AT4G27990 | Symbols: | YGGT family protein | chr4:13923991-13924647 REVERSEvery weakly similar to (86.3) loc_os07g08770 12007.m05333 protein YGGT family protein, expressed no original description	-2
33.99	development.unspecified	gsvivt01031807001|pacid:17837910	Transcript	moderately similar to ( 244) AT1G49510 | Symbols: emb1273 | emb1273 (embryo defective 1273) | chr1:18327026-18328147 FORWARD no original description	-2
33.99	development.unspecified	gsvivt01031170001|pacid:17837419	Transcript	weakly similar to ( 200) AT4G15920 | Symbols: | INVOLVED IN: biological_process unknown; LOCATED IN: endomembrane system, integral to membrane, membrane; EXPRESSED IN: 23 plant structures; EXPRESSED DURING: 13 growth stages; CONTAINS InterPro DOMAIN/s: MtN3 and saliva related transmembrane protein, conserved region (InterPro:IPR018169), RAG1-activating protein 1 homologue (InterPro:IPR018179), Mt…	-2
33.99	development.unspecified	gsvivt01033590001|pacid:17839273	Transcript	moderately similar to ( 320) AT2G41380 | Symbols: | embryo-abundant protein-related | chr2:17251981-17252886 FORWARDweakly similar to ( 182) loc_os01g40660 12001.m10336 protein embryonic abundant protein-like, putative, expressed no original description	-2
33.99	development.unspecified	gsvivt01032417001|pacid:17838347	Transcript	highly similar to ( 562) AT5G14530 | Symbols: | transducin family protein / WD-40 repeat family protein | chr5:4684782-4686865 REVERSEhighly similar to ( 547) loc_os05g46570 12005.m08780 protein set1 complex component swd2, putative, expressed WD40 no original description	-2
33.99	development.unspecified	gsvivt01033374001|pacid:17839101	Transcript	moderately similar to ( 299) AT5G18270 | Symbols: ANAC087 | ANAC087; transcription factor | chr5:6041241-6042743 REVERSEmoderately similar to ( 221) NAC77_ORYSA NAC domain-containing protein 77 (ONAC077) (ONAC300) - Oryza sativa (Rice)moderately similar to ( 258) loc_os03g21030 12003.m07510 protein GRAB2 protein, putative, expressedNAM no original description	-2
33.99	development.unspecified	gsvivt01032866001|pacid:17838732	Transcript	highly similar to ( 513) AT3G56440 | Symbols: ATATG18D | AtATG18d | chr3:20926874-20928797 FORWARDhighly similar to ( 528) loc_os01g07400 12001.m150492 protein WD-repeat domain phosphoinositide-interacting protein 3, putative, expressed no original description	-2
33.99	development.unspecified	gsvivt01031401001|pacid:17837605	Transcript	highly similar to ( 781) AT5G22640 | Symbols: emb1211 | emb1211 (embryo defective 1211) | chr5:7529423-7533641 FORWARD no original description	-2
33.99	development.unspecified	gsvivt01031172001|pacid:17837421	Transcript	moderately similar to ( 211) AT4G15920 | Symbols: | INVOLVED IN: biological_process unknown; LOCATED IN: endomembrane system, integral to membrane, membrane; EXPRESSED IN: 23 plant structures; EXPRESSED DURING: 13 growth stages; CONTAINS InterPro DOMAIN/s: MtN3 and saliva related transmembrane protein, conserved region (InterPro:IPR018169), RAG1-activating protein 1 homologue (InterPro:IPR018179)…	-2
33.99	development.unspecified	gsvivt01031186001|pacid:17837431	Transcript	nearly identical (1697) AT5G27030 | Symbols: TPR3 | TPR3 (TOPLESS-RELATED 3) | chr5:9508913-9515263 REVERSEnearly identical (1686) loc_os01g15020 12001.m42634 protein lissencephaly type-1-like homology motif, putative, expressed WD40 COG2319 no original description	-2
33.99	development.unspecified	gsvivt01031183001|pacid:17837428	Transcript	weakly similar to ( 118) AT1G56220 | Symbols: | dormancy/auxin associated family protein | chr1:21043414-21044381 FORWARDAuxin_repressed no original description	-2
33.99	development.unspecified	gsvivt01033032001|pacid:17838859	Transcript	weakly similar to ( 171) AT5G13180 | Symbols: ANAC083 | ANAC083 (ARABIDOPSIS NAC DOMAIN CONTAINING PROTEIN 83); transcription factor | chr5:4196643-4197577 FORWARDweakly similar to ( 146) NAC68_ORYSA NAC domain-containing protein 68 (ONAC068) - Oryza sativa (Rice)weakly similar to ( 146) loc_os12g03040 12012.m04302 protein NAC domain transcription factor, putative, expressedNAM no original descri…	-2
33.99	development.unspecified	gsvivt01032489001|pacid:17838410	Transcript	moderately similar to ( 243) AT5G62850 | Symbols: AtVEX1 | AtVEX1 (VEGETATIVE CELL EXPRESSED1) | chr5:25230204-25231527 REVERSEmoderately similar to ( 273) loc_os01g42090 12001.m10476 protein seven-transmembrane-domain protein 1, putative, expressed MtN3_slv no original description	-2
33.99	development.unspecified	gsvivt01033615001|pacid:17839295	Transcript	highly similar to ( 822) AT3G56990 | Symbols: EDA7 | EDA7 (embryo sac development arrest 7) | chr3:21088358-21091976 REVERSEhighly similar to ( 803) loc_os06g03780 12006.m05109 protein nucleolar protein 10, putative, expressed no original description	-2
33.99	development.unspecified	gsvivt01033829001|pacid:17839469	Transcript	moderately similar to ( 266) AT5G03840 | Symbols: TFL1, TFL-1 | TFL1 (TERMINAL FLOWER 1); phosphatidylethanolamine binding | chr5:1024760-1025796 REVERSEmoderately similar to ( 264) CET2_TOBAC CEN-like protein 2 - Nicotiana tabacum (Common tobacco)moderately similar to ( 285) loc_os11g05470 12011.m04744 protein RCN1 - Rice Centroradialis-like1 homogous to Arabidopsis TFL1 gene, expressed RKIP PBP…	-2
33.99	development.unspecified	gsvivt01033079001|pacid:17838889	Transcript	highly similar to ( 865) AT5G14120 | Symbols: | nodulin family protein | chr5:4556308-4558447 FORWARDhighly similar to ( 850) loc_os08g42010 12008.m08179 protein nodulin-like protein, putative, expressedNodulin-like no original description	-2
33.99	development.unspecified	gsvivt01030779001|pacid:17837178	Transcript	moderately similar to ( 420) AT1G66330 | Symbols: | senescence-associated family protein | chr1:24729880-24732144 REVERSEmoderately similar to ( 405) loc_os05g05600 12005.m27702 protein ATA15 protein, putative, expressed no original description	-2
33.99	development.unspecified	gsvivt01031480001|pacid:17837665	Transcript	highly similar to ( 720) AT2G28120 | Symbols: | nodulin family protein | chr2:11985934-11987667 FORWARDhighly similar to ( 568) loc_os07g09010 12007.m05357 protein nitrate and chloride transporter, putative, expressedNodulin-like no original description	-2
33.99	development.unspecified	gsvivt01033372001|pacid:17839099	Transcript	moderately similar to ( 243) AT3G04070 | Symbols: anac047 | anac047 (Arabidopsis NAC domain containing protein 47); transcription factor | chr3:1061573-1062976 REVERSEmoderately similar to ( 205) NAC71_ORYSA NAC domain-containing protein 71 (ONAC071) - Oryza sativa (Rice)moderately similar to ( 239) loc_os03g21060 12003.m07513 protein NAC domain transcription factor, putative, expressedNAM no ori…	-2
33.99	development.unspecified	gsvivt01031748001|pacid:17837858	Transcript	highly similar to ( 827) AT3G19240 | Symbols: | FUNCTIONS IN: molecular_function unknown; INVOLVED IN: N-terminal protein myristoylation; LOCATED IN: cellular_component unknown; EXPRESSED IN: 25 plant structures; EXPRESSED DURING: 15 growth stages; CONTAINS InterPro DOMAIN/s: WD40 repeat-like (InterPro:IPR011046), Vacuolar import and degradation, Vid27-related (InterPro:IPR013863); BEST Arabidops…	-2
33.99	development.unspecified	gsvivt01032388001|pacid:17838321	Transcript	moderately similar to ( 284) AT3G01600 | Symbols: anac044 | anac044 (Arabidopsis NAC domain containing protein 44); transcription factor | chr3:229365-231105 FORWARDmoderately similar to ( 329) loc_os02g38130 12002.m08901 protein ANAC044, putative, expressedNAM no original description	-2
33.99	development.unspecified	gsvivt01033076001|pacid:17838887	Transcript	highly similar to ( 777) AT5G14120 | Symbols: | nodulin family protein | chr5:4556308-4558447 FORWARDhighly similar to ( 777) loc_os08g42010 12008.m08179 protein nodulin-like protein, putative, expressedNodulin-like no original description	-2
33.99	development.unspecified	gsvivt01032258001|pacid:17838238	Transcript	very weakly similar to (90.9) AT5G20700 | Symbols: | senescence-associated protein-related | chr5:7006178-7007003 REVERSEweakly similar to ( 112) loc_os02g07820 12002.m06128 protein expressed protein no original description	-2
33.99	development.unspecified	gsvivt01033591001|pacid:17839274	Transcript	moderately similar to ( 298) AT2G41380 | Symbols: | embryo-abundant protein-related | chr2:17251981-17252886 FORWARDweakly similar to ( 167) loc_os01g40660 12001.m10336 protein embryonic abundant protein-like, putative, expressed no original description	-2
33.99	development.unspecified	gsvivt01033667001|pacid:17839340	Transcript	highly similar to ( 752) AT2G39210 | Symbols: | nodulin family protein | chr2:16366287-16368231 REVERSEhighly similar to ( 650) loc_os07g09010 12007.m05357 protein nitrate and chloride transporter, putative, expressedNodulin-like no original description	-2
33.99	development.unspecified	gsvivt01032940001|pacid:17838784	Transcript	moderately similar to ( 363) AT1G12910 | Symbols: ATAN11, LWD1 | ATAN11 (ANTHOCYANIN11); nucleotide binding | chr1:4395114-4396154 REVERSEweakly similar to ( 186) loc_os02g45810 12002.m100317 protein transparent testa glabra 1 protein, putative, expressed no original description	-2
33.99	development.unspecified	gsvivt01032509001|pacid:17838426	Transcript	moderately similar to ( 293) AT5G40230 | Symbols: | nodulin-related | chr5:16079814-16081735 REVERSEweakly similar to ( 154) loc_os04g59120 12004.m10789 protein mtN21 nodulin protein-like, putative, expressed no original description	-2
33.99	development.unspecified	gsvivt01032875001|pacid:17838739	Transcript	moderately similar to ( 412) loc_os03g21270 12003.m35204 protein expressed protein no original description	-2
33.99	development.unspecified	gsvivt01032535001|pacid:17838448	Transcript	weakly similar to ( 186) AT5G14930 | Symbols: SAG101 | SAG101 (SENESCENCE-ASSOCIATED GENE 101); carboxylesterase/ triacylglycerol lipase | chr5:4828754-4830165 FORWARDvery weakly similar to (93.2) loc_os11g09010 12011.m079958 protein phytoalexin-deficient 4-1 protein, putative, expressed no original description	-2
33.99	development.unspecified	gsvivt01032536001|pacid:17838449	Transcript	weakly similar to ( 134) AT5G14930 | Symbols: SAG101 | SAG101 (SENESCENCE-ASSOCIATED GENE 101); carboxylesterase/ triacylglycerol lipase | chr5:4828754-4830165 FORWARD no original description	-2
33.99	development.unspecified	gsvivt01031554001|pacid:17837715	Transcript	weakly similar to ( 189) AT3G20070 | Symbols: TTN9 | TTN9 (TITAN9) | chr3:7004950-7006625 REVERSEweakly similar to ( 114) loc_os06g13640 12006.m091662 protein expressed protein no original description	-2
33.99	development.unspecified	gsvivt01032412001|pacid:17838343	Transcript	highly similar to ( 791) AT5G14520 | Symbols: | pescadillo-related | chr5:4680789-4684330 REVERSEhighly similar to ( 791) loc_os03g49210 12003.m09923 protein pescadillo, putative, expressed Pescadillo_N NOP7 no original description	-2
33.99	development.unspecified	gsvivt01034524001|pacid:17839965	Transcript	moderately similar to ( 292) AT1G43650 | Symbols: | integral membrane family protein / nodulin MtN21-related | chr1:16443861-16446814 REVERSEmoderately similar to ( 214) loc_os05g01570 12005.m04694 protein nodulin-like protein, putative, expressed no original description	-3
33.99	development.unspecified	gsvivt01034896001|pacid:17840200	Transcript	moderately similar to ( 232) AT1G76800 | Symbols: | nodulin, putative | chr1:28829345-28829935 FORWARDweakly similar to ( 159) NO21_SOYBN Nodulin 21 (N-21) - Glycine max (Soybean)weakly similar to ( 146) loc_os04g59020 12004.m10780 protein integral membrane protein, expressed Nodulin-21 DUF125 Nodulin-21_like_1 Nodulin-21_like_2 CCC1_like no original description	-3
33.99	development.unspecified	gsvivt01033886001|pacid:17839515	Transcript	weakly similar to ( 189) AT5G22380 | Symbols: anac090 | anac090 (Arabidopsis NAC domain containing protein 90); transcription factor | chr5:7408924-7410038 REVERSEweakly similar to ( 102) NAC68_ORYSA NAC domain-containing protein 68 (ONAC068) - Oryza sativa (Rice)weakly similar to ( 150) loc_os11g05614 12011.m04758 protein NAC domain-containing protein 90, putative, expressedNAM no original descr…	-3
33.99	development.unspecified	gsvivt01034879001|pacid:17840187	Transcript	highly similar to ( 668) AT1G34340 | Symbols: | esterase/lipase/thioesterase family protein | chr1:12530936-12534031 FORWARDhighly similar to ( 622) loc_os05g35730 12005.m083727 protein embryogenesis-associated protein EMB8, putative, expressed COG0429 PRK10985 no original description	-3
33.99	development.unspecified	gsvivt01034664001|pacid:17840062	Transcript	moderately similar to ( 436) AT3G52190 | Symbols: PHF1 | PHF1 (PHOSPHATE TRANSPORTER TRAFFIC FACILITATOR1); nucleotide binding | chr3:19354117-19356910 REVERSEmoderately similar to ( 447) loc_os07g09000 12007.m05356 protein sec12-like protein 1, putative, expressed no original description	-3
33.99	development.unspecified	gsvivt01034485001|pacid:17839936	Transcript	moderately similar to ( 272) AT1G71930 | Symbols: VND7, ANAC030 | VND7 (VASCULAR RELATED NAC-DOMAIN PROTEIN 7); transcription activator/ transcription factor/ transcription regulator | chr1:27076205-27077829 FORWARDmoderately similar to ( 204) NAC76_ORYSA NAC domain-containing protein 76 (ONAC076) - Oryza sativa (Rice)moderately similar to ( 261) loc_os03g03540 12003.m05887 protein ANAC037, putat…	-3
33.99	development.unspecified	gsvivt01034014001|pacid:17839616	Transcript	nearly identical (1101) AT3G09090 | Symbols: DEX1 | DEX1 (DEFECTIVE IN EXINE FORMATION 1); calcium ion binding | chr3:2783165-2787552 REVERSEnearly identical (1072) loc_os03g61050 12003.m10989 protein DEX1, putative, expressed no original description	-3
33.99	development.unspecified	gsvivt01033890001|pacid:17839517	Transcript	moderately similar to ( 366) AT1G12910 | Symbols: ATAN11, LWD1 | ATAN11 (ANTHOCYANIN11); nucleotide binding | chr1:4395114-4396154 REVERSEmoderately similar to ( 310) loc_os02g32430 12002.m08336 protein WD40 repeat protein, putative, expressed no original description	-3
33.99	development.unspecified	gsvivt01034348001|pacid:17839856	Transcript	highly similar to ( 713) AT5G08560 | Symbols: | transducin family protein / WD-40 repeat family protein | chr5:2771104-2773827 REVERSEhighly similar to ( 667) loc_os02g19210 12002.m07164 protein WD-repeat protein 26, putative, expressed WD40 COG2319 no original description	-3
33.99	development.unspecified	gsvivt01035081001|pacid:17840340	Transcript	moderately similar to ( 227) AT5G14930 | Symbols: SAG101 | SAG101 (SENESCENCE-ASSOCIATED GENE 101); carboxylesterase/ triacylglycerol lipase | chr5:4828754-4830165 FORWARDvery weakly similar to (98.6) loc_os09g22450 12009.m05451 protein EDS1-like protein, putative, expressed no original description	-4
33.99	development.unspecified	gsvivt01035161001|pacid:17840402	Transcript	highly similar to ( 520) AT2G38670 | Symbols: PECT1 | PECT1 (PHOSPHORYLETHANOLAMINE CYTIDYLYLTRANSFERASE 1); ethanolamine-phosphate cytidylyltransferase | chr2:16168979-16171680 FORWARDhighly similar to ( 521) loc_os08g12830 12008.m05410 protein ethanolamine-phosphate cytidylyltransferase, putative, expressed ECT CCT cytidylyltransferase TagD cytidylyltransferase_like no original description	-4
33.99	development.unspecified	gsvivt01035123001|pacid:17840374	Transcript	very weakly similar to ( 100) AT5G49120 | Symbols: | senescence-associated protein-related | chr5:19908800-19909332 REVERSEvery weakly similar to (95.1) loc_os02g37970 12002.m08885 protein expressed protein no original description	-4
33.99	development.unspecified	gsvivt01035173001|pacid:17840408	Transcript	highly similar to ( 583) AT5G16780 | Symbols: DOT2, MDF | DOT2 (DEFECTIVELY ORGANIZED TRIBUTARIES 2) | chr5:5517784-5521566 REVERSEhighly similar to ( 530) loc_os02g30730 12002.m33697 protein SART-1 family protein, expressed SART-1 no original description	-4
33.99	development.unspecified	gsvivt01035014001|pacid:17840292	Transcript	nearly identical (1278) AT5G49430 | Symbols: | transducin family protein / WD-40 repeat family protein | chr5:20037338-20045454 REVERSEhighly similar to ( 861) loc_os03g19340 12003.m07351 protein nucleotide binding protein, putative, expressed WD40 COG2319 no original description	-4
33.99	development.unspecified	gsvivt01035101001|pacid:17840356	Transcript	moderately similar to ( 258) AT3G06790 | Symbols: | plastid developmental protein DAG, putative | chr3:2144564-2145743 REVERSEweakly similar to ( 139) DAG_ANTMA DAG protein, chloroplast precursor - Antirrhinum majus (Garden snapdragon)moderately similar to ( 273) loc_os03g38490 12003.m08942 protein DAG protein, chloroplast precursor, putative, expressed no original description	-4
33.99	development.unspecified	gsvivt01035035001|pacid:17840306	Transcript	weakly similar to ( 102) AT4G24220 | Symbols: VEP1, AWI31 | VEP1 (VEIN PATTERNING 1); binding / catalytic | chr4:12565219-12566474 FORWARDweakly similar to ( 102) loc_os03g32170 12003.m08461 protein progesterone 5-beta-reductase, putative, expressed no original description	-4
33.99	development.unspecified	gsvivt01035138001|pacid:17840387	Transcript	moderately similar to ( 254) AT4G15920 | Symbols: | INVOLVED IN: biological_process unknown; LOCATED IN: endomembrane system, integral to membrane, membrane; EXPRESSED IN: 23 plant structures; EXPRESSED DURING: 13 growth stages; CONTAINS InterPro DOMAIN/s: MtN3 and saliva related transmembrane protein, conserved region (InterPro:IPR018169), RAG1-activating protein 1 homologue (InterPro:IPR018179)…	-4
33.99	development.unspecified	gsvivt01035248001|pacid:17840443	Transcript	weakly similar to ( 179) AT3G03270 | Symbols: | universal stress protein (USP) family protein / early nodulin ENOD18 family protein | chr3:762136-763075 REVERSEweakly similar to ( 149) loc_os02g53320 12002.m10361 protein USP family protein, putative, expressedUSP_Like Usp no original description	-5
33.99	development.unspecified	gsvivt01035214001|pacid:17840427	Transcript	moderately similar to ( 492) AT1G65910 | Symbols: anac028 | anac028 (Arabidopsis NAC domain containing protein 28); transcription factor | chr1:24520933-24524108 REVERSEmoderately similar to ( 219) NAC74_ORYSA NAC domain-containing protein 74 (ONAC074) - Oryza sativa (Rice)moderately similar to ( 492) loc_os03g02800 12003.m05820 protein ANAC086, putative, expressedNAM no original description	-5
33.99	development.unspecified	gsvivt01035277001|pacid:17840458	Transcript	highly similar to ( 652) AT3G02720 | Symbols: | DJ-1 family protein / protease-related | chr3:586336-588088 FORWARDhighly similar to ( 657) loc_os04g57590 12004.m35512 protein YLS5, putative, expressed GATase1_PfpI_1 GATase1_PfpI_like ThiJ DJ-1_PfpI GATase1_DJ-1 no original description	-5
33.99	development.unspecified	gsvivt01036586001|pacid:17841483	Transcript	moderately similar to ( 439) AT5G07050 | Symbols: | LOCATED IN: membrane; CONTAINS InterPro DOMAIN/s: Protein of unknown function DUF6, transmembrane (InterPro:IPR000620); BEST Arabidopsis thaliana protein match is: nodulin MtN21 family protein (TAIR:AT2G40900.1); Has 2288 Blast hits to 2270 proteins in 280 species: Archae - 23; Bacteria - 774; Metazoa - 5; Fungi - 0; Plants - 641; Viruses - 0; O…	-7
33.99	development.unspecified	gsvivt01036145001|pacid:17841168	Transcript	moderately similar to ( 281) AT2G27550 | Symbols: ATC | ATC (ARABIDOPSIS THALIANA CENTRORADIALIS); phosphatidylethanolamine binding | chr2:11773417-11774509 FORWARDmoderately similar to ( 288) CET2_TOBAC CEN-like protein 2 - Nicotiana tabacum (Common tobacco)moderately similar to ( 279) loc_os04g33570 12004.m08452 protein RCN4 - Rice Centroradialis-like1 homogous to Arabidopsis TFL1 gene, express…	-7
33.99	development.unspecified	gsvivt01036711001|pacid:17841570	Transcript	moderately similar to ( 279) AT1G65910 | Symbols: anac028 | anac028 (Arabidopsis NAC domain containing protein 28); transcription factor | chr1:24520933-24524108 REVERSEmoderately similar to ( 202) NAC74_ORYSA NAC domain-containing protein 74 (ONAC074) - Oryza sativa (Rice)moderately similar to ( 288) loc_os03g02800 12003.m05820 protein ANAC086, putative, expressedNAM no original description	-7
33.99	development.unspecified	gsvivt01035745001|pacid:17840850	Transcript	weakly similar to ( 101) AT5G11460 | Symbols: | senescence-associated protein-related | chr5:3657064-3658388 REVERSEweakly similar to ( 126) loc_os01g08520 12001.m07477 protein expressed protein no original description	-7
33.99	development.unspecified	gsvivt01036682001|pacid:17841549	Transcript	moderately similar to ( 337) AT1G79580 | Symbols: SMB | SMB (SOMBRERO); transcription factor | chr1:29941020-29942925 REVERSEmoderately similar to ( 326) NAC76_ORYSA NAC domain-containing protein 76 (ONAC076) - Oryza sativa (Rice)moderately similar to ( 328) loc_os06g33940 12006.m07930 protein NAC domain-containing protein 76, putative, expressedNAM no original description	-7
33.99	development.unspecified	gsvivt01035940001|pacid:17841016	Transcript	nearly identical (1218) AT1G80490 | Symbols: TPR1 | TPR1 (TOPLESS-RELATED 1) | chr1:30261094-30266446 REVERSEnearly identical (1194) loc_os03g14980 12003.m101111 protein lissencephaly type-1-like homology motif, putative, expressed WD40 no original description	-7
33.99	development.unspecified	gsvivt01035845001|pacid:17840931	Transcript	weakly similar to ( 115) AT3G47650 | Symbols: | bundle-sheath defective protein 2 family / bsd2 family | chr3:17569576-17570262 FORWARDweakly similar to ( 108) loc_os06g22690 12006.m32073 protein bundle sheath defective protein 2, putative, expressed no original description	-7
33.99	development.unspecified	gsvivt01035554001|pacid:17840688	Transcript	moderately similar to ( 324) AT2G24430 | Symbols: ANAC039 | ANAC038 (ARABIDOPSIS NAC DOMAIN CONTAINING PROTEIN 38); transcription factor | chr2:10383517-10386386 REVERSEmoderately similar to ( 210) NAC77_ORYSA NAC domain-containing protein 77 (ONAC077) (ONAC300) - Oryza sativa (Rice)moderately similar to ( 327) loc_os09g32260 12009.m060025 protein ANAC079/ANAC080, putative, expressedNAM no origin…	-7
33.99	development.unspecified	gsvivt01035946001|pacid:17841022	Transcript	moderately similar to ( 229) AT1G15750 | Symbols: WSIP1, TPL | TPL (TOPLESS); protein binding / protein homodimerization/ transcription repressor | chr1:5415086-5420359 REVERSEmoderately similar to ( 221) loc_os03g14980 12003.m101111 protein lissencephaly type-1-like homology motif, putative, expressed no original description	-7
33.99	development.unspecified	gsvivt01036521001|pacid:17841441	Transcript	highly similar to ( 746) AT5G15710 | Symbols: | F-box family protein | chr5:5122791-5124137 FORWARDhighly similar to ( 600) loc_os04g57290 12004.m10614 protein F-box domain containing protein, expressed no original description	-7
33.99	development.unspecified	gsvivt01035791001|pacid:17840886	Transcript	highly similar to ( 891) AT4G32551 | Symbols: LUG, RON2 | LUG (LEUNIG); protein binding / protein heterodimerization/ transcription repressor | chr4:15707863-15713359 FORWARDhighly similar to ( 741) loc_os01g08190 12001.m43534 protein transcriptional corepressor LEUNIG, putative, expressed WD40 COG2319 no original description	-7
33.99	development.unspecified	gsvivt01035732001|pacid:17840840	Transcript	moderately similar to ( 428) AT3G24440 | Symbols: VRN5, VIL1 | VRN5 (VERNALIZATION 5) | chr3:8876207-8878171 REVERSEhighly similar to ( 612) loc_os12g34850 12012.m07278 protein fibronectin type III domain containing protein, expressed no original description	-7
33.99	development.unspecified	gsvivt01035727001|pacid:17840835	Transcript	nearly identical (2660) AT2G25660 | Symbols: emb2410 | emb2410 (embryo defective 2410) | chr2:10916456-10927390 REVERSEnearly identical (1395) loc_os01g08420 12001.m97486 protein EMB2410, putative, expressed no original description	-7
33.99	development.unspecified	gsvivt01036091001|pacid:17841126	Transcript	moderately similar to ( 249) AT5G22380 | Symbols: anac090 | anac090 (Arabidopsis NAC domain containing protein 90); transcription factor | chr5:7408924-7410038 REVERSEweakly similar to ( 121) NAC71_ORYSA NAC domain-containing protein 71 (ONAC071) - Oryza sativa (Rice)moderately similar to ( 208) loc_os11g05614 12011.m04758 protein NAC domain-containing protein 90, putative, expressedNAM no origin…	-7
33.99	development.unspecified	gsvivt01036703001|pacid:17841565	Transcript	nearly identical (1857) AT1G79350 | Symbols: EMB1135 | EMB1135 (embryo defective 1135); DNA binding / protein binding / zinc ion binding | chr1:29844829-29853215 REVERSEnearly identical (1247) loc_os04g52020 12004.m10097 protein EMB1135, putative, expressed no original description	-7
33.99	development.unspecified	gsvivt01036071001|pacid:17841110	Transcript	moderately similar to ( 274) AT2G27300 | Symbols: ANAC040, NTL8 | NTL8 (NTM1-LIKE 8); transcription factor | chr2:11680417-11681955 REVERSEweakly similar to ( 171) NAC74_ORYSA NAC domain-containing protein 74 (ONAC074) - Oryza sativa (Rice)weakly similar to ( 179) loc_os08g44820 12008.m080239 protein no apical meristem protein, expressedNAM no original description	-7
33.99	development.unspecified	gsvivt01035941001|pacid:17841017	Transcript	weakly similar to ( 167) AT3G16830 | Symbols: TPR2 | TPR2 (TOPLESS-RELATED 2) | chr3:5731709-5737531 FORWARDweakly similar to ( 160) loc_os01g15020 12001.m42634 protein lissencephaly type-1-like homology motif, putative, expressed no original description	-7
33.99	development.unspecified	gsvivt01035793001|pacid:17840888	Transcript	moderately similar to ( 469) AT4G32551 | Symbols: LUG, RON2 | LUG (LEUNIG); protein binding / protein heterodimerization/ transcription repressor | chr4:15707863-15713359 FORWARDmoderately similar to ( 434) loc_os01g08190 12001.m43534 protein transcriptional corepressor LEUNIG, putative, expressed WD40 COG2319 no original description	-7
33.99	development.unspecified	gsvivt01036170001|pacid:17841185	Transcript	nearly identical (1354) AT3G44530 | Symbols: HIRA | HIRA (Arabidopsis homolog of histone chaperone HIRA); nucleotide binding / protein binding | chr3:16116026-16121247 FORWARDvery weakly similar to (95.5) PF20_CHLRE Flagellar WD repeat protein PF20 - Chlamydomonas reinhardtiinearly identical (1389) loc_os09g39420 12009.m06880 protein HIRA, putative, expressed Hira WD40 COG2319 no original descrip…	-7
33.99	development.unspecified	gsvivt01036499001|pacid:17841427	Transcript	moderately similar to ( 308) AT3G02380 | Symbols: COL2 | COL2 (constans-like 2); transcription factor/ zinc ion binding | chr3:487438-488624 REVERSEmoderately similar to ( 210) loc_os06g16370 12006.m06350 protein zinc finger protein CONSTANS, putative, expressed CCT no original description	-7
33.99	development.unspecified	gsvivt01035651001|pacid:17840774	Transcript	weakly similar to ( 152) AT5G11530 | Symbols: EMF1 | EMF1 (embryonic flower 1); transcription regulator | chr5:3697140-3700930 FORWARD no original description	-7
33.99	development.unspecified	gsvivt01036865001|pacid:17841663	Transcript	moderately similar to ( 427) AT3G45870 | Symbols: | integral membrane family protein / nodulin MtN21-related | chr3:16867633-16868838 FORWARDmoderately similar to ( 340) loc_os02g47500 12002.m09784 protein nodulin-like protein, putative, expressed no original description	-13
33.99	development.unspecified	gsvivt01037463001|pacid:17842081	Transcript	moderately similar to ( 384) AT5G10830 | Symbols: | embryo-abundant protein-related | chr5:3423731-3424649 FORWARDmoderately similar to ( 327) loc_os01g40660 12001.m10336 protein embryonic abundant protein-like, putative, expressed no original description	-13
33.99	development.unspecified	gsvivt01037461001|pacid:17842080	Transcript	moderately similar to ( 361) AT5G10830 | Symbols: | embryo-abundant protein-related | chr5:3423731-3424649 FORWARDmoderately similar to ( 313) loc_os01g40660 12001.m10336 protein embryonic abundant protein-like, putative, expressed no original description	-13
33.99	development.unspecified	gsvivt01036919001|pacid:17841700	Transcript	highly similar to ( 520) AT1G31470 | Symbols: NFD4 | NFD4 (NUCLEAR FUSION DEFECTIVE 4) | chr1:11262937-11264944 REVERSEmoderately similar to ( 452) loc_os11g01590 12011.m04362 protein major Facilitator Superfamily protein, expressedNodulin-like no original description	-13
33.99	development.unspecified	gsvivt01037113001|pacid:17841838	Transcript	moderately similar to ( 374) AT4G10350 | Symbols: ANAC070 | ANAC070 (Arabidopsis NAC domain containing protein 70); transcription factor | chr4:6415287-6416829 REVERSEmoderately similar to ( 245) NAC76_ORYSA NAC domain-containing protein 76 (ONAC076) - Oryza sativa (Rice)moderately similar to ( 249) loc_os02g15340 12002.m06777 protein NAC domain-containing protein 76, putative, expressedNAM no or…	-13
33.99	development.unspecified	gsvivt01037819001|pacid:17842327	Transcript	moderately similar to ( 293) AT1G10200 | Symbols: WLIM1 | WLIM1; transcription factor/ zinc ion binding | chr1:3346677-3347763 REVERSEmoderately similar to ( 250) SF3_HELAN Pollen-specific protein SF3 - Helianthus annuus (Common sunflower)moderately similar to ( 293) loc_os12g32620 12012.m07062 protein pollen-specific protein SF3, putative, expressed no original description	-19
33.99	development.unspecified	gsvivt01037879001|pacid:17842377	Transcript	moderately similar to ( 470) AT4G24220 | Symbols: VEP1, AWI31 | VEP1 (VEIN PATTERNING 1); binding / catalytic | chr4:12565219-12566474 FORWARDmoderately similar to ( 372) loc_os03g32170 12003.m08461 protein progesterone 5-beta-reductase, putative, expressed no original description	-19
33.99	development.unspecified	gsvivt01037769001|pacid:17842287	Transcript	nearly identical (1231) AT5G55540 | Symbols: TRN1, LOP1 | TRN1 (TORNADO 1) | chr5:22496322-22500543 REVERSEnearly identical (1028) loc_os03g53990 12003.m10365 protein expressed protein no original description	-19
33.99	development.unspecified	gsvivt01037857001|pacid:17842358	Transcript	weakly similar to ( 174) AT4G27990 | Symbols: | YGGT family protein | chr4:13923991-13924647 REVERSEvery weakly similar to (89.4) loc_os07g08770 12007.m05333 protein YGGT family protein, expressed no original description	-19
33.99	development.unspecified	gsvivt01038086001|pacid:17842495	Transcript	weakly similar to ( 200) AT1G78430 | Symbols: | FUNCTIONS IN: molecular_function unknown; INVOLVED IN: biological_process unknown; LOCATED IN: cellular_component unknown; EXPRESSED IN: 16 plant structures; EXPRESSED DURING: 8 growth stages; BEST Arabidopsis thaliana protein match is: tropomyosin-related (TAIR:AT1G17140.2); Has 36552 Blast hits to 19717 proteins in 1278 species: Archae - 377; Bact…	-25
33.99	development.unspecified	gsvivt01038180001|pacid:17842564	Transcript	moderately similar to ( 390) AT2G43770 | Symbols: | transducin family protein / WD-40 repeat family protein | chr2:18134272-18135303 REVERSEvery weakly similar to (82.0) PF20_CHLRE Flagellar WD repeat protein PF20 - Chlamydomonas reinhardtiimoderately similar to ( 383) loc_os06g44370 12006.m08965 protein WD-repeat protein 57, putative, expressed WD40 COG2319 no original description	-25
33.99	development.unspecified	gsvivt01038551001|pacid:17842789	Transcript	highly similar to ( 503) AT3G61790 | Symbols: | seven in absentia (SINA) family protein | chr3:22871974-22873543 REVERSEweakly similar to ( 129) SINAL_DROME Probable E3 ubiquitin-protein ligase sina-like CG13030 (EC 6.3.2.-) - Drosophila melanogaster (Fruit fly)highly similar to ( 516) loc_os02g19140 12002.m07157 protein ubiquitin ligase SINAT4, putative, expressed Sina Sina no original descripti…	-31
33.99	development.unspecified	gsvivt01038651001|pacid:17842872	Transcript	moderately similar to ( 260) AT5G24520 | Symbols: TTG1, TTG | TTG1 (TRANSPARENT TESTA GLABRA 1); DNA binding / nucleotide binding / protein binding | chr5:8371708-8372733 REVERSEmoderately similar to ( 207) loc_os02g45810 12002.m100317 protein transparent testa glabra 1 protein, putative, expressed no original description	-43
33.99	development.unspecified	gsvivt01038666001|pacid:17842884	Transcript	moderately similar to ( 284) AT4G35580 | Symbols: NTL9 | NTL9 (NAC transcription factor-like 9); transcription factor | chr4:16888534-16890744 REVERSEweakly similar to ( 182) NAC74_ORYSA NAC domain-containing protein 74 (ONAC074) - Oryza sativa (Rice)moderately similar to ( 226) loc_os08g06140 12008.m26586 protein ANAC014, putative, expressedNAM no original description	-43

## Sheet: transport 6hpt
Bincode	BinName	id	type	description	Fold change FC
34	transport	gsvivt01033167001|pacid:17838946	Transcript	moderately similar to ( 373) AT4G31600 | Symbols: | UDP-glucuronic acid/UDP-N-acetylgalactosamine transporter-related | chr4:15315365-15316909 REVERSEmoderately similar to ( 354) loc_os06g08860 12006.m05605 protein UDP-glucuronic acid/UDP-N-acetylgalactosamine transporter, putative, expressed no original description	2
34	transport	gsvivt01003938001|pacid:17818824	Transcript	highly similar to ( 805) AT3G08960 | Symbols: | binding / protein transporter | chr3:2730405-2736762 REVERSEhighly similar to ( 717) loc_os07g49260 12007.m09135 protein protein transporter, putative, expressed CSE1 no original description	-1
34.1	transport.p- and v-ATPases	gsvivt01018265001|pacid:17828268	Transcript	nearly identical (1460) AT5G62670 | Symbols: AHA11 | AHA11 (Arabidopsis H(+)-ATPase 11); ATPase | chr5:25159495-25164957 FORWARDnearly identical (1472) PMA1_NICPL Plasma membrane ATPase 1 (EC 3.6.3.6) (Proton pump 1) - Nicotiana plumbaginifolia (Leadwort-leaved tobacco)nearly identical (1456) loc_os12g44150 12012.m073901 protein plasma membrane ATPase 1, putative, expressed MgtA PRK10517 ZntA E1-…	7
34.1	transport.p- and v-ATPases	gsvivt01012005001|pacid:17823741	Transcript	nearly identical (1423) AT1G68710 | Symbols: | haloacid dehalogenase-like hydrolase family protein | chr1:25793498-25797975 REVERSEnearly identical (1273) loc_os06g29380 12006.m07482 protein phospholipid-transporting ATPase 12, putative, expressed MgtA no original description	3
34.1	transport.p- and v-ATPases	gsvivt01035525001|pacid:17840665	Transcript	nearly identical (1209) AT3G47950 | Symbols: AHA4 | AHA4; ATPase/ hydrogen-exporting ATPase, phosphorylative mechanism | chr3:17693015-17697801 FORWARDnearly identical (1191) PMA4_NICPL Plasma membrane ATPase 4 (EC 3.6.3.6) (Proton pump 4) - Nicotiana plumbaginifolia (Leadwort-leaved tobacco)nearly identical (1189) loc_os04g56160 12004.m101441 protein plasma membrane ATPase, putative, expressed M…	2
34.1	transport.p- and v-ATPases	gsvivt01008205001|pacid:17820851	Transcript	nearly identical (1405) AT1G68710 | Symbols: | haloacid dehalogenase-like hydrolase family protein | chr1:25793498-25797975 REVERSEnearly identical (1288) loc_os06g29380 12006.m07482 protein phospholipid-transporting ATPase 12, putative, expressed MgtA no original description	2
34.1	transport.p- and v-ATPases	gsvivt01034717001|pacid:17840100	Transcript	highly similar to ( 737) AT3G13900 | Symbols: | ATPase, coupled to transmembrane movement of ions, phosphorylative mechanism | chr3:4586151-4590681 FORWARDhighly similar to ( 762) loc_os06g36990 12006.m08234 protein phospholipid-transporting ATPase 4, putative, expressed MgtA no original description	1
34.1	transport.p- and v-ATPases	gsvivt01008074001|pacid:17820748	Transcript	nearly identical (1583) AT5G62670 | Symbols: AHA11 | AHA11 (Arabidopsis H(+)-ATPase 11); ATPase | chr5:25159495-25164957 FORWARDnearly identical (1578) PMA3_NICPL Plasma membrane ATPase 3 (EC 3.6.3.6) (Proton pump 3) - Nicotiana plumbaginifolia (Leadwort-leaved tobacco)nearly identical (1554) loc_os12g44150 12012.m073901 protein plasma membrane ATPase 1, putative, expressed MgtA PRK10517 ZntA E1-…	1
34.1	transport.p- and v-ATPases	gsvivt01025678001|pacid:17833623	Transcript	weakly similar to ( 103) AT3G01390 | Symbols: VMA10, AVMA10 | VMA10 (VACUOLAR MEMBRANE ATPASE 10); hydrogen ion transporting ATP synthase, rotational mechanism | chr3:150265-150922 REVERSEvery weakly similar to ( 100) VATG1_TOBAC Vacuolar ATP synthase subunit G 1 (EC 3.6.3.14) (V-ATPase G subunit 1) (Vacuolar proton pump G subunit 1) - Nicotiana tabacum (Common tobacco)very weakly similar to (87.…	1
34.1	transport.p- and v-ATPases	gsvivt01003381001|pacid:17818461	Transcript	nearly identical (1222) AT1G59820 | Symbols: ALA3 | ALA3 (Aminophospholipid ATPase3); ATPase, coupled to transmembrane movement of ions, phosphorylative mechanism / phospholipid transporter | chr1:22011599-22020023 FORWARDvery weakly similar to (85.5) ACA2_ORYSA Calcium-transporting ATPase 2, plasma membrane-type (EC 3.6.3.8) (Ca(2+)-ATPase isoform 2) - Oryza sativa (Rice)highly similar to ( 761)…	1
34.1	transport.p- and v-ATPases	gsvivt01027207001|pacid:17834693	Transcript	nearly identical (1548) AT5G04930 | Symbols: ALA1 | ALA1 (aminophospholipid ATPase1); ATPase, coupled to transmembrane movement of ions, phosphorylative mechanism | chr5:1445509-1449568 FORWARDnearly identical (1430) loc_os01g17010 12001.m08296 protein phospholipid-transporting ATPase 1, putative, expressed MgtA no original description	1
34.1	transport.p- and v-ATPases	gsvivt01032462001|pacid:17838386	Transcript	nearly identical (1008) AT3G27870 | Symbols: | haloacid dehalogenase-like hydrolase family protein | chr3:10330950-10335288 FORWARDnearly identical (1066) loc_os06g29380 12006.m07482 protein phospholipid-transporting ATPase 12, putative, expressed MgtA no original description	-1
34.1	transport.p- and v-ATPases	gsvivt01024208001|pacid:17832467	Transcript	nearly identical (1239) AT4G39080 | Symbols: VHA-A3 | VHA-A3 (VACUOLAR PROTON ATPASE A3); ATPase | chr4:18209513-18214752 FORWARDnearly identical (1222) loc_os03g14690 12003.m06907 protein vacuolar ATP synthase 91 kDa subunit, putative, expressed V_ATPase_I NtpI PRK05771 no original description	-1
34.1	transport.p- and v-ATPases	gsvivt01007075001|pacid:17820160	Transcript	weakly similar to ( 199) AT1G17260 | Symbols: AHA10 | AHA10 (Autoinhibited H(+)-ATPase isoform 10); ATPase/ ATPase, coupled to transmembrane movement of ions, phosphorylative mechanism / cation-transporting ATPase | chr1:5904058-5908898 FORWARDweakly similar to ( 183) PMA4_NICPL Plasma membrane ATPase 4 (EC 3.6.3.6) (Proton pump 4) - Nicotiana plumbaginifolia (Leadwort-leaved tobacco)weakly simil…	-1
34.1	transport.p- and v-ATPases	gsvivt01016283001|pacid:17826743	Transcript	weakly similar to ( 101) AT3G01390 | Symbols: VMA10, AVMA10 | VMA10 (VACUOLAR MEMBRANE ATPASE 10); hydrogen ion transporting ATP synthase, rotational mechanism | chr3:150265-150922 REVERSEweakly similar to ( 102) VATG1_TOBAC Vacuolar ATP synthase subunit G 1 (EC 3.6.3.14) (V-ATPase G subunit 1) (Vacuolar proton pump G subunit 1) - Nicotiana tabacum (Common tobacco)very weakly similar to (89.4) lo…	-1
34.1	transport.p- and v-ATPases	gsvivt01033006001|pacid:17838841	Transcript	highly similar to ( 585) AT1G12840 | Symbols: DET3, ATVHA-C | DET3 (DE-ETIOLATED 3); proton-transporting ATPase, rotational mechanism | chr1:4375584-4378220 FORWARDmoderately similar to ( 427) VATC_HORVU Vacuolar ATP synthase subunit C (EC 3.6.3.14) (V-ATPase C subunit) (Vacuolar proton pump C subunit) - Hordeum vulgare (Barley)highly similar to ( 560) loc_os05g51530 12005.m09215 protein vacuolar…	-1
34.1	transport.p- and v-ATPases	gsvivt01030172001|pacid:17836756	Transcript	highly similar to ( 768) AT5G04930 | Symbols: ALA1 | ALA1 (aminophospholipid ATPase1); ATPase, coupled to transmembrane movement of ions, phosphorylative mechanism | chr5:1445509-1449568 FORWARDvery weakly similar to (84.7) ACA6_ORYSA Probable calcium-transporting ATPase 6, plasma membrane-type (EC 3.6.3.8) (Ca(2+)-ATPase isoform 6) - Oryza sativa (Rice)highly similar to ( 940) loc_os03g21680 120…	-1
34.1	transport.p- and v-ATPases	gsvivt01019734001|pacid:17829306	Transcript	nearly identical (1135) AT3G60330 | Symbols: AHA7 | AHA7 (Arabidopsis H(+)-ATPase 7); hydrogen-exporting ATPase, phosphorylative mechanism | chr3:22298763-22303509 FORWARDnearly identical (1117) PMA1_NICPL Plasma membrane ATPase 1 (EC 3.6.3.6) (Proton pump 1) - Nicotiana plumbaginifolia (Leadwort-leaved tobacco)nearly identical (1123) loc_os03g01120 12003.m05663 protein plasma membrane ATPase 1, …	-1
34.1	transport.p- and v-ATPases	gsvivt01016652001|pacid:17827029	Transcript	nearly identical (1380) AT1G17260 | Symbols: AHA10 | AHA10 (Autoinhibited H(+)-ATPase isoform 10); ATPase/ ATPase, coupled to transmembrane movement of ions, phosphorylative mechanism / cation-transporting ATPase | chr1:5904058-5908898 FORWARDnearly identical (1334) PMA4_NICPL Plasma membrane ATPase 4 (EC 3.6.3.6) (Proton pump 4) - Nicotiana plumbaginifolia (Leadwort-leaved tobacco)nearly identic…	-1
34.1	transport.p- and v-ATPases	gsvivt01025116001|pacid:17833169	Transcript	nearly identical (1317) AT2G28520 | Symbols: VHA-A1 | VHA-A1 (VACUOLAR PROTON ATPASE A 1); ATPase | chr2:12210026-12215532 FORWARDnearly identical (1279) loc_os01g61780 12001.m12302 protein vacuolar ATP synthase 91 kDa subunit, putative, expressed V_ATPase_I NtpI PRK05771 no original description	-1
34.1	transport.p- and v-ATPases	gsvivt01016806001|pacid:17827158	Transcript	nearly identical (1625) AT1G17500 | Symbols: | ATPase, coupled to transmembrane movement of ions, phosphorylative mechanism | chr1:6018757-6023201 FORWARDnearly identical (1647) loc_os06g36990 12006.m08234 protein phospholipid-transporting ATPase 4, putative, expressed MgtA no original description	-1
34.1	transport.p- and v-ATPases	gsvivt01032599001|pacid:17838505	Transcript	nearly identical (1564) AT3G47950 | Symbols: AHA4 | AHA4; ATPase/ hydrogen-exporting ATPase, phosphorylative mechanism | chr3:17693015-17697801 FORWARDnearly identical (1559) PMA1_NICPL Plasma membrane ATPase 1 (EC 3.6.3.6) (Proton pump 1) - Nicotiana plumbaginifolia (Leadwort-leaved tobacco)nearly identical (1543) loc_os12g44150 12012.m073901 protein plasma membrane ATPase 1, putative, expressed…	-2
34.1	transport.p- and v-ATPases	gsvivt01008626001|pacid:17821200	Transcript	highly similar to ( 593) AT1G12840 | Symbols: DET3, ATVHA-C | DET3 (DE-ETIOLATED 3); proton-transporting ATPase, rotational mechanism | chr1:4375584-4378220 FORWARDmoderately similar to ( 432) VATC_HORVU Vacuolar ATP synthase subunit C (EC 3.6.3.14) (V-ATPase C subunit) (Vacuolar proton pump C subunit) - Hordeum vulgare (Barley)highly similar to ( 577) loc_os05g51530 12005.m09215 protein vacuolar…	-3
34.1	transport.p- and v-ATPases	gsvivt01029244001|pacid:17836135	Transcript	nearly identical (1588) AT4G30190 | Symbols: AHA2, PMA2 | AHA2; ATPase/ hydrogen-exporting ATPase, phosphorylative mechanism | chr4:14770820-14775920 REVERSEnearly identical (1664) PMA4_NICPL Plasma membrane ATPase 4 (EC 3.6.3.6) (Proton pump 4) - Nicotiana plumbaginifolia (Leadwort-leaved tobacco)nearly identical (1628) loc_os04g56160 12004.m101441 protein plasma membrane ATPase, putative, expre…	-3
34.1	transport.p- and v-ATPases	gsvivt01016862001|pacid:17827203	Transcript	nearly identical (1527) AT1G80660 | Symbols: AHA9 | AHA9; hydrogen-exporting ATPase, phosphorylative mechanism | chr1:30316227-30319948 REVERSEnearly identical (1524) PMA1_ORYSA Plasma membrane ATPase (EC 3.6.3.6) (Proton pump) - Oryza sativa (Rice)nearly identical (1524) loc_os04g56160 12004.m101441 protein plasma membrane ATPase, putative, expressed MgtA PRK10517 ZntA E1-E2_ATPase zntA KdpB PRK…	-12
34.1	transport.p- and v-ATPases	gsvivt01001052001|pacid:17817325	Transcript	nearly identical (1571) AT3G42640 | Symbols: AHA8 | AHA8 (Arabidopsis H(+)-ATPase 8); ATPase | chr3:14724309-14728062 FORWARDnearly identical (1554) PMA4_NICPL Plasma membrane ATPase 4 (EC 3.6.3.6) (Proton pump 4) - Nicotiana plumbaginifolia (Leadwort-leaved tobacco)nearly identical (1537) loc_os04g56160 12004.m101441 protein plasma membrane ATPase, putative, expressed MgtA PRK10517 ZntA E1-E2_AT…	-12
34.1	transport.p- and v-ATPases	gsvivt01009811001|pacid:17822161	Transcript	nearly identical (1229) AT4G39080 | Symbols: VHA-A3 | VHA-A3 (VACUOLAR PROTON ATPASE A3); ATPase | chr4:18209513-18214752 FORWARDnearly identical (1235) loc_os10g10500 12010.m04384 protein vacuolar ATP synthase 91 kDa subunit, putative, expressed V_ATPase_I NtpI PRK05771 no original description	-23
34.1.1	transport.p- and v-ATPases.H+-transporting two-sector ATPase	gsvivt01035538001|pacid:17840675	Transcript	nearly identical (1139) AT1G78900 | Symbols: VHA-A | VHA-A (VACUOLAR ATP SYNTHASE SUBUNIT A); ATP binding / hydrogen ion transporting ATP synthase, rotational mechanism / hydrolase, acting on acid anhydrides, catalyzing transmembrane movement of substances / proton-transporting ATPase, rotational mechanism | chr1:29660463-29664575 FORWARDnearly identical (1172) VATA_DAUCA Vacuolar ATP synthase ca…	3
34.1.1	transport.p- and v-ATPases.H+-transporting two-sector ATPase	gsvivt01029879001|pacid:17836539	Transcript	moderately similar to ( 281) AT4G11150 | Symbols: TUF, emb2448, TUFF, VHA-E1 | TUF (VACUOLAR ATP SYNTHASE SUBUNIT E1); proton-transporting ATPase, rotational mechanism | chr4:6800091-6801696 FORWARDmoderately similar to ( 258) VATE_GOSHI Vacuolar ATP synthase subunit E (EC 3.6.3.14) (V-ATPase E subunit) (Vacuolar proton pump E subunit) - Gossypium hirsutum (Upland cotton)moderately similar to ( 2…	2
34.1.1	transport.p- and v-ATPases.H+-transporting two-sector ATPase	gsvivt01029546001|pacid:17836341	Transcript	nearly identical (1164) AT1G78900 | Symbols: VHA-A | VHA-A (VACUOLAR ATP SYNTHASE SUBUNIT A); ATP binding / hydrogen ion transporting ATP synthase, rotational mechanism / hydrolase, acting on acid anhydrides, catalyzing transmembrane movement of substances / proton-transporting ATPase, rotational mechanism | chr1:29660463-29664575 FORWARDnearly identical (1187) VATA_DAUCA Vacuolar ATP synthase ca…	1
34.1.1	transport.p- and v-ATPases.H+-transporting two-sector ATPase	gsvivt01017212001|pacid:17827484	Transcript	moderately similar to ( 201) AT4G32530 | Symbols: | vacuolar ATP synthase, putative / V-ATPase, putative | chr4:15693399-15694958 REVERSEmoderately similar to ( 204) loc_os01g42430 12001.m10508 protein vacuolar ATP synthase 21 kDa proteolipid subunit, putative, expressed no original description	1
34.1.1	transport.p- and v-ATPases.H+-transporting two-sector ATPase	gsvivt01019478001|pacid:17829095	Transcript	moderately similar to ( 299) AT4G11150 | Symbols: TUF, emb2448, TUFF, VHA-E1 | TUF (VACUOLAR ATP SYNTHASE SUBUNIT E1); proton-transporting ATPase, rotational mechanism | chr4:6800091-6801696 FORWARDmoderately similar to ( 320) VATE_GOSHI Vacuolar ATP synthase subunit E (EC 3.6.3.14) (V-ATPase E subunit) (Vacuolar proton pump E subunit) - Gossypium hirsutum (Upland cotton)moderately similar to ( 3…	1
34.1.1	transport.p- and v-ATPases.H+-transporting two-sector ATPase	gsvivt01023982001|pacid:17832283	Transcript	highly similar to ( 934) AT4G38510 | Symbols: | vacuolar ATP synthase subunit B, putative / V-ATPase B subunit, putative / vacuolar proton pump B subunit, putative / V-ATPase 57 kDa subunit, putative | chr4:18011155-18014789 REVERSEhighly similar to ( 938) VATB1_GOSHI Vacuolar ATP synthase subunit B isoform 1 (EC 3.6.3.14) (V-ATPase B subunit 1) (Vacuolar proton pump B subunit 1) - Gossypium hirs…	1
34.1.1	transport.p- and v-ATPases.H+-transporting two-sector ATPase	gsvivt01011352001|pacid:17823226	Transcript	highly similar to ( 588) AT3G28715 | Symbols: | H+-transporting two-sector ATPase, putative | chr3:10778025-10780350 FORWARDhighly similar to ( 588) VA0D_ORYSA Probable vacuolar ATP synthase subunit d (EC 3.6.3.14) (V-ATPase d subunit) (Vacuolar proton pump subunit d) - Oryza sativa (Rice)highly similar to ( 588) loc_os01g40470 12001.m10318 protein vacuolar ATP synthase subunit d, putative, expre…	1
34.1.1	transport.p- and v-ATPases.H+-transporting two-sector ATPase	gsvivt01008750001|pacid:17821298	Transcript	highly similar to ( 935) AT4G38510 | Symbols: | vacuolar ATP synthase subunit B, putative / V-ATPase B subunit, putative / vacuolar proton pump B subunit, putative / V-ATPase 57 kDa subunit, putative | chr4:18011155-18014789 REVERSEhighly similar to ( 939) VATB1_GOSHI Vacuolar ATP synthase subunit B isoform 1 (EC 3.6.3.14) (V-ATPase B subunit 1) (Vacuolar proton pump B subunit 1) - Gossypium hirs…	-1
34.1.1	transport.p- and v-ATPases.H+-transporting two-sector ATPase	gsvivt01008858001|pacid:17821385	Transcript	weakly similar to ( 182) AT4G34720 | Symbols: AVA-P1, VHA-C1, ATVHA-C1 | AVA-P1; ATPase/ proton-transporting ATPase, rotational mechanism | chr4:16568223-16569165 REVERSEweakly similar to ( 181) VATL_TOBAC Vacuolar ATP synthase 16 kDa proteolipid subunit (EC 3.6.3.14) - Nicotiana tabacum (Common tobacco)weakly similar to ( 177) loc_os05g01560 12005.m083595 protein vacuolar ATP synthase 16 kDa pro…	-1
34.1.1	transport.p- and v-ATPases.H+-transporting two-sector ATPase	gsvivt01024165001|pacid:17832429	Transcript	weakly similar to ( 182) AT4G34720 | Symbols: AVA-P1, VHA-C1, ATVHA-C1 | AVA-P1; ATPase/ proton-transporting ATPase, rotational mechanism | chr4:16568223-16569165 REVERSEweakly similar to ( 181) VATL_TOBAC Vacuolar ATP synthase 16 kDa proteolipid subunit (EC 3.6.3.14) - Nicotiana tabacum (Common tobacco)weakly similar to ( 177) loc_os05g01560 12005.m083595 protein vacuolar ATP synthase 16 kDa pro…	-1
34.1.1	transport.p- and v-ATPases.H+-transporting two-sector ATPase	gsvivt01035775001|pacid:17840874	Transcript	moderately similar to ( 218) AT4G32530 | Symbols: | vacuolar ATP synthase, putative / V-ATPase, putative | chr4:15693399-15694958 REVERSEmoderately similar to ( 222) loc_os01g42430 12001.m10508 protein vacuolar ATP synthase 21 kDa proteolipid subunit, putative, expressed no original description	-1
34.1.1	transport.p- and v-ATPases.H+-transporting two-sector ATPase	gsvivt01031574001|pacid:17837727	Transcript	moderately similar to ( 215) AT4G02620 | Symbols: | vacuolar ATPase subunit F family protein | chr4:1149419-1151132 REVERSEmoderately similar to ( 226) loc_os02g57854 12002.m100691 protein vacuolar ATP synthase subunit F, putative, expressed ATP-synt_F no original description	-2
34.1.1	transport.p- and v-ATPases.H+-transporting two-sector ATPase	gsvivt01009832001|pacid:17822178	Transcript	weakly similar to ( 181) AT4G34720 | Symbols: AVA-P1, VHA-C1, ATVHA-C1 | AVA-P1; ATPase/ proton-transporting ATPase, rotational mechanism | chr4:16568223-16569165 REVERSEweakly similar to ( 180) VATL_TOBAC Vacuolar ATP synthase 16 kDa proteolipid subunit (EC 3.6.3.14) - Nicotiana tabacum (Common tobacco)weakly similar to ( 177) loc_os05g01560 12005.m083595 protein vacuolar ATP synthase 16 kDa pro…	-2
34.1.1.6	transport.p- and v-ATPases.H+-transporting two-sector ATPase.subunit H	gsvivt01024344001|pacid:17832572	Transcript	highly similar to ( 677) AT3G42050 | Symbols: | vacuolar ATP synthase subunit H family protein | chr3:14228846-14232228 REVERSEhighly similar to ( 656) VATH_ORYSA Probable vacuolar ATP synthase subunit H (EC 3.6.3.14) (V-ATPase H subunit) (Vacuolar proton pump subunit H) - Oryza sativa (Rice)highly similar to ( 656) loc_os07g36470 12007.m79894 protein vacuolar ATPase subunit H protein, putative, …	1
34.10	transport.nucleotides	gsvivt01021401001|pacid:17830516	Transcript	moderately similar to ( 296) AT4G18210 | Symbols: ATPUP10 | ATPUP10; purine transmembrane transporter | chr4:10076175-10077495 FORWARDmoderately similar to ( 261) loc_os02g46380 12002.m33436 protein ATPUP11, putative, expressedTPT no original description	7
34.10	transport.nucleotides	gsvivt01021400001|pacid:17830515	Transcript	moderately similar to ( 380) AT4G18210 | Symbols: ATPUP10 | ATPUP10; purine transmembrane transporter | chr4:10076175-10077495 FORWARDmoderately similar to ( 353) loc_os02g46380 12002.m33436 protein ATPUP11, putative, expressedTPT no original description	2
34.10	transport.nucleotides	gsvivt01037085001|pacid:17841819	Transcript	moderately similar to ( 244) AT1G30840 | Symbols: ATPUP4 | ATPUP4; purine transmembrane transporter | chr1:10974581-10975729 FORWARDweakly similar to ( 110) loc_os01g48800 12001.m11069 protein ATPUP11, putative, expressed no original description	2
34.10	transport.nucleotides	gsvivt01003866001|pacid:17818780	Transcript	moderately similar to ( 237) AT2G24220 | Symbols: ATPUP5 | ATPUP5; purine transmembrane transporter | chr2:10300603-10301688 FORWARDmoderately similar to ( 278) loc_os09g38510 12009.m06792 protein ATPUP5, putative, expressed no original description	1
34.10	transport.nucleotides	gsvivt01033705001|pacid:17839368	Transcript	highly similar to ( 535) AT5G03555 | Symbols: | permease, cytosine/purines, uracil, thiamine, allantoin family protein | chr5:898354-900153 REVERSEmoderately similar to ( 416) loc_os02g44680 12002.m09508 protein allantoin permease, putative, expressed FUI1 Transp_cyt_pur PRK11375 no original description	-1
34.10	transport.nucleotides	gsvivt01014073001|pacid:17825136	Transcript	moderately similar to ( 322) AT1G44750 | Symbols: ATPUP11 | ATPUP11; purine transmembrane transporter | chr1:16894257-16895168 FORWARDmoderately similar to ( 321) loc_os02g46380 12002.m33436 protein ATPUP11, putative, expressedTPT no original description	-1
34.11	transport.NDP-sugars at the ER	gsvivt01020040001|pacid:17829539	Transcript	highly similar to ( 556) AT1G14360 | Symbols: ATUTR3, UTR3 | UTR3 (UDP-GALACTOSE TRANSPORTER 3); pyrimidine nucleotide sugar transmembrane transporter | chr1:4911362-4913029 REVERSEmoderately similar to ( 473) loc_os06g39260 12006.m08464 protein solute carrier family 35 member B1, putative, expressed UAA no original description	1
34.11	transport.NDP-sugars at the ER	gsvivt01019865001|pacid:17829406	Transcript	highly similar to ( 533) AT1G12600 | Symbols: | FUNCTIONS IN: molecular_function unknown; INVOLVED IN: biological_process unknown; LOCATED IN: cellular_component unknown; EXPRESSED IN: leaf whorl, petal, male gametophyte, flower, pollen tube; EXPRESSED DURING: L mature pollen stage, 4 anthesis, petal differentiation and expansion stage; CONTAINS InterPro DOMAIN/s: UAA transporter (InterPro:IPR013…	-1
34.11	transport.NDP-sugars at the ER	gsvivt01025043001|pacid:17833114	Transcript	highly similar to ( 513) AT5G59740 | Symbols: | UDP-galactose/UDP-glucose transporter-related | chr5:24070310-24072747 REVERSEmoderately similar to ( 494) loc_os05g02490 12005.m04785 protein adenosine 3-phospho 5-phosphosulfate transporter 1, putative, expressed UAA no original description	-3
34.12	transport.metal	gsvivt01029613001|pacid:17836381	Transcript	weakly similar to ( 171) AT1G51610 | Symbols: | cation efflux family protein / metal tolerance protein, putative (MTPc4) | chr1:19136625-19139621 FORWARDweakly similar to ( 102) loc_os04g23180 12004.m07464 protein solute carrier family 30, putative, expressed no original description	25
34.12	transport.metal	gsvivt01011629001|pacid:17823440	Transcript	moderately similar to ( 303) AT2G01770 | Symbols: VIT1 | VIT1 (vacuolar iron transporter 1); iron ion transmembrane transporter | chr2:334775-336425 REVERSEmoderately similar to ( 286) loc_os09g23300 12009.m05487 protein protein CCC1, putative, expressed CCC1 Nodulin-21_like_3 DUF125 Nodulin-21_like_2 Nodulin-21_like_1 no original description	19
34.12	transport.metal	gsvivt01021420001|pacid:17830532	Transcript	highly similar to ( 689) AT2G13620 | Symbols: ATCHX15, CHX15 | ATCHX15; monovalent cation:proton antiporter/ sodium:hydrogen antiporter | chr2:5678006-5680621 FORWARDhighly similar to ( 632) loc_os05g40650 12005.m08241 protein ATCHX15, putative, expressed Na_H_Exchanger KefB no original description	13
34.12	transport.metal	gsvivt01024841001|pacid:17832953	Transcript	weakly similar to ( 137) AT5G59030 | Symbols: COPT1 | COPT1 (copper transporter 1); copper ion transmembrane transporter | chr5:23833945-23834457 REVERSEweakly similar to ( 107) loc_os01g56420 12001.m11798 protein copper transporter 1, putative, expressed Ctr no original description	7
34.12	transport.metal	gsvivt01032941001|pacid:17838785	Transcript	no original description	7
34.12	transport.metal	gsvivt01015884001|pacid:17826491	Transcript	moderately similar to ( 296) AT2G32270 | Symbols: ZIP3 | ZIP3; zinc ion transmembrane transporter | chr2:13704278-13706612 FORWARDmoderately similar to ( 296) loc_os05g39560 12005.m08134 protein zinc transporter 1 precursor, putative, expressed Zip no original description	7
34.12	transport.metal	gsvivt01026473001|pacid:17834170	Transcript	nearly identical (1022) AT2G13620 | Symbols: ATCHX15, CHX15 | ATCHX15; monovalent cation:proton antiporter/ sodium:hydrogen antiporter | chr2:5678006-5680621 FORWARDhighly similar to ( 772) loc_os01g60140 12001.m12145 protein ATCHX15, putative, expressed Na_H_Exchanger KefB PRK03562 no original description	7
34.12	transport.metal	gsvivt01033471001|pacid:17839180	Transcript	highly similar to ( 509) AT3G58060 | Symbols: | cation efflux family protein / metal tolerance protein, putative (MTPc3) | chr3:21497778-21499676 REVERSEhighly similar to ( 541) loc_os03g12530 12003.m06703 protein metal tolerance protein C3, putative, expressed Cation_efflux MMT1 no original description	7
34.12	transport.metal	gsvivt01015882001|pacid:17826490	Transcript	weakly similar to ( 188) AT1G05300 | Symbols: ZIP5 | ZIP5; cation transmembrane transporter/ metal ion transmembrane transporter | chr1:1546161-1547709 REVERSEmoderately similar to ( 206) loc_os07g12890 12007.m28960 protein ZIP zinc/iron transport family protein, expressed Zip no original description	3
34.12	transport.metal	gsvivt01009387001|pacid:17821812	Transcript	highly similar to ( 641) AT1G47240 | Symbols: NRAMP2, ATNRAMP2 | NRAMP2; inorganic anion transmembrane transporter/ metal ion transmembrane transporter | chr1:17309043-17311308 REVERSEhighly similar to ( 587) loc_os12g39180 12012.m07703 protein metal transporter Nramp2, putative, expressed Nramp PRK00701 MntH no original description	2
34.12	transport.metal	gsvivt01030250001|pacid:17836815	Transcript	highly similar to ( 544) AT2G38460 | Symbols: ATIREG1 | ATIREG1 (IRON-REGULATED PROTEIN 1); transporter | chr2:16103603-16105930 FORWARDmoderately similar to ( 458) loc_os06g36450 12006.m08181 protein transporter like protein, putative, expressed no original description	2
34.12	transport.metal	gsvivt01034211001|pacid:17839769	Transcript	highly similar to ( 862) AT3G53720 | Symbols: ATCHX20, CHX20 | ATCHX20 (CATION/H+ EXCHANGER 20); monovalent cation:proton antiporter/ sodium:hydrogen antiporter | chr3:19905826-19910027 REVERSEhighly similar to ( 747) loc_os05g02240 12005.m04760 protein ATCHX20, putative, expressed KefB Na_H_Exchanger PRK03562 PRK03659 no original description	2
34.12	transport.metal	gsvivt01014656001|pacid:17825593	Transcript	moderately similar to ( 367) AT1G55910 | Symbols: ZIP11 | ZIP11 (ZINC TRANSPORTER 11 PRECURSOR); cation transmembrane transporter/ metal ion transmembrane transporter | chr1:20906161-20907225 FORWARDmoderately similar to ( 357) loc_os03g29850 12003.m08248 protein zinc transporter 2 precursor, putative, expressed Zip no original description	2
34.12	transport.metal	gsvivt01025299001|pacid:17833319	Transcript	highly similar to ( 827) AT1G63440 | Symbols: HMA5 | HMA5 (HEAVY METAL ATPASE 5); ATPase, coupled to transmembrane movement of ions, phosphorylative mechanism | chr1:23527655-23531109 FORWARDvery weakly similar to ( 100) ACA2_ORYSA Calcium-transporting ATPase 2, plasma membrane-type (EC 3.6.3.8) (Ca(2+)-ATPase isoform 2) - Oryza sativa (Rice)nearly identical (1025) loc_os02g10290 12002.m06327 pro…	2
34.12	transport.metal	gsvivt01019459001|pacid:17829079	Transcript	highly similar to ( 680) AT5G41610 | Symbols: ATCHX18, CHX18 | ATCHX18; monovalent cation:proton antiporter/ sodium:hydrogen antiporter | chr5:16638554-16641146 REVERSEhighly similar to ( 643) loc_os05g19500 12005.m083674 protein ATCHX19, putative, expressed KefB Na_H_Exchanger PRK03562 PRK03659 RosB no original description	2
34.12	transport.metal	gsvivt01012309001|pacid:17823978	Transcript	no original description	2
34.12	transport.metal	gsvivt01003954001|pacid:17818839	Transcript	highly similar to ( 501) AT1G15960 | Symbols: NRAMP6, ATNRAMP6 | NRAMP6; inorganic anion transmembrane transporter/ metal ion transmembrane transporter | chr1:5482202-5485066 REVERSEhighly similar to ( 566) loc_os07g15370 12007.m05981 protein metal transporter Nramp6, putative, expressed Nramp PRK00701 MntH no original description	2
34.12	transport.metal	gsvivt01025576001|pacid:17833539	Transcript	moderately similar to ( 333) AT2G37330 | Symbols: ALS3 | ALS3 (ALUMINUM SENSITIVE 3) | chr2:15669190-15670172 FORWARDmoderately similar to ( 294) loc_os05g02750 12005.m04811 protein membrane protein, putative, expressedCOG0390 UPF0014 no original description	2
34.12	transport.metal	gsvivt01029626001|pacid:17836386	Transcript	highly similar to ( 634) AT1G51610 | Symbols: | cation efflux family protein / metal tolerance protein, putative (MTPc4) | chr1:19136625-19139621 FORWARDmoderately similar to ( 498) loc_os04g23180 12004.m07464 protein solute carrier family 30, putative, expressed Cation_efflux MMT1 no original description	2
34.12	transport.metal	gsvivt01012313001|pacid:17823980	Transcript	no original description	2
34.12	transport.metal	gsvivt01017866001|pacid:17827964	Transcript	moderately similar to ( 404) AT3G21580 | Symbols: | cobalt ion transmembrane transporter | chr3:7602009-7603720 REVERSEmoderately similar to ( 403) loc_os05g33230 12005.m07555 protein cobalt ion transporter, putative, expressed no original description	2
34.12	transport.metal	gsvivt01034209001|pacid:17839768	Transcript	nearly identical (1037) AT3G53720 | Symbols: ATCHX20, CHX20 | ATCHX20 (CATION/H+ EXCHANGER 20); monovalent cation:proton antiporter/ sodium:hydrogen antiporter | chr3:19905826-19910027 REVERSEhighly similar to ( 875) loc_os05g02240 12005.m04760 protein ATCHX20, putative, expressed KefB Na_H_Exchanger PRK03562 no original description	1
34.12	transport.metal	gsvivt01000173001|pacid:17816770	Transcript	highly similar to ( 597) AT2G23150 | Symbols: NRAMP3, ATNRAMP3 | NRAMP3 (NATURAL RESISTANCE-ASSOCIATED MACROPHAGE PROTEIN 3); inorganic anion transmembrane transporter/ manganese ion transmembrane transporter/ metal ion transmembrane transporter | chr2:9856422-9858565 REVERSEhighly similar to ( 546) loc_os12g39180 12012.m07703 protein metal transporter Nramp2, putative, expressed Nramp PRK00701 M…	1
34.12	transport.metal	gsvivt01025700001|pacid:17833639	Transcript	highly similar to ( 643) AT5G03280 | Symbols: EIN2, PIR2, CKR1, ERA3, ORE3, ORE2, ATEIN2 | EIN2 (ETHYLENE INSENSITIVE 2); transporter | chr5:788589-793066 FORWARDmoderately similar to ( 449) loc_os07g06130 12007.m079607 protein ethylene-insensitive protein 2, putative, expressed PRK00701 MntH Nramp no original description	1
34.12	transport.metal	gsvivt01031249001|pacid:17837481	Transcript	highly similar to ( 670) AT5G26820 | Symbols: ATIREG3 | ATIREG3 (IRON-REGULATED PROTEIN 3) | chr5:9433858-9437005 FORWARDhighly similar to ( 587) loc_os12g37530 12012.m26930 protein expressed protein no original description	1
34.12	transport.metal	gsvivt01025302001|pacid:17833322	Transcript	moderately similar to ( 385) AT3G20870 | Symbols: | metal transporter family protein | chr3:7309499-7312476 REVERSEmoderately similar to ( 383) loc_os02g10230 12002.m06321 protein zinc transporter zupT, putative, expressed PRK04201 COG0428 no original description	1
34.12	transport.metal	gsvivt01010968001|pacid:17822971	Transcript	moderately similar to ( 483) AT2G47830 | Symbols: | cation efflux family protein / metal tolerance protein, putative (MTPc1) | chr2:19591094-19593973 REVERSEmoderately similar to ( 399) loc_os03g22550 12003.m07656 protein cation transporter/ efflux permease, putative, expressed MMT1 Cation_efflux fieF CzcD no original description	1
34.12	transport.metal	gsvivt01035078001|pacid:17840338	Transcript	no original description	1
34.12	transport.metal	gsvivt01011628001|pacid:17823439	Transcript	moderately similar to ( 290) AT2G01770 | Symbols: VIT1 | VIT1 (vacuolar iron transporter 1); iron ion transmembrane transporter | chr2:334775-336425 REVERSEmoderately similar to ( 288) loc_os04g38940 12004.m35331 protein protein CCC1, putative, expressed CCC1 Nodulin-21_like_3 DUF125 Nodulin-21_like_2 Nodulin-21_like_1 COG1814 no original description	1
34.12	transport.metal	gsvivt01025383001|pacid:17833391	Transcript	highly similar to ( 534) AT3G58060 | Symbols: | cation efflux family protein / metal tolerance protein, putative (MTPc3) | chr3:21497778-21499676 REVERSEhighly similar to ( 578) loc_os03g12530 12003.m06703 protein metal tolerance protein C3, putative, expressed Cation_efflux MMT1 no original description	1
34.12	transport.metal	gsvivt01015065001|pacid:17825883	Transcript	weakly similar to ( 139) AT5G20650 | Symbols: COPT5 | COPT5; copper ion transmembrane transporter/ high affinity copper ion transmembrane transporter | chr5:6985481-6985921 REVERSEvery weakly similar to (99.8) loc_os09g26900 12009.m05842 protein COPT5, putative, expressed Ctr no original description	1
34.12	transport.metal	gsvivt01035402001|pacid:17840562	Transcript	moderately similar to ( 312) AT4G33020 | Symbols: ZIP9, ATZIP9 | ZIP9; cation transmembrane transporter/ metal ion transmembrane transporter | chr4:15932603-15934267 REVERSEmoderately similar to ( 300) loc_os04g52310 12004.m10125 protein zinc transporter 1 precursor, putative, expressed Zip no original description	-1
34.12	transport.metal	gsvivt01012131001|pacid:17823842	Transcript	nearly identical (1462) AT5G44790 | Symbols: RAN1, HMA7 | RAN1 (RESPONSIVE-TO-ANTAGONIST 1); ATPase, coupled to transmembrane movement of ions, phosphorylative mechanism / copper ion transmembrane transporter | chr5:18075846-18079817 REVERSEweakly similar to ( 126) ACA1_ORYSA Calcium-transporting ATPase 1, plasma membrane-type (EC 3.6.3.8) (Ca(2+)-ATPase isoform 1) (Plastid envelope ATPase 1) - O…	-1
34.12	transport.metal	gsvivt01009965001|pacid:17822290	Transcript	weakly similar to ( 198) AT4G35080 | Symbols: | high-affinity nickel-transport family protein | chr4:16698384-16700012 FORWARDweakly similar to ( 167) loc_os06g02580 12006.m04991 protein nickel ion transporter, putative, expressed no original description	-1
34.12	transport.metal	gsvivt01024696001|pacid:17832838	Transcript	moderately similar to ( 379) AT2G30080 | Symbols: ZIP6, ATZIP6 | ZIP6; cation transmembrane transporter/ metal ion transmembrane transporter | chr2:12838730-12840112 REVERSEmoderately similar to ( 305) loc_os05g07210 12005.m05246 protein ZIP zinc/iron transport family protein, expressed Zip no original description	-1
34.12	transport.metal	gsvivt01029868001|pacid:17836532	Transcript	highly similar to ( 720) AT3G08650 | Symbols: | metal transporter family protein | chr3:2624694-2627308 REVERSEhighly similar to ( 653) loc_os05g25194 12005.m28014 protein metal ion transporter, putative, expressed COG0428 no original description	-1
34.12	transport.metal	gsvivt01016640001|pacid:17827023	Transcript	highly similar to ( 589) AT2G39450 | Symbols: MTP11, ATMTP11 | MTP11; cation transmembrane transporter/ manganese ion transmembrane transporter/ manganese:hydrogen antiporter | chr2:16471744-16473735 REVERSEhighly similar to ( 607) loc_os01g62070 12001.m150770 protein metal tolerance protein C3, putative, expressed Cation_efflux MMT1 no original description	-1
34.12	transport.metal	gsvivt01028023001|pacid:17835255	Transcript	highly similar to ( 724) AT2G47600 | Symbols: ATMHX, MHX1, ATMHX1 | ATMHX (ARABIDOPSIS THALIANA MAGNESIUM/PROTON EXCHANGER); calcium:sodium antiporter/ cation:cation antiporter | chr2:19524518-19526828 REVERSEhighly similar to ( 692) loc_os11g43860 12011.m28865 protein ATMHX, putative, expressed no original description	-1
34.12	transport.metal	gsvivt01033491001|pacid:17839195	Transcript	highly similar to ( 523) AT3G12100 | Symbols: | cation efflux family protein / metal tolerance protein, putative | chr3:3855105-3857270 REVERSEmoderately similar to ( 319) loc_os02g58580 12002.m33963 protein metal tolerance protein C2, putative, expressed CzcD Cation_efflux PRK03557 MMT1 no original description	-1
34.12	transport.metal	gsvivt01003166001|pacid:17818326	Transcript	highly similar to ( 681) AT3G19490 | Symbols: ATNHD1, NHD1 | ATNHD1; potassium:hydrogen antiporter/ sodium:hydrogen antiporter | chr3:6754875-6758127 REVERSEhighly similar to ( 639) loc_os09g02214 12009.m22213 protein Na+/H+ antiporter, probable CP0838, putative, expressedP_permease ArsB ArsB_NhaD_permease no original description	-1
34.12	transport.metal	gsvivt01038740001|pacid:17842942	Transcript	highly similar to ( 539) AT4G33520 | Symbols: PAA1, HMA6 | PAA1 (P-TYPE ATP-ASE 1); ATPase, coupled to transmembrane movement of ions, phosphorylative mechanism / copper ion transmembrane transporter | chr4:16118993-16125849 FORWARDhighly similar to ( 530) loc_os08g37950 12008.m07780 protein copper-transporting ATPase PAA1, putative, expressed ZntA PRK10671 zntA MgtA PRK01122 KdpB no original des…	-1
34.12	transport.metal	gsvivt01024839001|pacid:17832951	Transcript	weakly similar to ( 114) AT5G59030 | Symbols: COPT1 | COPT1 (copper transporter 1); copper ion transmembrane transporter | chr5:23833945-23834457 REVERSEweakly similar to ( 105) loc_os01g56420 12001.m11798 protein copper transporter 1, putative, expressed Ctr no original description	-1
34.12	transport.metal	gsvivt01000217001|pacid:17816801	Transcript	highly similar to ( 996) AT4G37270 | Symbols: HMA1, ATHMA1 | HMA1; ATPase/ cadmium-transporting ATPase/ calcium-transporting ATPase/ copper-exporting ATPase/ zinc transporting ATPase | chr4:17541987-17546352 REVERSEhighly similar to ( 949) loc_os06g47550 12006.m091770 protein cadmium/zinc-transporting ATPase HMA1, chloroplast precursor, putative, expressed ZntA zntA PRK10671 MgtA E1-E2_ATPase Kdp…	-1
34.12	transport.metal	gsvivt01024865001|pacid:17832968	Transcript	moderately similar to ( 300) AT2G29410 | Symbols: MTPB1, ATMTPB1 | MTPB1 (METAL TOLERANCE PROTEIN B1); efflux transmembrane transporter/ inorganic anion transmembrane transporter/ zinc ion transmembrane transporter | chr2:12616810-12617937 FORWARDweakly similar to ( 163) loc_os05g03780 12005.m04912 protein metal tolerance protein A2, putative, expressed CzcD Cation_efflux PRK03557 MMT1 no origina…	-1
34.12	transport.metal	gsvivt01034237001|pacid:17839785	Transcript	highly similar to ( 746) AT1G80830 | Symbols: NRAMP1, PMIT1, ATNRAMP1 | NRAMP1 (NATURAL RESISTANCE-ASSOCIATED MACROPHAGE PROTEIN 1); inorganic anion transmembrane transporter/ manganese ion transmembrane transporter/ metal ion transmembrane transporter | chr1:30373066-30375644 REVERSEhighly similar to ( 727) loc_os06g46310 12006.m32148 protein metal transporter Nramp6, putative, expressed PRK0070…	-1
34.12	transport.metal	gsvivt01011593001|pacid:17823409	Transcript	moderately similar to ( 377) AT1G68100 | Symbols: IAR1 | IAR1 (IAA-ALANINE RESISTANT 1); metal ion transmembrane transporter | chr1:25521325-25524032 FORWARDmoderately similar to ( 359) loc_os08g36420 12008.m080180 protein zinc transporter SLC39A7, putative, expressed Zip no original description	-1
34.12	transport.metal	gsvivt01024922001|pacid:17833017	Transcript	moderately similar to ( 349) AT5G59520 | Symbols: ZIP2 | ZIP2; copper ion transmembrane transporter/ transferase, transferring glycosyl groups / zinc ion transmembrane transporter | chr5:23991447-23992762 REVERSEmoderately similar to ( 355) loc_os01g74110 12001.m13438 protein zinc transporter 2 precursor, putative, expressed Zip no original description	-1
34.12	transport.metal	gsvivt01035474001|pacid:17840625	Transcript	nearly identical (1113) AT5G21930 | Symbols: PAA2, HMA8 | PAA2 (P-TYPE ATPASE OF ARABIDOPSIS 2); ATPase, coupled to transmembrane movement of ions, phosphorylative mechanism / copper ion transmembrane transporter | chr5:7243129-7248721 FORWARDvery weakly similar to (90.9) PMA4_NICPL Plasma membrane ATPase 4 (EC 3.6.3.6) (Proton pump 4) - Nicotiana plumbaginifolia (Leadwort-leaved tobacco)highly s…	-1
34.12	transport.metal	gsvivt01014647001|pacid:17825587	Transcript	moderately similar to ( 299) AT1G55910 | Symbols: ZIP11 | ZIP11 (ZINC TRANSPORTER 11 PRECURSOR); cation transmembrane transporter/ metal ion transmembrane transporter | chr1:20906161-20907225 FORWARDmoderately similar to ( 309) loc_os03g29850 12003.m08248 protein zinc transporter 2 precursor, putative, expressed Zip no original description	-2
34.12	transport.metal	gsvivt01036746001|pacid:17841595	Transcript	highly similar to ( 529) AT1G16310 | Symbols: | cation efflux family protein | chr1:5578435-5580585 FORWARDmoderately similar to ( 488) loc_os01g03914 12001.m150472 protein metal tolerance protein C3, putative, expressed Cation_efflux MMT1 no original description	-2
34.12	transport.metal	gsvivt01019769001|pacid:17829335	Transcript	highly similar to ( 778) AT1G63440 | Symbols: HMA5 | HMA5 (HEAVY METAL ATPASE 5); ATPase, coupled to transmembrane movement of ions, phosphorylative mechanism | chr1:23527655-23531109 FORWARDweakly similar to ( 102) ACA1_ORYSA Calcium-transporting ATPase 1, plasma membrane-type (EC 3.6.3.8) (Ca(2+)-ATPase isoform 1) (Plastid envelope ATPase 1) - Oryza sativa (Rice)highly similar to ( 598) loc_os0…	-2
34.12	transport.metal	gsvivt01026116001|pacid:17833954	Transcript	highly similar to ( 550) AT1G16310 | Symbols: | cation efflux family protein | chr1:5578435-5580585 FORWARDmoderately similar to ( 495) loc_os01g03914 12001.m150472 protein metal tolerance protein C3, putative, expressed Cation_efflux MMT1 no original description	-2
34.12	transport.metal	gsvivt01030252001|pacid:17836817	Transcript	highly similar to ( 518) AT2G38460 | Symbols: ATIREG1 | ATIREG1 (IRON-REGULATED PROTEIN 1); transporter | chr2:16103603-16105930 FORWARDmoderately similar to ( 434) loc_os06g36450 12006.m08181 protein transporter like protein, putative, expressed no original description	-2
34.12	transport.metal	gsvivt01019690001|pacid:17829270	Transcript	moderately similar to ( 369) AT2G46800 | Symbols: ZAT, ATMTP1, MTP1, ZAT1, ATCDF1 | ZAT (ZINC TRANSPORTER OF ARABIDOPSIS THALIANA); inorganic anion transmembrane transporter/ metal ion transmembrane transporter/ zinc ion transmembrane transporter | chr2:19238128-19239324 FORWARDmoderately similar to ( 247) loc_os05g03780 12005.m04912 protein metal tolerance protein A2, putative, expressed CzcD Ca…	-3
34.12	transport.metal	gsvivt01010896001|pacid:17822919	Transcript	nearly identical (1006) AT4G30110 | Symbols: HMA2 | HMA2; cadmium-transporting ATPase | chr4:14720253-14724577 REVERSEvery weakly similar to (87.4) PMA1_ORYSA Plasma membrane ATPase (EC 3.6.3.6) (Proton pump) - Oryza sativa (Rice)highly similar to ( 678) loc_os07g12900 12007.m05742 protein cadmium/zinc-transporting ATPase 2, putative ZntA zntA PRK10671 E1-E2_ATPase MgtA KdpB PRK01122 no original …	-4
34.12	transport.metal	gsvivt01024018001|pacid:17832314	Transcript	moderately similar to ( 267) AT2G16800 | Symbols: | high-affinity nickel-transport family protein | chr2:7285824-7287188 FORWARDmoderately similar to ( 256) loc_os06g02580 12006.m04991 protein nickel ion transporter, putative, expressed no original description	-4
34.12	transport.metal	gsvivt01024636001|pacid:17832791	Transcript	highly similar to ( 653) AT5G37060 | Symbols: ATCHX24, CHX24 | ATCHX24; monovalent cation:proton antiporter/ sodium:hydrogen antiporter | chr5:14642741-14645414 REVERSEmoderately similar to ( 418) loc_os05g40650 12005.m08241 protein ATCHX15, putative, expressed Na_H_Exchanger KefB no original description	-5
34.12	transport.metal	gsvivt01019458001|pacid:17829078	Transcript	highly similar to ( 830) AT5G41610 | Symbols: ATCHX18, CHX18 | ATCHX18; monovalent cation:proton antiporter/ sodium:hydrogen antiporter | chr5:16638554-16641146 REVERSEhighly similar to ( 749) loc_os05g19500 12005.m083674 protein ATCHX19, putative, expressed KefB Na_H_Exchanger RosB PRK03562 no original description	-12
34.12	transport.metal	gsvivt01026250001|pacid:17834034	Transcript	moderately similar to ( 335) AT1G31260 | Symbols: ZIP10 | ZIP10 (ZINC TRANSPORTER 10 PRECURSOR); cation transmembrane transporter/ metal ion transmembrane transporter | chr1:11175559-11177362 REVERSEmoderately similar to ( 358) loc_os03g46470 12003.m09667 protein zinc transporter 10 precursor, putative, expressed Zip no original description	-12
34.12	transport.metal	gsvivt01012141001|pacid:17823849	Transcript	moderately similar to ( 291) AT3G12750 | Symbols: ZIP1 | ZIP1 (ZINC TRANSPORTER 1 PRECURSOR); zinc ion transmembrane transporter | chr3:4051950-4053156 REVERSEmoderately similar to ( 289) loc_os05g39560 12005.m08134 protein zinc transporter 1 precursor, putative, expressed Zip no original description	-12
34.13	transport.peptides and oligopeptides	gsvivt01013171001|pacid:17824501	Transcript	moderately similar to ( 498) AT1G32450 | Symbols: NRT1.5 | NRT1.5 (NITRATE TRANSPORTER 1.5); nitrate transmembrane transporter/ transporter | chr1:11715337-11719807 REVERSEmoderately similar to ( 406) loc_os02g46460 12002.m09683 protein peptide transporter PTR2, putative, expressed PTR2 PTR2 no original description	55
34.13	transport.peptides and oligopeptides	gsvivt01028391001|pacid:17835549	Transcript	highly similar to ( 702) AT5G46050 | Symbols: ATPTR3, PTR3 | PTR3 (PEPTIDE TRANSPORTER 3); dipeptide transporter/ transporter/ tripeptide transporter | chr5:18675062-18679071 REVERSEhighly similar to ( 739) loc_os10g33210 12010.m06151 protein peptide transporter PTR2, putative, expressed PTR2 PTR2 no original description	31
34.13	transport.peptides and oligopeptides	gsvivt01027663001|pacid:17835004	Transcript	weakly similar to ( 134) AT1G32450 | Symbols: NRT1.5 | NRT1.5 (NITRATE TRANSPORTER 1.5); nitrate transmembrane transporter/ transporter | chr1:11715337-11719807 REVERSEweakly similar to ( 124) loc_os02g48570 12002.m09891 protein peptide transporter PTR2, putative, expressed no original description	7
34.13	transport.peptides and oligopeptides	gsvivt01011908001|pacid:17823663	Transcript	highly similar to ( 865) AT1G68570 | Symbols: | proton-dependent oligopeptide transport (POT) family protein | chr1:25746811-25750110 FORWARDhighly similar to ( 686) loc_os06g15370 12006.m06250 protein peptide transporter PTR2, putative, expressed PTR2 GLTP PTR2 no original description	7
34.13	transport.peptides and oligopeptides	gsvivt01025359001|pacid:17833371	Transcript	highly similar to ( 656) AT5G19640 | Symbols: | proton-dependent oligopeptide transport (POT) family protein | chr5:6636460-6638590 FORWARDhighly similar to ( 537) loc_os02g48570 12002.m09891 protein peptide transporter PTR2, putative, expressed PTR2 PTR2 no original description	7
34.13	transport.peptides and oligopeptides	gsvivt01009223001|pacid:17821679	Transcript	nearly identical (1066) AT5G64410 | Symbols: ATOPT4, OPT4 | OPT4 (OLIGOPEPTIDE TRANSPORTER 4); oligopeptide transporter | chr5:25750921-25754974 REVERSEhighly similar to ( 976) loc_os01g43940 12001.m10653 protein oligopeptide transporter 4, putative OPT no original description	7
34.13	transport.peptides and oligopeptides	gsvivt01009224001|pacid:17821680	Transcript	highly similar to ( 988) AT5G64410 | Symbols: ATOPT4, OPT4 | OPT4 (OLIGOPEPTIDE TRANSPORTER 4); oligopeptide transporter | chr5:25750921-25754974 REVERSEhighly similar to ( 903) loc_os01g43940 12001.m10653 protein oligopeptide transporter 4, putative OPT no original description	7
34.13	transport.peptides and oligopeptides	gsvivt01015523001|pacid:17826274	Transcript	highly similar to ( 567) AT2G26690 | Symbols: | nitrate transporter (NTP2) | chr2:11347347-11350916 REVERSEhighly similar to ( 523) loc_os01g37590 12001.m43056 protein peptide transporter PTR2, putative, expressed PTR2 PTR2 no original description	7
34.13	transport.peptides and oligopeptides	gsvivt01012033001|pacid:17823760	Transcript	highly similar to ( 549) AT1G65730 | Symbols: YSL7 | YSL7 (YELLOW STRIPE LIKE 7); oligopeptide transporter | chr1:24442639-24446122 FORWARDhighly similar to ( 520) loc_os02g42220 12002.m09259 protein transposon protein, putative, unclassified, expressedOPT no original description	7
34.13	transport.peptides and oligopeptides	gsvivt01019633001|pacid:17829223	Transcript	nearly identical (1114) AT4G10770 | Symbols: ATOPT7, OPT7 | OPT7 (OLIGOPEPTIDE TRANSPORTER 7); oligopeptide transporter | chr4:6628646-6632517 REVERSEnearly identical (1106) loc_os06g03540 12006.m05086 protein oligopeptide transporter 9, putative, expressed OPT no original description	5
34.13	transport.peptides and oligopeptides	gsvivt01001292001|pacid:17817506	Transcript	highly similar to ( 619) AT1G12110 | Symbols: NRT1.1, CHL1-1, NRT1, B-1, ATNRT1, CHL1 | NRT1.1; nitrate transmembrane transporter/ transporter | chr1:4105341-4109290 FORWARDhighly similar to ( 574) loc_os08g05910 12008.m26584 protein peptide transporter PTR2, putative, expressed PTR2 PTR2 no original description	4
34.13	transport.peptides and oligopeptides	gsvivt01034071001|pacid:17839658	Transcript	moderately similar to ( 406) AT2G37900 | Symbols: | proton-dependent oligopeptide transport (POT) family protein | chr2:15864396-15866408 REVERSEmoderately similar to ( 330) loc_os03g60850 12003.m101549 protein peptide transporter PTR2, putative, expressed PTR2 PTR2 no original description	4
34.13	transport.peptides and oligopeptides	gsvivt01008072001|pacid:17820746	Transcript	moderately similar to ( 449) AT5G62680 | Symbols: | proton-dependent oligopeptide transport (POT) family protein | chr5:25165430-25167822 REVERSEmoderately similar to ( 422) loc_os12g44100 12012.m08181 protein peptide transporter PTR2, putative, expressed PTR2 no original description	4
34.13	transport.peptides and oligopeptides	gsvivt01034004001|pacid:17839608	Transcript	highly similar to ( 864) AT3G54140 | Symbols: ATPTR1, PTR1 | PTR1 (PEPTIDE TRANSPORTER 1); dipeptide transporter/ transporter/ tripeptide transporter | chr3:20045885-20048154 REVERSEhighly similar to ( 800) loc_os01g04950 12001.m42857 protein peptide transporter PTR2, putative, expressed PTR2 PTR2 no original description	3
34.13	transport.peptides and oligopeptides	gsvivt01018395001|pacid:17828355	Transcript	highly similar to ( 781) AT1G32450 | Symbols: NRT1.5 | NRT1.5 (NITRATE TRANSPORTER 1.5); nitrate transmembrane transporter/ transporter | chr1:11715337-11719807 REVERSEhighly similar to ( 650) loc_os02g46460 12002.m09683 protein peptide transporter PTR2, putative, expressed PTR2 PTR2 no original description	3
34.13	transport.peptides and oligopeptides	gsvivt01027876001|pacid:17835149	Transcript	highly similar to ( 835) AT5G46050 | Symbols: ATPTR3, PTR3 | PTR3 (PEPTIDE TRANSPORTER 3); dipeptide transporter/ transporter/ tripeptide transporter | chr5:18675062-18679071 REVERSEhighly similar to ( 796) loc_os10g33210 12010.m06151 protein peptide transporter PTR2, putative, expressed PTR2 PTR2 no original description	3
34.13	transport.peptides and oligopeptides	gsvivt01019645001|pacid:17829232	Transcript	highly similar to ( 933) AT4G24120 | Symbols: YSL1, ATYSL1 | YSL1 (YELLOW STRIPE LIKE 1); oligopeptide transporter | chr4:12524581-12527023 FORWARDhighly similar to ( 838) loc_os04g45860 12004.m101436 protein transposon protein, putative, unclassified, expressedOPT COG1297 no original description	2
34.13	transport.peptides and oligopeptides	gsvivt01015522001|pacid:17826273	Transcript	highly similar to ( 725) AT2G26690 | Symbols: | nitrate transporter (NTP2) | chr2:11347347-11350916 REVERSEhighly similar to ( 590) loc_os01g37590 12001.m43056 protein peptide transporter PTR2, putative, expressed PTR2 PTR2 no original description	2
34.13	transport.peptides and oligopeptides	gsvivt01020084001|pacid:17829574	Transcript	highly similar to ( 714) AT1G69870 | Symbols: | proton-dependent oligopeptide transport (POT) family protein | chr1:26316208-26320097 FORWARDhighly similar to ( 626) loc_os01g68510 12001.m12954 protein peptide transporter PTR2, putative, expressed PTR2 PTR2 no original description	2
34.13	transport.peptides and oligopeptides	gsvivt01029349001|pacid:17836207	Transcript	moderately similar to ( 394) AT3G17650 | Symbols: YSL5, PDE321 | YSL5 (YELLOW STRIPE LIKE 5); oligopeptide transporter | chr3:6034307-6037087 FORWARDmoderately similar to ( 375) loc_os02g42220 12002.m09259 protein transposon protein, putative, unclassified, expressedOPT no original description	2
34.13	transport.peptides and oligopeptides	gsvivt01032716001|pacid:17838610	Transcript	highly similar to ( 854) AT2G40460 | Symbols: | proton-dependent oligopeptide transport (POT) family protein | chr2:16897123-16901171 FORWARDhighly similar to ( 568) loc_os10g33210 12010.m06151 protein peptide transporter PTR2, putative, expressed PTR2 PTR2 no original description	2
34.13	transport.peptides and oligopeptides	gsvivt01008073001|pacid:17820747	Transcript	highly similar to ( 676) AT5G62680 | Symbols: | proton-dependent oligopeptide transport (POT) family protein | chr5:25165430-25167822 REVERSEhighly similar to ( 653) loc_os03g48180 12003.m101441 protein peptide transporter PTR2, putative, expressed PTR2 PTR2 no original description	2
34.13	transport.peptides and oligopeptides	gsvivt01038513001|pacid:17842765	Transcript	nearly identical (1129) AT5G64410 | Symbols: ATOPT4, OPT4 | OPT4 (OLIGOPEPTIDE TRANSPORTER 4); oligopeptide transporter | chr5:25750921-25754974 REVERSEhighly similar to ( 964) loc_os01g43940 12001.m10653 protein oligopeptide transporter 4, putative OPT no original description	2
34.13	transport.peptides and oligopeptides	gsvivt01005133001|pacid:17819355	Transcript	nearly identical (1231) AT4G16370 | Symbols: ATOPT3, OPT3 | ATOPT3 (OLIGOPEPTIDE TRANSPORTER); oligopeptide transporter | chr4:9247514-9250071 REVERSEnearly identical (1159) loc_os03g54000 12003.m34932 protein oligopeptide transporter 3, putative, expressed OPT no original description	2
34.13	transport.peptides and oligopeptides	gsvivt01024796001|pacid:17832920	Transcript	highly similar to ( 837) AT3G54140 | Symbols: ATPTR1, PTR1 | PTR1 (PEPTIDE TRANSPORTER 1); dipeptide transporter/ transporter/ tripeptide transporter | chr3:20045885-20048154 REVERSEhighly similar to ( 799) loc_os01g04950 12001.m42857 protein peptide transporter PTR2, putative, expressed PTR2 PTR2 no original description	2
34.13	transport.peptides and oligopeptides	gsvivt01026059001|pacid:17833914	Transcript	highly similar to ( 654) AT1G22540 | Symbols: | proton-dependent oligopeptide transport (POT) family protein | chr1:7964202-7966222 FORWARDhighly similar to ( 525) loc_os01g65100 12001.m43306 protein POT family protein, expressed PTR2 PTR2 no original description	2
34.13	transport.peptides and oligopeptides	gsvivt01038611001|pacid:17842837	Transcript	highly similar to ( 879) AT5G53550 | Symbols: YSL3, ATYSL3 | YSL3 (YELLOW STRIPE LIKE 3); oligopeptide transporter | chr5:21756081-21758776 FORWARDhighly similar to ( 829) loc_os04g45860 12004.m101436 protein transposon protein, putative, unclassified, expressedOPT no original description	1
34.13	transport.peptides and oligopeptides	gsvivt01021298001|pacid:17830440	Transcript	highly similar to ( 847) AT1G29690 | Symbols: CAD1 | CAD1 (constitutively activated cell death 1) | chr1:10379310-10381861 REVERSEhighly similar to ( 681) loc_os01g54510 12001.m11614 protein MAC/Perforin domain containing protein, expressed PTR2 PTR2 MACPF no original description	1
34.13	transport.peptides and oligopeptides	gsvivt01019646001|pacid:17829233	Transcript	highly similar to ( 763) AT4G24120 | Symbols: YSL1, ATYSL1 | YSL1 (YELLOW STRIPE LIKE 1); oligopeptide transporter | chr4:12524581-12527023 FORWARDhighly similar to ( 706) loc_os04g45860 12004.m101436 protein transposon protein, putative, unclassified, expressedOPT COG1297 no original description	1
34.13	transport.peptides and oligopeptides	gsvivt01008064001|pacid:17820738	Transcript	highly similar to ( 667) AT1G69850 | Symbols: ATNRT1:2, NTL1 | ATNRT1:2 (ARABIDOPSIS THALIANA NITRATE TRANSPORTER 1:2); calcium ion binding / transporter | chr1:26296945-26300407 REVERSEhighly similar to ( 596) loc_os06g38294 12006.m08364 protein peptide transporter PTR2, putative, expressed PTR2 PTR2 no original description	1
34.13	transport.peptides and oligopeptides	gsvivt01013493001|pacid:17824748	Transcript	highly similar to ( 599) AT3G54450 | Symbols: | transporter | chr3:20158534-20161937 FORWARDmoderately similar to ( 431) loc_os01g04950 12001.m42857 protein peptide transporter PTR2, putative, expressed PTR2 PTR2 no original description	-1
34.13	transport.peptides and oligopeptides	gsvivt01017052001|pacid:17827357	Transcript	highly similar to ( 766) AT1G52190 | Symbols: | proton-dependent oligopeptide transport (POT) family protein | chr1:19434671-19438673 FORWARDhighly similar to ( 509) loc_os01g55610 12001.m11718 protein peptide transporter PTR2, putative, expressed PTR2 PTR2 no original description	-1
34.13	transport.peptides and oligopeptides	gsvivt01019529001|pacid:17829133	Transcript	moderately similar to ( 353) AT5G62050 | Symbols: OXA1, ATOXA1, OXA1AT | OXA1; P-P-bond-hydrolysis-driven protein transmembrane transporter | chr5:24924062-24926758 REVERSEmoderately similar to ( 306) loc_os10g37690 12010.m06557 protein inner membrane protein OXA1, mitochondrial precursor, putative, expressed YidC PRK02944 60KD_IMP PRK01622 PRK00145 PRK01318 no original description	-1
34.13	transport.peptides and oligopeptides	gsvivt01011563001|pacid:17823386	Transcript	highly similar to ( 592) AT2G02040 | Symbols: ATPTR2-B, NTR1, PTR2-B, PTR2, ATPTR2 | PTR2 (PEPTIDE TRANSPORTER 2); dipeptide transporter/ high affinity oligopeptide transporter/ nitrate transmembrane transporter/ peptide transporter/ transporter/ tripeptide transporter | chr2:487542-489707 FORWARDhighly similar to ( 597) loc_os03g51050 12003.m10087 protein peptide transporter PTR2, putative, expr…	-1
34.13	transport.peptides and oligopeptides	gsvivt01026070001|pacid:17833923	Transcript	highly similar to ( 675) AT1G22540 | Symbols: | proton-dependent oligopeptide transport (POT) family protein | chr1:7964202-7966222 FORWARDhighly similar to ( 538) loc_os05g35650 12005.m07797 protein peptide transporter PTR2-B, putative, expressed PTR2 PTR2 no original description	-1
34.13	transport.peptides and oligopeptides	gsvivt01033058001|pacid:17838875	Transcript	nearly identical (1082) AT3G27020 | Symbols: YSL6 | YSL6 (YELLOW STRIPE LIKE 6); oligopeptide transporter | chr3:9961623-9964461 REVERSEhighly similar to ( 995) loc_os04g32050 12004.m35127 protein transposon protein, putative, unclassified, expressedOPT COG1297 no original description	-1
34.13	transport.peptides and oligopeptides	gsvivt01028392001|pacid:17835550	Transcript	highly similar to ( 614) AT5G46050 | Symbols: ATPTR3, PTR3 | PTR3 (PEPTIDE TRANSPORTER 3); dipeptide transporter/ transporter/ tripeptide transporter | chr5:18675062-18679071 REVERSEhighly similar to ( 655) loc_os10g33210 12010.m06151 protein peptide transporter PTR2, putative, expressed PTR2 PTR2 no original description	-1
34.13	transport.peptides and oligopeptides	gsvivt01023146001|pacid:17831721	Transcript	highly similar to ( 737) AT1G59740 | Symbols: | proton-dependent oligopeptide transport (POT) family protein | chr1:21968227-21972312 FORWARDhighly similar to ( 604) loc_os11g12740 12011.m05466 protein peptide transporter PTR2, putative, expressed PTR2 PTR2 no original description	-1
34.13	transport.peptides and oligopeptides	gsvivt01001106001|pacid:17817367	Transcript	highly similar to ( 924) AT5G13400 | Symbols: | proton-dependent oligopeptide transport (POT) family protein | chr5:4296854-4299079 REVERSEhighly similar to ( 629) loc_os01g01360 12001.m06782 protein peptide transporter PTR2, putative, expressed PTR2 PTR2 no original description	-1
34.13	transport.peptides and oligopeptides	gsvivt01025795001|pacid:17833715	Transcript	highly similar to ( 677) AT1G68570 | Symbols: | proton-dependent oligopeptide transport (POT) family protein | chr1:25746811-25750110 FORWARDhighly similar to ( 674) loc_os05g33960 12005.m07628 protein peptide transporter PTR2, putative, expressed PTR2 PTR2 no original description	-1
34.13	transport.peptides and oligopeptides	gsvivt01026065001|pacid:17833918	Transcript	highly similar to ( 562) AT1G22540 | Symbols: | proton-dependent oligopeptide transport (POT) family protein | chr1:7964202-7966222 FORWARDhighly similar to ( 507) loc_os01g65110 12001.m12624 protein POT family protein, expressed PTR2 PTR2 no original description	-1
34.13	transport.peptides and oligopeptides	gsvivt01029329001|pacid:17836195	Transcript	moderately similar to ( 396) AT3G17650 | Symbols: YSL5, PDE321 | YSL5 (YELLOW STRIPE LIKE 5); oligopeptide transporter | chr3:6034307-6037087 FORWARDmoderately similar to ( 379) loc_os02g42220 12002.m09259 protein transposon protein, putative, unclassified, expressedOPT no original description	-1
34.13	transport.peptides and oligopeptides	gsvivt01014725001|pacid:17825648	Transcript	moderately similar to ( 383) AT4G26590 | Symbols: ATOPT5, OPT5 | OPT5 (OLIGOPEPTIDE TRANSPORTER 5); oligopeptide transporter | chr4:13414134-13416850 REVERSEmoderately similar to ( 407) loc_os08g38400 12008.m26725 protein oligopeptide transporter 5, putative, expressed OPT no original description	-2
34.13	transport.peptides and oligopeptides	gsvivt01016458001|pacid:17826882	Transcript	highly similar to ( 575) AT2G37900 | Symbols: | proton-dependent oligopeptide transport (POT) family protein | chr2:15864396-15866408 REVERSEhighly similar to ( 512) loc_os03g60850 12003.m101549 protein peptide transporter PTR2, putative, expressed PTR2 POX POX PTR2 no original description	-2
34.13	transport.peptides and oligopeptides	gsvivt01037125001|pacid:17841848	Transcript	highly similar to ( 742) AT1G33440 | Symbols: | proton-dependent oligopeptide transport (POT) family protein | chr1:12127712-12130327 REVERSEhighly similar to ( 674) loc_os11g12740 12011.m05466 protein peptide transporter PTR2, putative, expressed PTR2 PTR2 no original description	-2
34.13	transport.peptides and oligopeptides	gsvivt01038599001|pacid:17842828	Transcript	highly similar to ( 934) AT4G27730 | Symbols: ATOPT6, OPT6 | OPT6 (OLIGOPEPTIDE TRANSPORTER 1); oligopeptide transporter | chr4:13834024-13836468 REVERSEhighly similar to ( 958) loc_os06g03540 12006.m05086 protein oligopeptide transporter 9, putative, expressed OPT no original description	-2
34.13	transport.peptides and oligopeptides	gsvivt01026068001|pacid:17833921	Transcript	highly similar to ( 525) AT1G22540 | Symbols: | proton-dependent oligopeptide transport (POT) family protein | chr1:7964202-7966222 FORWARDmoderately similar to ( 447) loc_os01g65100 12001.m43306 protein POT family protein, expressed PTR2 PTR2 no original description	-2
34.13	transport.peptides and oligopeptides	gsvivt01018764001|pacid:17828593	Transcript	nearly identical (1098) AT4G10770 | Symbols: ATOPT7, OPT7 | OPT7 (OLIGOPEPTIDE TRANSPORTER 7); oligopeptide transporter | chr4:6628646-6632517 REVERSEnearly identical (1158) loc_os06g03540 12006.m05086 protein oligopeptide transporter 9, putative, expressed OPT no original description	-2
34.13	transport.peptides and oligopeptides	gsvivt01025106001|pacid:17833162	Transcript	highly similar to ( 535) AT3G45650 | Symbols: NAXT1 | NAXT1 (NITRATE EXCRETION TRANSPORTER1); nitrate efflux transmembrane transporter/ transporter | chr3:16759253-16761266 FORWARDmoderately similar to ( 401) loc_os05g27304 12005.m07019 protein peptide transporter PTR2, putative, expressed PTR2 no original description	-2
34.13	transport.peptides and oligopeptides	gsvivt01026072001|pacid:17833925	Transcript	highly similar to ( 610) AT1G22540 | Symbols: | proton-dependent oligopeptide transport (POT) family protein | chr1:7964202-7966222 FORWARDmoderately similar to ( 476) loc_os01g65100 12001.m43306 protein POT family protein, expressed PTR2 PTR2 no original description	-2
34.13	transport.peptides and oligopeptides	gsvivt01032550001|pacid:17838461	Transcript	highly similar to ( 572) AT5G14940 | Symbols: | proton-dependent oligopeptide transport (POT) family protein | chr5:4831748-4834312 REVERSEmoderately similar to ( 480) loc_os06g13210 12006.m091658 protein peptide transporter PTR2, putative, expressed PTR2 PTR2 no original description	-12
34.13	transport.peptides and oligopeptides	gsvivt01015357001|pacid:17826128	Transcript	weakly similar to ( 170) AT1G52190 | Symbols: | proton-dependent oligopeptide transport (POT) family protein | chr1:19434671-19438673 FORWARDweakly similar to ( 132) loc_os01g55610 12001.m11718 protein peptide transporter PTR2, putative, expressed no original description	-12
34.13	transport.peptides and oligopeptides	gsvivt01029331001|pacid:17836197	Transcript	moderately similar to ( 468) AT5G53550 | Symbols: YSL3, ATYSL3 | YSL3 (YELLOW STRIPE LIKE 3); oligopeptide transporter | chr5:21756081-21758776 FORWARDmoderately similar to ( 447) loc_os04g45860 12004.m101436 protein transposon protein, putative, unclassified, expressedOPT no original description	-12
34.14	transport.unspecified cations	gsvivt01017325001|pacid:17827568	Transcript	very weakly similar to (94.0) AT1G02630 | Symbols: | equilibrative nucleoside transporter, putative (ENT8) | chr1:561007-562382 REVERSEvery weakly similar to (81.3) loc_os08g10450 12008.m05178 protein nucleoside transporter, putative, expressed no original description	13
34.14	transport.unspecified cations	gsvivt01014555001|pacid:17825518	Transcript	highly similar to ( 650) AT3G20660 | Symbols: AtOCT4 | AtOCT4 (Arabidopsis thaliana ORGANIC CATION/CARNITINE TRANSPORTER4); carbohydrate transmembrane transporter/ sugar:hydrogen symporter | chr3:7225271-7228510 REVERSEmoderately similar to ( 474) loc_os04g53930 12004.m10285 protein organic cation transporter protein, putative, expressed Sugar_tr no original description	13
34.14	transport.unspecified cations	gsvivt01003672001|pacid:17818638	Transcript	highly similar to ( 559) AT4G05120 | Symbols: ENT3, FUR1, ATENT3 | FUR1 (FUDR RESISTANT 1); nucleoside transmembrane transporter | chr4:2632886-2634824 REVERSEhighly similar to ( 520) loc_os07g37100 12007.m07960 protein nucleoside transporter, putative, expressed Nucleoside_tran no original description	8
34.14	transport.unspecified cations	gsvivt01015551001|pacid:17826298	Transcript	moderately similar to ( 399) AT1G02630 | Symbols: | equilibrative nucleoside transporter, putative (ENT8) | chr1:561007-562382 REVERSEmoderately similar to ( 263) loc_os08g10450 12008.m05178 protein nucleoside transporter, putative, expressed Nucleoside_tran no original description	7
34.14	transport.unspecified cations	gsvivt01014084001|pacid:17825144	Transcript	moderately similar to ( 263) AT1G78560 | Symbols: | bile acid:sodium symporter family protein | chr1:29546846-29548764 REVERSEmoderately similar to ( 241) loc_os04g31210 12004.m35291 protein bile acid sodium symporter/ transporter, putative, expressed COG0385 no original description	7
34.14	transport.unspecified cations	gsvivt01022381001|pacid:17831246	Transcript	moderately similar to ( 271) AT1G80900 | Symbols: ATMGT1, MGT1 | magnesium transporter CorA-like family protein (MGT1) (MRS2) | chr1:30398289-30399870 REVERSEmoderately similar to ( 404) loc_os01g68040 12001.m12908 protein metal ion transporter, putative, expressed CorA no original description	7
34.14	transport.unspecified cations	gsvivt01019361001|pacid:17828997	Transcript	moderately similar to ( 387) AT1G79610 | Symbols: ATNHX6, NHX6 | sodium proton exchanger, putative (NHX6) | chr1:29953089-29957070 REVERSEmoderately similar to ( 372) loc_os09g11450 12009.m04407 protein sodium/hydrogen exchanger family protein, expressed NhaP no original description	2
34.14	transport.unspecified cations	gsvivt01011001001|pacid:17822993	Transcript	highly similar to ( 700) AT3G05030 | Symbols: NHX2, ATNHX2 | NHX2 (SODIUM HYDROGEN EXCHANGER 2); sodium ion transmembrane transporter/ sodium:hydrogen antiporter | chr3:1393456-1395753 REVERSEhighly similar to ( 691) loc_os07g47100 12007.m29310 protein sodium/hydrogen exchanger 2, putative, expressed NhaP Na_H_Exchanger no original description	2
34.14	transport.unspecified cations	gsvivt01031426001|pacid:17837623	Transcript	highly similar to ( 516) AT5G22830 | Symbols: ATMGT10, GMN10 | ATMGT10 (MAGNESIUM (MG) TRANSPORTER 10); magnesium ion transmembrane transporter | chr5:7627676-7630633 FORWARDhighly similar to ( 526) loc_os03g48000 12003.m101439 protein GMN10, putative, expressed CorA no original description	2
34.14	transport.unspecified cations	gsvivt01022826001|pacid:17831502	Transcript	moderately similar to ( 489) AT3G58970 | Symbols: | magnesium transporter CorA-like family protein | chr3:21789659-21791163 REVERSEmoderately similar to ( 409) loc_os10g39790 12010.m06750 protein metal ion transporter, putative, expressed CorA no original description	2
34.14	transport.unspecified cations	gsvivt01018104001|pacid:17828161	Transcript	highly similar to ( 549) AT5G64560 | Symbols: | magnesium transporter CorA-like family protein (MRS2-2) | chr5:25807163-25809395 REVERSEhighly similar to ( 536) loc_os03g53110 12003.m10285 protein metal ion transporter, putative, expressed CorA no original description	2
34.14	transport.unspecified cations	gsvivt01022810001|pacid:17831494	Transcript	highly similar to ( 995) AT5G45380 | Symbols: ATDUR3, DUR3 | sodium:solute symporter family protein | chr5:18391337-18395696 FORWARDhighly similar to ( 934) loc_os10g42960 12010.m07047 protein urea active transporter, putative, expressed PutP SSF no original description	2
34.14	transport.unspecified cations	gsvivt01021972001|pacid:17830922	Transcript	highly similar to ( 775) AT3G05030 | Symbols: NHX2, ATNHX2 | NHX2 (SODIUM HYDROGEN EXCHANGER 2); sodium ion transmembrane transporter/ sodium:hydrogen antiporter | chr3:1393456-1395753 REVERSEhighly similar to ( 738) loc_os07g47100 12007.m29310 protein sodium/hydrogen exchanger 2, putative, expressed NhaP Na_H_Exchanger no original description	2
34.14	transport.unspecified cations	gsvivt01012222001|pacid:17823924	Transcript	moderately similar to ( 384) AT2G03620 | Symbols: | magnesium transporter CorA-like family protein (MRS2-5) | chr2:1100489-1102168 REVERSEmoderately similar to ( 361) loc_os06g44150 12006.m08943 protein MRS2-10, putative, expressed CorA no original description	1
34.14	transport.unspecified cations	gsvivt01020231001|pacid:17829683	Transcript	weakly similar to ( 199) AT1G02630 | Symbols: | equilibrative nucleoside transporter, putative (ENT8) | chr1:561007-562382 REVERSEweakly similar to ( 189) loc_os08g10450 12008.m05178 protein nucleoside transporter, putative, expressed Nucleoside_tran no original description	1
34.14	transport.unspecified cations	gsvivt01003813001|pacid:17818738	Transcript	moderately similar to ( 430) AT3G25410 | Symbols: | bile acid:sodium symporter family protein | chr3:9214565-9216331 REVERSEmoderately similar to ( 407) loc_os02g27490 12002.m100209 protein bile acid sodium symporter, putative, expressed COG0385 SBF no original description	1
34.14	transport.unspecified cations	gsvivt01000002001|pacid:17816626	Transcript	highly similar to ( 523) AT3G05030 | Symbols: NHX2, ATNHX2 | NHX2 (SODIUM HYDROGEN EXCHANGER 2); sodium ion transmembrane transporter/ sodium:hydrogen antiporter | chr3:1393456-1395753 REVERSEhighly similar to ( 532) loc_os07g47100 12007.m29310 protein sodium/hydrogen exchanger 2, putative, expressed NhaP Na_H_Exchanger no original description	1
34.14	transport.unspecified cations	gsvivt01011573001|pacid:17823393	Transcript	nearly identical (1321) AT2G01980 | Symbols: SOS1, ATSOS1, ATNHX7 | SOS1 (SALT OVERLY SENSITIVE 1); sodium:hydrogen antiporter | chr2:457070-463145 FORWARDnearly identical (1347) loc_os12g44360 12012.m073902 protein sodium/hydrogen exchanger 7, putative, expressed NhaP Na_H_Exchanger COG3263 PRK05326 no original description	1
34.14	transport.unspecified cations	gsvivt01038516001|pacid:17842766	Transcript	highly similar to ( 594) AT2G04305 | Symbols: | magnesium transporter CorA-like protein-related | chr2:1501679-1503448 REVERSEmoderately similar to ( 389) loc_os08g03600 12008.m04504 protein metal ion transporter, putative, expressedCorA no original description	1
34.14	transport.unspecified cations	gsvivt01037798001|pacid:17842312	Transcript	moderately similar to ( 466) AT3G19640 | Symbols: | magnesium transporter CorA-like family protein (MRS2-3) | chr3:6820969-6823104 FORWARDmoderately similar to ( 313) loc_os01g68040 12001.m12908 protein metal ion transporter, putative, expressed CorA no original description	1
34.14	transport.unspecified cations	gsvivt01015459001|pacid:17826219	Transcript	highly similar to ( 569) AT2G26900 | Symbols: | bile acid:sodium symporter family protein | chr2:11475156-11477870 REVERSEhighly similar to ( 543) loc_os01g45750 12001.m43113 protein bile acid sodium symporter/ transporter, putative, expressed COG0385 SBF no original description	1
34.14	transport.unspecified cations	gsvivt01000745001|pacid:17817133	Transcript	moderately similar to ( 265) AT5G64560 | Symbols: | magnesium transporter CorA-like family protein (MRS2-2) | chr5:25807163-25809395 REVERSEmoderately similar to ( 244) loc_os03g53110 12003.m10285 protein metal ion transporter, putative, expressed CorA no original description	-1
34.14	transport.unspecified cations	gsvivt01000234001|pacid:17816813	Transcript	nearly identical (1051) AT5G23630 | Symbols: | ATPase E1-E2 type family protein / haloacid dehalogenase-like hydrolase familiy protein | chr5:7960756-7967644 REVERSEhighly similar to ( 890) loc_os05g33390 12005.m07571 protein cation-transporting ATPase, putative, expressed MgtA no original description	-1
34.14	transport.unspecified cations	gsvivt01015987001|pacid:17826543	Transcript	moderately similar to ( 490) AT1G16010 | Symbols: | magnesium transporter CorA-like family protein (MRS2-1) | chr1:5495462-5497082 REVERSEmoderately similar to ( 464) loc_os06g44150 12006.m08943 protein MRS2-10, putative, expressed CorA no original description	-1
34.14	transport.unspecified cations	gsvivt01000457001|pacid:17816957	Transcript	highly similar to ( 560) AT4G05120 | Symbols: ENT3, FUR1, ATENT3 | FUR1 (FUDR RESISTANT 1); nucleoside transmembrane transporter | chr4:2632886-2634824 REVERSEhighly similar to ( 590) loc_os07g37110 12007.m07961 protein nucleoside transporter, putative, expressed Nucleoside_tran no original description	-1
34.14	transport.unspecified cations	gsvivt01008887001|pacid:17821411	Transcript	moderately similar to ( 279) AT1G44790 | Symbols: | ChaC-like family protein | chr1:16912403-16913582 REVERSEmoderately similar to ( 251) loc_os04g37580 12004.m08747 protein cation transport protein chaC, putative, expressed ChaC ChaC no original description	-2
34.14	transport.unspecified cations	gsvivt01003326001|pacid:17818428	Transcript	highly similar to ( 682) AT5G47560 | Symbols: ATTDT, ATSDAT, TDT | TDT (TONOPLAST DICARBOXYLATE TRANSPORTER); malate transmembrane transporter/ sodium:dicarboxylate symporter | chr5:19287895-19290347 REVERSEhighly similar to ( 592) loc_os09g31130 12009.m06229 protein tonoplast dicarboxylate transporter, putative, expressed SLC13_permease CitT Na_sulph_symp ArsB_NhaD_permease no original descripti…	-2
34.14	transport.unspecified cations	gsvivt01017814001|pacid:17827921	Transcript	highly similar to ( 750) AT3G05030 | Symbols: NHX2, ATNHX2 | NHX2 (SODIUM HYDROGEN EXCHANGER 2); sodium ion transmembrane transporter/ sodium:hydrogen antiporter | chr3:1393456-1395753 REVERSEhighly similar to ( 737) loc_os07g47100 12007.m29310 protein sodium/hydrogen exchanger 2, putative, expressed NhaP Na_H_Exchanger no original description	-2
34.14	transport.unspecified cations	gsvivt01021607001|pacid:17830674	Transcript	nearly identical (1091) AT1G30450 | Symbols: CCC1, ATCCC1, HAP5 | CCC1 (CATION-CHLORIDE CO-TRANSPORTER 1); cation:chloride symporter/ sodium:potassium:chloride symporter | chr1:10762905-10769061 FORWARDnearly identical (1130) loc_os08g23440 12008.m06365 protein CCC1, putative, expressed AA_permease no original description	-2
34.14	transport.unspecified cations	gsvivt01023255001|pacid:17831796	Transcript	weakly similar to ( 186) AT1G78560 | Symbols: | bile acid:sodium symporter family protein | chr1:29546846-29548764 REVERSEmoderately similar to ( 347) loc_os12g07270 12012.m04716 protein bile acid sodium symporter/ transporter, putative, expressed COG0385 SBF no original description	-2
34.14	transport.unspecified cations	gsvivt01010932001|pacid:17822942	Transcript	weakly similar to ( 189) AT4G10310 | Symbols: HKT1, ATHKT1 | HKT1 (HIGH-AFFINITY K+ TRANSPORTER 1); sodium ion transmembrane transporter | chr4:6392008-6395667 FORWARDmoderately similar to ( 208) HKT7_ORYSA Probable cation transporter HKT7 (OsHKT7) - Oryza sativa (Rice)moderately similar to ( 208) loc_os04g51830 12004.m10078 protein cation transporter HKT7, putative, expressed no original descrip…	-2
34.14	transport.unspecified cations	gsvivt01010937001|pacid:17822946	Transcript	moderately similar to ( 348) AT4G10310 | Symbols: HKT1, ATHKT1 | HKT1 (HIGH-AFFINITY K+ TRANSPORTER 1); sodium ion transmembrane transporter | chr4:6392008-6395667 FORWARDmoderately similar to ( 361) HKT6_ORYSA Probable cation transporter HKT6 (OsHKT6) - Oryza sativa (Rice)moderately similar to ( 367) loc_os02g07830 12002.m06129 protein cation transporter HKT6, putative, expressed TrkH TrkG no or…	-2
34.14	transport.unspecified cations	gsvivt01035568001|pacid:17840701	Transcript	moderately similar to ( 353) AT4G31290 | Symbols: | ChaC-like family protein | chr4:15186851-15188278 FORWARDmoderately similar to ( 321) loc_os02g26700 12002.m100204 protein cation transport protein chaC, putative, expressed ChaC ChaC no original description	-5
34.14	transport.unspecified cations	gsvivt01031662001|pacid:17837788	Transcript	moderately similar to ( 440) AT1G10830 | Symbols: | sodium symporter-related | chr1:3606411-3607449 REVERSEmoderately similar to ( 436) loc_os12g21710 12012.m06016 protein nnrU, putative, expressedCOG4094 no original description	-5
34.14	transport.unspecified cations	gsvivt01015984001|pacid:17826541	Transcript	moderately similar to ( 247) AT1G16010 | Symbols: | magnesium transporter CorA-like family protein (MRS2-1) | chr1:5495462-5497082 REVERSEmoderately similar to ( 244) loc_os06g44150 12006.m08943 protein MRS2-10, putative, expressed no original description	-12
34.14	transport.unspecified cations	gsvivt01014085001|pacid:17825145	Transcript	moderately similar to ( 395) AT1G78560 | Symbols: | bile acid:sodium symporter family protein | chr1:29546846-29548764 REVERSEmoderately similar to ( 338) loc_os04g31210 12004.m35291 protein bile acid sodium symporter/ transporter, putative, expressed COG0385 SBF no original description	-12
34.15	transport.potassium	gsvivt01015593001|pacid:17826333	Transcript	nearly identical (1068) AT3G02850 | Symbols: SKOR | SKOR; cyclic nucleotide binding / inward rectifier potassium channel/ outward rectifier potassium channel | chr3:619701-623473 REVERSEmoderately similar to ( 375) AKT1_ORYSA Potassium channel AKT1 (OsAKT1) - Oryza sativa (Rice)nearly identical (1045) loc_os06g14030 12006.m06118 protein potassium channel SKOR, putative, expressed ANK CAP_ED no or…	19
34.15	transport.potassium	gsvivt01010949001|pacid:17822955	Transcript	highly similar to ( 778) AT4G13420 | Symbols: HAK5, ATHAK5 | HAK5 (HIGH AFFINITY K+ TRANSPORTER 5); potassium ion transmembrane transporter/ potassium:sodium symporter | chr4:7797038-7802174 REVERSEhighly similar to ( 698) HAK1_ORYSA Potassium transporter 1 (OsHAK1) - Oryza sativa (Rice)highly similar to ( 754) loc_os02g31940 12002.m08287 protein potassium transporter 1, putative, expressedK_tran…	7
34.15	transport.potassium	gsvivt01010950001|pacid:17822956	Transcript	highly similar to ( 754) AT4G13420 | Symbols: HAK5, ATHAK5 | HAK5 (HIGH AFFINITY K+ TRANSPORTER 5); potassium ion transmembrane transporter/ potassium:sodium symporter | chr4:7797038-7802174 REVERSEhighly similar to ( 682) HAK1_ORYSA Potassium transporter 1 (OsHAK1) - Oryza sativa (Rice)highly similar to ( 761) loc_os01g70490 12001.m13096 protein potassium transporter 5, putative, expressedK_tran…	7
34.15	transport.potassium	gsvivt01021445001|pacid:17830554	Transcript	highly similar to ( 862) AT5G46240 | Symbols: KAT1 | KAT1 (POTASSIUM CHANNEL IN ARABIDOPSIS THALIANA 1); cyclic nucleotide binding / inward rectifier potassium channel | chr5:18743652-18746561 REVERSEhighly similar to ( 637) AKT1_ORYSA Potassium channel AKT1 (OsAKT1) - Oryza sativa (Rice)highly similar to ( 665) loc_os01g55200 12001.m11680 protein potassium channel KAT1, putative, expressed Ion_t…	2
34.15	transport.potassium	gsvivt01003872001|pacid:17818785	Transcript	highly similar to ( 674) AT2G24240 | Symbols: | potassium channel tetramerisation domain-containing protein | chr2:10310838-10312163 FORWARDhighly similar to ( 556) loc_os04g42310 12004.m09202 protein K+ channel tetramerisation domain containing protein, expressed no original description	2
34.15	transport.potassium	gsvivt01015479001|pacid:17826236	Transcript	nearly identical (1244) AT2G26650 | Symbols: AKT1, ATAKT1 | AKT1 (ARABIDOPSIS K TRANSPORTER 1); cyclic nucleotide binding / inward rectifier potassium channel | chr2:11331965-11336444 REVERSEnearly identical (1122) AKT1_ORYSA Potassium channel AKT1 (OsAKT1) - Oryza sativa (Rice)nearly identical (1122) loc_os01g45990 12001.m10798 protein potassium channel AKT1, putative, expressed ANK Ion_trans CA…	2
34.15	transport.potassium	gsvivt01021396001|pacid:17830511	Transcript	moderately similar to ( 220) AT4G18160 | Symbols: KCO6, ATTPK3, ATKCO6, TPK3 | KCO6; outward rectifier potassium channel | chr4:10055696-10057546 FORWARDmoderately similar to ( 244) loc_os09g12790 12009.m04542 protein calcium-activated outward-rectifying potassium channel 6, putative, expressed no original description	2
34.15	transport.potassium	gsvivt01024703001|pacid:17832843	Transcript	highly similar to ( 878) AT2G30070 | Symbols: ATKT1, ATKT1P, ATKUP1, KUP1 | ATKT1 (POTASSIUM TRANSPORTER 1); potassium ion transmembrane transporter | chr2:12835097-12838466 FORWARDhighly similar to ( 699) HAK2_ORYSA Probable potassium transporter 2 (OsHAK2) - Oryza sativa (Rice)highly similar to ( 699) loc_os01g70940 12001.m42802 protein potassium transporter 2, putative, expressedK_trans Kup tr…	2
34.15	transport.potassium	gsvivt01030667001|pacid:17837124	Transcript	nearly identical (1218) AT3G02850 | Symbols: SKOR | SKOR; cyclic nucleotide binding / inward rectifier potassium channel/ outward rectifier potassium channel | chr3:619701-623473 REVERSEmoderately similar to ( 376) AKT1_ORYSA Potassium channel AKT1 (OsAKT1) - Oryza sativa (Rice)nearly identical (1184) loc_os06g14030 12006.m06118 protein potassium channel SKOR, putative, expressed ANK CAP_ED no or…	2
34.15	transport.potassium	gsvivt01008480001|pacid:17821074	Transcript	highly similar to ( 722) AT2G40540 | Symbols: KT2, ATKT2, SHY3, KUP2, ATKUP2, TRK2 | KT2 (POTASSIUM TRANSPORTER 2); potassium ion transmembrane transporter | chr2:16931445-16934516 FORWARDhighly similar to ( 709) HAK7_ORYSA Potassium transporter 7 (OsHAK7) - Oryza sativa (Rice)highly similar to ( 714) loc_os07g47350 12007.m08952 protein potassium transporter 7, putative, expressedK_trans Kup trkD…	1
34.15	transport.potassium	gsvivt01018483001|pacid:17828418	Transcript	highly similar to ( 752) AT5G51710 | Symbols: KEA5, ATKEA5 | KEA5; potassium ion transmembrane transporter/ potassium:hydrogen antiporter | chr5:21004566-21008580 REVERSEhighly similar to ( 544) loc_os06g36590 12006.m32099 protein inner membrane protein ybaL, putative, expressed Na_H_Exchanger KefB PRK03659 RosB PRK10669 PRK03562 no original description	1
34.15	transport.potassium	gsvivt01005667001|pacid:17819545	Transcript	highly similar to ( 584) AT4G04850 | Symbols: KEA3, ATKEA3 | KEA3; potassium ion transmembrane transporter/ potassium:hydrogen antiporter | chr4:2453174-2456891 FORWARDhighly similar to ( 580) loc_os12g42300 12012.m08010 protein glutathione-regulated potassium-efflux system protein kefB, putative, expressed PRK03562 PRK03659 KefB Na_H_Exchanger RosB PRK10669 no original description	1
34.15	transport.potassium	gsvivt01012114001|pacid:17823826	Transcript	nearly identical (1160) AT2G35060 | Symbols: KUP11 | KUP11; potassium ion transmembrane transporter | chr2:14775184-14778184 REVERSEnearly identical (1114) HAK11_ORYSA Probable potassium transporter 11 (OsHAK11) - Oryza sativa (Rice)nearly identical (1114) loc_os04g52390 12004.m10133 protein potassium transporter 11, putative, expressedK_trans Kup trkD no original description	1
34.15	transport.potassium	gsvivt01020219001|pacid:17829673	Transcript	nearly identical (1093) AT1G60160 | Symbols: | potassium transporter family protein | chr1:22188330-22191395 REVERSEhighly similar to ( 777) HAK14_ORYSA Probable potassium transporter 14 (OsHAK14) - Oryza sativa (Rice)nearly identical (1040) loc_os09g21000 12009.m05307 protein potassium transporter 12, putative, expressedK_trans Kup trkD no original description	1
34.15	transport.potassium	gsvivt01020217001|pacid:17829672	Transcript	nearly identical (1056) AT1G70300 | Symbols: KUP6 | KUP6; potassium ion transmembrane transporter | chr1:26477993-26481233 REVERSEhighly similar to ( 957) HAK10_ORYSA Potassium transporter 10 (OsHAK10) - Oryza sativa (Rice)nearly identical (1014) loc_os02g49760 12002.m33855 protein potassium transporter 8, putative, expressedK_trans Kup trkD no original description	1
34.15	transport.potassium	gsvivt01014660001|pacid:17825596	Transcript	moderately similar to ( 347) AT5G55630 | Symbols: KCO1, TPK1 | ATKCO1; calcium-activated potassium channel/ ion channel/ outward rectifier potassium channel | chr5:22531718-22532893 FORWARDmoderately similar to ( 330) loc_os03g54100 12003.m35415 protein calcium-activated outward-rectifying potassium channel 1, putative, expressed no original description	1
34.15	transport.potassium	gsvivt01032959001|pacid:17838802	Transcript	nearly identical (1050) AT3G02050 | Symbols: KUP3, ATKUP3, ATKT4 | KUP3 (K+ UPTAKE TRANSPORTER 3); potassium ion transmembrane transporter | chr3:350815-354135 FORWARDhighly similar to ( 937) HAK7_ORYSA Potassium transporter 7 (OsHAK7) - Oryza sativa (Rice)highly similar to ( 944) loc_os07g47350 12007.m08952 protein potassium transporter 7, putative, expressedK_trans Kup trkD no original descript…	1
34.15	transport.potassium	gsvivt01026846001|pacid:17834409	Transcript	highly similar to ( 880) AT1G01790 | Symbols: KEA1, ATKEA1 | KEA1 (K EFFLUX ANTIPORTER 1); potassium ion transmembrane transporter/ potassium:hydrogen antiporter | chr1:284781-290869 FORWARDhighly similar to ( 844) loc_os04g58620 12004.m10744 protein KEA1, putative, expressed PRK03562 PRK03659 KefB PRK10669 RosB Na_H_Exchanger TrkA_N Kch no original description	1
34.15	transport.potassium	gsvivt01022866001|pacid:17831525	Transcript	nearly identical (1148) AT4G22200 | Symbols: AKT2/3, AKT3, AKT2 | AKT2/3 (ARABIDOPSIS POTASSIUM TRANSPORT 2/3); cyclic nucleotide binding / inward rectifier potassium channel/ protein binding | chr4:11746666-11750091 REVERSEhighly similar to ( 615) AKT1_ORYSA Potassium channel AKT1 (OsAKT1) - Oryza sativa (Rice)highly similar to ( 855) loc_os05g35410 12005.m07771 protein potassium channel AKT2/3,…	1
34.15	transport.potassium	gsvivt01019733001|pacid:17829305	Transcript	moderately similar to ( 441) AT5G41330 | Symbols: | potassium channel tetramerisation domain-containing protein | chr5:16536452-16537828 REVERSEmoderately similar to ( 298) loc_os03g05390 12003.m34779 protein citrate transporter family protein, expressed YbiR_permease ArsB_NhaD_permease CitMHS ArsB P_permease no original description	1
34.15	transport.potassium	gsvivt01032503001|pacid:17838422	Transcript	nearly identical (1166) AT5G14880 | Symbols: | potassium transporter, putative | chr5:4814244-4817667 FORWARDnearly identical (1002) HAK9_ORYSA Probable potassium transporter 9 (OsHAK9) - Oryza sativa (Rice)nearly identical (1087) loc_os02g49760 12002.m33855 protein potassium transporter 8, putative, expressedK_trans Kup trkD no original description	1
34.15	transport.potassium	gsvivt01033992001|pacid:17839600	Transcript	highly similar to ( 545) AT3G09030 | Symbols: | potassium channel tetramerisation domain-containing protein | chr3:2754841-2756223 FORWARDmoderately similar to ( 371) loc_os03g15800 12003.m07017 protein BTB/POZ, putative, expressed no original description	-1
34.15	transport.potassium	gsvivt01029054001|pacid:17836003	Transcript	moderately similar to ( 355) AT1G04690 | Symbols: KAB1, KV-BETA1 | KAB1 (POTASSIUM CHANNEL BETA SUBUNIT); oxidoreductase/ potassium channel | chr1:1313662-1315420 FORWARDmoderately similar to ( 340) KCAB_ORYSA Probable voltage-gated potassium channel subunit beta (K(+) channel subunit beta) - Oryza sativa (Rice)moderately similar to ( 340) loc_os02g57240 12002.m10746 protein voltage-gated potassi…	-1
34.15	transport.potassium	gsvivt01038736001|pacid:17842940	Transcript	highly similar to ( 848) AT5G09400 | Symbols: KUP7 | KUP7; potassium ion transmembrane transporter | chr5:2916377-2920604 FORWARDhighly similar to ( 718) HAK14_ORYSA Probable potassium transporter 14 (OsHAK14) - Oryza sativa (Rice)highly similar to ( 718) loc_os07g32530 12007.m07516 protein potassium transporter 14, putative, expressedK_trans Kup trkD no original description	-1
34.15	transport.potassium	gsvivt01011572001|pacid:17823392	Transcript	moderately similar to ( 433) AT2G30070 | Symbols: ATKT1, ATKT1P, ATKUP1, KUP1 | ATKT1 (POTASSIUM TRANSPORTER 1); potassium ion transmembrane transporter | chr2:12835097-12838466 FORWARDhighly similar to ( 822) HAK17_ORYSA Probable potassium transporter 17 (OsHAK17) - Oryza sativa (Rice)highly similar to ( 822) loc_os09g27580 12009.m22100 protein potassium transporter 17, putative, expressedK_tran…	-1
34.15	transport.potassium	gsvivt01015222001|pacid:17826015	Transcript	highly similar to ( 751) AT2G19600 | Symbols: ATKEA4, KEA4 | ATKEA4; potassium ion transmembrane transporter/ potassium:hydrogen antiporter | chr2:8479275-8483482 FORWARDhighly similar to ( 693) loc_os06g36590 12006.m32099 protein inner membrane protein ybaL, putative, expressed Na_H_Exchanger RosB KefB PRK10669 PRK03659 PRK03562 no original description	-1
34.15	transport.potassium	gsvivt01003490001|pacid:17818526	Transcript	moderately similar to ( 361) AT5G55630 | Symbols: KCO1, TPK1 | ATKCO1; calcium-activated potassium channel/ ion channel/ outward rectifier potassium channel | chr5:22531718-22532893 FORWARDmoderately similar to ( 339) loc_os03g54100 12003.m35415 protein calcium-activated outward-rectifying potassium channel 1, putative, expressed no original description	-1
34.15	transport.potassium	gsvivt01020867001|pacid:17830136	Transcript	moderately similar to ( 203) AT4G18160 | Symbols: KCO6, ATTPK3, ATKCO6, TPK3 | KCO6; outward rectifier potassium channel | chr4:10055696-10057546 FORWARDmoderately similar to ( 214) loc_os09g12790 12009.m04542 protein calcium-activated outward-rectifying potassium channel 6, putative, expressed no original description	-2
34.15	transport.potassium	gsvivt01014662001|pacid:17825598	Transcript	moderately similar to ( 345) AT5G55630 | Symbols: KCO1, TPK1 | ATKCO1; calcium-activated potassium channel/ ion channel/ outward rectifier potassium channel | chr5:22531718-22532893 FORWARDmoderately similar to ( 326) loc_os03g54100 12003.m35415 protein calcium-activated outward-rectifying potassium channel 1, putative, expressed no original description	-2
34.15	transport.potassium	gsvivt01029976001|pacid:17836607	Transcript	moderately similar to ( 409) AT5G55000 | Symbols: FIP2 | FIP2; protein binding / voltage-gated potassium channel | chr5:22318644-22321435 FORWARDmoderately similar to ( 319) loc_os03g06160 12003.m06136 protein potassium channel tetramerisation domain-containing protein 9, putative, expressed COG1357 no original description	-2
34.15	transport.potassium	gsvivt01013617001|pacid:17824840	Transcript	highly similar to ( 849) AT2G30070 | Symbols: ATKT1, ATKT1P, ATKUP1, KUP1 | ATKT1 (POTASSIUM TRANSPORTER 1); potassium ion transmembrane transporter | chr2:12835097-12838466 FORWARDhighly similar to ( 850) HAK13_ORYSA Probable potassium transporter 13 (OsHAK13) - Oryza sativa (Rice)highly similar to ( 850) loc_os06g45940 12006.m091757 protein potassium transporter 13, putative, expressedK_trans K…	-2
34.15	transport.potassium	gsvivt01032701001|pacid:17838596	Transcript	nearly identical (1230) AT2G40540 | Symbols: KT2, ATKT2, SHY3, KUP2, ATKUP2, TRK2 | KT2 (POTASSIUM TRANSPORTER 2); potassium ion transmembrane transporter | chr2:16931445-16934516 FORWARDnearly identical (1137) HAK9_ORYSA Probable potassium transporter 9 (OsHAK9) - Oryza sativa (Rice)nearly identical (1137) loc_os07g48130 12007.m079793 protein potassium transporter 9, putative, expressedK_trans K…	-2
34.15	transport.potassium	gsvivt01028259001|pacid:17835450	Transcript	moderately similar to ( 280) AT4G01840 | Symbols: KCO5, ATTPK5, ATKCO5, TPK5 | KCO5 (CA2+ ACTIVATED OUTWARD RECTIFYING K+ CHANNEL 5); outward rectifier potassium channel | chr4:793403-794933 FORWARDmoderately similar to ( 260) loc_os09g12790 12009.m04542 protein calcium-activated outward-rectifying potassium channel 6, putative, expressed no original description	-3
34.15	transport.potassium	gsvivt01035748001|pacid:17840852	Transcript	highly similar to ( 756) AT4G32650 | Symbols: ATKC1, KAT3 | ATKC1 (ARABIDOPSIS THALIANA K+ RECTIFYING CHANNEL 1); cyclic nucleotide binding / inward rectifier potassium channel | chr4:15751482-15754797 REVERSEhighly similar to ( 532) AKT1_ORYSA Potassium channel AKT1 (OsAKT1) - Oryza sativa (Rice)highly similar to ( 567) loc_os01g52070 12001.m11381 protein potassium channel AKT1, putative CAP_ED …	-23
34.16	transport.ABC transporters and multidrug resistance systems	gsvivt01027385001|pacid:17834779	Transcript	highly similar to ( 602) AT5G13750 | Symbols: ZIFL1 | ZIFL1 (ZINC INDUCED FACILITATOR-like 1); tetracycline:hydrogen antiporter | chr5:4438318-4440829 FORWARDhighly similar to ( 538) loc_os11g04020 12011.m04597 protein major facilitator superfamily antiporter, putative, expressed no original description	31
34.16	transport.ABC transporters and multidrug resistance systems	gsvivt01001660001|pacid:17817725	Transcript	highly similar to ( 816) AT5G06530 | Symbols: | ABC transporter family protein | chr5:1990334-1994605 REVERSEmoderately similar to ( 205) PDR15_ORYSA Pleiotropic drug resistance protein 15 - Oryza sativa (Rice)highly similar to ( 808) loc_os03g06139 12003.m06135 protein ATPase, coupled to transmembrane movement of substances, putative, expressed ABCG_EPDR ABCG_White ABC_PDR_domain2 CcmA ABC_PDR_d…	13
34.16	transport.ABC transporters and multidrug resistance systems	gsvivt01025230001|pacid:17833264	Transcript	nearly identical (1439) AT5G60740 | Symbols: | ATPase, coupled to transmembrane movement of substances | chr5:24425824-24430269 REVERSEweakly similar to ( 172) PDR5_ORYSA Pleiotropic drug resistance protein 5 - Oryza sativa (Rice)nearly identical (1364) loc_os11g22350 12011.m06211 protein ABC transporter-like protein, putative, expressed ABCG_EPDR ABCG_White CcmA ABC_PDR_domain2 ABC_tran ABC_coba…	13
34.16	transport.ABC transporters and multidrug resistance systems	gsvivt01017696001|pacid:17827821	Transcript	nearly identical (1417) AT1G02520 | Symbols: PGP11 | PGP11 (P-GLYCOPROTEIN 11); ATPase, coupled to transmembrane movement of substances | chr1:524134-528745 FORWARDhighly similar to ( 800) MDR_ORYSA Putative multidrug resistance protein (P-glycoprotein) - Oryza sativa (Rice)nearly identical (1246) loc_os01g50160 12001.m11200 protein multidrug resistance protein 8, putative, expressed MdlB ABC_MTA…	13
34.16	transport.ABC transporters and multidrug resistance systems	gsvivt01035784001|pacid:17840879	Transcript	nearly identical (1862) AT1G15520 | Symbols: PDR12, ATPDR12 | PDR12 (PLEIOTROPIC DRUG RESISTANCE 12); ATPase, coupled to transmembrane movement of substances | chr1:5331993-5338175 REVERSEnearly identical (1928) PDR1_TOBAC Pleiotropic drug resistance protein 1 (NtPDR1) - Nicotiana tabacum (Common tobacco)nearly identical (1923) loc_os02g11760 12002.m06425 protein PDR5-like ABC transporter, putati…	13
34.16	transport.ABC transporters and multidrug resistance systems	gsvivt01024743001|pacid:17832875	Transcript	nearly identical (2003) AT2G29940 | Symbols: PDR3, ATPDR3 | PDR3 (PLEIOTROPIC DRUG RESISTANCE 3); ATPase, coupled to transmembrane movement of substances | chr2:12760139-12766455 FORWARDnearly identical (1587) PDR13_ORYSA Pleiotropic drug resistance protein 13 - Oryza sativa (Rice)nearly identical (1449) loc_os01g42410 12001.m10506 protein PDR5-like ABC transporter, putative, expressed ABC_PDR_do…	7
34.16	transport.ABC transporters and multidrug resistance systems	gsvivt01014402001|pacid:17825393	Transcript	highly similar to ( 674) AT4G27420 | Symbols: | ABC transporter family protein | chr4:13712434-13714797 REVERSEweakly similar to ( 175) PDR3_ORYSA Pleiotropic drug resistance protein 3 - Oryza sativa (Rice)highly similar to ( 526) loc_os03g06139 12003.m06135 protein ATPase, coupled to transmembrane movement of substances, putative, expressed ABCG_White ABCG_EPDR ABC_PDR_domain2 CcmA ABC_PDR_domai…	7
34.16	transport.ABC transporters and multidrug resistance systems	gsvivt01017195001|pacid:17827467	Transcript	moderately similar to ( 322) AT1G15520 | Symbols: PDR12, ATPDR12 | PDR12 (PLEIOTROPIC DRUG RESISTANCE 12); ATPase, coupled to transmembrane movement of substances | chr1:5331993-5338175 REVERSEmoderately similar to ( 330) PDR1_TOBAC Pleiotropic drug resistance protein 1 (NtPDR1) - Nicotiana tabacum (Common tobacco)moderately similar to ( 328) loc_os01g42350 12001.m10501 protein PDR5-like ABC tran…	7
34.16	transport.ABC transporters and multidrug resistance systems	gsvivt01036184001|pacid:17841194	Transcript	nearly identical (1944) AT2G36380 | Symbols: PDR6, ATPDR6 | PDR6; ATPase, coupled to transmembrane movement of substances | chr2:15257583-15263627 FORWARDnearly identical (2215) PDR2_NICPL Pleiotropic drug resistance protein 2 (NpPDR2) - Nicotiana plumbaginifolia (Leadwort-leaved tobacco)nearly identical (1732) loc_os02g11760 12002.m06425 protein PDR5-like ABC transporter, putative, expressed ABC…	7
34.16	transport.ABC transporters and multidrug resistance systems	gsvivt01038687001|pacid:17842902	Transcript	highly similar to ( 773) AT1G10680 | Symbols: PGP10 | PGP10 (P-GLYCOPROTEIN 10); ATPase, coupled to transmembrane movement of substances | chr1:3538470-3543782 REVERSEmoderately similar to ( 370) MDR_ORYSA Putative multidrug resistance protein (P-glycoprotein) - Oryza sativa (Rice)nearly identical (1422) loc_os08g05690 12008.m04712 protein multidrug resistance protein 11, putative MdlB ABC_MTABC3…	7
34.16	transport.ABC transporters and multidrug resistance systems	gsvivt01016999001|pacid:17827317	Transcript	nearly identical (2089) AT1G59870 | Symbols: PEN3, PDR8, ATPDR8 | PEN3 (PENETRATION 3); ATPase, coupled to transmembrane movement of substances / cadmium ion transmembrane transporter | chr1:22034661-22039844 FORWARDnearly identical (2082) PDR12_ORYSA Pleiotropic drug resistance protein 12 - Oryza sativa (Rice)nearly identical (1717) loc_os06g36090 12006.m32094 protein ATPase, coupled to transmem…	5
34.16	transport.ABC transporters and multidrug resistance systems	gsvivt01008042001|pacid:17820716	Transcript	nearly identical (1296) AT3G47730 | Symbols: ATATH1, ATH1 | ATATH1; ATPase, coupled to transmembrane movement of substances / transporter | chr3:17594342-17598828 REVERSEvery weakly similar to (82.8) CYSA_MESVI Probable sulfate/thiosulfate import ATP-binding protein cysA (EC 3.6.3.25) (Sulfate-transporting ATPase) - Mesostigma viridenearly identical (1212) loc_os08g30740 12008.m07074 protein ATAT…	4
34.16	transport.ABC transporters and multidrug resistance systems	gsvivt01010326001|pacid:17822535	Transcript	nearly identical (1084) AT3G13080 | Symbols: ATMRP3, MRP3 | ATMRP3; ATPase, coupled to transmembrane movement of substances / chlorophyll catabolite transporter/ glutathione S-conjugate-exporting ATPase | chr3:4197606-4201250 REVERSEweakly similar to ( 129) MDR_ORYSA Putative multidrug resistance protein (P-glycoprotein) - Oryza sativa (Rice)nearly identical (1096) loc_os01g67580 12001.m12862 pro…	3
34.16	transport.ABC transporters and multidrug resistance systems	gsvivt01014629001|pacid:17825573	Transcript	nearly identical (1220) AT3G13080 | Symbols: ATMRP3, MRP3 | ATMRP3; ATPase, coupled to transmembrane movement of substances / chlorophyll catabolite transporter/ glutathione S-conjugate-exporting ATPase | chr3:4197606-4201250 REVERSEweakly similar to ( 165) MDR_ORYSA Putative multidrug resistance protein (P-glycoprotein) - Oryza sativa (Rice)nearly identical (1172) loc_os01g07870 12001.m07414 pro…	3
34.16	transport.ABC transporters and multidrug resistance systems	gsvivt01029255001|pacid:17836142	Transcript	moderately similar to ( 353) AT1G67940 | Symbols: ATNAP3 | ATNAP3; transporter | chr1:25477805-25478667 FORWARDweakly similar to ( 130) CYSA_CHLVU Probable sulfate/thiosulfate import ATP-binding protein cysA (EC 3.6.3.25) (Sulfate-transporting ATPase) - Chlorella vulgaris (Green alga)moderately similar to ( 335) loc_os06g48060 12006.m09332 protein phosphate import ATP-binding protein pstB 1, puta…	3
34.16	transport.ABC transporters and multidrug resistance systems	gsvivt01034741001|pacid:17840116	Transcript	nearly identical (1418) AT1G66950 | Symbols: PDR11, ATPDR11 | PDR11 (PLEIOTROPIC DRUG RESISTANCE 11); ATPase, coupled to transmembrane movement of substances | chr1:24978239-24984461 FORWARDnearly identical (1846) PDR2_NICPL Pleiotropic drug resistance protein 2 (NpPDR2) - Nicotiana plumbaginifolia (Leadwort-leaved tobacco)nearly identical (1490) loc_os01g42410 12001.m10506 protein PDR5-like ABC …	3
34.16	transport.ABC transporters and multidrug resistance systems	gsvivt01021595001|pacid:17830668	Transcript	nearly identical (1563) AT1G30410 | Symbols: ATMRP13 | ATMRP13; ATPase, coupled to transmembrane movement of substances | chr1:10739357-10747017 FORWARDweakly similar to ( 108) MDR_ORYSA Putative multidrug resistance protein (P-glycoprotein) - Oryza sativa (Rice)nearly identical (1543) loc_os04g52900 12004.m35462 protein multidrug resistance-associated protein 2, putative, expressed ABCC_MRP_doma…	2
34.16	transport.ABC transporters and multidrug resistance systems	gsvivt01028360001|pacid:17835524	Transcript	moderately similar to ( 407) AT1G03905 | Symbols: | ABC transporter family protein | chr1:993478-995594 FORWARDmoderately similar to ( 422) loc_os02g56550 12002.m10677 protein ATP-dependent transporter YFL028C, putative, expressed COG4586 CcmA ABC_cobalt_CbiO_domain1 CbiO ABC_DR_subfamily_A ABC_tran CydC ABC_NatA_like FepC ABC_ATPase ABC_NatA_sodium_exporter ABC_Carb_Solutes_like Uup ABC_MJ0796_L…	2
34.16	transport.ABC transporters and multidrug resistance systems	gsvivt01008040001|pacid:17820715	Transcript	nearly identical (1258) AT3G47780 | Symbols: ATATH6, ATH6 | ATATH6; ATPase, coupled to transmembrane movement of substances / transporter | chr3:17624500-17628972 FORWARDvery weakly similar to (94.0) CYSA_MESVI Probable sulfate/thiosulfate import ATP-binding protein cysA (EC 3.6.3.25) (Sulfate-transporting ATPase) - Mesostigma viridenearly identical (1216) loc_os08g30770 12008.m07077 protein ATAT…	2
34.16	transport.ABC transporters and multidrug resistance systems	gsvivt01031378001|pacid:17837586	Transcript	nearly identical (2018) AT1G66950 | Symbols: PDR11, ATPDR11 | PDR11 (PLEIOTROPIC DRUG RESISTANCE 11); ATPase, coupled to transmembrane movement of substances | chr1:24978239-24984461 FORWARDnearly identical (2259) PDR2_NICPL Pleiotropic drug resistance protein 2 (NpPDR2) - Nicotiana plumbaginifolia (Leadwort-leaved tobacco)nearly identical (1759) loc_os02g11760 12002.m06425 protein PDR5-like ABC …	2
34.16	transport.ABC transporters and multidrug resistance systems	gsvivt01022526001|pacid:17831347	Transcript	nearly identical (1030) AT5G06530 | Symbols: | ABC transporter family protein | chr5:1990334-1994605 REVERSEweakly similar to ( 190) PDR3_TOBAC Pleiotropic drug resistance protein 3 (NtPDR3) - Nicotiana tabacum (Common tobacco)highly similar to ( 917) loc_os03g06139 12003.m06135 protein ATPase, coupled to transmembrane movement of substances, putative, expressed ABCG_EPDR ABCG_White ABC_PDR_domai…	2
34.16	transport.ABC transporters and multidrug resistance systems	gsvivt01028256001|pacid:17835448	Transcript	nearly identical (1420) AT4G01830 | Symbols: PGP5 | PGP5 (P-GLYCOPROTEIN 5); ATPase, coupled to transmembrane movement of substances | chr4:785683-790447 REVERSEmoderately similar to ( 476) MDR_ORYSA Putative multidrug resistance protein (P-glycoprotein) - Oryza sativa (Rice)nearly identical (1173) loc_os01g50100 12001.m11194 protein multidrug resistance protein 4, putative, expressed MdlB ABC_MT…	2
34.16	transport.ABC transporters and multidrug resistance systems	gsvivt01027990001|pacid:17835227	Transcript	nearly identical (1283) AT2G47800 | Symbols: ATMRP4, EST3 | ATMRP4 (ARABIDOPSIS THALIANA MULTIDRUG RESISTANCE-ASSOCIATED PROTEIN 4); ATPase, coupled to transmembrane movement of substances / folic acid transporter | chr2:19574944-19580383 FORWARDweakly similar to ( 115) MDR_ORYSA Putative multidrug resistance protein (P-glycoprotein) - Oryza sativa (Rice)nearly identical (1133) loc_os01g25386 120…	2
34.16	transport.ABC transporters and multidrug resistance systems	gsvivt01028722001|pacid:17835755	Transcript	nearly identical (1785) AT3G59140 | Symbols: ATMRP14 | ATMRP14; ATPase, coupled to transmembrane movement of substances | chr3:21863519-21868701 REVERSEweakly similar to ( 140) MDR_ORYSA Putative multidrug resistance protein (P-glycoprotein) - Oryza sativa (Rice)nearly identical (1692) loc_os06g06440 12006.m05369 protein multidrug resistance-associated protein 14, putative, expressed ABCC_MRP_dom…	2
34.16	transport.ABC transporters and multidrug resistance systems	gsvivt01017187001|pacid:17827459	Transcript	nearly identical (2088) AT1G15520 | Symbols: PDR12, ATPDR12 | PDR12 (PLEIOTROPIC DRUG RESISTANCE 12); ATPase, coupled to transmembrane movement of substances | chr1:5331993-5338175 REVERSEnearly identical (2175) PDR1_TOBAC Pleiotropic drug resistance protein 1 (NtPDR1) - Nicotiana tabacum (Common tobacco)nearly identical (2047) loc_os02g11760 12002.m06425 protein PDR5-like ABC transporter, putati…	2
34.16	transport.ABC transporters and multidrug resistance systems	gsvivt01017201001|pacid:17827473	Transcript	nearly identical (2108) AT1G15520 | Symbols: PDR12, ATPDR12 | PDR12 (PLEIOTROPIC DRUG RESISTANCE 12); ATPase, coupled to transmembrane movement of substances | chr1:5331993-5338175 REVERSEnearly identical (2184) PDR1_TOBAC Pleiotropic drug resistance protein 1 (NtPDR1) - Nicotiana tabacum (Common tobacco)nearly identical (2059) loc_os02g11760 12002.m06425 protein PDR5-like ABC transporter, putati…	2
34.16	transport.ABC transporters and multidrug resistance systems	gsvivt01013125001|pacid:17824465	Transcript	nearly identical (1900) AT4G25960 | Symbols: PGP2 | PGP2 (P-GLYCOPROTEIN 2); ATPase, coupled to transmembrane movement of substances | chr4:13177438-13183425 FORWARDhighly similar to ( 956) MDR_ORYSA Putative multidrug resistance protein (P-glycoprotein) - Oryza sativa (Rice)nearly identical (1835) loc_os02g46680 12002.m33438 protein multidrug resistance protein 2, putative, expressed ABC_MTABC3_…	1
34.16	transport.ABC transporters and multidrug resistance systems	gsvivt01019469001|pacid:17829087	Transcript	nearly identical (1080) AT3G59140 | Symbols: ATMRP14 | ATMRP14; ATPase, coupled to transmembrane movement of substances | chr3:21863519-21868701 REVERSEweakly similar to ( 115) MDR_ORYSA Putative multidrug resistance protein (P-glycoprotein) - Oryza sativa (Rice)nearly identical (1083) loc_os06g06440 12006.m05369 protein multidrug resistance-associated protein 14, putative, expressed ABCC_MRP_dom…	1
34.16	transport.ABC transporters and multidrug resistance systems	gsvivt01019467001|pacid:17829085	Transcript	nearly identical (1406) AT3G59140 | Symbols: ATMRP14 | ATMRP14; ATPase, coupled to transmembrane movement of substances | chr3:21863519-21868701 REVERSEweakly similar to ( 131) MDR_ORYSA Putative multidrug resistance protein (P-glycoprotein) - Oryza sativa (Rice)nearly identical (1425) loc_os06g06440 12006.m05369 protein multidrug resistance-associated protein 14, putative, expressed ABCC_MRP_dom…	1
34.16	transport.ABC transporters and multidrug resistance systems	gsvivt01008456001|pacid:17821053	Transcript	moderately similar to ( 456) AT2G37360 | Symbols: | ABC transporter family protein | chr2:15673555-15675822 REVERSEweakly similar to ( 192) PDR6_ORYSA Pleiotropic drug resistance protein 6 - Oryza sativa (Rice)moderately similar to ( 448) loc_os09g23640 12009.m05521 protein ABC-2 type transporter family protein ABCG_EPDR ABCG_White CcmA ABC_PDR_domain2 ABC_cobalt_CbiO_domain1 ABC_Mj1267_LivG_bran…	1
34.16	transport.ABC transporters and multidrug resistance systems	gsvivt01011981001|pacid:17823720	Transcript	highly similar to ( 717) AT1G31770 | Symbols: | ABC transporter family protein | chr1:11375252-11377644 REVERSEmoderately similar to ( 204) PDR15_ORYSA Pleiotropic drug resistance protein 15 - Oryza sativa (Rice)highly similar to ( 551) loc_os03g06139 12003.m06135 protein ATPase, coupled to transmembrane movement of substances, putative, expressed ABCG_White ABCG_EPDR CcmA ABC_PDR_domain2 ABC_PDR…	1
34.16	transport.ABC transporters and multidrug resistance systems	gsvivt01019473001|pacid:17829091	Transcript	nearly identical (1176) AT3G59140 | Symbols: ATMRP14 | ATMRP14; ATPase, coupled to transmembrane movement of substances | chr3:21863519-21868701 REVERSEweakly similar to ( 117) MDR_ORYSA Putative multidrug resistance protein (P-glycoprotein) - Oryza sativa (Rice)nearly identical (1186) loc_os06g06440 12006.m05369 protein multidrug resistance-associated protein 14, putative, expressed ABCC_MRP_dom…	1
34.16	transport.ABC transporters and multidrug resistance systems	gsvivt01035715001|pacid:17840825	Transcript	nearly identical (2004) AT2G26910 | Symbols: PDR4, ATPDR4 | PDR4 (PLEIOTROPIC DRUG RESISTANCE 4); ATPase, coupled to transmembrane movement of substances | chr2:11481623-11487874 FORWARDnearly identical (1905) PDR6_ORYSA Pleiotropic drug resistance protein 6 - Oryza sativa (Rice)nearly identical (1613) loc_os01g42410 12001.m10506 protein PDR5-like ABC transporter, putative, expressed ABC_PDR_doma…	1
34.16	transport.ABC transporters and multidrug resistance systems	gsvivt01031528001|pacid:17837697	Transcript	highly similar to ( 997) AT3G21090 | Symbols: | ABC transporter family protein | chr3:7391497-7394933 REVERSEmoderately similar to ( 333) PDR4_ORYSA Pleiotropic drug resistance protein 4 - Oryza sativa (Rice)highly similar to ( 875) loc_os05g13520 12005.m05767 protein CER5, putative, expressed ABCG_EPDR ABCG_White ABC_PDR_domain2 CcmA ABC_PDR_domain1 ABC_cobalt_CbiO_domain1 ABC_tran FepC ZnuC ABC…	1
34.16	transport.ABC transporters and multidrug resistance systems	gsvivt01010634001|pacid:17822744	Transcript	highly similar to ( 917) AT4G25450 | Symbols: ATNAP8 | ATNAP8; ATPase, coupled to transmembrane movement of substances / transporter | chr4:13009845-13013229 REVERSEmoderately similar to ( 234) MDR_ORYSA Putative multidrug resistance protein (P-glycoprotein) - Oryza sativa (Rice)highly similar to ( 826) loc_os07g28090 12007.m07081 protein ATNAP8, putative, expressed MdlB ABC_MTABC3_MDL1_MDL2 SunT…	1
34.16	transport.ABC transporters and multidrug resistance systems	gsvivt01031529001|pacid:17837698	Transcript	highly similar to ( 887) AT3G21090 | Symbols: | ABC transporter family protein | chr3:7391497-7394933 REVERSEweakly similar to ( 173) PDR2_ORYSA Probable pleiotropic drug resistance protein 2 - Oryza sativa (Rice)highly similar to ( 806) loc_os05g13520 12005.m05767 protein CER5, putative, expressed ABCG_White ABCG_EPDR ABC_PDR_domain2 CcmA ABC_PDR_domain1 ABC_cobalt_CbiO_domain1 ABC_tran ABC_subf…	1
34.16	transport.ABC transporters and multidrug resistance systems	gsvivt01028440001|pacid:17835587	Transcript	nearly identical (1013) AT1G04120 | Symbols: ATMRP5, MRP5 | ATMRP5; ATPase, coupled to transmembrane movement of substances / sulfonylurea receptor | chr1:1064848-1070396 REVERSEweakly similar to ( 116) MDR_ORYSA Putative multidrug resistance protein (P-glycoprotein) - Oryza sativa (Rice)highly similar to ( 984) loc_os03g04920 12003.m06018 protein multidrug resistance-associated protein 5, putati…	1
34.16	transport.ABC transporters and multidrug resistance systems	gsvivt01034746001|pacid:17840119	Transcript	nearly identical (1486) AT1G66950 | Symbols: PDR11, ATPDR11 | PDR11 (PLEIOTROPIC DRUG RESISTANCE 11); ATPase, coupled to transmembrane movement of substances | chr1:24978239-24984461 FORWARDnearly identical (1926) PDR2_NICPL Pleiotropic drug resistance protein 2 (NpPDR2) - Nicotiana plumbaginifolia (Leadwort-leaved tobacco)nearly identical (1554) loc_os01g42410 12001.m10506 protein PDR5-like ABC …	1
34.16	transport.ABC transporters and multidrug resistance systems	gsvivt01031505001|pacid:17837682	Transcript	highly similar to ( 707) AT5G60790 | Symbols: ATGCN1, GCN1 | ATGCN1; transporter | chr5:24453760-24455767 REVERSEhighly similar to ( 759) loc_os08g45010 12008.m08472 protein ATP-binding cassette sub-family F member 2, putative, expressed Uup PRK10636 PRK11147 ABCF_EF-3 ABC_tran COG1123 PRK11819 ABC_cobalt_CbiO_domain1 CcmA DppF CbiO SalX ABC_Iron-Siderophores_B12_Hemin ABC_cobalt_CbiO_domain2 ABC…	1
34.16	transport.ABC transporters and multidrug resistance systems	gsvivt01008121001|pacid:17820787	Transcript	highly similar to ( 857) AT5G39040 | Symbols: ATTAP2, TAP2 | ATTAP2; ATPase, coupled to transmembrane movement of substances / transporter | chr5:15625660-15629621 FORWARDmoderately similar to ( 312) MDR_ORYSA Putative multidrug resistance protein (P-glycoprotein) - Oryza sativa (Rice)highly similar to ( 917) loc_os03g54790 12003.m10395 protein ATP-binding cassette sub-family B member 10, mitocho…	1
34.16	transport.ABC transporters and multidrug resistance systems	gsvivt01027394001|pacid:17834785	Transcript	highly similar to ( 608) AT5G13750 | Symbols: ZIFL1 | ZIFL1 (ZINC INDUCED FACILITATOR-like 1); tetracycline:hydrogen antiporter | chr5:4438318-4440829 FORWARDhighly similar to ( 540) loc_os12g03899 12012.m04385 protein carbohydrate transporter/ sugar porter/ transporter, putative, expressed no original description	1
34.16	transport.ABC transporters and multidrug resistance systems	gsvivt01017185001|pacid:17827457	Transcript	nearly identical (2123) AT1G15520 | Symbols: PDR12, ATPDR12 | PDR12 (PLEIOTROPIC DRUG RESISTANCE 12); ATPase, coupled to transmembrane movement of substances | chr1:5331993-5338175 REVERSEnearly identical (2219) PDR1_TOBAC Pleiotropic drug resistance protein 1 (NtPDR1) - Nicotiana tabacum (Common tobacco)nearly identical (2076) loc_os01g42380 12001.m10504 protein PDR5-like ABC transporter, putati…	1
34.16	transport.ABC transporters and multidrug resistance systems	gsvivt01005757001|pacid:17819592	Transcript	highly similar to ( 943) AT1G70610 | Symbols: ATTAP1 | ATTAP1; ATPase, coupled to transmembrane movement of substances / transporter | chr1:26622086-26626331 FORWARDmoderately similar to ( 255) MDR_ORYSA Putative multidrug resistance protein (P-glycoprotein) - Oryza sativa (Rice)highly similar to ( 764) loc_os01g68330 12001.m12936 protein ATP-binding cassette sub-family B member 8, mitochondrial …	1
34.16	transport.ABC transporters and multidrug resistance systems	gsvivt01009946001|pacid:17822274	Transcript	highly similar to ( 803) AT1G28010 | Symbols: PGP14 | PGP14 (P-GLYCOPROTEIN 14); ATPase, coupled to transmembrane movement of substances | chr1:9763436-9767917 FORWARDmoderately similar to ( 430) MDR_ORYSA Putative multidrug resistance protein (P-glycoprotein) - Oryza sativa (Rice)highly similar to ( 588) loc_os04g38570 12004.m101543 protein multidrug resistance protein 11, putative, expressed AB…	1
34.16	transport.ABC transporters and multidrug resistance systems	gsvivt01036685001|pacid:17841551	Transcript	highly similar to ( 870) AT1G54350 | Symbols: | ABC transporter family protein | chr1:20286917-20290245 FORWARDhighly similar to ( 896) loc_os01g11946 12001.m43455 protein ATPase, coupled to transmembrane movement of substances, putative, expressed COG4178 ABC_membrane_2 SunT ABCD_peroxisomal_ALDP MdlB ABC_tran ABC_cobalt_CbiO_domain1 SbmA CbiO ArpD ABC_Metallic_Cations CydD SbmA_BacA CydC PRK123…	1
34.16	transport.ABC transporters and multidrug resistance systems	gsvivt01016240001|pacid:17826711	Transcript	nearly identical (1415) AT5G60740 | Symbols: | ATPase, coupled to transmembrane movement of substances | chr5:24425824-24430269 REVERSEweakly similar to ( 157) PDR2_ORYSA Probable pleiotropic drug resistance protein 2 - Oryza sativa (Rice)nearly identical (1313) loc_os11g22350 12011.m06211 protein ABC transporter-like protein, putative, expressed ABCG_EPDR ABCG_White CcmA ABC_PDR_domain2 ABC_coba…	1
34.16	transport.ABC transporters and multidrug resistance systems	gsvivt01021589001|pacid:17830662	Transcript	nearly identical (2503) AT2G34660 | Symbols: ATMRP2, EST4, MRP2 | ATMRP2 (ARABIDOPSIS THALIANA MULTIDRUG RESISTANCE-ASSOCIATED PROTEIN 2); ATPase, coupled to transmembrane movement of substances | chr2:14603267-14612387 FORWARDmoderately similar to ( 226) MDR_ORYSA Putative multidrug resistance protein (P-glycoprotein) - Oryza sativa (Rice)nearly identical (2438) loc_os04g52900 12004.m35462 prote…	1
34.16	transport.ABC transporters and multidrug resistance systems	gsvivt01021593001|pacid:17830666	Transcript	moderately similar to ( 460) AT2G34660 | Symbols: ATMRP2, EST4, MRP2 | ATMRP2 (ARABIDOPSIS THALIANA MULTIDRUG RESISTANCE-ASSOCIATED PROTEIN 2); ATPase, coupled to transmembrane movement of substances | chr2:14603267-14612387 FORWARDmoderately similar to ( 416) loc_os04g52900 12004.m35462 protein multidrug resistance-associated protein 2, putative, expressed ABCC_MRP_domain1 MdlB ABCC_SUR1_N SunT …	1
34.16	transport.ABC transporters and multidrug resistance systems	gsvivt01022235001|pacid:17831128	Transcript	highly similar to ( 791) AT5G64840 | Symbols: ATGCN5 | ATGCN5 (A. THALIANA GENERAL CONTROL NON-REPRESSIBLE 5); transporter | chr5:25916956-25919693 REVERSEhighly similar to ( 714) loc_os11g39020 12011.m07750 protein expressed protein Uup PRK11819 PRK11147 PRK10636 COG1123 ABCF_EF-3 ABC_tran MglA COG3845 CcmA ABC_cobalt_CbiO_domain1 ABC_Iron-Siderophores_B12_Hemin FepC SalX ABC_DR_subfamily_A ZnuC…	1
34.16	transport.ABC transporters and multidrug resistance systems	gsvivt01019475001|pacid:17829093	Transcript	nearly identical (1082) AT3G59140 | Symbols: ATMRP14 | ATMRP14; ATPase, coupled to transmembrane movement of substances | chr3:21863519-21868701 REVERSEweakly similar to ( 114) MDR_ORYSA Putative multidrug resistance protein (P-glycoprotein) - Oryza sativa (Rice)nearly identical (1090) loc_os06g06440 12006.m05369 protein multidrug resistance-associated protein 14, putative, expressed ABCC_MRP_dom…	1
34.16	transport.ABC transporters and multidrug resistance systems	gsvivt01015306001|pacid:17826090	Transcript	highly similar to ( 570) AT3G28345 | Symbols: | ABC transporter family protein | chr3:10593921-10598775 REVERSEhighly similar to ( 572) MDR_ORYSA Putative multidrug resistance protein (P-glycoprotein) - Oryza sativa (Rice)highly similar to ( 809) loc_os01g52550 12001.m11428 protein multidrug resistance protein 22, putative, expressed MdlB ABC_MTABC3_MDL1_MDL2 SunT ABCC_MsbA PRK11176 ABCC_ATM1_tra…	1
34.16	transport.ABC transporters and multidrug resistance systems	gsvivt01018403001|pacid:17828359	Transcript	nearly identical (1096) AT3G60970 | Symbols: ATMRP15 | ATMRP15; ATPase, coupled to transmembrane movement of substances | chr3:22557535-22561575 FORWARDweakly similar to ( 133) MDR_ORYSA Putative multidrug resistance protein (P-glycoprotein) - Oryza sativa (Rice)highly similar to ( 956) loc_os04g49890 12004.m09922 protein ABC transporter family protein, expressed ABCC_MRP_domain2 MdlB ABCC_NFT1 A…	1
34.16	transport.ABC transporters and multidrug resistance systems	gsvivt01034463001|pacid:17839921	Transcript	highly similar to ( 785) AT1G71960 | Symbols: | ABC transporter family protein | chr1:27082587-27088163 REVERSEmoderately similar to ( 203) PDR15_ORYSA Pleiotropic drug resistance protein 15 - Oryza sativa (Rice)highly similar to ( 660) loc_os11g07600 12011.m04956 protein ATPase, coupled to transmembrane movement of substances, putative, expressed ABCG_White ABCG_EPDR CcmA ABC_PDR_domain2 ABC_PDR…	1
34.16	transport.ABC transporters and multidrug resistance systems	gsvivt01017676001|pacid:17827802	Transcript	nearly identical (1869) AT3G53480 | Symbols: PDR9, ATPDR9, ABCG37 | PDR9 (PLEIOTROPIC DRUG RESISTANCE 9); ATPase, coupled to transmembrane movement of substances | chr3:19825366-19831644 FORWARDnearly identical (1970) PDR3_TOBAC Pleiotropic drug resistance protein 3 (NtPDR3) - Nicotiana tabacum (Common tobacco)nearly identical (1771) loc_os02g32690 12002.m100222 protein ATP binding protein, putat…	1
34.16	transport.ABC transporters and multidrug resistance systems	gsvivt01031286001|pacid:17837514	Transcript	highly similar to ( 521) AT5G02270 | Symbols: ATNAP9, NAP9 | ATNAP9; transporter | chr5:467269-469041 REVERSEmoderately similar to ( 495) loc_os03g20170 12003.m07427 protein ATP-dependent transporter YFL028C, putative, expressed COG4586 CcmA ABC_cobalt_CbiO_domain1 CbiO ABC_DR_subfamily_A FepC ABC_NatA_like ABC_ATPase COG1123 ABC_tran DppF ABC_NikE_OppD_transporters NatA ABC_Iron-Siderophores_B12…	1
34.16	transport.ABC transporters and multidrug resistance systems	gsvivt01032575001|pacid:17838483	Transcript	moderately similar to ( 207) AT3G28345 | Symbols: | ABC transporter family protein | chr3:10593921-10598775 REVERSEweakly similar to ( 180) MDR_ORYSA Putative multidrug resistance protein (P-glycoprotein) - Oryza sativa (Rice)weakly similar to ( 180) loc_os02g09720 12002.m06269 protein multidrug resistance protein 13, putative, expressed ABC_MTABC3_MDL1_MDL2 ABCC_MsbA ABCC_ATM1_transporter ABCC_G…	1
34.16	transport.ABC transporters and multidrug resistance systems	gsvivt01019476001|pacid:17829094	Transcript	nearly identical (1096) AT3G59140 | Symbols: ATMRP14 | ATMRP14; ATPase, coupled to transmembrane movement of substances | chr3:21863519-21868701 REVERSEweakly similar to ( 111) MDR_ORYSA Putative multidrug resistance protein (P-glycoprotein) - Oryza sativa (Rice)nearly identical (1103) loc_os06g06440 12006.m05369 protein multidrug resistance-associated protein 14, putative, expressed ABCC_MRP_dom…	-1
34.16	transport.ABC transporters and multidrug resistance systems	gsvivt01015960001|pacid:17826525	Transcript	nearly identical (1401) AT2G07680 | Symbols: ATMRP11 | ATMRP11; ATPase, coupled to transmembrane movement of substances | chr2:3515637-3522491 FORWARDweakly similar to ( 104) MDR_ORYSA Putative multidrug resistance protein (P-glycoprotein) - Oryza sativa (Rice)nearly identical (1188) loc_os06g08560 12006.m05575 protein multidrug resistance-associated protein 11, putative, expressed ABCC_MRP_domai…	-1
34.16	transport.ABC transporters and multidrug resistance systems	gsvivt01032578001|pacid:17838486	Transcript	nearly identical (1625) AT3G28345 | Symbols: | ABC transporter family protein | chr3:10593921-10598775 REVERSEnearly identical (1545) MDR_ORYSA Putative multidrug resistance protein (P-glycoprotein) - Oryza sativa (Rice)nearly identical (1545) loc_os02g09720 12002.m06269 protein multidrug resistance protein 13, putative, expressed ABC_MTABC3_MDL1_MDL2 MdlB SunT ABCC_MsbA ABCC_ATM1_transporter ABC…	-1
34.16	transport.ABC transporters and multidrug resistance systems	gsvivt01033804001|pacid:17839447	Transcript	nearly identical (2083) AT1G66950 | Symbols: PDR11, ATPDR11 | PDR11 (PLEIOTROPIC DRUG RESISTANCE 11); ATPase, coupled to transmembrane movement of substances | chr1:24978239-24984461 FORWARDnearly identical (2107) PDR2_NICPL Pleiotropic drug resistance protein 2 (NpPDR2) - Nicotiana plumbaginifolia (Leadwort-leaved tobacco)nearly identical (1701) loc_os02g11760 12002.m06425 protein PDR5-like ABC …	-1
34.16	transport.ABC transporters and multidrug resistance systems	gsvivt01037789001|pacid:17842305	Transcript	nearly identical (1313) AT3G13080 | Symbols: ATMRP3, MRP3 | ATMRP3; ATPase, coupled to transmembrane movement of substances / chlorophyll catabolite transporter/ glutathione S-conjugate-exporting ATPase | chr3:4197606-4201250 REVERSEweakly similar to ( 186) MDR_ORYSA Putative multidrug resistance protein (P-glycoprotein) - Oryza sativa (Rice)nearly identical (1280) loc_os01g07870 12001.m07414 pro…	-1
34.16	transport.ABC transporters and multidrug resistance systems	gsvivt01024228001|pacid:17832481	Transcript	nearly identical (1176) AT1G17840 | Symbols: WBC11, ABCG11, DSO, COF1, ATWBC11 | WBC11 (WHITE-BROWN COMPLEX HOMOLOG PROTEIN 11); ATPase, coupled to transmembrane movement of substances / fatty acid transporter | chr1:6142870-6145894 FORWARDweakly similar to ( 185) PDR15_ORYSA Pleiotropic drug resistance protein 15 - Oryza sativa (Rice)nearly identical (1132) loc_os10g35180 12010.m06341 protein AT…	-1
34.16	transport.ABC transporters and multidrug resistance systems	gsvivt01024527001|pacid:17832707	Transcript	highly similar to ( 982) AT5G58270 | Symbols: STA1, ATATM3, ATM3 | STA1 (STARIK 1); ATPase, coupled to transmembrane movement of substances / transporter | chr5:23562168-23567040 FORWARDmoderately similar to ( 224) MDR_ORYSA Putative multidrug resistance protein (P-glycoprotein) - Oryza sativa (Rice)highly similar to ( 917) loc_os06g03770 12006.m05108 protein ATP-binding cassette sub-family B mem…	-1
34.16	transport.ABC transporters and multidrug resistance systems	gsvivt01011381001|pacid:17823252	Transcript	highly similar to ( 982) AT3G28860 | Symbols: ATMDR1, ATMDR11, PGP19, MDR11, MDR1, ATPGP19, ABCB19, ATABCB19 | ABCB19; ATPase, coupled to transmembrane movement of substances / auxin efflux transmembrane transporter | chr3:10870287-10877286 REVERSEmoderately similar to ( 480) MDR_ORYSA Putative multidrug resistance protein (P-glycoprotein) - Oryza sativa (Rice)highly similar to ( 981) loc_os04g38…	-1
34.16	transport.ABC transporters and multidrug resistance systems	gsvivt01015456001|pacid:17826217	Transcript	nearly identical (2268) AT2G26910 | Symbols: PDR4, ATPDR4 | PDR4 (PLEIOTROPIC DRUG RESISTANCE 4); ATPase, coupled to transmembrane movement of substances | chr2:11481623-11487874 FORWARDnearly identical (2093) PDR6_ORYSA Pleiotropic drug resistance protein 6 - Oryza sativa (Rice)nearly identical (1778) loc_os01g42410 12001.m10506 protein PDR5-like ABC transporter, putative, expressed ABC_PDR_doma…	-1
34.16	transport.ABC transporters and multidrug resistance systems	gsvivt01011781001|pacid:17823558	Transcript	nearly identical (1081) AT2G01320 | Symbols: | ABC transporter family protein | chr2:154669-158063 REVERSEmoderately similar to ( 237) PDR3_ORYSA Pleiotropic drug resistance protein 3 - Oryza sativa (Rice)highly similar to ( 957) loc_os01g03144 12001.m06953 protein ABC-2 type transporter family protein, expressed ABCG_EPDR ABCG_White ABC_PDR_domain2 CcmA ABC_PDR_domain1 ABC2_membrane ABC_cobalt_C…	-1
34.16	transport.ABC transporters and multidrug resistance systems	gsvivt01034906001|pacid:17840208	Transcript	highly similar to ( 776) AT3G54540 | Symbols: ATGCN4 | ATGCN4; transporter | chr3:20190393-20192564 FORWARDhighly similar to ( 613) loc_os03g32630 12003.m08505 protein ATP-binding cassette sub-family F member 1, putative, expressed Uup PRK10636 PRK11819 ABCF_EF-3 COG1123 ABC_tran ABC_Iron-Siderophores_B12_Hemin PRK11147 FepC ABC_cobalt_CbiO_domain1 ABC_ATPase ABC_DR_subfamily_A ABCC_MRP_Like CcmA…	-1
34.16	transport.ABC transporters and multidrug resistance systems	gsvivt01016880001|pacid:17827219	Transcript	nearly identical (1224) AT3G21250 | Symbols: ATMRP6, MRP6 | ATMRP6; ATPase, coupled to transmembrane movement of substances | chr3:7457668-7462491 REVERSEweakly similar to ( 140) MDR_ORYSA Putative multidrug resistance protein (P-glycoprotein) - Oryza sativa (Rice)nearly identical (1161) loc_os05g10730 12005.m27737 protein multidrug resistance-associated protein 6 precursor, putative, expressed A…	-1
[truncated: 403 more rows]

## Sheet: transport 24hpt
Bincode	BinName	id	type	description	Fold change FC
34	transport	gsvivt01003938001|pacid:17818824	Transcript	highly similar to ( 805) AT3G08960 | Symbols: | binding / protein transporter | chr3:2730405-2736762 REVERSEhighly similar to ( 717) loc_os07g49260 12007.m09135 protein protein transporter, putative, expressed CSE1 no original description	3
[truncated: 675 more rows]
